# Supplementary material for: Multiplexed relative and absolute quantitative immunopeptidomics reveals MHC I repertoire alterations induced by CDK4/6 inhibition
Source: Nat Commun. 2020 Jun 2;11:2760. doi: 10.1038/s41467-020-16588-9 (PMC7265461; doi:10.1038/s41467-020-16588-9)
Supplement: Supplementary file 3 — Supplementary Data 1 [file 41467_2020_16588_MOESM3_ESM.xlsx]

## Sheet: Supplementary Table 1
Supplementary Data 1. File map & Peptide MHC quantification of LF and TMT labeled MDA-MB-231 analyses.
Table 1.1 Peptides identified in 5 label free analyses of MDA-MB-231 cells.
Table 1.2 MDA-MB-231 Cells. 5 replicates with AUC Label free quantitation. Only the 562 peptides quantifiable in all 5 replicates are listed.
Table 1.3 MDA-MB-231 Cells. TMT labelled replicates with all filtered peptides listed.
Table 1.4 AUC intensities for normalization hipMHCs ALNEQIAR[L7] and SLPEEIGH[L7]
Table 1.5 Reporter ion intensities of normalization hipMHCs ALNEQIAR[L7] & SLPEEIGH[L7] within the 10x interquartile range of reporter ion intensities of PSMs quantified for endogenous MHC peptides
Table 1.6 Titrated peptide, SVVESVFK[L7] with label-free AUC quantitation
Table 1.7 Titrated peptide, SVVESVFK[L7] in TMT-labeled samples
Table 1.9: Summary of files deposited on PRIDE PXD017407

## Sheet: Table 1.1
Table 1.1 Peptides identified in 5 label free analyses of MDA-MB-231 cells.
The combined results of all unique peptides across the 5 analyses are listed in A.
Quantifiable unique peptides identified in each analysis are listed in B
Overlap of unique quantifiable peptides identified across multiple analyses in C
A						B
All peptides identified across analyses 1-5 (no quantification)						Quantifiable unique peptides (AUC integration) in each analysis						Overlap analyses from Supplementary Figure. 1a.
						Sample						# of analyses	Samples used	Unique peptides in common
Sequence	Protein	Gene	Length (amino acids)			2	1	5	4	3		1	2	1033
AAAGSPVFL	Monocarboxylate transporter 4 OS=Homo sapiens OX=9606 GN=SLC16A3 PE=1 SV=1	'SLC16A3'	9			YVQDFLNHL	YVQDFLNHL	YVQDFLNHL	YVQDFLNHL	YVQDFLNHL		2	2,1	973
AAGAGKVTKSA	Elongation factor 1-alpha 1 OS=Homo sapiens OX=9606 GN=EEF1A1 PE=1 SV=1	'EEF1A1'	11			QLPESAYMHQL	QLPESAYMHQL	QLPESAYMHQL	QLNGILLHL	QLPESAYMHQL		3	2,1,5	862
AAVGFPTHL	Coiled-coil domain-containing protein 71 OS=Homo sapiens OX=9606 GN=CCDC71 PE=1 SV=3	'CCDC71'	9			QLVDIIEKV	QLQGYLRSV	QLVDIIEKV	QLPESAYMHQL	QLQGYLRSV		4	2,1,5,4	726
AAVPRAAFL	Endoplasmic reticulum resident protein 29 OS=Homo sapiens OX=9606 GN=ERP29 PE=1 SV=4	'ERP29'	9			RAVVVKKIETRDG	QLVDIIEKV	QMLELITRL	QLTNVILHL	QLVDIIEKV		5	2,1,5,4,3	589
ADKLLSLPM	CMP-N-acetylneuraminate-beta-galactosamide-alpha-2,3-sialyltransferase 4 OS=Homo sapiens OX=9606 GN=ST3GAL4 PE=2 SV=1	'ST3GAL4'	9			RAVVVKKIETRDGK	RAVVVKKIETRDG	RAVVVKKIETRDG	QLVDIIEKV	QMLELITRL
ADQLKSTLQ	Mitochondrial proton/calcium exchanger protein OS=Homo sapiens OX=9606 GN=LETM1 PE=1 SV=1	'LETM1'	9			REAEVTRTA	RAVVVKKIETRDGK	RAVVVKKIETRDGK	QMLELITRL	RAKEAAEQDVEKK
ADVSVPKL	Neuroblast differentiation-associated protein AHNAK OS=Homo sapiens OX=9606 GN=AHNAK PE=1 SV=2	'AHNAK'	8			REEDIGKNRA	REAEVTRTA	REAEVTRTA	RAVVVKKIETRDG	RAVVVKKIETRDG
AEAAVVLEA	SAC3 domain-containing protein 1 OS=Homo sapiens OX=9606 GN=SAC3D1 PE=1 SV=2	'SAC3D1'	9			HLDTDVKRV	REEDIGKNRA	REEDIGKNRA	RAVVVKKIETRDGK	RAVVVKKIETRDGK
AEAEASREA	Erythrocyte band 7 integral membrane protein OS=Homo sapiens OX=9606 GN=STOM PE=1 SV=3	'STOM'	9			REKDKHIEEVR	HLDTDVKRV	HLDTDVKRV	RDGQVINETSQ	RDGQVINETSQ
AEAEASRLTA	Apolipoprotein L3 OS=Homo sapiens OX=9606 GN=APOL3 PE=1 SV=3	'APOL3'	10			REKDTVKKL	REKDKHIEEVR	REKDKHIEEVR	REAEVTRTA	REAEVTRTA
AEAIHSPQV	Nucleoprotein TPR OS=Homo sapiens OX=9606 GN=TPR PE=1 SV=3	'TPR'	9			REIEDPEDRKP	REKDTVKKL	REKDTVKKL	REEDIGKNRA	REEDIGKNRA
AEALAAFTA	Nucleolar protein 58 OS=Homo sapiens OX=9606 GN=NOP58 PE=1 SV=1	'NOP58'	9			REMDTARTP	REIEDPEDRKP	REIEDPEDRKP	HLDTDVKRV	HLDTDVKRV
AEALPKQSV	Transcription factor BTF3 OS=Homo sapiens OX=9606 GN=BTF3 PE=1 SV=1	'BTF3'	9			REYQDLLNVKM	REMDTARTP	REMDTARTP	REKDKHIEEVR	REKDKHIEEVR
AEALPSLAA	MHC class II transactivator OS=Homo sapiens OX=9606 GN=CIITA PE=1 SV=3	'CIITA'	9			GYGGGSSSGGHGG	REQQPSSASERQA	GYGGGSSSGGHGG	REKDTVKKL	REKDTVKKL
AEAPPPKIP	Mitogen-activated protein kinase 8 OS=Homo sapiens OX=9606 GN=MAPK8 PE=1 SV=2	'MAPK8'	9			RLAADDFRV	REYQDLLNVKM	RLAADDFRV	REIEDPEDRKP	REIEDPEDRKP
AEAPPPPPP	Dynein assembly factor 1, axonemal OS=Homo sapiens OX=9606 GN=DNAAF1 PE=1 SV=5	'DNAAF1'	9			GVIDVFLHA	GYGGGSSSGGHGG	QIIQSIRMGM	REMDTARTP	REMDTARTP
AEAPPPSVV	Probable ATP-dependent RNA helicase DDX17 OS=Homo sapiens OX=9606 GN=DDX17 PE=1 SV=2	'DDX17'	9			QIIQSIRMGM	RLAADDFRV	RLASYLDKV	GYGGGSSSGGHGG	GYGGGSSSGGHGG
AEAQVTPKP	RecQ-mediated genome instability protein 1 OS=Homo sapiens OX=9606 GN=RMI1 PE=1 SV=3	'RMI1'	9			RLASYLDKV	GVIDVFLHA	QILPTLVRL	RLAADDFRV	GVIDVFLHA
AEDDRKAFA	Uncharacterized protein KIAA1671 OS=Homo sapiens OX=9606 GN=KIAA1671 PE=1 SV=2	'KIAA1671'	9			QILPTLVRL	QIIQSIRMGM	NLAENISRV	GVIDVFLHA	QIIQSIRMGM
AEDDVPRKA	Transcription elongation factor A protein-like 4 OS=Homo sapiens OX=9606 GN=TCEAL4 PE=1 SV=2	'TCEAL4'	9			NLAENISRV	RLASYLDKV	KEIDTSTKV	QIIQSIRMGM	RLASYLDKV
AEDLNTRVA	Transmembrane emp24 domain-containing protein 7 OS=Homo sapiens OX=9606 GN=TMED7 PE=1 SV=2	'TMED7'	9			KEIDTSTKV	QILPTLVRL	NILDPRLLIAF	RLASYLDKV	QILPTLVRL
AEDPETQVV	Talin-1 OS=Homo sapiens OX=9606 GN=TLN1 PE=1 SV=3	'TLN1'	9			NILDPRLLIAF	NLAENISRV	NLLEIAPHL	QLLDQIWRT	NLAENISRV
AEEARQMAA	Importin-5 OS=Homo sapiens OX=9606 GN=IPO5 PE=1 SV=4	'IPO5'	9			NLLEIAPHL	KEIDTSTKV	NLMEQPIKV	NLAENISRV	KEIDTSTKV
AEEDGRAQA	Protein KTI12 homolog OS=Homo sapiens OX=9606 GN=KTI12 PE=1 SV=1	'KTI12'	9			NLMEQPIKV	NILDPRLLIAF	KEGKPPISV	KEIDTSTKV	NILDPRLLIAF
AEEDPPREA	SH3 domain-binding protein 2 OS=Homo sapiens OX=9606 GN=SH3BP2 PE=1 SV=2	'SH3BP2'	9			KEGKPPISV	NLLEIAPHL	NLPDEMHSL	NILDPRLLIAF	NLLEIAPHL
AEEDPPREAA	SH3 domain-binding protein 2 OS=Homo sapiens OX=9606 GN=SH3BP2 PE=1 SV=2	'SH3BP2'	10			NLPDEMHSL	NLMEQPIKV	KEFDHPNVM	NLLEIAPHL	NLMEQPIKV
AEEEAQRANA	Myosin-9 OS=Homo sapiens OX=9606 GN=MYH9 PE=1 SV=4	'MYH9'	10			KEFDHPNVM	KEGKPPISV	NMPEILHHL	NLMEQPIKV	KEGKPPISV
AEEEPNRIPS	Mediator of DNA damage checkpoint protein 1 OS=Homo sapiens OX=9606 GN=MDC1 PE=1 SV=3	'MDC1'	10			NMPEILHHL	NLPDEMHSL	KEEEIARIA	KEGKPPISV	NLPDEMHSL
AEEERRIAA	ATP synthase subunit e, mitochondrial OS=Homo sapiens OX=9606 GN=ATP5ME PE=1 SV=2	'ATP5ME'	9			KEEEIARIA	KEFDHPNVM	PPAPPPPPP	NLPDEMHSL	KEFDHPNVM
AEEPPAHAP	Recombining binding protein suppressor of hairless OS=Homo sapiens OX=9606 GN=RBPJ PE=1 SV=3	'RBPJ'	9			PKKTESHHKAKGK	NMPEILHHL	KEAPAPPKA	KEFDHPNVM	PPAPPPPPP
AEEPSRAV	Microtubule-associated protein 1B OS=Homo sapiens OX=9606 GN=MAP1B PE=1 SV=2	'MAP1B'	8			PPAPPPPPP	KEEEIARIA	KEAAEQDVEKK	NMPEILHHL	KEAPAPPKA
AEERDKRLA	40S ribosomal protein S4, X isoform OS=Homo sapiens OX=9606 GN=RPS4X PE=1 SV=2	'RPS4X'	9			KEAPAPPKA	PKKTESHHKAKGK	QEYPDDRTA	KEEEIARIA	KEAAEQDVEKKK
AEERDKRLAA	40S ribosomal protein S4, X isoform OS=Homo sapiens OX=9606 GN=RPS4X PE=1 SV=2	'RPS4X'	10			KEAAEQDVEKK	PPAPPPPPP	KDKHIEEVR	PPAPPPPPP	QEYPDDRTA
AEFKEAFQL	Myosin light polypeptide 6 OS=Homo sapiens OX=9606 GN=MYL6 PE=1 SV=2	'MYL6'	9			QEYPDDRTA	PSQMEHAMETM	QLAQFVHEV	KEAPAPPKA	QLAQFVHEV
AEGAAKEEPK	Non-histone chromosomal protein HMG-14 OS=Homo sapiens OX=9606 GN=HMGN1 PE=1 SV=3	'HMGN1'	10			KDKHIEEVR	KEAPAPPKA	QLLDFERTL	KEAAEQDVEKK	QLLDFERTL
AEHFLEQQM	T-complex protein 1 subunit gamma OS=Homo sapiens OX=9606 GN=CCT3 PE=1 SV=4	'CCT3'	9			QLAQFVHEV	KEAAEQDVEKK	KAAGAGKVTKSA	QEYPDDRTA	NLAEDIMRL
AEHPKTHVT	HLA class I histocompatibility antigen, Cw-1 alpha chain OS=Homo sapiens OX=9606 GN=HLA-C PE=1 SV=1;HLA class I histocompatibility antigen, Cw-8 alpha chain OS=Homo sapiens OX=9606 GN=HLA-C PE=1 SV=1;HLA class I histocompatibility antigen, Cw-4 alpha chain OS=Homo sapiens OX=9606 GN=HLA-C PE=1 SV=1	'HLA-C'	9			QLLDFERTL	QEYPDDRTA	NLAEDIMRL	KDKHIEEVR	RLASYLDRV
AEHSEPPQA	Pancreatic progenitor cell differentiation and proliferation factor OS=Homo sapiens OX=9606 GN=PPDPF PE=1 SV=1	'PPDPF'	9			KAAGAGKVTKSA	KDKHIEEVR	RLASYLDRV	QLAQFVHEV	RLVEIQYEL
AEIAHNVSS	60S ribosomal protein L32 OS=Homo sapiens OX=9606 GN=RPL32 PE=1 SV=2	'RPL32'	9			NLAEDIMRL	QLAQFVHEV	GGYGGGSGSRGG	QLLDFERTL	GGGSVRFGP
AEIDRRISA	MAP3K12-binding inhibitory protein 1 OS=Homo sapiens OX=9606 GN=MBIP PE=1 SV=2	'MBIP'	9			RLASYLDRV	QLLDFERTL	GGSGGSGGYGGRS	NLAEDIMRL	RLWPKIQGL
AEIEDPPIP	SWI/SNF complex subunit SMARCC1 OS=Homo sapiens OX=9606 GN=SMARCC1 PE=1 SV=3	'SMARCC1'	9			GGYGGGSGSRGG	KAAGAGKVTKSA	RLVEIQYEL	RLASYLDRV	RLYYIGGEVF
AEIEHHEM	Protein polybromo-1 OS=Homo sapiens OX=9606 GN=PBRM1 PE=1 SV=1	'PBRM1'	8			GGSGGSGGYGGRS	NLAEDIMRL	GGGSVRFGP	GGYGGGSGSRGG	KLVDPERDMSL
AEIPLCKP	Sushi, von Willebrand factor type A, EGF and pentraxin domain-containing protein 1 OS=Homo sapiens OX=9606 GN=SVEP1 PE=1 SV=3	'SVEP1'	8			GGPGTASRPSSS	RLASYLDRV	RLWPKIQGL	RLVEIQYEL	RPEAPPPPP
AEIRAINEA	Annexin A6 OS=Homo sapiens OX=9606 GN=ANXA6 PE=1 SV=3	'ANXA6'	9			RLVEIQYEL	GGYGGGSGSRGG	RLYYIGGEVF	RLWPKIQGL	GESDDSILRLA
AEIVMTQTP	Immunoglobulin kappa variable 2D-26 OS=Homo sapiens OX=9606 GN=IGKV2D-26 PE=3 SV=1	'IGKV2D-26'	9			GGGSVRFGP	GGSGGSGGYGGRS	KLVDPERDMSL	GEVPKFKAL	RQLEEEGITFV
AEKAYHEQL	Tubulin alpha-1A chain OS=Homo sapiens OX=9606 GN=TUBA1A PE=1 SV=1	'TUBA1A'	9			RLWPKIQGL	GGPGTASRPSSS	RPEAPPPPP	RLYYIGGEVF	GEMETKEKP
AEKEKTVSA	Tetratricopeptide repeat protein 33 OS=Homo sapiens OX=9606 GN=TTC33 PE=1 SV=2	'TTC33'	9			GEVPKFKAL	RLVEIQYEL	GESDDSILRLA	KLVDPERDMSL	GEITGHNKV
AEKSRTYVA	Alpha-taxilin OS=Homo sapiens OX=9606 GN=TXLNA PE=1 SV=3	'TXLNA'	9			RLYYIGGEVF	GGGSVRFGP	RQLEEEGITFV	RPEAPPPPP	GEITGEVRM
AELAALCPTTLA	Heat shock protein beta-6 OS=Homo sapiens OX=9606 GN=HSPB6 PE=1 SV=2	'HSPB6'	12			RPEAPPPPP	RLWPKIQGL	GEMETKEKP	GESDDSILRLA	GEITGEVHM
AELEKHMAA	Ribosome-binding protein 1 OS=Homo sapiens OX=9606 GN=RRBP1 PE=1 SV=5	'RRBP1'	9			GESDDSILRLA	GEVPKFKAL	GEITGEVRM	RQLEEEGITFV	RVEELTFHL
AELPSRTP	Torsin-4A OS=Homo sapiens OX=9606 GN=TOR4A PE=1 SV=2	'TOR4A'	8			RQLEEEGITFV	RLYYIGGEVF	GEITGEVHM	GEMETKEKP	RVLPPSALQSV
AEMEKQKVA	Tyrosine-protein phosphatase non-receptor type 23 OS=Homo sapiens OX=9606 GN=PTPN23 PE=1 SV=1	'PTPN23'	9			GEMETKEKP	KLVDPERDMSL	RVEELTFHL	GEITGHNKV	RVMEYINRL
AEMPQNYRP	E3 ubiquitin/ISG15 ligase TRIM25 OS=Homo sapiens OX=9606 GN=TRIM25 PE=1 SV=2	'TRIM25'	9			GEITGEVRM	RPEAPPPPP	RVLPPSALQSV	GEITGEVRM	GEFSITYKP
AEPPPPPEPARI	CD99 antigen-like protein 2 OS=Homo sapiens OX=9606 GN=CD99L2 PE=1 SV=1	'CD99L2'	12			GEITGEVHM	GESDDSILRLA	RVMEYINRL	GEITGEVHM	GEFADPFKL
AEPPPPPPP	SWI/SNF-related matrix-associated actin-dependent regulator of chromatin subfamily A member 5 OS=Homo sapiens OX=9606 GN=SMARCA5 PE=1 SV=1;AT-hook DNA-binding motif-containing protein 1 OS=Homo sapiens OX=9606 GN=AHDC1 PE=1 SV=1;Inverted formin-2 OS=Homo sapiens OX=9606 GN=INF2 PE=1 SV=2;Homeobox protein GBX-1 OS=Homo sapiens OX=9606 GN=GBX1 PE=1 SV=2	'SMARCA5'	9			RVEELTFHL	RQLEEEGITFV	GEFSITYKP	RVEELTFHL	GEAFDGARDM
AEQAERYDDM	14-3-3 protein zeta/delta OS=Homo sapiens OX=9606 GN=YWHAZ PE=1 SV=1;14-3-3 protein beta/alpha OS=Homo sapiens OX=9606 GN=YWHAB PE=1 SV=3	'YWHAZ'	10			RVIDLRAEL	GEMETKEKP	GEFADPFKL	RVLPPSALQSV	GSGGGYGGGSGSRGG
AEQDPDELNKA	Zona pellucida sperm-binding protein 3 OS=Homo sapiens OX=9606 GN=ZP3 PE=1 SV=2	'ZP3'	11			RVLPPSALQSV	GEITGEVRM	GEAFDGARDM	RVMEYINRL	RLAVYIDRV
AEQEAARRA	Plectin OS=Homo sapiens OX=9606 GN=PLEC PE=1 SV=3	'PLEC'	9			RVMEYINRL	GEITGEVHM	GLAEDSPKM	GEFADPFKL	GMYIFLHTV
AEQKSVETA	AMP deaminase 3 OS=Homo sapiens OX=9606 GN=AMPD3 PE=1 SV=1	'AMPD3'	9			GEFSITYKP	RVEELTFHL	RLQEELEKL	GEAFDGARDM	GMPDFLEKL
AEQLEDKKRKA	Phosphoacetylglucosamine mutase OS=Homo sapiens OX=9606 GN=PGM3 PE=1 SV=1	'PGM3'	11			GEAFDGARDM	RVIDLRAEL	RLAVYIDRV	GKADGAEAKPAE	RLHERLVAI
AEQPPHLTP	Phosphoserine phosphatase OS=Homo sapiens OX=9606 GN=PSPH PE=1 SV=2	'PSPH'	9			GKADGAEAKPAE	RVLPPSALQSV	GMYIFLHTV	RLQEELEKL	RLLEGEEQRL
AEQPRLEF	F-box only protein 33 OS=Homo sapiens OX=9606 GN=FBXO33 PE=1 SV=1	'FBXO33'	8			GLAEDSPKM	RVMEYINRL	GMPDFLEKL	RLAVYIDRV	GLSTEGIYRV
AEQQPGNQA	Centrosome-associated protein CEP250 OS=Homo sapiens OX=9606 GN=CEP250 PE=1 SV=2	'CEP250'	9			RLQEELEKL	GEFSITYKP	RLHERLVAI	GMPDFLEKL	RLLQDSVDFSL
AEQRGEHALKD	Keratin, type II cytoskeletal 2 epidermal OS=Homo sapiens OX=9606 GN=KRT2 PE=1 SV=2	'KRT2'	11			RLAVYIDRV	GEAFDGARDM	RLLEGEEQRL	RLHERLVAI	GLPEITPKL
AEQTPSRPP	B-cell CLL/lymphoma 9-like protein OS=Homo sapiens OX=9606 GN=BCL9L PE=1 SV=1	'BCL9L'	9			GMYIFLHTV	GKADGAEAKPAE	RLIKSFEKV	RLLEGEEQRL	GLNEEIARV
AERAGVPPGA	Na(+)/H(+) exchange regulatory cofactor NHE-RF4 OS=Homo sapiens OX=9606 GN=PDZD3 PE=1 SV=2	'PDZD3'	10			GMPDFLEKL	GLAEDSPKM	GLSTEGIYRV	RLIKSFEKV	RIMDPDVITGY
AERPQEWAM	NF-kappa-B inhibitor alpha OS=Homo sapiens OX=9606 GN=NFKBIA PE=1 SV=1	'NFKBIA'	9			RLHERLVAI	RLQEELEKL	RLLQDSVDFSL	GLSTEGIYRV	RLPAAGVGDMVM
AESAQTRVA	A-kinase anchor protein 8 OS=Homo sapiens OX=9606 GN=AKAP8 PE=1 SV=1	'AKAP8'	9			RLLEGEEQRL	RLAVYIDRV	GLPEITPKL	RLLQDSVDFSL	RLPDEVENPGM
AESENPPRA	Protein SMG9 OS=Homo sapiens OX=9606 GN=SMG9 PE=1 SV=1	'SMG9'	9			RLIKSFEKV	GMYIFLHTV	GLNEEIARV	GLPEITPKL	GLIEILKKV
AESPASRQA	Transcriptional repressor p66-alpha OS=Homo sapiens OX=9606 GN=GATAD2A PE=1 SV=1	'GATAD2A'	9			GLSTEGIYRV	GMPDFLEKL	GLNDFIQKI	GLNEEIARV	RLPEEIRRL
AESPASRQAA	Transcriptional repressor p66-alpha OS=Homo sapiens OX=9606 GN=GATAD2A PE=1 SV=1	'GATAD2A'	10			RLLQDSVDFSL	RLHERLVAI	RIMDPDVITGY	RIMDPDVITGY	RLPEELRSL
AETAVSVIP	Disks large-associated protein 5 OS=Homo sapiens OX=9606 GN=DLGAP5 PE=1 SV=2	'DLGAP5'	9			GLPEITPKL	RLLEGEEQRL	GLMEDLLKL	GLMDTVKKV	RLPESVERL
AETEPIVKM	Eukaryotic translation initiation factor 3 subunit E OS=Homo sapiens OX=9606 GN=EIF3E PE=1 SV=1	'EIF3E'	9			GLPDIDSKMLM	RLIKSFEKV	GLMDTVKKV	RLPAAGVGDMVM	RLQEDPPAGV
AETPEGHAV	DNA-directed RNA polymerase II subunit RPB2 OS=Homo sapiens OX=9606 GN=POLR2B PE=1 SV=1	'POLR2B'	9			GLNEEIARV	GLSTEGIYRV	RLPAAGVGDMVM	RLPDEVENPGM	GLDDIKDLKV
AETQQPPAA	Nuclease-sensitive element-binding protein 1 OS=Homo sapiens OX=9606 GN=YBX1 PE=1 SV=3	'YBX1'	9			GLNDFIQKI	RLLQDSVDFSL	RLPDEVENPGM	GLIEILKKV	GLAPLEVRV
AEVDLPKL	PIH1 domain-containing protein 1 OS=Homo sapiens OX=9606 GN=PIH1D1 PE=1 SV=1	'PIH1D1'	8			RIMDPDVITGY	GLPEITPKL	GLIEILKKV	RLPEEIRRL	RLQEELRKV
AEVKKPAAA	Serpin H1 OS=Homo sapiens OX=9606 GN=SERPINH1 PE=1 SV=2	'SERPINH1'	9			GLMEDLLKL	GLPDIDSKMLM	RLPEEIRRL	RLPEELRSL	MVLENVKEM
AEYIRHNDMP	E3 ubiquitin-protein ligase UBR4 OS=Homo sapiens OX=9606 GN=UBR4 PE=1 SV=1	'UBR4'	10			GLMDTVKKV	GLNEEIARV	RLPEELRSL	RLPESVERL	MMNDSILRL
AEYMKKDSA	Ribonucleoprotein PTB-binding 1 OS=Homo sapiens OX=9606 GN=RAVER1 PE=1 SV=1	'RAVER1'	9			RLPAAGVGDMVM	GLNDFIQKI	RLPESVERL	RLQEDPPAGV	MIVDPLRSGF
AFLAIIHAL	Nesprin-2 OS=Homo sapiens OX=9606 GN=SYNE2 PE=1 SV=3	'SYNE2'	9			RLPDEVENPGM	RIMDPDVITGY	RLQEDPPAGV	GLDDIKDLKV	KLLSKFYEL
AGAGAGTGAGAAAA	Astrotactin-2 OS=Homo sapiens OX=9606 GN=ASTN2 PE=1 SV=2	'ASTN2'	14			GLIEILKKV	GLMEDLLKL	GLDDIKDLKV	GLAPLEVRV	KLISELQKL
AGGHKLGLGLEFQA	Voltage-dependent anion-selective channel protein 1 OS=Homo sapiens OX=9606 GN=VDAC1 PE=1 SV=2	'VDAC1'	14			RLPEEIRRL	GLMDTVKKV	GLAPLEVRV	RLQEELRKV	KVSSAEGAAKEEPK
AGGHKVGLALELEA	Voltage-dependent anion-selective channel protein 2 OS=Homo sapiens OX=9606 GN=VDAC2 PE=1 SV=2	'VDAC2'	14			RLPEELRSL	RLPAAGVGDMVM	MVLENVKEM	MIVDPLRSGF	KVVDVVRNL
AGKVTKSAQKAQKA	Elongation factor 1-alpha 2 OS=Homo sapiens OX=9606 GN=EEF1A2 PE=1 SV=1;Elongation factor 1-alpha 1 OS=Homo sapiens OX=9606 GN=EEF1A1 PE=1 SV=1	'EEF1A2'	14			RLPESVERL	RLPDEVENPGM	MMNDSILRL	KLLSKFYEL	KVVEIVKKL
AIAPIIAAV	Zinc phosphodiesterase ELAC protein 2 OS=Homo sapiens OX=9606 GN=ELAC2 PE=1 SV=2	'ELAC2'	9			RLQEDPPAGV	GLIEILKKV	MIVDPLRSGF	KLISELQKL	KVVSVLHHL
AIDGNNHEV	Glutamine--fructose-6-phosphate aminotransferase [isomerizing] 2 OS=Homo sapiens OX=9606 GN=GFPT2 PE=1 SV=3	'GFPT2'	9			GLDDIKDLKV	RLPEEIRRL	KLLSKFYEL	KVVDVVRNL	KLIPFLEKL
AIIDKYIKL	All-trans-retinol 13,14-reductase OS=Homo sapiens OX=9606 GN=RETSAT PE=1 SV=2	'RETSAT'	9			GLAPLEVRV	RLPEELRSL	KLISELQKL	KVVEIVKKL	KLLLRLPSL
AIIEEYLHL	Eukaryotic translation initiation factor 4 gamma 1 OS=Homo sapiens OX=9606 GN=EIF4G1 PE=1 SV=4	'EIF4G1'	9			RLQEELRKV	RLPESVERL	KVVDVVRNL	KVVSVLHHL	LDKKVEKV
AIIEYMPLL	Serine/threonine-protein phosphatase 2A 65 kDa regulatory subunit A beta isoform OS=Homo sapiens OX=9606 GN=PPP2R1B PE=1 SV=3;Serine/threonine-protein phosphatase 2A 65 kDa regulatory subunit A alpha isoform OS=Homo sapiens OX=9606 GN=PPP2R1A PE=1 SV=4	'PPP2R1B'	9			MVLENVKEM	RLQEDPPAGV	KVVEIVKKL	KLIPFLEKL	IEMDSKRVP
AILDHTYKM	Actin-like protein 6A OS=Homo sapiens OX=9606 GN=ACTL6A PE=1 SV=1	'ACTL6A'	9			MMNDSILRL	GLDDIKDLKV	KVVSVLHHL	IADPNIAKL	LEQDNIKQA
AILDINRLG	Transketolase OS=Homo sapiens OX=9606 GN=TKT PE=1 SV=3	'TKT'	9			MIVDPLRSGF	GLAPLEVRV	KLIPFLEKL	KLLLRLPSL	KLIEVDDERKL
AILEKQKLQ	Dynein heavy chain 10, axonemal OS=Homo sapiens OX=9606 GN=DNAH10 PE=1 SV=4	'DNAH10'	9			KLLSKFYEL	RLQEELRKV	IADPNIAKL	LDKKVEKV	LKAVPSQKRT
AILTTLIHL	Importin-11 OS=Homo sapiens OX=9606 GN=IPO11 PE=1 SV=1	'IPO11'	9			KLISELQKL	MVLENVKEM	KLLLRLPSL	IEMDSKRVP	ILAQEIVKA
AIMDLLLRL	Serine/threonine-protein phosphatase 6 regulatory subunit 3 OS=Homo sapiens OX=9606 GN=PPP6R3 PE=1 SV=2	'PPP6R3'	9			KVVDVVRNL	MMNDSILRL	LDKKVEKV	LEQDNIKQA	KILEINPKL
AIQDEIRSV	Mitotic spindle assembly checkpoint protein MAD2A OS=Homo sapiens OX=9606 GN=MAD2L1 PE=1 SV=1	'MAD2L1'	9			KVVEIVKKL	MIVDPLRSGF	IEMDSKRVP	KLIEVDDERKL	ILDKKVEKV
AIVDKVPSV	Coatomer subunit gamma-1 OS=Homo sapiens OX=9606 GN=COPG1 PE=1 SV=1	'COPG1'	9			KVVSVLHHL	KLLSKFYEL	LEQDNIKQA	LKAVPSQKRT	KLLEKVRKV
AIWENGLAI	MORN repeat-containing protein 5 OS=Homo sapiens OX=9606 GN=MORN5 PE=2 SV=1	'MORN5'	9			KLIPFLEKL	KLISELQKL	KLIEVDDERKL	ILAQEIVKA	KLLEGEESRISL
ALAAALAHI	Nucleolar RNA helicase 2 OS=Homo sapiens OX=9606 GN=DDX21 PE=1 SV=5;ATP-dependent RNA helicase DDX50 OS=Homo sapiens OX=9606 GN=DDX50 PE=1 SV=1	'DDX21'	9			IADPNIAKL	KVVDVVRNL	LKAVPSQKRT	ILDEAIYKV	ILGPKPQGV
ALAAKSGQS	Histone-lysine N-methyltransferase, H3 lysine-36 and H4 lysine-20 specific OS=Homo sapiens OX=9606 GN=NSD1 PE=1 SV=1	'NSD1'	9			KLLLRLPSL	KVVEIVKKL	ILAQEIVKA	ILDKKVEKV	LLGPPPVGV
ALADGVQKV	Apolipoprotein L1 OS=Homo sapiens OX=9606 GN=APOL1 PE=1 SV=5	'APOL1'	9			LDKKVEKV	KVVSVLHHL	ILDEAIYKV	KLLEKVRKV	KIIEDLGVHF
ALAEKFKEL	Ribosomal RNA processing protein 36 homolog OS=Homo sapiens OX=9606 GN=RRP36 PE=1 SV=1	'RRP36'	9			IEMDSKRVP	KLIPFLEKL	KILEINPKL	KLLEGEESRISL	KVPPFTFHV
ALANHLIKV	EH domain-containing protein 3 OS=Homo sapiens OX=9606 GN=EHD3 PE=1 SV=2;EH domain-containing protein 1 OS=Homo sapiens OX=9606 GN=EHD1 PE=1 SV=2	'EHD3'	9			LEQDNIKQA	KLLLRLPSL	ILDEPTNHL	ILGPKPQGV	KLLSTALHV
ALAPGGSIF	Fibrosin-1-like protein OS=Homo sapiens OX=9606 GN=FBRSL1 PE=1 SV=4	'FBRSL1'	9			KLIEVDDERKL	LDKKVEKV	ILDKKVEKV	LLGPPPVGV	KIMEAMEKL
ALAPGVRAV	E3 ubiquitin-protein ligase RNF114 OS=Homo sapiens OX=9606 GN=RNF114 PE=1 SV=1	'RNF114'	9			LKAVPSQKRT	IEMDSKRVP	KLLEKVRKV	KIIEDLGVHF	KLYGKPIRV
ALASVIMGL	Serine/threonine-protein phosphatase 2A 65 kDa regulatory subunit A beta isoform OS=Homo sapiens OX=9606 GN=PPP2R1B PE=1 SV=3;Serine/threonine-protein phosphatase 2A 65 kDa regulatory subunit A alpha isoform OS=Homo sapiens OX=9606 GN=PPP2R1A PE=1 SV=4	'PPP2R1B'	9			ILAQEIVKA	LEQDNIKQA	KLLEGEESRISL	KVPPFTFHV	KLSDLDNKL
ALATLIHQV	COP9 signalosome complex subunit 7a OS=Homo sapiens OX=9606 GN=COPS7A PE=1 SV=1	'COPS7A'	9			ILDEAIYKV	KLIEVDDERKL	LLEEDTPRYM	KLLSTALHV	KMADIEYRL
ALDEAGQRSTM	Cytochrome b reductase 1 OS=Homo sapiens OX=9606 GN=CYBRD1 PE=1 SV=1	'CYBRD1'	11			KILEINPKL	LKAVPSQKRT	ILGPKPQGV	KIMEAMEKL	KMDESKHEI
ALDEYNMKI	Probable ATP-dependent RNA helicase DDX60 OS=Homo sapiens OX=9606 GN=DDX60 PE=1 SV=3	'DDX60'	9			ILDKKVEKV	ILAQEIVKA	LLGPPPVGV	KLVEEIEQM	KMDPVAYRV
ALDPIIHGL	Receptor-type tyrosine-protein phosphatase gamma OS=Homo sapiens OX=9606 GN=PTPRG PE=1 SV=4	'PTPRG'	9			KLLEKVRKV	ILDKKVEKV	KIIEDLGVHF	KLYGKPIRV	KMLEKLPEL
ALDTTRHEL	HAUS augmin-like complex subunit 8 OS=Homo sapiens OX=9606 GN=HAUS8 PE=1 SV=3	'HAUS8'	9			KLLEGEESRISL	KLLEKVRKV	KVPPFTFHV	KMADIEYRL	KLQDGVHII
ALFEGKVQL	WD repeat-containing protein 19 OS=Homo sapiens OX=9606 GN=WDR19 PE=1 SV=2	'WDR19'	9			LLEEDTPRYM	KLLEGEESRISL	KLLSTALHV	KMDESKHEI	KMLELTNRL
ALFGIPMAL	Caveolin-1 OS=Homo sapiens OX=9606 GN=CAV1 PE=1 SV=4	'CAV1'	9			ILGPKPQGV	LLEEDTPRYM	KIMEAMEKL	KMDPVAYRV	KMVGELLRM
ALFPERITV	Alpha-tubulin N-acetyltransferase 1 OS=Homo sapiens OX=9606 GN=ATAT1 PE=1 SV=1	'ATAT1'	9			LLGPPPVGV	ILGPKPQGV	KLVEEIEQM	KMLEKLPEL	KMWDPHNDPNA
ALFPGDVDRL	Glycogen phosphorylase, brain form OS=Homo sapiens OX=9606 GN=PYGB PE=1 SV=5	'PYGB'	10			KIIEDLGVHF	LLGPPPVGV	KLSDLDNKL	KLQDGVHII	KLPEILGKMSF
ALFPGVALL	Protein disulfide-isomerase A3 OS=Homo sapiens OX=9606 GN=PDIA3 PE=1 SV=4	'PDIA3'	9			KVPPFTFHV	KIIEDLGVHF	KMADIEYRL	KMLELTNRL	KLPEDIMKL
ALFQRPPLI	H/ACA ribonucleoprotein complex subunit DKC1 OS=Homo sapiens OX=9606 GN=DKC1 PE=1 SV=3	'DKC1'	9			KLLSTALHV	KVPPFTFHV	KMDESKHEI	KMVGELLRM	KLPDVLNRL
ALFVRLLALA	Transforming growth factor-beta-induced protein ig-h3 OS=Homo sapiens OX=9606 GN=TGFBI PE=1 SV=1	'TGFBI'	10			KIMEAMEKL	KLLSTALHV	KMLEKLPEL	KMWDPHNDPNA	KTGNKIRYNSKR
ALGSAQALLI	Transmembrane protein 140 OS=Homo sapiens OX=9606 GN=TMEM140 PE=1 SV=2	'TMEM140'	10			KLVEEIEQM	KIMEAMEKL	KLQDGVHII	KLPEDIMKL	KVIDEIYRV
ALHDILTEI	Replication factor C subunit 5 OS=Homo sapiens OX=9606 GN=RFC5 PE=1 SV=1	'RFC5'	9			KLYGKPIRV	KLVEEIEQM	KMLELTNRL	KLPDVLNRL	KLNDLIQRL
ALHISHDEL	Protein canopy homolog 2 OS=Homo sapiens OX=9606 GN=CNPY2 PE=1 SV=1	'CNPY2'	9			KLSDLDNKL	KLYGKPIRV	KMVGELLRM	KTGNKIRYNSKR	KVLDFEHFL
ALHSVFEGL	Zinc transporter ZIP1 OS=Homo sapiens OX=9606 GN=SLC39A1 PE=1 SV=1	'SLC39A1'	9			KMADIEYRL	KLSDLDNKL	KMWDPHNDPNA	KVIDEIYRV	KIMESFKNM
ALINVELAL	Histone-lysine N-methyltransferase 2C OS=Homo sapiens OX=9606 GN=KMT2C PE=1 SV=3	'KMT2C'	9			KMDESKHEI	KMADIEYRL	KLPEDIMKL	KVLDFEHFL	KVLDILQHI
ALIPVINKL	Dynamin-1-like protein OS=Homo sapiens OX=9606 GN=DNM1L PE=1 SV=2	'DNM1L'	9			KMDPVAYRV	KMDESKHEI	KLPDVLNRL	KIMESFKNM	KVLEILHRV
ALITRIFGV	Thyroid adenoma-associated protein OS=Homo sapiens OX=9606 GN=THADA PE=1 SV=1	'THADA'	9			KMLEKLPEL	KMDPVAYRV	KMYEEFLSKV	KVLDILQHI	KLMEEIREL
ALKDLINEA	Proliferating cell nuclear antigen OS=Homo sapiens OX=9606 GN=PCNA PE=1 SV=1	'PCNA'	9			KLQDGVHII	KMLEKLPEL	KVIDEIYRV	KLMELYERL	KLLTEVHAA
ALKEYEPEM	Sarcoplasmic/endoplasmic reticulum calcium ATPase 3 OS=Homo sapiens OX=9606 GN=ATP2A3 PE=1 SV=2;Sarcoplasmic/endoplasmic reticulum calcium ATPase 2 OS=Homo sapiens OX=9606 GN=ATP2A2 PE=1 SV=1;Sarcoplasmic/endoplasmic reticulum calcium ATPase 1 OS=Homo sapiens OX=9606 GN=ATP2A1 PE=1 SV=1	'ATP2A3'	9			KMLELTNRL	KLQDGVHII	KLNDLIQRL	KVLEILHRV	IILDEIHLL
ALKRQGRTLYGFGG	Histone H4 OS=Homo sapiens OX=9606 GN=HIST1H4A PE=1 SV=2	'HIST1H4A'	14			KMVGELLRM	KMLELTNRL	KVLDFEHFL	KLMEEIREL	LMEHIHKL
ALLALLPEL	Ribosome-binding protein 1 OS=Homo sapiens OX=9606 GN=RRBP1 PE=1 SV=5	'RRBP1'	9			KMWDPHNDPNA	KMVGELLRM	KIMESFKNM	KLLTEVHAA	IMLEALERV
ALLDKLYAL	U3 small nucleolar ribonucleoprotein protein IMP3 OS=Homo sapiens OX=9606 GN=IMP3 PE=1 SV=1	'IMP3'	9			KLPEILGKMSF	KMWDPHNDPNA	KVLDILQHI	KIIDSGPQL	LPHAILRL
ALLDRIVSV	Nuclear pore complex protein Nup205 OS=Homo sapiens OX=9606 GN=NUP205 PE=1 SV=3	'NUP205'	9			KLPEDIMKL	KLPEILGKMSF	KVLEILHRV	IILDEIHLL	LSLENLEKI
ALLDSAHLL	AP-3 complex subunit delta-1 OS=Homo sapiens OX=9606 GN=AP3D1 PE=1 SV=1	'AP3D1'	9			KLPDVLNRL	KLPEDIMKL	KLMEEIREL	LMEHIHKL	IVIGVLHQL
ALLDWVTSV	Microtubule-actin cross-linking factor 1, isoforms 1/2/3/5 OS=Homo sapiens OX=9606 GN=MACF1 PE=1 SV=4	'MACF1'	9			KMYEEFLSKV	KLPDVLNRL	KLLTEVHAA	IMLEALERV	LVQESEEKKS
ALLELLERL	E3 ubiquitin-protein ligase TRIM23 OS=Homo sapiens OX=9606 GN=TRIM23 PE=1 SV=1	'TRIM23'	9			KVIDEIYRV	KMYEEFLSKV	KIIDSGPQL	LPHAILRL	MATAASSSSLEKS
ALLELLHEL	LEM domain-containing protein 2 OS=Homo sapiens OX=9606 GN=LEMD2 PE=1 SV=1	'LEMD2'	9			KLNDLIQRL	KVIDEIYRV	LMEHIHKL	LSDQTKEKE	KETIEQEKQAGES
ALLELVREK	Angiomotin-like protein 1 OS=Homo sapiens OX=9606 GN=AMOTL1 PE=1 SV=1	'AMOTL1'	9			KVLDFEHFL	KLNDLIQRL	IMLEALERV	KLADQYPHL	KESKDPADETEAD
ALLEQVNAL	Dynactin subunit 3 OS=Homo sapiens OX=9606 GN=DCTN3 PE=1 SV=1	'DCTN3'	9			KIMESFKNM	KVLDFEHFL	LPHAILRL	LSLENLEKI	KEQVPPPAV
ALLESSLRQA	G1/S-specific cyclin-D1 OS=Homo sapiens OX=9606 GN=CCND1 PE=1 SV=1	'CCND1'	10			KVLDILQHI	KIMESFKNM	LPKKTESHHKAKGK	IVIEIMNRL	MESDDARAA
ALLGKIEKV	Polypeptide N-acetylgalactosaminyltransferase 2 OS=Homo sapiens OX=9606 GN=GALNT2 PE=1 SV=1	'GALNT2'	9			KLMELYERL	KLMELYERL	LSDQTKEKE	IVIGVLHQL	MFGGPGTASRPSSS
ALLKAKEEL	MICOS complex subunit MIC60 OS=Homo sapiens OX=9606 GN=IMMT PE=1 SV=1	'IMMT'	9			KVLEILHRV	KVLEILHRV	LSELDDRADA	LVQESEEKKS	MLANDIARL
ALLKIEGVYA	60S ribosomal protein L35a OS=Homo sapiens OX=9606 GN=RPL35A PE=1 SV=2	'RPL35A'	10			KLMEEIREL	KLMEEIREL	LSLENLEKI	KEWMPVTKL	MLPGFLHRL
ALLPELREV	Acetylcholine receptor subunit beta OS=Homo sapiens OX=9606 GN=CHRNB1 PE=1 SV=3	'CHRNB1'	9			KLLTEVHAA	KLLTEVHAA	KKAAGAGKVTKSAQ	MATAASSSSLEKS	MLPPVLTHL
ALLSAVTRL	Catenin alpha-1 OS=Homo sapiens OX=9606 GN=CTNNA1 PE=1 SV=1;Catenin alpha-2 OS=Homo sapiens OX=9606 GN=CTNNA2 PE=1 SV=5	'CTNNA1'	9			KIIDSGPQL	KIIDSGPQL	IVIGVLHQL	KETIEQEKQAGES	MLPYHIPHL
ALMDQVHHM	S100P-binding protein OS=Homo sapiens OX=9606 GN=S100PBP PE=1 SV=1	'S100PBP'	9			IILDEIHLL	IILDEIHLL	LVQESEEKKS	KESKDPADETEAD	IMAQLPQEQKA
ALNELLQHV	Talin-1 OS=Homo sapiens OX=9606 GN=TLN1 PE=1 SV=3	'TLN1'	9			LMEHIHKL	LMEHIHKL	MATAASSSSLEKS	KEQVPPPAV	KLDPTKTTL
ALNEQIARL	Kinetochore protein NDC80 homolog OS=Homo sapiens OX=9606 GN=NDC80 PE=1 SV=1	'NDC80'	9			IMLEALERV	IMLEALERV	KETIEQEKQAGES	MESDDARAA	IIVDIFHGL
ALPAKPPNL	Protein FAM89A OS=Homo sapiens OX=9606 GN=FAM89A PE=1 SV=1	'FAM89A'	9			LPHAILRL	LPHAILRL	KESKDPADETEAD	MLANDIARL	LLIDELNKL
ALPFFMMHL	Cytoskeleton-associated protein 5 OS=Homo sapiens OX=9606 GN=CKAP5 PE=1 SV=3	'CKAP5'	9			LPKKTESHHKAKGK	LPKKTESHHKAKGK	KEQVPPPAV	MLPEKLRPL	KLLDLMPRL
ALPHAILRL	Actin, cytoplasmic 1 OS=Homo sapiens OX=9606 GN=ACTB PE=1 SV=1;Beta-actin-like protein 2 OS=Homo sapiens OX=9606 GN=ACTBL2 PE=1 SV=2	'ACTB'	9			LSDQTKEKE	LSDQTKEKE	MESDDARAA	MLPGFLHRL	ILLDNDHYAM
ALPHVVPTL	Dynein assembly factor 5, axonemal OS=Homo sapiens OX=9606 GN=DNAAF5 PE=1 SV=4	'DNAAF5'	9			KLADQYPHL	KLADQYPHL	MLANDIARL	MLPKDIAKL	IIIPEIQKV
ALPKLPISL	Mediator of RNA polymerase II transcription subunit 16 OS=Homo sapiens OX=9606 GN=MED16 PE=1 SV=2	'MED16'	9			LSLENLEKI	LSELDDRADA	MLPEKLRPL	MLPPVLTHL	KLIDDVHRL
ALPRLLPAL	Dynein assembly factor 5, axonemal OS=Homo sapiens OX=9606 GN=DNAAF5 PE=1 SV=4	'DNAAF5'	9			KKAAGAGKVTKSAQ	LSLENLEKI	MLPGFLHRL	MLPYHIPHL	ILMEHIHKL
ALPSKPNSL	Engulfment and cell motility protein 2 OS=Homo sapiens OX=9606 GN=ELMO2 PE=1 SV=2	'ELMO2'	9			IVIGVLHQL	KKAAGAGKVTKSAQ	MLPKDIAKL	IMAQLPQEQKA	LLPDLIQKV
ALQEMVHQV	Enhancer of filamentation 1 OS=Homo sapiens OX=9606 GN=NEDD9 PE=1 SV=1	'NEDD9'	9			LVQESEEKKS	IVIGVLHQL	MLPPVLTHL	KLDPTKTTL	LLPDQIEKL
ALQKGLEGKQ	GTPase-activating Rap/Ran-GAP domain-like protein 3 OS=Homo sapiens OX=9606 GN=GARNL3 PE=2 SV=2	'GARNL3'	10			KEWMPVTKL	LVQESEEKKS	MLPYHIPHL	KLDPYVQRL	KLGPAPKTL
ALQKRLDEV	Ribosome-binding protein 1 OS=Homo sapiens OX=9606 GN=RRBP1 PE=1 SV=5	'RRBP1'	9			MATAASSSSLEKS	KEWMPVTKL	IMAQLPQEQKA	IIVDIFHGL	ILPDTYQHL
ALQPLPAT	RNA polymerase II-associated protein 1 OS=Homo sapiens OX=9606 GN=RPAP1 PE=1 SV=3	'RPAP1'	8			KETIEQEKQAGES	MATAASSSSLEKS	KLDPTKTTL	KLLDMVGKV	LLPEEIGKL
ALRDVSEEL	Alpha-taxilin OS=Homo sapiens OX=9606 GN=TXLNA PE=1 SV=3	'TXLNA'	9			KESKDPADETEAD	KETIEQEKQAGES	IIVDIFHGL	LLIDELNKL	LLPERPPYL
ALREENEQL	SET and MYND domain-containing protein 4 OS=Homo sapiens OX=9606 GN=SMYD4 PE=2 SV=3	'SMYD4'	9			KEQVPPPAV	KESKDPADETEAD	KLLDMVGKV	KIIDIQEKV	ILPIKFPHL
ALSDHHIYL	Fructose-bisphosphate aldolase A OS=Homo sapiens OX=9606 GN=ALDOA PE=1 SV=2	'ALDOA'	9			MESDDARAA	KEQVPPPAV	LLIDELNKL	KLLDLMPRL	KLFEEIREI
ALSDSIHTV	PR domain zinc finger protein 4 OS=Homo sapiens OX=9606 GN=PRDM4 PE=1 SV=3	'PRDM4'	9			MLANDIARL	MESDDARAA	ILLDIHIFM	ILLDNDHYAM	LLPPPLPSL
ALSGHLETV	Annexin A2 OS=Homo sapiens OX=9606 GN=ANXA2 PE=1 SV=2	'ANXA2'	9			MLPEKLRPL	MLANDIARL	KIIDIQEKV	IIIPEIQKV	KLFDDDDSGKISL
ALSHEELIG	Phosphoribosylformylglycinamidine synthase OS=Homo sapiens OX=9606 GN=PFAS PE=1 SV=4	'PFAS'	9			MLPGFLHRL	MLPEKLRPL	KLLDLMPRL	LLMATILHL	LLPSVVLKL
ALSPNNHEV	Actin-related protein 2/3 complex subunit 1A OS=Homo sapiens OX=9606 GN=ARPC1A PE=2 SV=2	'ARPC1A'	9			MLPKDIAKL	MLPGFLHRL	IIIPEIQKV	KLIDDVHRL	ILTDITKGV
ALTGHLEEV	Annexin A1 OS=Homo sapiens OX=9606 GN=ANXA1 PE=1 SV=2	'ANXA1'	9			MLPPVLTHL	MLPKDIAKL	LLMATILHL	ILMEHIHKL	LLPDQPPYHL
ALTNGIYPHKLVF	60S ribosomal protein L6 OS=Homo sapiens OX=9606 GN=RPL6 PE=1 SV=3	'RPL6'	13			MLPYHIPHL	MLPPVLTHL	KLIDDVHRL	LLPDLIQKV	GADKKAEAGAGSATE
ALVAIFTHL	Cytoplasmic dynein 1 heavy chain 1 OS=Homo sapiens OX=9606 GN=DYNC1H1 PE=1 SV=5	'DYNC1H1'	9			IMAQLPQEQKA	MLPYHIPHL	ILMEHIHKL	LLPDQIEKL	FVVHMKQKGK
ALVHITLIL	Olfactory receptor 2A12 OS=Homo sapiens OX=9606 GN=OR2A12 PE=2 SV=1	'OR2A12'	9			KLDPTKTTL	IMAQLPQEQKA	LLPDLIQKV	KLGPAPKTL	TVADKIHSV
ALVQDLAKA	G2/mitotic-specific cyclin-B1 OS=Homo sapiens OX=9606 GN=CCNB1 PE=1 SV=1	'CCNB1'	9			KLDPYVQRL	KLDPTKTTL	LLPDQIEKL	ILPDTYQHL	ALNEQIARL
ALVVQVAEA	Beta-hexosaminidase subunit beta OS=Homo sapiens OX=9606 GN=HEXB PE=1 SV=3	'HEXB'	9			IIVDIFHGL	KLDPYVQRL	KLGPAPKTL	LLPEEIGKL	ALNELLQHV
ALWDIETGQQTV	Guanine nucleotide-binding protein G(I)/G(S)/G(T) subunit beta-2 OS=Homo sapiens OX=9606 GN=GNB2 PE=1 SV=3	'GNB2'	12			KLLDMVGKV	IIVDIFHGL	ILPDTYQHL	LLPERPPYL	ALMELFPKL
AMAASPHAV	Heterogeneous nuclear ribonucleoprotein A0 OS=Homo sapiens OX=9606 GN=HNRNPA0 PE=1 SV=1	'HNRNPA0'	9			LLIDELNKL	KLLDMVGKV	LLPEEIGKL	KLFEFMHET	ALMDQVHHM
AMFDKKVQL	Synemin OS=Homo sapiens OX=9606 GN=SYNM PE=1 SV=2	'SYNM'	9			ILLDIHIFM	LLIDELNKL	ILPIKFPHL	LLPPPLPSL	TVETRDGQVINETSQ
AMIAPVECP	E3 ubiquitin-protein ligase HERC2 OS=Homo sapiens OX=9606 GN=HERC2 PE=1 SV=2	'HERC2'	9			KIIDIQEKV	ILLDIHIFM	KLFEFMHET	LLPSVVLKL	AIMDLLLRL
AMIELVERL	Tripartite motif-containing protein 44 OS=Homo sapiens OX=9606 GN=TRIM44 PE=1 SV=1	'TRIM44'	9			KLLDLMPRL	KIIDIQEKV	KLFEEIREI	LLQEVEHQL	ALLSAVTRL
AMLAVLHTV	Autophagy-related protein 101 OS=Homo sapiens OX=9606 GN=ATG101 PE=1 SV=1	'ATG101'	9			LLLDSNIRL	KLLDLMPRL	LLPPPLPSL	ILTDITKGV	ALLQSDVRL
AMLLEIPYM	Eukaryotic translation initiation factor 3 subunit C-like protein OS=Homo sapiens OX=9606 GN=EIF3CL PE=3 SV=1	'EIF3CL'	9			IIIPEIQKV	ILLDNDHYAM	KLFDDDDSGKISL	LLPDQPPYHL	VDIINAKQ
AMLPPPPPP	Nuclear fragile X mental retardation-interacting protein 1 OS=Homo sapiens OX=9606 GN=NUFIP1 PE=1 SV=2	'NUFIP1'	9			KLIDDVHRL	LLLDSNIRL	LLPSVVLKL	GADKKAEAGAGSATE	VDISLPKL
AMNARPHKV	Heterogeneous nuclear ribonucleoprotein A1 OS=Homo sapiens OX=9606 GN=HNRNPA1 PE=1 SV=5	'HNRNPA1'	9			ILMEHIHKL	IIIPEIQKV	LLQEVEHQL	GEVDVEQHTL	ALLNIKVKL
AMPPPPPQGV	Double-strand-break repair protein rad21 homolog OS=Homo sapiens OX=9606 GN=RAD21 PE=1 SV=2	'RAD21'	10			LLPDLIQKV	KLIDDVHRL	ILTDITKGV	FVVHMKQKGK	VETRDGQVINETSQ
AMVASVLGP	Arachidonate 15-lipoxygenase B OS=Homo sapiens OX=9606 GN=ALOX15B PE=1 SV=3	'ALOX15B'	9			LLPDQIEKL	ILMEHIHKL	LLPDQPPYHL	ALPFFMMHL	VEVPETPKA
AMYPDQVQL	F-box only protein 21 OS=Homo sapiens OX=9606 GN=FBXO21 PE=2 SV=2	'FBXO21'	9			GALALIYNEALKG	LLPDLIQKV	GEVDVEQHTL	TVADKIHSV	VKLAKAGKNQGD
APDGVPGPLADT	BCL-6 corepressor-like protein 1 OS=Homo sapiens OX=9606 GN=BCORL1 PE=1 SV=1	'BCORL1'	12			KLGPAPKTL	LLPDQIEKL	FVVHMKQKGK	ALNEQIARL	VLFENTDSVHL
APEILLSVIE	Sodium/calcium exchanger 2 OS=Homo sapiens OX=9606 GN=SLC8A2 PE=2 SV=2;Sodium/calcium exchanger 1 OS=Homo sapiens OX=9606 GN=SLC8A1 PE=1 SV=3	'SLC8A2'	10			LLPEEIGKL	GALALIYNEALKG	TVADKIHSV	ALNELLQHV	AIIEEYLHL
APGVHPPT	Splicing factor 3A subunit 2 OS=Homo sapiens OX=9606 GN=SF3A2 PE=1 SV=2	'SF3A2'	8			LLPERPPYL	KLGPAPKTL	ALNEQIARL	ALMDQVHHM	VLIDYQRNV
APLLGLGLG	Prominin-2 OS=Homo sapiens OX=9606 GN=PROM2 PE=1 SV=1	'PROM2'	9			ILPIKFPHL	ILPDTYQHL	ALNELLQHV	TVETRDGQVINETSQ	AIIDKYIKL
APLVTLEVL	Leucine-rich repeat neuronal protein 4 OS=Homo sapiens OX=9606 GN=LRRN4 PE=2 SV=3	'LRRN4'	9			KLFEFMHET	LLPEEIGKL	ALMELFPKL	AIMDLLLRL	AILDHTYKM
APPAPPPSPPPP	Nucleosome-remodeling factor subunit BPTF OS=Homo sapiens OX=9606 GN=BPTF PE=1 SV=3	'BPTF'	12			KLFEEIREI	LLPERPPYL	ALMDQVHHM	ALLSAVTRL	VLLPKKTESHHKAK
APPPPPPPP	Serine/threonine-protein phosphatase 2B catalytic subunit beta isoform OS=Homo sapiens OX=9606 GN=PPP3CB PE=1 SV=2;SKI family transcriptional corepressor 2 OS=Homo sapiens OX=9606 GN=SKOR2 PE=1 SV=2;Proline-rich protein 12 OS=Homo sapiens OX=9606 GN=PRR12 PE=1 SV=3;Protocadherin-15 OS=Homo sapiens OX=9606 GN=PCDH15 PE=1 SV=2;Semaphorin-4G OS=Homo sapiens OX=9606 GN=SEMA4G PE=1 SV=1;Serine/threoni…	'PPP3CB'	9			LLPPPLPSL	ILPIKFPHL	TVETRDGQVINETSQ	ALLQSDVRL	ALPHAILRL
AQIVQKGGQ	Mitochondrial import inner membrane translocase subunit Tim8 B OS=Homo sapiens OX=9606 GN=TIMM8B PE=1 SV=1	'TIMM8B'	9			KLFDDDDSGKISL	KLFEFMHET	AIMDLLLRL	VDIINAKQ	TRILKHGAKDKDD
ARAELNDKV	Myosin-11 OS=Homo sapiens OX=9606 GN=MYH11 PE=1 SV=3	'MYH11'	9			LLPSVVLKL	KLFEEIREI	AILTTLIHL	ALLNIKVKL	AVIEHLERL
AREKVLQTL	Nucleotide exchange factor SIL1 OS=Homo sapiens OX=9606 GN=SIL1 PE=1 SV=1	'SIL1'	9			LLQEVEHQL	LLPPPLPSL	ALLSAVTRL	ALLGKIEKV	TEVAPPPPP
ARLLGLAL	Kelch-like protein 34 OS=Homo sapiens OX=9606 GN=KLHL34 PE=2 SV=1	'KLHL34'	8			ILTDITKGV	KLFDDDDSGKISL	ALLQSDVRL	VETRDGQVINETSQ	TLADLVHHV
ARVLSLLEV	Protein NLRC5 OS=Homo sapiens OX=9606 GN=NLRC5 PE=1 SV=3	'NLRC5'	9			LLPDQPPYHL	LLPSVVLKL	VDIINAKQ	VEVPETPKA	ATDPTIHTV
ASLQSSLPLT	Hyaluronan-binding protein 2 OS=Homo sapiens OX=9606 GN=HABP2 PE=1 SV=1	'HABP2'	10			GADKKAEAGAGSATE	LLQEVEHQL	ALLNIKVKL	VKLAKAGKNQGD	SEAGATAPKA
ASSEEPPPPP	Transmembrane protein 210 OS=Homo sapiens OX=9606 GN=TMEM210 PE=3 SV=1	'TMEM210'	10			GEVDVEQHTL	ILTDITKGV	ALLGKIEKV	VLFENTDSVHL	TLDEKIEKV
ATAASSSSLEKS	Actin, cytoplasmic 1 OS=Homo sapiens OX=9606 GN=ACTB PE=1 SV=1	'ACTB'	12			FVVHMKQKGK	LLPDQPPYHL	VETRDGQVINETSQ	ALLELLERL	APPPPPPPP
ATEVTVSGGF	Little elongation complex subunit 1 OS=Homo sapiens OX=9606 GN=ICE1 PE=1 SV=5	'ICE1'	10			TVADKIHSV	GADKKAEAGAGSATE	VEVPETPKA	AIIEEYLHL	AMPPPPPQGV
ATMERLEKV	Alpha-catulin OS=Homo sapiens OX=9606 GN=CTNNAL1 PE=1 SV=2	'CTNNAL1'	9			ALNEQIARL	GEVDVEQHTL	VKLAKAGKNQGD	VLIDYQRNV	TLIDLPGITKV
AVAIKAMAK	Eukaryotic translation initiation factor 5A-1 OS=Homo sapiens OX=9606 GN=EIF5A PE=1 SV=2	'EIF5A'	9			ALNELLQHV	FVVHMKQKGK	VLFENTDSVHL	AIIDKYIKL	AMIELVERL
AVDKKAAGAGKVT	Elongation factor 1-alpha 1 OS=Homo sapiens OX=9606 GN=EEF1A1 PE=1 SV=1	'EEF1A1'	13			ALMELFPKL	TVADKIHSV	ALLELLERL	VLLPKKTESHHKAK	AMAASPHAV
AVIEHLERL	Glutamyl-tRNA(Gln) amidotransferase subunit C, mitochondrial OS=Homo sapiens OX=9606 GN=GATC PE=1 SV=1	'GATC'	9			ALMDQVHHM	ALNEQIARL	AIIEEYLHL	ALPHAILRL	TLIGLSIKV
AVIGLDAYL	Probable crossover junction endonuclease EME2 OS=Homo sapiens OX=9606 GN=EME2 PE=1 SV=3	'EME2'	9			TVETRDGQVINETSQ	ALNELLQHV	VLIDYQRNV	TRILKHGAKDKDD	TLLTAIVKL
AVIPRLVQL	Junction plakoglobin OS=Homo sapiens OX=9606 GN=JUP PE=1 SV=3	'JUP'	9			AIMDLLLRL	ALMELFPKL	AIIDKYIKL	AVIEHLERL	TLPDDLHFL
AVLAVLPRL	Probable rRNA-processing protein EBP2 OS=Homo sapiens OX=9606 GN=EBNA1BP2 PE=1 SV=2	'EBNA1BP2'	9			AILTTLIHL	ALMDQVHHM	VLLPKKTESHHKA	TEVAPPPPP	TLPELVQRL
AVLDRMHSL	Coatomer subunit alpha OS=Homo sapiens OX=9606 GN=COPA PE=1 SV=2	'COPA'	9			ALLQSDVRL	TVETRDGQVINETSQ	AILDHTYKM	AVKPKAAKPKT	TLSDLRVYL
AVLERMEQM	Vacuolar protein sorting-associated protein 52 homolog OS=Homo sapiens OX=9606 GN=VPS52 PE=1 SV=1	'VPS52'	9			VDIINAKQ	AIMDLLLRL	VLLPKKTESHHKAK	ATDPTIHTV	TLTNVIHNL
AVLGFFAPL	Somatostatin receptor type 5 OS=Homo sapiens OX=9606 GN=SSTR5 PE=1 SV=3	'SSTR5'	9			VDISLPKL	AILTTLIHL	ALPHAILRL	SEAGATAPKA	TLVDFPLHL
AVLLAPTPPG	Doublesex- and mab-3-related transcription factor C2 OS=Homo sapiens OX=9606 GN=DMRTC2 PE=2 SV=2	'DMRTC2'	10			ALLNIKVKL	ALLSAVTRL	VLLPKKTESHKAKSK	TLDEKIEKV	TLYEAVREV
AVLLYRRR	Sodium/calcium exchanger 2 OS=Homo sapiens OX=9606 GN=SLC8A2 PE=2 SV=2	'SLC8A2'	8			ALLGKIEKV	ALLQSDVRL	TRILKHGAKDKDD	APPPPPPPP	TRDGQVINETSQ
AVLNMILT	Inactive ubiquitin carboxyl-terminal hydrolase MINDY-4B OS=Homo sapiens OX=9606 GN=MINDY4B PE=3 SV=3	'MINDY4B'	8			VETRDGQVINETSQ	VDIINAKQ	AVIEHLERL	AMPPPPPQGV	VLIPKLPQL
AVLPRLHQL	Probable rRNA-processing protein EBP2 OS=Homo sapiens OX=9606 GN=EBNA1BP2 PE=1 SV=2	'EBNA1BP2'	9			VEVPETPKA	VDISLPKL	TEVAPPPPP	TLFPGKVHSL	ALFQRPPLI
AVPALIRQ	Testis-expressed protein 26 OS=Homo sapiens OX=9606 GN=TEX26 PE=2 SV=1	'TEX26'	8			VKLAKAGKNQGD	ALLNIKVKL	TLADLVHHV	TLIDLPGITKV	YLLPKDIKL
AVPEVAVYL	Serine/threonine-protein phosphatase 2A activator OS=Homo sapiens OX=9606 GN=PTPA PE=1 SV=3	'PTPA'	9			VLFENTDSVHL	ALLGKIEKV	ATDPTIHTV	AMIELVERL	AEPPPPPEPARI
AVPIGIGIG	Collagen alpha-3(VI) chain OS=Homo sapiens OX=9606 GN=COL6A3 PE=1 SV=5	'COL6A3'	9			ALLELLERL	VETRDGQVINETSQ	SEAGATAPKA	AMAASPHAV	AEMPQNYRP
AVPPPPAPL	Wiskott-Aldrich syndrome protein family member 1 OS=Homo sapiens OX=9606 GN=WASF1 PE=1 SV=1	'WASF1'	9			AIIEEYLHL	VEVPETPKA	TLDEKIEKV	TLIGLSIKV	YLIPLLERL
AVRDMRQTVAVGVIK	Elongation factor 1-alpha 2 OS=Homo sapiens OX=9606 GN=EEF1A2 PE=1 SV=1;Elongation factor 1-alpha 1 OS=Homo sapiens OX=9606 GN=EEF1A1 PE=1 SV=1	'EEF1A2'	15			VLIDYQRNV	VKLAKAGKNQGD	APPPPPPPP	TLLTAIVKL	YLITLLEHL
AVVQELLESL	Leucine-rich repeat serine/threonine-protein kinase 1 OS=Homo sapiens OX=9606 GN=LRRK1 PE=1 SV=3	'LRRK1'	10			AIIDKYIKL	AIIEEYLHL	TLDGLPPLRL	TLMEALHYM	YLMEVTHDL
AVVVKKIETRDG	Keratin, type II cytoskeletal 8 OS=Homo sapiens OX=9606 GN=KRT8 PE=1 SV=7	'KRT8'	12			ALLDKPPFL	VLIDYQRNV	AMPPPPPQGV	TLPDDLHFL	AEHPKTHVT
AYPLTKCPP	CUB and sushi domain-containing protein 2 OS=Homo sapiens OX=9606 GN=CSMD2 PE=1 SV=2	'CSMD2'	9			VLLPKKTESHHKA	AIIDKYIKL	TLFPGKVHSL	TLPELVQRL	YLNDGLWHM
CHKILILLVIL	Glycerophosphodiester phosphodiesterase domain-containing protein 4 OS=Homo sapiens OX=9606 GN=GDPD4 PE=2 SV=1	'GDPD4'	11			AILDHTYKM	ALLDKPPFL	AMIELVERL	TLSDLRVYL	YLPTLWVKL
CLILAVLTT	Potassium voltage-gated channel subfamily KQT member 3 OS=Homo sapiens OX=9606 GN=KCNQ3 PE=1 SV=2	'KCNQ3'	9			VLLPKKTESHHKAK	VLLPKKTESHHKA	AMAASPHAV	TLTNVIHNL	AEDLNTRVA
CLSNVAFMLP	Putative C-mannosyltransferase DPY19L2P2 OS=Homo sapiens OX=9606 GN=DPY19L2P2 PE=5 SV=2	'DPY19L2P2'	10			ALPHAILRL	AILDHTYKM	TLIGLSIKV	TLVDFPLHL	YLYPDITRL
CLVPMVGNNP	Proteasome assembly chaperone 2 OS=Homo sapiens OX=9606 GN=PSMG2 PE=1 SV=1	'PSMG2'	10			VLLPKKTESHKAKSK	VLLPKKTESHHKAK	TLLTAIVKL	TLYEAVREV	YMAELIERL
CLVVALLAL	Thrombomodulin OS=Homo sapiens OX=9606 GN=THBD PE=1 SV=2	'THBD'	9			TRILKHGAKDKDD	ALPHAILRL	ALVAIFTHL	TRDGQVINETSQ	YMIAHITGL
DAAPPSAPP	Regulating synaptic membrane exocytosis protein 1 OS=Homo sapiens OX=9606 GN=RIMS1 PE=1 SV=1	'RIMS1'	9			AVIEHLERL	VLLPKKTESHKAKSK	TLPDDLHFL	VLIPKLPQL	YMINFIHKL
DEKNGPPPP	(blank)	'?'	9			TEVAPPPPP	TRILKHGAKDKDD	TLPELVQRL	ALFQRPPLI	AEALPKQSV
DEYEKLQVL	Cytoplasmic dynein 1 heavy chain 1 OS=Homo sapiens OX=9606 GN=DYNC1H1 PE=1 SV=5	'DYNC1H1'	9			TLADLVHHV	AVIEHLERL	TLSDLRVYL	YLLPKDIKL	YVFPGVTRL
DGAVIILSLA	Transmembrane protein 266 OS=Homo sapiens OX=9606 GN=TMEM266 PE=1 SV=2	'TMEM266'	10			ATDPTIHTV	TEVAPPPPP	TLTNVIHNL	AEMPQNYRP	YVIDPIKGL
DIKSFAGVFCIL	Glutamate receptor ionotropic, delta-2 OS=Homo sapiens OX=9606 GN=GRID2 PE=1 SV=2	'GRID2'	12			SEAGATAPKA	AVKPKAAKPKT	TLVDFPLHL	YLITLLEHL	YVIDPIKGLKL
DKAKVKDEPQR	Non-histone chromosomal protein HMG-17 OS=Homo sapiens OX=9606 GN=HMGN2 PE=1 SV=3	'HMGN2'	11			TLDEKIEKV	ATDPTIHTV	TLYEAVREV	YLMEVTHDL	YLLPAIVHI
DKLPLWGT	Sodium-dependent phosphate transporter 1 OS=Homo sapiens OX=9606 GN=SLC20A1 PE=1 SV=1	'SLC20A1'	8			APPPPPPPP	SEAGATAPKA	TRDGQVINETSQ	AEHPKTHVT	AEQLEDKKRKA
DLDAIKLFV	CUGBP Elav-like family member 5 OS=Homo sapiens OX=9606 GN=CELF5 PE=1 SV=1	'CELF5'	9			TLDGLPPLRL	TLDEKIEKV	VLIPKLPQL	AEGAAKEEPK	VILSLILHL
DLINLGVI	Protein FAM106C OS=Homo sapiens OX=9606 GN=FAM106C PE=3 SV=1	'FAM106C'	8			AMPPPPPQGV	APPPPPPPP	VLIPKMPQL	YLPDIIKDQKA	VLMTEDIKL
DLISKLLRHNP	Aurora kinase B OS=Homo sapiens OX=9606 GN=AURKB PE=1 SV=3	'AURKB'	11			TLFPGKVHSL	TLDGLPPLRL	ALFQRPPLI	YLPTLWVKL	VLNEYFHNV
DLVLTCPTL	Protein THEMIS2 OS=Homo sapiens OX=9606 GN=THEMIS2 PE=1 SV=1	'THEMIS2'	9			AMIELVERL	AMPPPPPQGV	YLLPKDIKL	YLSNADERL	VIVELIYKV
DMPYRAAALS	Calicin OS=Homo sapiens OX=9606 GN=CCIN PE=2 SV=3	'CCIN'	10			AMAASPHAV	TLFPGKVHSL	AEPPPPPEPARI	YIVDLLTHL	VVMNVVHQL
DNITTDKILI	Putative tyrosine-protein phosphatase TPTE OS=Homo sapiens OX=9606 GN=TPTE PE=2 SV=3	'TPTE'	10			TLIGLSIKV	AMIELVERL	AEMPQNYRP	AEDLNTRVA	WLAEKLPTL
DPFITKDMV	Granzyme K OS=Homo sapiens OX=9606 GN=GZMK PE=1 SV=1	'GZMK'	9			TLLTAIVKL	AMAASPHAV	YLIPLLERL	YLYPDITRL	ALANHLIKV
DQAKLIVGI	CD166 antigen OS=Homo sapiens OX=9606 GN=ALCAM PE=1 SV=2	'ALCAM'	9			TLMEALHYM	TLIGLSIKV	YLITLLEHL	YMAELIERL	AVLPRLHQL
DRNKDQEVNF	Protein S100-A6 OS=Homo sapiens OX=9606 GN=S100A6 PE=1 SV=1	'S100A6'	10			TLPDDLHFL	TLLTAIVKL	YLMEVTHDL	YMIAHITGL	YGLPVVVKL
DVANKIGII	60S ribosomal protein L23a OS=Homo sapiens OX=9606 GN=RPL23A PE=1 SV=1	'RPL23A'	9			TLPELVQRL	TLPDDLHFL	AEHPKTHVT	YMINFIHKL	YLADIFTKL
EAAAVVLQ	Insulin receptor substrate 1 OS=Homo sapiens OX=9606 GN=IRS1 PE=1 SV=1	'IRS1'	8			TLSDLRVYL	TLPELVQRL	YLNDGLWHM	AEALPKQSV	YLDLSENRL
EAAKEALEA	Vigilin OS=Homo sapiens OX=9606 GN=HDLBP PE=1 SV=2	'HDLBP'	9			TLTNVIHNL	TLSDLRVYL	YLPDIIKDQKA	YQFTGIKKY	YLDPAQRGV
EAEKVNTTA	Putative MAGE domain-containing protein MAGEA13P OS=Homo sapiens OX=9606 GN=MAGEA13P PE=5 SV=1	'MAGEA13P'	9			TLVDFPLHL	TLTNVIHNL	YLPTLWVKL	YQYPVIIHL	AESPASRQAA
EALANLRG	Coiled-coil domain-containing protein 89 OS=Homo sapiens OX=9606 GN=CCDC89 PE=2 SV=1	'CCDC89'	8			TLYEAVREV	TLVDFPLHL	YLSNADERL	YVFPGVTRL	YLEDTDRNL
EAMKTLAT	Methionine synthase reductase OS=Homo sapiens OX=9606 GN=MTRR PE=1 SV=4	'MTRR'	8			TRDGQVINETSQ	TLYEAVREV	AEDLNTRVA	YVHMVTHFI	YILKHIPNM
EAQTFSRMH	Tyrosine-protein kinase BAZ1B OS=Homo sapiens OX=9606 GN=BAZ1B PE=1 SV=2	'BAZ1B'	9			VLIPKLPQL	TRDGQVINETSQ	YLYPDITRL	YVIDPIKGL	YLLIPLLER
EARGGGGGLGA	NK1 transcription factor-related protein 1 OS=Homo sapiens OX=9606 GN=NKX1-1 PE=2 SV=2	'NKX1-1'	11			VLIPKMPQL	VLIPKLPQL	YMAELIERL	YVIDPIKGLKL	AEQTPSRPP
EAVAAAAATE	Homeobox protein SIX5 OS=Homo sapiens OX=9606 GN=SIX5 PE=1 SV=3	'SIX5'	10			ALFQRPPLI	VLIPKMPQL	YMIAHITGL	YVINVTTHL	ALAAALAHI
EERDKRLA	40S ribosomal protein S4, X isoform OS=Homo sapiens OX=9606 GN=RPS4X PE=1 SV=2	'RPS4X'	8			YLLPKDIKL	ALFQRPPLI	AEALPKQSV	YLLPAIVHI	ATAASSSSLEKS
EERPPAQAL	Microtubule-associated protein 4 OS=Homo sapiens OX=9606 GN=MAP4 PE=1 SV=3	'MAP4'	9			AEPPPPPEPARI	YLLPKDIKL	YQFTGIKKY	AEQDPDELNKA	FLITILDHL
EETLSAPSP	(blank)	'?'	9			AEMPQNYRP	AEPPPPPEPARI	YVFPGVTRL	YLINEIDRI	FLLPMFERL
EEVIWEVLN	Melanoma-associated antigen C3 OS=Homo sapiens OX=9606 GN=MAGEC3 PE=1 SV=1	'MAGEC3'	9			YLIPLLERL	AEMPQNYRP	YVHMVTHFI	AEQLEDKKRKA	SLLDIIEKV
EEVVIKRP	Putative RNA-binding protein 15B OS=Homo sapiens OX=9606 GN=RBM15B PE=1 SV=3	'RBM15B'	8			YLITLLEHL	YLIPLLERL	ADVSVPKL	VLLSEILHL	FLLDPVKGERL
EGEDEAMFVE	Exportin-T OS=Homo sapiens OX=9606 GN=XPOT PE=1 SV=2	'XPOT'	10			AEHPKTHVT	YLITLLEHL	YVIDPIKGL	ALFGIPMAL	FLLDKKIGV
EGLNYACL	Proto-oncogene tyrosine-protein kinase ROS OS=Homo sapiens OX=9606 GN=ROS1 PE=1 SV=3	'ROS1'	8			YLNDGLWHM	AEHPKTHVT	YVIDPIKGLKL	VILSLILHL	FLLDGFPRTV
EGPEGLKLI	Glycerol-3-phosphate dehydrogenase 1-like protein OS=Homo sapiens OX=9606 GN=GPD1L PE=1 SV=1	'GPD1L'	9			YLPDIIKDQKA	YLNDGLWHM	YVINVTTHL	VLMTEDIKL	SLLESVQKL
EHNIVATYL	Visual pigment-like receptor peropsin OS=Homo sapiens OX=9606 GN=RRH PE=1 SV=1	'RRH'	9			YLSNADERL	YLSNADERL	YLLPAIVHI	ALDPIIHGL	FIFSDTHEL
EHVTDVVKR	Tumor protein p73 OS=Homo sapiens OX=9606 GN=TP73 PE=1 SV=1	'TP73'	9			AEDLNTRVA	AEDLNTRVA	AEQDPDELNKA	VLNEYFHNV	FLFQEPRSI
EIIDEILK	Monofunctional C1-tetrahydrofolate synthase, mitochondrial OS=Homo sapiens OX=9606 GN=MTHFD1L PE=1 SV=1	'MTHFD1L'	8			YLYPDITRL	YLYPDITRL	YLINEIDRI	ALDEYNMKI	FLFGYPKRL
EIVVAMVLQL	Solute carrier family 35 member G2 OS=Homo sapiens OX=9606 GN=SLC35G2 PE=1 SV=3	'SLC35G2'	10			YMAELIERL	YMAELIERL	ALFGIPMAL	VIVELIYKV	SILSLVTKI
EIYSINYEL	Activating transcription factor 7-interacting protein 2 OS=Homo sapiens OX=9606 GN=ATF7IP2 PE=1 SV=2	'ATF7IP2'	9			YMIAHITGL	YMIAHITGL	VILSLILHL	VVKKIETRDGK	FLDPNNIPKA
EKSLIGMTKVKVGK	Sorting nexin-1 OS=Homo sapiens OX=9606 GN=SNX1 PE=1 SV=3	'SNX1'	14			YMINFIHKL	YMINFIHKL	VLMTEDIKL	VVMNVVHQL	FLDNERHEV
ELALKVEQL	Intermediate filament family orphan 1 OS=Homo sapiens OX=9606 GN=IFFO1 PE=2 SV=2	'IFFO1'	9			AEALPKQSV	AEALPKQSV	ALDPIIHGL	WLAEKLPTL	FLDESRSTQYM
ELELNEKIN	Coiled-coil domain-containing protein 73 OS=Homo sapiens OX=9606 GN=CCDC73 PE=2 SV=2	'CCDC73'	9			YQFTGIKKY	YQFTGIKKY	VLNEYFHNV	ALANHLIKV	AVRDMRQTVAVGVIK
ELERQIEKL	Bromodomain adjacent to zinc finger domain protein 2A OS=Homo sapiens OX=9606 GN=BAZ2A PE=1 SV=4	'BAZ2A'	9			YQYPVIIHL	YQYPVIIHL	ALDEYNMKI	ALADGVQKV	FLDEKTHEL
ELGRSVEEL	Phospholipid-transporting ATPase ABCA7 OS=Homo sapiens OX=9606 GN=ABCA7 PE=1 SV=3	'ABCA7'	9			YVFPGVTRL	YVFPGVTRL	VIVELIYKV	AVLPRLHQL	FLASESLIKQI
ELPVQIEEV	NUT family member 1 OS=Homo sapiens OX=9606 GN=NUTM1 PE=1 SV=2	'NUTM1'	9			YVHMVTHFI	YVHMVTHFI	VMLDVPIRL	YDVTVPKV	SLPEEIGHL
ELRAHAIL	Fibrocystin OS=Homo sapiens OX=9606 GN=PKHD1 PE=1 SV=1	'PKHD1'	8			YVIDPIKGL	ADVSVPKL	VVMNVVHQL	YGLPVVVKL	SLPELTHAL
ELRQPPVK	DDB1- and CUL4-associated factor 6 OS=Homo sapiens OX=9606 GN=DCAF6 PE=1 SV=1	'DCAF6'	8			YVIDPIKGLKL	YVIDPIKGL	WLAEKLPTL	YLADIFTKL	FIIYDTHSL
ENVLAIISL	THO complex subunit 1 OS=Homo sapiens OX=9606 GN=THOC1 PE=1 SV=1	'THOC1'	9			YVINVTTHL	YVIDPIKGLKL	ALANHLIKV	YLDEYIARM	SLLDEFYKL
EPAAALALL	Angiopoietin-related protein 6 OS=Homo sapiens OX=9606 GN=ANGPTL6 PE=1 SV=1	'ANGPTL6'	9			YLLPAIVHI	YVINVTTHL	AVLPRLHQL	AETPEGHAV	FIMEAGVKL
EPIQATPPPP	Tight junction protein ZO-1 OS=Homo sapiens OX=9606 GN=TJP1 PE=1 SV=3	'TJP1'	10			AEQDPDELNKA	YLLPAIVHI	AGKVTKSAQKAQKA	YLDPAQRGV	FVPEIFHRI
ESEQKEQL	Cingulin-like protein 1 OS=Homo sapiens OX=9606 GN=CGNL1 PE=1 SV=2	'CGNL1'	8			AEQLEDKKRKA	AEQDPDELNKA	YGLPVVVKL	AESPASRQAA	FVNDIFERI
ESLFLPRT	HLA class II histocompatibility antigen, DP alpha 1 chain OS=Homo sapiens OX=9606 GN=HLA-DPA1 PE=1 SV=1	'HLA-DPA1'	8			ALFGIPMAL	AEQLEDKKRKA	YLADIFTKL	YLEDTDRNL	FVMETFVHL
ETRDGQVINETSQ	Vimentin OS=Homo sapiens OX=9606 GN=VIM PE=1 SV=4	'VIM'	13			VILSLILHL	VILSLILHL	YLDEYIARM	YILKHIPNM	SEAGPGPRP
EVIEKPQA	ATP synthase-coupling factor 6, mitochondrial OS=Homo sapiens OX=9606 GN=ATP5PF PE=1 SV=1	'ATP5PF'	8			VLMTEDIKL	VLMTEDIKL	YLDLSENRL	AEQTPSRPP	FVIETARQL
EVIKLLLSV	CMP-sialic acid transporter OS=Homo sapiens OX=9606 GN=SLC35A1 PE=1 SV=1	'SLC35A1'	9			ALDPIIHGL	ALDPIIHGL	AETPEGHAV	ALAAALAHI	FVIDLQTRL
EVQLLLQTV	Protein unc-80 homolog OS=Homo sapiens OX=9606 GN=UNC80 PE=1 SV=2	'UNC80'	9			VLNEYFHNV	VLNEYFHNV	YLDPAQRGV	TELLIRKL	FVLDKVPFL
FAAPFGLLG	Glycosylated lysosomal membrane protein OS=Homo sapiens OX=9606 GN=GLMP PE=1 SV=1	'GLMP'	9			ALDEYNMKI	ALDEYNMKI	AESPASRQAA	ATAASSSSLEKS	SENEYIMKA
FAGDDAPRAVFPS	POTE ankyrin domain family member F OS=Homo sapiens OX=9606 GN=POTEF PE=1 SV=2;Actin, cytoplasmic 1 OS=Homo sapiens OX=9606 GN=ACTB PE=1 SV=1	'POTEF'	13			VIVELIYKV	VIVELIYKV	YLEDTDRNL	FLDEPTNHL	FVDDYTVRV
FAIPGSIFL	Transmembrane protein 41B OS=Homo sapiens OX=9606 GN=TMEM41B PE=1 SV=1	'TMEM41B'	9			VMLDVPIRL	VMLDVPIRL	YILKHIPNM	FLITILDHL	FLYDDNQRV
FASHVSPEV	ADP-ribosylation factor GTPase-activating protein 3 OS=Homo sapiens OX=9606 GN=ARFGAP3 PE=1 SV=1	'ARFGAP3'	9			VVKKIETRDGK	VVKKIETRDGK	YLLIPLLER	FLLPMFERL	FISEIIHQL
FCKSASIPLT	Glucose-6-phosphatase 2 OS=Homo sapiens OX=9606 GN=G6PC2 PE=1 SV=1	'G6PC2'	10			VVMNVVHQL	VVMNVVHQL	AEQTPSRPP	SLLDIIEKV	FLPRKFPSL
FDDVVGETVGKTD	Microtubule-associated protein 4 OS=Homo sapiens OX=9606 GN=MAP4 PE=1 SV=3	'MAP4'	13			WLAEKLPTL	WLAEKLPTL	ALAAALAHI	FLLDPVKGERL	FIPKFITHL
FDEASKNEAN	Transcription factor BTF3 homolog 4 OS=Homo sapiens OX=9606 GN=BTF3L4 PE=1 SV=1;Transcription factor BTF3 OS=Homo sapiens OX=9606 GN=BTF3 PE=1 SV=1	'BTF3L4'	10			ALANHLIKV	ALANHLIKV	TELLIRKL	FLLDGFPRTV	FLPEVIYKM
FEFVGKML	Ubiquitin-protein ligase E3B OS=Homo sapiens OX=9606 GN=UBE3B PE=1 SV=3	'UBE3B'	8			AVLPRLHQL	AVLPRLHQL	ATAASSSSLEKS	FIFSDTHEL	FLPEGVNKL
FEGFPDKQPR	Protein S100-A4 OS=Homo sapiens OX=9606 GN=S100A4 PE=1 SV=1	'S100A4'	10			YGLPVVVKL	AGKVTKSAQKAQKA	FLITILDHL	FLFQEPRSI	FLPEAEMFSLK
FEGFPDKQPRK	Protein S100-A4 OS=Homo sapiens OX=9606 GN=S100A4 PE=1 SV=1	'S100A4'	11			YLADIFTKL	YGLPVVVKL	SLLDIIEKV	FLFGYPKRL	FLNSEIHQV
FEGFPDKQPRKK	Protein S100-A4 OS=Homo sapiens OX=9606 GN=S100A4 PE=1 SV=1	'S100A4'	12			YLDEYIARM	YLDEYIARM	FLLDPVKGERL	SILSLVTKI	FLNGEVIRL
FEIGGTIHP	Glycerol-3-phosphate acyltransferase 3 OS=Homo sapiens OX=9606 GN=GPAT3 PE=1 SV=2	'GPAT3'	9			YLDLSENRL	YLDLSENRL	FLLDKKIGV	FLDPNNIPKA	FINEKKYHL
FEILPGLSV	NADH dehydrogenase [ubiquinone] 1 alpha subcomplex subunit 1 OS=Homo sapiens OX=9606 GN=NDUFA1 PE=1 SV=1	'NDUFA1'	9			AETPEGHAV	AETPEGHAV	FLLDGFPRTV	FLDNERHEV	KIVDLLKNL
FEITPPVVL	Nucleophosmin OS=Homo sapiens OX=9606 GN=NPM1 PE=1 SV=2	'NPM1'	9			YLDPAQRGV	YLDPAQRGV	FIFSDTHEL	FLDKNDHSL	FGGPGTASRPSSS
FEKFGKGGT	Mitogen-activated protein kinase kinase kinase 2 OS=Homo sapiens OX=9606 GN=MAP3K2 PE=1 SV=2	'MAP3K2'	9			AESPASRQAA	AESPASRQAA	FLFGYPKRL	FLDESRSTQYM	FEGFPDKQPR
FEKPKLLL	Methyltransferase-like protein 5 OS=Homo sapiens OX=9606 GN=METTL5 PE=1 SV=1	'METTL5'	8			YLEDTDRNL	YLEDTDRNL	SIINFFERL	AVRDMRQTVAVGVIK	SMMDVDHQI
FEQEMATAA	Actin, cytoplasmic 1 OS=Homo sapiens OX=9606 GN=ACTB PE=1 SV=1	'ACTB'	9			YILKHIPNM	YILKHIPNM	SILSLVTKI	SLMEKISKL	ETRDGQVINETSQ
FEQGGARVV	Iron-sulfur cluster assembly 2 homolog, mitochondrial OS=Homo sapiens OX=9606 GN=ISCA2 PE=1 SV=2	'ISCA2'	9			YLLIPLLER	YLLIPLLER	FLDPNNIPKA	FLDEKTHEL	SVIDHIHLI
FFALDDFTI	Pleckstrin homology domain-containing family A member 2 OS=Homo sapiens OX=9606 GN=PLEKHA2 PE=1 SV=2	'PLEKHA2'	9			AEQTPSRPP	AEQTPSRPP	FLDNERHEV	FLASESLIKQI	EHVTDVVKR
FFALSLLLG	Sodium/potassium-transporting ATPase subunit alpha-4 OS=Homo sapiens OX=9606 GN=ATP1A4 PE=1 SV=3	'ATP1A4'	9			ALAAALAHI	TELLIRKL	FLDKNDHSL	SLPEEIGHL	SVLGKIWKL
FFEGFPDKQPR	Protein S100-A4 OS=Homo sapiens OX=9606 GN=S100A4 PE=1 SV=1	'S100A4'	11			TELLIRKL	ATAASSSSLEKS	FLDESRSTQYM	SLPELTHAL	SVLGRIWKL
FFERLYVMYT	Parathyroid hormone 2 receptor OS=Homo sapiens OX=9606 GN=PTH2R PE=1 SV=1	'PTH2R'	10			ATAASSSSLEKS	FLDEPTNHL	AVRDMRQTVAVGVIK	SLLDEFYKL	SVPDVTHHL
FFLDIYHNV	Cytoplasmic dynein 1 heavy chain 1 OS=Homo sapiens OX=9606 GN=DYNC1H1 PE=1 SV=5	'DYNC1H1'	9			FLITILDHL	FLITILDHL	SLMEKISKL	SIIDEFLHI	SVVESVFKL
FFLGFLSFL	Olfactory receptor 4C15 OS=Homo sapiens OX=9606 GN=OR4C15 PE=3 SV=1	'OR4C15'	9			FLLPMFERL	FLLPMFERL	FLDEKTHEL	FIMEAGVKL	TAASSSSLEKS
FGGDRGAP	Myelin basic protein OS=Homo sapiens OX=9606 GN=MBP PE=1 SV=3	'MBP'	8			SLLDIIEKV	SLLDIIEKV	FLASESLIKQI	FVPEIFHRI	TEEDPGRPGA
FGGPGTASRP	Vimentin OS=Homo sapiens OX=9606 GN=VIM PE=1 SV=4	'VIM'	10			FLLDPVKGERL	FLLDPVKGERL	SLPEEIGHL	FVNDIFERI	TEEEKNFKA
FGGPGTASRPSSS	Vimentin OS=Homo sapiens OX=9606 GN=VIM PE=1 SV=4	'VIM'	13			FLLDKKIGV	FLLDKKIGV	SLPELTHAL	FVMETFVHL	AVVVKKIETRDG
FGLMIIVCI	Reticulophagy regulator 3 OS=Homo sapiens OX=9606 GN=RETREG3 PE=1 SV=1	'RETREG3'	9			FLLDGFPRTV	FLHGIFERL	SLSMVNHRL	SEAGPGPRP	FEQGGARVV
FHLGLLFVW	Spastin OS=Homo sapiens OX=9606 GN=SPAST PE=1 SV=1	'SPAST'	9			FLHGIFERL	SLLESVQKL	FIIYDTHSL	FVLPILQKL	FGGPGTASRP
FIAEHYMFL	Sphingolipid delta(4)-desaturase DES1 OS=Homo sapiens OX=9606 GN=DEGS1 PE=1 SV=1	'DEGS1'	9			SLLESVQKL	FIFSDTHEL	SLLDEFYKL	FVIETARQL	NLYPFVKTV
FIAPREPGAVSY	Nicastrin OS=Homo sapiens OX=9606 GN=NCSTN PE=1 SV=2	'NCSTN'	12			FIFSDTHEL	FLFQEPRSI	SIIDEFLHI	FVIDLQTRL	SIPDFPMHL
FIASKGVKLV	Alpha-actinin-3 OS=Homo sapiens OX=9606 GN=ACTN3 PE=1 SV=2	'ACTN3'	10			FLFQEPRSI	FLFGYPKRL	FIMEAGVKL	FVLDKVPFL	KVYTVVDEMFL
FIDDANYSV	Antizyme inhibitor 1 OS=Homo sapiens OX=9606 GN=AZIN1 PE=1 SV=2	'AZIN1'	9			FLFGYPKRL	SILSLVTKI	FVPEIFHRI	SENEYIMKA	SLYEMVSRV
FIFLNLVIT	Cation channel sperm-associated protein 1 OS=Homo sapiens OX=9606 GN=CATSPER1 PE=1 SV=3	'CATSPER1'	9			SIINFFERL	FLDPNNIPKA	FVNDIFERI	FVDDYTVRV	GVPDDIFKL
FIFSDTHEL	Protein mono-ADP-ribosyltransferase PARP4 OS=Homo sapiens OX=9606 GN=PARP4 PE=1 SV=3	'PARP4'	9			SILSLVTKI	FLDNERHEV	FVMETFVHL	FMNDAIEKA	RGTKTVQEKEN
FIIWERALT	Adhesion G-protein coupled receptor D1 OS=Homo sapiens OX=9606 GN=ADGRD1 PE=1 SV=1	'ADGRD1'	9			FLDPNNIPKA	FLDESRSTQYM	SEAGPGPRP	FLADIVQKL	NLLPKLHIV
FIIYDTHSL	Protein lifeguard 4 OS=Homo sapiens OX=9606 GN=TMBIM4 PE=1 SV=3	'TMBIM4'	9			FLDNERHEV	AVRDMRQTVAVGVIK	FVIDLQTRL	FLYDDNQRV	RIVGELEQM
FILAGAEVLT	Monocarboxylate transporter 4 OS=Homo sapiens OX=9606 GN=SLC16A3 PE=1 SV=1	'SLC16A3'	10			FLDKNDHSL	SLMEKISKL	FVLDKVPFL	FISEIIHQL	LLPLKLLQL
FIMDDPAGNSYL	Zinc finger protein ZPR1 OS=Homo sapiens OX=9606 GN=ZPR1 PE=1 SV=1	'ZPR1'	12			FLDESRSTQYM	FLDEKTHEL	SENEYIMKA	FLPRKFPSL	TLDAGNIKL
FIMEAGVKL	Cyclin-Q OS=Homo sapiens OX=9606 GN=CCNQ PE=1 SV=2	'CCNQ'	9			AVRDMRQTVAVGVIK	FLASESLIKQI	FVDDYTVRV	FIPKFITHL	NIPSFIVRL
FINEKKYHL	Choline-phosphate cytidylyltransferase A OS=Homo sapiens OX=9606 GN=PCYT1A PE=1 SV=2	'PCYT1A'	9			SLMEKISKL	SLPEEIGHL	FMNDAIEKA	FLPEVIYKM	RLAVYIDKV
FINPKGNWLL	Integrin alpha-2 OS=Homo sapiens OX=9606 GN=ITGA2 PE=1 SV=1	'ITGA2'	10			FLDEKTHEL	SLPELTHAL	FISEFEHRV	FLPEGVNKL	FVQMMTAK
FIPIVMGMIFT	Transmembrane protein 183A OS=Homo sapiens OX=9606 GN=TMEM183A PE=1 SV=2	'TMEM183A'	11			FLASESLIKQI	SLSMVNHRL	FLPRKFPSL	FLPEAEMFSLK	SLLQTLYKV
FIPKFITHL	Vacuolar protein sorting-associated protein 53 homolog OS=Homo sapiens OX=9606 GN=VPS53 PE=1 SV=1	'VPS53'	9			SLPEEIGHL	FIIYDTHSL	FIPKFITHL	FLNSEIHQV	SMMDPNHFL
FIPWYFLT	Long-chain-fatty-acid--CoA ligase 4 OS=Homo sapiens OX=9606 GN=ACSL4 PE=1 SV=2	'ACSL4'	8			SLPELTHAL	SLLDEFYKL	FLPEVIYKM	FINEKKYHL	REDSQRPGA
FIQKAVLTL	Coiled-coil domain-containing protein 148 OS=Homo sapiens OX=9606 GN=CCDC148 PE=1 SV=2	'CCDC148'	9			SLSMVNHRL	FIMEAGVKL	FLPEGVNKL	KIVDLLKNL	REDEISPPPP
FISEFEHRV	26S proteasome non-ATPase regulatory subunit 13 OS=Homo sapiens OX=9606 GN=PSMD13 PE=1 SV=2	'PSMD13'	9			FIIYDTHSL	FVPEIFHRI	FLPEAEMFSLK	FGGPGTASRPSSS	ILFGHENRV
FISEIIHQL	Tripartite motif-containing protein 2 OS=Homo sapiens OX=9606 GN=TRIM2 PE=1 SV=1	'TRIM2'	9			SLLDEFYKL	FVNDIFERI	FLNSEIHQV	FEGFPDKQPR	RLMNETTAV
FISPQSRLT	Cilia- and flagella-associated protein 54 OS=Homo sapiens OX=9606 GN=CFAP54 PE=2 SV=3	'CFAP54'	9			FIMEAGVKL	FVMETFVHL	FLNGEVIRL	SMMDVDHQI	REMEENFAV
FISRDSSLT	Proton-associated sugar transporter A OS=Homo sapiens OX=9606 GN=SLC45A1 PE=1 SV=5	'SLC45A1'	9			FVPEIFHRI	SEAGPGPRP	FINEKKYHL	ETRDGQVINETSQ	AIVDKVPSV
FIVDARPAM	NSFL1 cofactor p47 OS=Homo sapiens OX=9606 GN=NSFL1C PE=1 SV=2	'NSFL1C'	9			FVNDIFERI	FVLPILQKL	FLNDIFERI	SVGESSSKGP	YLPVGSHNL
FIVDPVSNL	Desmoplakin OS=Homo sapiens OX=9606 GN=DSP PE=1 SV=3	'DSP'	9			FVMETFVHL	FVIDLQTRL	KIVDLLKNL	SVIDHIHLI	RLAHYIDRV
FIWENIHTL	Dystonin OS=Homo sapiens OX=9606 GN=DST PE=1 SV=4	'DST'	9			SEAGPGPRP	FVLDKVPFL	FGGPGTASRPSSS	EHVTDVVKR	TEVKKIYKL
FLACMKSDT	Constitutive coactivator of PPAR-gamma-like protein 2 OS=Homo sapiens OX=9606 GN=FAM120C PE=1 SV=3	'FAM120C'	9			FVLPILQKL	SENEYIMKA	FEGFPDKQPR	SVIDYQTHF	SEFPIRTL
FLADPSAFVAA	60S acidic ribosomal protein P0 OS=Homo sapiens OX=9606 GN=RPLP0 PE=1 SV=1	'RPLP0'	11			FVIDLQTRL	FVDDYTVRV	SMMDVDHQI	SVLGRIWKL	LLPSHPLEL
FLADPVSNM	Protein YIF1B OS=Homo sapiens OX=9606 GN=YIF1B PE=1 SV=1	'YIF1B'	9			FVLDKVPFL	FMNDAIEKA	SVGESSSKGP	SVPDVTHHL	RVPELLHRL
FLAKLIPE	Neurobeachin OS=Homo sapiens OX=9606 GN=NBEA PE=1 SV=3	'NBEA'	8			SENEYIMKA	FLYDDNQRV	SVIDHIHLI	SVVESVFKL	KMIEDLQNEL
FLAMKWMIT	28S ribosomal protein S7, mitochondrial OS=Homo sapiens OX=9606 GN=MRPS7 PE=1 SV=2	'MRPS7'	9			FVDDYTVRV	FISEIIHQL	EHVTDVVKR	SYFPEITHI	TVLGKIWKL
FLARRLDLT	Kelch repeat and BTB domain-containing protein 7 OS=Homo sapiens OX=9606 GN=KBTBD7 PE=1 SV=1	'KBTBD7'	9			FMNDAIEKA	FISEFEHRV	SVIDYQTHF	TAASSSSLEKS	RLLDSEIKI
FLASESLIKQI	60S ribosomal protein L10a OS=Homo sapiens OX=9606 GN=RPL10A PE=1 SV=2	'RPL10A'	11			FLYDDNQRV	FLPRKFPSL	SVLGKIWKL	TEAGAETRSP	RLAQHITYV
FLDDVNLIL	Transcription initiation factor TFIID subunit 1-like OS=Homo sapiens OX=9606 GN=TAF1L PE=1 SV=1	'TAF1L'	9			FISEIIHQL	FIPKFITHL	SVLGRIWKL	TEEDPGRPGA	LLIGHLERV
FLDEKTHEL	Pseudouridylate synthase 7 homolog-like protein OS=Homo sapiens OX=9606 GN=PUS7L PE=1 SV=1	'PUS7L'	9			FISEFEHRV	FLPEVIYKM	SVPDVTHHL	TEEEKNFKA	REEYEGPNKKP
FLDENVHFF	Dipeptidyl peptidase 9 OS=Homo sapiens OX=9606 GN=DPP9 PE=1 SV=3	'DPP9'	9			FLPRKFPSL	FLPEGVNKL	SVVESVFKL	AVVVKKIETRDG	SMYGVDLHHA
FLDESRSTQYM	RuvB-like 2 OS=Homo sapiens OX=9606 GN=RUVBL2 PE=1 SV=3	'RUVBL2'	11			FIPKFITHL	FLPEAEMFSLK	TEAGAETRSP	TEEKFIVKA	RLDELGGVYL
FLDGNEMTL	Chloride intracellular channel protein 4 OS=Homo sapiens OX=9606 GN=CLIC4 PE=1 SV=4	'CLIC4'	9			FLPEVIYKM	FLNSEIHQV	DKAKVKDEPQR	FEGFPDKQPRKK	RLPDIFEAQI
FLDIPRSRL	Neuroepithelial cell-transforming gene 1 protein OS=Homo sapiens OX=9606 GN=NET1 PE=1 SV=1	'NET1'	9			FLPEGVNKL	FINEKKYHL	TEEDPGRPGA	FFEGFPDKQPR	SLLDLEQKL
FLDKNDHSL	Citron Rho-interacting kinase OS=Homo sapiens OX=9606 GN=CIT PE=1 SV=2	'CIT'	9			FLPEAEMFSLK	KIVDLLKNL	TEEEKNFKA	FEQGGARVV	VLIEKSHEM
FLDLNLELSK	NADH dehydrogenase [ubiquinone] flavoprotein 3, mitochondrial OS=Homo sapiens OX=9606 GN=NDUFV3 PE=1 SV=2	'NDUFV3'	10			FLNSEIHQV	FGGPGTASRPSSS	AVVVKKIETRDG	FGGPGTASRP	RLPPPFPGL
FLDLSQNHL	Leucine-rich repeat and IQ domain-containing protein 4 OS=Homo sapiens OX=9606 GN=LRRIQ4 PE=4 SV=2	'LRRIQ4'	9			FINEKKYHL	FEGFPDKQPR	TEEKFIVKA	RLTPKLMEV	VLFGVETHV
FLDNERHEV	Serine/threonine-protein kinase N1 OS=Homo sapiens OX=9606 GN=PKN1 PE=1 SV=2	'PKN1'	9			FLNDIFERI	SMMDVDHQI	FEGFPDKQPRK	NLYPFVKTV	QLLSYIDRL
FLDPNNIPKA	Probable dolichyl pyrophosphate Glc1Man9GlcNAc2 alpha-1,3-glucosyltransferase OS=Homo sapiens OX=9606 GN=ALG8 PE=1 SV=2	'ALG8'	10			KIVDLLKNL	ETRDGQVINETSQ	FEGFPDKQPRKK	SIPDFPMHL	REKEGDKPSA
FLDPRPLTV	Cytochrome P450 1B1 OS=Homo sapiens OX=9606 GN=CYP1B1 PE=1 SV=2	'CYP1B1'	9			FEGFPDKQPR	SVGESSSKGP	FFEGFPDKQPR	KVYTVVDEMFL	SLFAGGMLRV
FLDSTSPLL	Proteasome adapter and scaffold protein ECM29 OS=Homo sapiens OX=9606 GN=ECPAS PE=1 SV=2	'ECPAS'	9			SMMDVDHQI	SVIDHIHLI	FGGPGTASRP	QLQESVFHL	RLYPEGLAQL
FLEAIDLR	Cerebellar degeneration-related antigen 1 OS=Homo sapiens OX=9606 GN=CDR1 PE=1 SV=2	'CDR1'	8			ETRDGQVINETSQ	EHVTDVVKR	RLTPKLMEV	SLYEMVSRV	VDIKGPKV
FLEKLLPPV	Acyl-protein thioesterase 2 OS=Homo sapiens OX=9606 GN=LYPLA2 PE=1 SV=1	'LYPLA2'	9			SVGESSSKGP	SVIDYQTHF	NLYPFVKTV	FVLPELPSV	KITEYLERV
FLELESIELQN	Tudor domain-containing protein 6 OS=Homo sapiens OX=9606 GN=TDRD6 PE=2 SV=2	'TDRD6'	11			SVIDHIHLI	SVLGKIWKL	SIPDFPMHL	GVPDDIFKL	GLIDGRLTI
FLFEPVVKA	Serine/threonine-protein phosphatase 4 regulatory subunit 3A OS=Homo sapiens OX=9606 GN=PPP4R3A PE=1 SV=1	'PPP4R3A'	9			EHVTDVVKR	SVLGRIWKL	KVYTVVDEMFL	RGTKTVQEKEN	GLGPTFKL
FLFGYPKRL	Melanoma-associated antigen F1 OS=Homo sapiens OX=9606 GN=MAGEF1 PE=1 SV=2	'MAGEF1'	9			SVIDYQTHF	SVPDVTHHL	SLYEMVSRV	NLLPKLHIV	GVYGDVQRV
FLFQEPRSI	Protein TASOR OS=Homo sapiens OX=9606 GN=TASOR PE=1 SV=3	'TASOR'	9			SVLGKIWKL	SVVESVFKL	GVPDDIFKL	RIVGELEQM	GGPGTASRPS
FLGRVVNPTL	Protein Z-dependent protease inhibitor OS=Homo sapiens OX=9606 GN=SERPINA10 PE=1 SV=1	'SERPINA10'	10			SVLGRIWKL	TAASSSSLEKS	RGTKTVQEKEN	AQIVQKGGQ	KLSLVAAML
FLHDNMVEI	DNA ligase 3 OS=Homo sapiens OX=9606 GN=LIG3 PE=1 SV=2	'LIG3'	9			SVPDVTHHL	TEAGAETRSP	NLLPKLHIV	TLDAGNIKL	KEQESRLP
FLHGIFERL	Importin-11 OS=Homo sapiens OX=9606 GN=IPO11 PE=1 SV=1	'IPO11'	9			SVVESVFKL	DKAKVKDEPQR	RIVGELEQM	NIPSFIVRL	AESENPPRA
FLHILADTL	Zinc transporter 7 OS=Homo sapiens OX=9606 GN=SLC30A7 PE=2 SV=1	'SLC30A7'	9			TAASSSSLEKS	TEEDPGRPGA	SLAEGLRTV	LLPNKLNKL	ALFEGKVQL
FLHVGAVAAVT	Glycerophosphodiester phosphodiesterase domain-containing protein 5 OS=Homo sapiens OX=9606 GN=GDPD5 PE=1 SV=2	'GDPD5'	11			TEAGAETRSP	TEEEKNFKA	AQIVQKGGQ	RLAVYIDKV	GLLPDVPSL
FLIQEIKTL	E3 ubiquitin-protein ligase UBR4 OS=Homo sapiens OX=9606 GN=UBR4 PE=1 SV=1	'UBR4'	9			DKAKVKDEPQR	TEEKFIVKA	LLPLKLLQL	FVQMMTAK	RLPDTALPTL
FLITILDHL	Myotubularin-related protein 2 OS=Homo sapiens OX=9606 GN=MTMR2 PE=1 SV=4;Myotubularin-related protein 1 OS=Homo sapiens OX=9606 GN=MTMR1 PE=1 SV=4	'MTMR2'	9			TEEDPGRPGA	FEGFPDKQPRK	NIPSFIVRL	SMMDPNHFL	RLPDPFAKI
FLIVGSIFI	(blank)	'?'	9			TEEEKNFKA	FEGFPDKQPRKK	LLPNKLNKL	REDSQRPGA	GAEAKPAE
FLLCIGWLAL	Prostaglandin E2 receptor EP3 subtype OS=Homo sapiens OX=9606 GN=PTGER3 PE=1 SV=1	'PTGER3'	10			AVVVKKIETRDG	FFEGFPDKQPR	SLQDEIQRV	REDEISPPPP	RLPEPTTRL
FLLDGFPRTV	Adenylate kinase 2, mitochondrial OS=Homo sapiens OX=9606 GN=AK2 PE=1 SV=2	'AK2'	10			TEEKFIVKA	FEQGGARVV	RLAVYIDKV	ILFGHENRV	RISEQFTAM
FLLDKKIGV	T-complex protein 1 subunit beta OS=Homo sapiens OX=9606 GN=CCT2 PE=1 SV=4	'CCT2'	9			FEGFPDKQPRK	FGGPGTASRP	FVQMMTAK	PSPPPPPPP	RLQEEINEV
FLLDPVKGERL	Plectin OS=Homo sapiens OX=9606 GN=PLEC PE=1 SV=3	'PLEC'	11			FEGFPDKQPRKK	RLTPKLMEV	SLLQTLYKV	RLMNETTAV	KLFIGGLNV
FLLDTRVVW	Bone morphogenetic protein 6 OS=Homo sapiens OX=9606 GN=BMP6 PE=1 SV=1	'BMP6'	9			FFEGFPDKQPR	NLYPFVKTV	SMMDPNHFL	REMEENFAV	KIADFGWSV
FLLEPQMKV	Secreted and transmembrane protein 1 OS=Homo sapiens OX=9606 GN=SECTM1 PE=1 SV=2	'SECTM1'	9			FEQGGARVV	SIPDFPMHL	REDSQRPGA	AIVDKVPSV	IYNEALKG
FLLGPRLVLA	Transmembrane emp24 domain-containing protein 10 OS=Homo sapiens OX=9606 GN=TMED10 PE=1 SV=2	'TMED10'	10			FGGPGTASRP	FLMGPVKQL	REDEISPPPP	YLPVGSHNL	LILPVLPRL
FLLPVINEM	MORF4 family-associated protein 1-like 1 OS=Homo sapiens OX=9606 GN=MRFAP1L1 PE=1 SV=1	'MRFAP1L1'	9			RLTPKLMEV	KVYTVVDEMFL	ILFGHENRV	RLAHYIDRV	PPHPPPPPP
FLLPYNSFIT	Equilibrative nucleoside transporter 4 OS=Homo sapiens OX=9606 GN=SLC29A4 PE=1 SV=1	'SLC29A4'	10			NLYPFVKTV	SLYEMVSRV	REAELGARA	TEVKKIYKL	QEADGARSA
FLMDFIHQV	Nuclear pore complex protein Nup133 OS=Homo sapiens OX=9606 GN=NUP133 PE=1 SV=2	'NUP133'	9			SIPDFPMHL	GVPDDIFKL	PSPPPPPPP	SEFPIRTL	REEELTRAA
FLMGPVKQL	Vesicle transport protein SFT2B OS=Homo sapiens OX=9606 GN=SFT2D2 PE=1 SV=1	'SFT2D2'	9			FLMGPVKQL	NLLPKLHIV	RLMNETTAV	LLPSHPLEL	KVIGIIEHL
FLMKNSDLYGA	SHC SH2 domain-binding protein 1 OS=Homo sapiens OX=9606 GN=SHCBP1 PE=1 SV=3	'SHCBP1'	11			KVYTVVDEMFL	RIVGELEQM	REMEENFAV	KTLGKLWRL	REYEKRVSA
FLNGEVIRL	3-hydroxyacyl-CoA dehydrogenase type-2 OS=Homo sapiens OX=9606 GN=HSD17B10 PE=1 SV=3	'HSD17B10'	9			SLYEMVSRV	AQIVQKGGQ	AIVDKVPSV	RVPELLHRL	GVYGDVHRV
FLNSEGGSLL	Schlafen-like protein 1 OS=Homo sapiens OX=9606 GN=SLFNL1 PE=2 SV=2	'SLFNL1'	10			GVPDDIFKL	LLPLKLLQL	YLPVGSHNL	KMIEDLQNEL	RLLEEIHAM
FLNSEIHQV	TBC1 domain family member 2A OS=Homo sapiens OX=9606 GN=TBC1D2 PE=1 SV=3	'TBC1D2'	9			RGTKTVQEKEN	TLDAGNIKL	RLAHYIDRV	RVVDELDNQM	KLPSNLPQL
FLPEAEMFSLK	High affinity cationic amino acid transporter 1 OS=Homo sapiens OX=9606 GN=SLC7A1 PE=1 SV=1	'SLC7A1'	11			NLLPKLHIV	NIPSFIVRL	TEVKKIYKL	TVLGKIWKL	SVITQVFHV
FLPEGVNKL	Terminal nucleotidyltransferase 5C OS=Homo sapiens OX=9606 GN=TENT5C PE=1 SV=1	'TENT5C'	9			RIVGELEQM	LLPNKLNKL	SEFPIRTL	RLLDSEIKI	SVIDEPVRL
FLPEVIYKM	Glycerophosphodiester phosphodiesterase 1 OS=Homo sapiens OX=9606 GN=GDE1 PE=1 SV=1	'GDE1'	9			AQIVQKGGQ	SLQDEIQRV	LLPSHPLEL	RLAQHITYV	VLLKARLVPA
FLPGAIIGI	(blank)	'?'	9			LLPLKLLQL	RLAVYIDKV	TENPHGVKA	LLIGHLERV	SMLEDVQRA
FLPNAPKAL	ATP-dependent RNA helicase DDX1 OS=Homo sapiens OX=9606 GN=DDX1 PE=1 SV=2	'DDX1'	9			TLDAGNIKL	FVQMMTAK	KTLGKLWRL	REEYEGPNKKP	SLVEIILHV
FLPPIIARF	Discoidin, CUB and LCCL domain-containing protein 2 OS=Homo sapiens OX=9606 GN=DCBLD2 PE=1 SV=1	'DCBLD2'	9			NIPSFIVRL	SMMDPNHFL	RVPELLHRL	SMYGVDLHHA	ALLDKLYAL
FLPPNLLAL	U1 small nuclear ribonucleoprotein 70 kDa OS=Homo sapiens OX=9606 GN=SNRNP70 PE=1 SV=2	'SNRNP70'	9			LLPNKLNKL	REDSQRPGA	KMIEDLQNEL	RLDELGGVYL	SLPKKLALL
FLPPYTFQI	snRNA-activating protein complex subunit 1 OS=Homo sapiens OX=9606 GN=SNAPC1 PE=1 SV=1	'SNAPC1'	9			SLQDEIQRV	REDEISPPPP	RVVDELDNQM	RLPDIFEAQI	TVLDPDLRMTF
FLPQAIRHL	Speckle targeted PIP5K1A-regulated poly(A) polymerase OS=Homo sapiens OX=9606 GN=TUT1 PE=1 SV=2	'TUT1'	9			RLAVYIDKV	ILFGHENRV	TVLGKIWKL	SLLDLEQKL	TLFDYEVRL
FLPQKIIYL	Proteasome activator complex subunit 2 OS=Homo sapiens OX=9606 GN=PSME2 PE=1 SV=4	'PSME2'	9			FVQMMTAK	REAELGARA	RLLDSEIKI	VLIEKSHEM	VEEPSRPSA
FLPRKFPSL	Ribosome biogenesis protein BOP1 OS=Homo sapiens OX=9606 GN=BOP1 PE=1 SV=2	'BOP1'	9			SMMDPNHFL	PSPPPPPPP	RLAQHITYV	RLPPPFPGL	FLMDFIHQV
FLPSYIIDV	Cleavage and polyadenylation specificity factor subunit 1 OS=Homo sapiens OX=9606 GN=CPSF1 PE=1 SV=2	'CPSF1'	9			REDSQRPGA	RLMNETTAV	LLIGHLERV	QLLSYIDRL	SLFGGSVKL
FLQALELLI	Mitochondrial dynamics protein MID49 OS=Homo sapiens OX=9606 GN=MIEF2 PE=1 SV=1	'MIEF2'	9			REDEISPPPP	REMEENFAV	RLIQESPTL	REKEGDKPSA	KIMEQSPDM
FLQEHNTTL	Protein Daple OS=Homo sapiens OX=9606 GN=CCDC88C PE=1 SV=3	'CCDC88C'	9			ILFGHENRV	AIVDKVPSV	SMYGVDLHHA	SLFAGGMLRV	YLFREPATI
FLQEKGLLT	Golgi-specific brefeldin A-resistance guanine nucleotide exchange factor 1 OS=Homo sapiens OX=9606 GN=GBF1 PE=1 SV=2	'GBF1'	9			REAELGARA	YLPVGSHNL	RLDELGGVYL	KVLSKEFHL	KLPAPLPGL
FLQKPLSIL	Proline-rich protein 26 OS=Homo sapiens OX=9606 GN=PRR26 PE=2 SV=1	'PRR26'	9			PSPPPPPPP	RLAHYIDRV	RLPDIFEAQI	RLYPEGLAQL	TLPEAIHFL
FLQMNGYAVT	Ryanodine receptor 1 OS=Homo sapiens OX=9606 GN=RYR1 PE=1 SV=3	'RYR1'	10			RLMNETTAV	TEVKKIYKL	SLLDLEQKL	VDIKGPKV	RLPESNQTL
FLQRGGLIT	Zinc finger protein 567 OS=Homo sapiens OX=9606 GN=ZNF567 PE=1 SV=3	'ZNF567'	9			REMEENFAV	SEFPIRTL	VLIEKSHEM	QAPEPPPPP	GLALKVQEV
FLSEHPNVTL	DNA dC->dU-editing enzyme APOBEC-3B OS=Homo sapiens OX=9606 GN=APOBEC3B PE=1 SV=1	'APOBEC3B'	10			AIVDKVPSV	LLPSHPLEL	RLPPPFPGL	FLPQAIRHL	YLPEDFIRV
FLSELTQQL	Macrophage migration inhibitory factor OS=Homo sapiens OX=9606 GN=MIF PE=1 SV=4	'MIF'	9			YLPVGSHNL	TENPHGVKA	VLFGVETHV	GQVINETSQHHDDLE	KEEYDTRQA
FLSQPILL	Serine/threonine-protein phosphatase PP1-alpha catalytic subunit OS=Homo sapiens OX=9606 GN=PPP1CA PE=1 SV=1;Serine/threonine-protein phosphatase PP1-gamma catalytic subunit OS=Homo sapiens OX=9606 GN=PPP1CC PE=1 SV=1	'PPP1CA'	8			RLAHYIDRV	KTLGKLWRL	REYQELMSV	KITEYLERV	FIWENIHTL
FLTKQEILL	Calcium and integrin-binding protein 1 OS=Homo sapiens OX=9606 GN=CIB1 PE=1 SV=4	'CIB1'	9			TEVKKIYKL	RVPELLHRL	REKEGDKPSA	AIIPRVPSL	RILEFDYEM
FLYAGHIFL	DDB1- and CUL4-associated factor 15 OS=Homo sapiens OX=9606 GN=DCAF15 PE=1 SV=1	'DCAF15'	9			SEFPIRTL	KMIEDLQNEL	SLFAGGMLRV	KILEELQKV	RLFDEPQLASL
FLYDDNQRV	DNA topoisomerase 2-alpha OS=Homo sapiens OX=9606 GN=TOP2A PE=1 SV=3;DNA topoisomerase 2-beta OS=Homo sapiens OX=9606 GN=TOP2B PE=1 SV=3	'TOP2A'	9			LLPSHPLEL	RVVDELDNQM	KVLSKEFHL	GLGPTFKL	TIVKPFNL
FMFDEKLVTV	Serine/threonine-protein phosphatase 6 catalytic subunit OS=Homo sapiens OX=9606 GN=PPP6C PE=1 SV=1	'PPP6C'	10			TENPHGVKA	TVLGKIWKL	RLYPEGLAQL	GVYGDVQRV	SLPEELNRV
FMLPDPQNI	tRNA-splicing endonuclease subunit Sen15 OS=Homo sapiens OX=9606 GN=TSEN15 PE=1 SV=1	'TSEN15'	9			KTLGKLWRL	RLLDSEIKI	VDIKGPKV	GGPGTASRPS	REVQTNDL
FMNDAIEKA	U4/U6 small nuclear ribonucleoprotein Prp3 OS=Homo sapiens OX=9606 GN=PRPF3 PE=1 SV=2	'PRPF3'	9			RVPELLHRL	RLAQHITYV	QAPEPPPPP	AEAPPPPPP	KLGEIVTTI
FPGPSLEPP	Rho GTPase-activating protein 45 OS=Homo sapiens OX=9606 GN=ARHGAP45 PE=1 SV=2	'ARHGAP45'	9			KMIEDLQNEL	LLIGHLERV	FLPQAIRHL	KLSLVAAML	SLIKQIPRI
FQDITSVVAM	Synapsin-3 OS=Homo sapiens OX=9606 GN=SYN3 PE=1 SV=2	'SYN3'	10			RVVDELDNQM	REIAQDFKTDL	KITEYLERV	GEVDPKVAL	RIAEFTTNL
FQDPVPLTV	Transcription intermediary factor 1-alpha OS=Homo sapiens OX=9606 GN=TRIM24 PE=1 SV=3	'TRIM24'	9			TVLGKIWKL	RLIQESPTL	GLIDGRLTI	KEQESRLP	KIIDIFTTL
FRSGKSPILV	ATP-dependent RNA helicase DDX3X OS=Homo sapiens OX=9606 GN=DDX3X PE=1 SV=3;ATP-dependent RNA helicase DDX3Y OS=Homo sapiens OX=9606 GN=DDX3Y PE=1 SV=2	'DDX3X'	10			RLLDSEIKI	REEYEGPNKKP	GLGPTFKL	GEGDGIIREL	KEKYIDQEEL
FSHEQVSF	Polycystic kidney disease protein 1-like 2 OS=Homo sapiens OX=9606 GN=PKD1L2 PE=1 SV=5	'PKD1L2'	8			RLAQHITYV	SMYGVDLHHA	KAVPSQKRT	AESENPPRA	VSEKGTVQQADE
FSRSGSGSGG	Mitogen-activated protein kinase kinase kinase 13 OS=Homo sapiens OX=9606 GN=MAP3K13 PE=1 SV=1	'MAP3K13'	10			LLIGHLERV	RLDELGGVYL	GVYGDVQRV	ALFEGKVQL	AEVDLPKL
FTMLVIDNVT	Titin OS=Homo sapiens OX=9606 GN=TTN PE=1 SV=4	'TTN'	10			REIAQDFKTDL	RLPDIFEAQI	KEMAAEKAKAA	GLLPDVPSL	HGGSGGRGVSVSS
FVDDYTVRV	26S proteasome non-ATPase regulatory subunit 14 OS=Homo sapiens OX=9606 GN=PSMD14 PE=1 SV=1	'PSMD14'	9			RLIQESPTL	SLLDLEQKL	KLSLVAAML	SEEEPPKKTA	LLPEYHQRV
FVFPGELLL	Neutral amino acid transporter B(0) OS=Homo sapiens OX=9606 GN=SLC1A5 PE=1 SV=2	'SLC1A5'	9			REEYEGPNKKP	VLIEKSHEM	GEVDPKVAL	RLPDTALPTL	TEVKSVEM
FVGGFLSQLV	Adenosine kinase OS=Homo sapiens OX=9606 GN=ADK PE=1 SV=2	'ADK'	10			SMYGVDLHHA	RLPPPFPGL	KEQESRLP	RLPDPFAKI	RLPEIYIQL
FVHDLVLYL	Clathrin heavy chain 1 OS=Homo sapiens OX=9606 GN=CLTC PE=1 SV=5;Clathrin heavy chain 2 OS=Homo sapiens OX=9606 GN=CLTCL1 PE=1 SV=2	'CLTC'	9			RLDELGGVYL	VLFGVETHV	AESENPPRA	GAEAKPAE	TLWGIQKEL
FVIADVQLVT	F-box only protein 16 OS=Homo sapiens OX=9606 GN=FBXO16 PE=2 SV=1	'FBXO16'	10			RLPDIFEAQI	REYQELMSV	ALFEGKVQL	RLPEPTTRL	KLDETGNSL
FVIAELVNV	General transcription factor IIH subunit 5 OS=Homo sapiens OX=9606 GN=GTF2H5 PE=1 SV=1	'GTF2H5'	9			SLLDLEQKL	SLFAGGMLRV	GLLPDVPSL	RISEQFTAM	YIPDLYNHF
FVIDLQTRL	RNA-binding protein 39 OS=Homo sapiens OX=9606 GN=RBM39 PE=1 SV=2	'RBM39'	9			VLIEKSHEM	KVLSKEFHL	RLPDTALPTL	IEQEKRSEIS	KIIQVAVEL
FVIDTTPGM	Deoxynucleotidyltransferase terminal-interacting protein 2 OS=Homo sapiens OX=9606 GN=DNTTIP2 PE=1 SV=2	'DNTTIP2'	9			RLPPPFPGL	RLYPEGLAQL	RLPDPFAKI	RLQEEINEV	VMLEYVERA
FVIEQLQIS	USP6 N-terminal-like protein OS=Homo sapiens OX=9606 GN=USP6NL PE=1 SV=3	'USP6NL'	9			VLFGVETHV	VDIKGPKV	RLPEPTTRL	LLDNTDIHL	KVIEINPYL
FVIETARQL	Probable E3 ubiquitin-protein ligase IRF2BPL OS=Homo sapiens OX=9606 GN=IRF2BPL PE=1 SV=1;Interferon regulatory factor 2-binding protein 2 OS=Homo sapiens OX=9606 GN=IRF2BP2 PE=1 SV=2	'IRF2BPL'	9			REYQELMSV	QAPEPPPPP	RISEQFTAM	KLFIGGLNV	HIGISIAGLT
FVKEPATF	Titin OS=Homo sapiens OX=9606 GN=TTN PE=1 SV=4	'TTN'	8			SLFAGGMLRV	GQVINETSQHHDDLE	IEQEKRSEIS	KIADFGWSV	GLFQGKTPL
FVKTVASPGV	Bifunctional purine biosynthesis protein PURH OS=Homo sapiens OX=9606 GN=ATIC PE=1 SV=3	'ATIC'	10			KVLSKEFHL	KITEYLERV	RLQEEINEV	IYNEALKG	FLLGPRLVLA
FVLCHSLLQ	Solute carrier organic anion transporter family member 2B1 OS=Homo sapiens OX=9606 GN=SLCO2B1 PE=1 SV=2	'SLCO2B1'	9			RLYPEGLAQL	GLIDGRLTI	KLFIGGLNV	LILPVLPRL	LTLDGLPPLR
FVLDKVPFL	Anillin OS=Homo sapiens OX=9606 GN=ANLN PE=1 SV=2	'ANLN'	9			VDIKGPKV	AIIPRVPSL	KIADFGWSV	PPHPPPPPP	RVVDYLTKL
FVLGHFILL	Protein-glutamine gamma-glutamyltransferase 2 OS=Homo sapiens OX=9606 GN=TGM2 PE=1 SV=2	'TGM2'	9			QAPEPPPPP	GLGPTFKL	IYNEALKG	QEADGARSA	FDEASKNEAN
FVLPELPSV	IST1 homolog OS=Homo sapiens OX=9606 GN=IST1 PE=1 SV=1	'IST1'	9			GQVINETSQHHDDLE	KAVPSQKRT	LILPVLPRL	QMFEGVARV	GEQEPPPPP
FVLPILQKL	Probable ATP-dependent RNA helicase DDX49 OS=Homo sapiens OX=9606 GN=DDX49 PE=1 SV=1	'DDX49'	9			KITEYLERV	GVYGDVQRV	KEQEAKYQA	REEELTRAA	REQEARGTAA
FVLPVATQI	Protein C10 OS=Homo sapiens OX=9606 GN=C12orf57 PE=1 SV=1	'C12orf57'	9			GLIDGRLTI	KEMAAEKAKAA	QEADGARSA	HEAEVLKQL	SLLPVMQHL
FVMETFVHL	Transmembrane protein 147 OS=Homo sapiens OX=9606 GN=TMEM147 PE=1 SV=1	'TMEM147'	9			AIIPRVPSL	KLSLVAAML	QMFEGVARV	REVEDSKKP	QEAPPPPPP
FVNDIFERI	Histone H2B type 1-M OS=Homo sapiens OX=9606 GN=HIST1H2BM PE=1 SV=3	'HIST1H2BM'	9			KILEELQKV	GEVDPKVAL	REEELTRAA	REYEKRVSA	AESPASRQA
FVPEIFHRI	DNA topoisomerase 3-alpha OS=Homo sapiens OX=9606 GN=TOP3A PE=1 SV=1	'TOP3A'	9			GLGPTFKL	KEQESRLP	HEAEVLKQL	ILDESHERV	NMLDPITGQKL
FVQMMTAK	Calmodulin-1 OS=Homo sapiens OX=9606 GN=CALM1 PE=1 SV=1	'CALM1'	8			KAVPSQKRT	AESENPPRA	KVIGIIEHL	GVYGDVHRV	IEHDVVMKA
FVVGTVCAI	Phosphatidylcholine translocator ABCB4 OS=Homo sapiens OX=9606 GN=ABCB4 PE=1 SV=2	'ABCB4'	9			GVYGDVQRV	ALFEGKVQL	REYEKRVSA	RLLEEIHAM	AMLLEIPYM
FVVHMKQKG	Protein S100-A10 OS=Homo sapiens OX=9606 GN=S100A10 PE=1 SV=2	'S100A10'	9			KEMAAEKAKAA	SEDPSHPSM	ILDESHERV	KLPSNLPQL	KEAEGAPQV
FVVHMKQKGK	Protein S100-A10 OS=Homo sapiens OX=9606 GN=S100A10 PE=1 SV=2	'S100A10'	10			KLSLVAAML	GLLPDVPSL	RLLEEIHAM	SVITQVFHV	KLLDPEDVAVQL
FVVHMKQKGKK	Protein S100-A10 OS=Homo sapiens OX=9606 GN=S100A10 PE=1 SV=2	'S100A10'	11			GEVDPKVAL	RLPDTALPTL	KLPSNLPQL	SVIDEPVRL	RLPEAIEEV
FVYDEPGHAV	Myoferlin OS=Homo sapiens OX=9606 GN=MYOF PE=1 SV=1	'MYOF'	10			KEQESRLP	RLPDPFAKI	SVITQVFHV	VDISAPKI	RTLAEIAKV
FYQACRVT	Nuclear factor of activated T-cells 5 OS=Homo sapiens OX=9606 GN=NFAT5 PE=1 SV=1	'NFAT5'	8			AESENPPRA	GAEAKPAE	SVIDEPVRL	VLLKARLVPA	RILDQPYSL
GADKKAEAGAGSATE	40S ribosomal protein S10 OS=Homo sapiens OX=9606 GN=RPS10 PE=1 SV=1;Putative 40S ribosomal protein S10-like OS=Homo sapiens OX=9606 GN=RPS10P5 PE=5 SV=1	'RPS10'	15			ALFEGKVQL	RLPEPTTRL	VLLKARLVPA	KMNESTRSV	RLLDSVSRL
GAEAKPAE	Myosin-9 OS=Homo sapiens OX=9606 GN=MYH9 PE=1 SV=4	'MYH9'	8			SEDPSHPSM	RISEQFTAM	SMLEDVQRA	SLVEIILHV	KIFEMGPVFTL
GAGVLTYIML	Striated muscle preferentially expressed protein kinase OS=Homo sapiens OX=9606 GN=SPEG PE=1 SV=4	'SPEG'	10			GLLPDVPSL	IEQEKRSEIS	KMNESTRSV	ALLDKLYAL	KLLEPVLLL
GALALIYNEALKG	Protein S100-A6 OS=Homo sapiens OX=9606 GN=S100A6 PE=1 SV=1	'S100A6'	13			RLPDTALPTL	RLQEEINEV	SLVEIILHV	SLPKKLALL	SLLEKSLGL
GAYKYIQEL	60S ribosomal protein L15 OS=Homo sapiens OX=9606 GN=RPL15 PE=1 SV=2	'RPL15'	9			RLPDPFAKI	LLDNTDIHL	ALLDKLYAL	TLFDYEVRL	RLLNILMQL
GAYMTKVD	Keratin, type II cytoskeletal 1 OS=Homo sapiens OX=9606 GN=KRT1 PE=1 SV=6	'KRT1'	8			GAEAKPAE	KLFIGGLNV	SLPKKLALL	VEEPSRPSA	NLLQVLEKV
GEAFDGARDM	Serum amyloid A-1 protein OS=Homo sapiens OX=9606 GN=SAA1 PE=1 SV=1	'SAA1'	10			RLPEPTTRL	KIADFGWSV	TVLDPDLRMTF	FLMDFIHQV	RIVDVYENL
GEASPPAPP	V-type proton ATPase 116 kDa subunit a isoform 2 OS=Homo sapiens OX=9606 GN=ATP6V0A2 PE=1 SV=2	'ATP6V0A2'	9			RISEQFTAM	IYNEALKG	TLFDYEVRL	SLFGGSVKL	REMEENFAVEA
GEDERELAA	Splicing factor 3B subunit 3 OS=Homo sapiens OX=9606 GN=SF3B3 PE=1 SV=4	'SF3B3'	9			IEQEKRSEIS	LILPVLPRL	VEEPSRPSA	KIMEQSPDM	VIAEILRGV
GEEKNTPKA	Calcineurin-binding protein cabin-1 OS=Homo sapiens OX=9606 GN=CABIN1 PE=1 SV=1	'CABIN1'	9			RLQEEINEV	KEQEAKYQA	FLMDFIHQV	YLFREPATI	MEEEASRSAA
GEFSITYKP	40S ribosomal protein S15 OS=Homo sapiens OX=9606 GN=RPS15 PE=1 SV=2	'RPS15'	9			LLDNTDIHL	QEADGARSA	SLFGGSVKL	KLPAPLPGL	RTIGVITKL
GEGKLFSL	Replication protein A 70 kDa DNA-binding subunit OS=Homo sapiens OX=9606 GN=RPA1 PE=1 SV=2	'RPA1'	8			KLFIGGLNV	QMFEGVARV	KIMEQSPDM	TLPEAIHFL	RLPETLPSL
GEHDKMVAA	SH3KBP1-binding protein 1 OS=Homo sapiens OX=9606 GN=SHKBP1 PE=1 SV=2	'SHKBP1'	9			KIADFGWSV	REEELTRAA	YLFREPATI	RLPESNQTL	AEFEWENKV
GEHGDSSVP	L-lactate dehydrogenase C chain OS=Homo sapiens OX=9606 GN=LDHC PE=1 SV=4;L-lactate dehydrogenase A-like 6B OS=Homo sapiens OX=9606 GN=LDHAL6B PE=1 SV=3;L-lactate dehydrogenase A chain OS=Homo sapiens OX=9606 GN=LDHA PE=1 SV=2	'LDHC'	9			IYNEALKG	HEAEVLKQL	KLPAPLPGL	GLALKVQEV	RLPDPFAKV
GEIKGSESA	La-related protein 1 OS=Homo sapiens OX=9606 GN=LARP1 PE=1 SV=2	'LARP1'	9			LILPVLPRL	KVIGIIEHL	TLPEAIHFL	RLDDVSNDV	GEVIKITGL
GEITGEVHM	Filamin-B OS=Homo sapiens OX=9606 GN=FLNB PE=1 SV=2	'FLNB'	9			KEQEAKYQA	REYEKRVSA	RLPESNQTL	KGGKGLGKGGA	RVVDLITNL
GEITGEVRM	Filamin-A OS=Homo sapiens OX=9606 GN=FLNA PE=1 SV=4	'FLNA'	9			PPLPPPPPP	ILDESHERV	GLALKVQEV	YLPEDFIRV	GAYMTKVD
GEITGHNKV	WD repeat-containing protein 1 OS=Homo sapiens OX=9606 GN=WDR1 PE=1 SV=4	'WDR1'	9			QEADGARSA	GVYGDVHRV	RLDDVSNDV	KEEYDTRQA	RLNEKNYEL
GELTDLHGL	Protein unc-13 homolog D OS=Homo sapiens OX=9606 GN=UNC13D PE=1 SV=1	'UNC13D'	9			QMFEGVARV	RLLEEIHAM	YLPEDFIRV	FIWENIHTL	ALPRLLPAL
GEMETKEKP	Protein quaking OS=Homo sapiens OX=9606 GN=QKI PE=1 SV=1	'QKI'	9			REEELTRAA	KLPSNLPQL	FIWENIHTL	RLFDEPQLASL	RVMEEIRNL
GENPKTTPP	Formin-like protein 2 OS=Homo sapiens OX=9606 GN=FMNL2 PE=1 SV=3	'FMNL2'	9			HEAEVLKQL	SVITQVFHV	RILEFDYEM	TIVKPFNL	AEEPPAHAP
GENPKTTSP	Formin-like protein 1 OS=Homo sapiens OX=9606 GN=FMNL1 PE=1 SV=3	'FMNL1'	9			KVIGIIEHL	SVIDEPVRL	RLFDEPQLASL	REVQTNDL	RLYDGLFKV
GENPLQVLV	40S ribosomal protein S5 OS=Homo sapiens OX=9606 GN=RPS5 PE=1 SV=4	'RPS5'	9			REYEKRVSA	VLLKARLVPA	TIVKPFNL	KLGEIVTTI	HVIEKMHHV
GEQEGAMVAA	Heterogeneous nuclear ribonucleoprotein D0 OS=Homo sapiens OX=9606 GN=HNRNPD PE=1 SV=1	'HNRNPD'	10			ILDESHERV	SMLEDVQRA	REVQTNDL	SLIKQIPRI	KEILQKEL
GEQEPPPPP	26S proteasome non-ATPase regulatory subunit 3 OS=Homo sapiens OX=9606 GN=PSMD3 PE=1 SV=2	'PSMD3'	9			GVYGDVHRV	KMNESTRSV	FFLDIYHNV	KIIDIFTTL	RLFENYIEL
GESDDSILRLA	40S ribosomal protein S21 OS=Homo sapiens OX=9606 GN=RPS21 PE=1 SV=1	'RPS21'	11			RLLEEIHAM	SLVEIILHV	PPPAPPPPP	VSEKGTVQQADE	SEERFRPSL
GEVDPKVAL	NADH dehydrogenase [ubiquinone] 1 beta subcomplex subunit 7 OS=Homo sapiens OX=9606 GN=NDUFB7 PE=1 SV=4	'NDUFB7'	9			KLPSNLPQL	SLPKKLALL	KLGEIVTTI	AEVDLPKL	AEERDKRLAA
GEVDVEQHTL	G2/mitotic-specific cyclin-B2 OS=Homo sapiens OX=9606 GN=CCNB2 PE=1 SV=1;G2/mitotic-specific cyclin-B1 OS=Homo sapiens OX=9606 GN=CCNB1 PE=1 SV=1	'CCNB2'	10			SVITQVFHV	TVLDPDLRMTF	GFPDKQPR	KLGEYMEKL	RVPPPPQSV
GEVIKITGL	Protein THEMIS OS=Homo sapiens OX=9606 GN=THEMIS PE=1 SV=3	'THEMIS'	9			SVIDEPVRL	TLFDYEVRL	SLIKQIPRI	HGGSGGRGVSVSS	KEERPPELP
GEVPKFKAL	Targeting protein for Xklp2 OS=Homo sapiens OX=9606 GN=TPX2 PE=1 SV=2	'TPX2'	9			VLLKARLVPA	VEEPSRPSA	RIAEFTTNL	LLPEYHQRV	RVPPPPHGA
GFPDKQPR	Protein S100-A4 OS=Homo sapiens OX=9606 GN=S100A4 PE=1 SV=1	'S100A4'	8			SMLEDVQRA	FLMDFIHQV	KEKYIDQEEL	TEVKSVEM	RLLEVPVML
GGGHGGSSGGGYG	Keratin, type I cytoskeletal 10 OS=Homo sapiens OX=9606 GN=KRT10 PE=1 SV=6	'KRT10'	13			KMNESTRSV	SLFGGSVKL	VSEKGTVQQADE	RLPEIYIQL	REDSARPGA
GGGRGGYGGGGP	Heterogeneous nuclear ribonucleoproteins A2/B1 OS=Homo sapiens OX=9606 GN=HNRNPA2B1 PE=1 SV=2	'HNRNPA2B1'	12			SLVEIILHV	KIMEQSPDM	AEVDLPKL	TLWGIQKEL	KLLDQMPSL
GGHGGSSGGGYGG	Keratin, type I cytoskeletal 10 OS=Homo sapiens OX=9606 GN=KRT10 PE=1 SV=6	'KRT10'	13			ALLDKLYAL	YLFREPATI	KLGEYMEKL	KLDETGNSL	VDVSVPKL
GGPGTASRPS	Vimentin OS=Homo sapiens OX=9606 GN=VIM PE=1 SV=4	'VIM'	10			SLPKKLALL	KLPAPLPGL	HGGSGGRGVSVSS	YIPDLYNHF	RLPGTVAGQQF
GGPGTASRPSSS	Vimentin OS=Homo sapiens OX=9606 GN=VIM PE=1 SV=4	'VIM'	12			TVLDPDLRMTF	TLPEAIHFL	TEVKSVEM	KIIQVAVEL	REVDPPMGP
GGRGVSVSS	Keratin, type I cytoskeletal 19 OS=Homo sapiens OX=9606 GN=KRT19 PE=1 SV=4	'KRT19'	9			TLFDYEVRL	RLPESNQTL	RLYDPASGTISL	FLFEPVVKA	GMMGPPPGM
GGSGGRGVSVSS	Keratin, type I cytoskeletal 19 OS=Homo sapiens OX=9606 GN=KRT19 PE=1 SV=4	'KRT19'	12			VEEPSRPSA	GLALKVQEV	RLPEIYIQL	VMLEYVERA	LLFPESIRV
GGSLLLQLCV	Nutritionally-regulated adipose and cardiac enriched protein homolog OS=Homo sapiens OX=9606 GN=NRAC PE=2 SV=1	'NRAC'	10			FLMDFIHQV	RLDDVSNDV	TLWGIQKEL	ALKRQGRTLYGFGG	AVPPPPAPL
GGYGGGSGSRGG	Keratin, type I cytoskeletal 9 OS=Homo sapiens OX=9606 GN=KRT9 PE=1 SV=3	'KRT9'	12			SLFGGSVKL	KGGKGLGKGGA	KLDETGNSL	KVIEINPYL	KIIKIIITV
GHLSVVGAL	Cell division cycle protein 20 homolog B OS=Homo sapiens OX=9606 GN=CDC20B PE=1 SV=3	'CDC20B'	9			KIMEQSPDM	YLPEDFIRV	YIPDLYNHF	HIGISIAGLT	FLADPVSNM
GIIEPLMNL	Importin subunit alpha-1 OS=Homo sapiens OX=9606 GN=KPNA2 PE=1 SV=1	'KPNA2'	9			YLFREPATI	KEEYDTRQA	KIIQVAVEL	GLFQGKTPL	REEEKVSAV
GILPMVPEV	Double-stranded RNA-binding protein Staufen homolog 1 OS=Homo sapiens OX=9606 GN=STAU1 PE=1 SV=2	'STAU1'	9			KLPAPLPGL	FIWENIHTL	FLFEPVVKA	SEMDGAQHAA	KLDAFVEGV
GIMELAVGL	Cytochrome c oxidase subunit 8A, mitochondrial OS=Homo sapiens OX=9606 GN=COX8A PE=1 SV=2	'COX8A'	9			TLPEAIHFL	RILEFDYEM	VMLEYVERA	FLLGPRLVLA	NILETLLQM
GIMKKAYEL	(blank)	'?'	9			RLPESNQTL	TIVKPFNL	ALKRQGRTLYGFGG	RLEDQVIGV	VVKKIETRDG
GKADGAEAKPAE	Myosin-9 OS=Homo sapiens OX=9606 GN=MYH9 PE=1 SV=4	'MYH9'	12			GLALKVQEV	REVQTNDL	KVIEINPYL	LTLDGLPPLR	KEEEPVKKV
GLADITQQL	Cyclin-dependent kinase 12 OS=Homo sapiens OX=9606 GN=CDK12 PE=1 SV=2	'CDK12'	9			RLDDVSNDV	FFLDIYHNV	HIGISIAGLT	SDLKVIVM	QELPSHGV
GLADKVYFL	CAD protein OS=Homo sapiens OX=9606 GN=CAD PE=1 SV=3	'CAD'	9			YLPEDFIRV	KQQEEQTRV	GLFQGKTPL	RILDYVINL	FVHDLVLYL
GLAKSIHHA	40S ribosomal protein S9 OS=Homo sapiens OX=9606 GN=RPS9 PE=1 SV=3	'RPS9'	9			KEEYDTRQA	PPPAPPPPP	FLLGPRLVLA	RVVDYLTKL	GELLFVHSA
GLAPLEVRV	Filamin-B OS=Homo sapiens OX=9606 GN=FLNB PE=1 SV=2	'FLNB'	9			FIWENIHTL	KLGEIVTTI	LTLDGLPPLR	FDEASKNEAN	AEAIHSPQV
GLDDIKDLKV	Helicase MOV-10 OS=Homo sapiens OX=9606 GN=MOV10 PE=1 SV=2	'MOV10'	10			RILEFDYEM	GFPDKQPR	SDLKVIVM	HLSIINEYL	REDDRISRP
GLDIDGIYRV	Rho GTPase-activating protein 12 OS=Homo sapiens OX=9606 GN=ARHGAP12 PE=1 SV=1	'ARHGAP12'	10			RLFDEPQLASL	SLIKQIPRI	RVVDYLTKL	RLLEDGEDFNL	KLIGDTPIDTFL
GLDPARVNV	(blank)	'?'	9			TIVKPFNL	RIAEFTTNL	FDEASKNEAN	REQEARGTAA	RLFDQAFGL
GLDRLNVTV	Hexokinase-1 OS=Homo sapiens OX=9606 GN=HK1 PE=1 SV=3	'HK1'	9			REVQTNDL	KIIDIFTTL	GEQEPPPPP	QEAPPPPPP	RIPDRPYSL
GLEAKLLQTV	(blank)	'?'	10			FFLDIYHNV	KEKYIDQEEL	HLSIINEYL	GLPLQLAHL	RLLEEDTPRYM
GLETALLFL	Putative olfactory receptor 10D4 OS=Homo sapiens OX=9606 GN=OR10D4P PE=5 SV=1	'OR10D4P'	9			KQQEEQTRV	VSEKGTVQQADE	REQEARGTAA	AESPASRQA	KLDVGNAEV
GLFPAPIHV	Histone-lysine N-methyltransferase ASH1L OS=Homo sapiens OX=9606 GN=ASH1L PE=1 SV=2	'ASH1L'	9			PPPAPPPPP	AEVDLPKL	SLLPVMQHL	IEHDVVMKA	ALATLIHQV
GLFQGKTPL	Targeting protein for Xklp2 OS=Homo sapiens OX=9606 GN=TPX2 PE=1 SV=2	'TPX2'	9			KLGEIVTTI	KLGEYMEKL	QEAPPPPPP	GPPPPPPPP	VVYGGISRL
GLGGGSVR	Keratin, type I cytoskeletal 19 OS=Homo sapiens OX=9606 GN=KRT19 PE=1 SV=4	'KRT19'	8			GFPDKQPR	HGGSGGRGVSVSS	AESPASRQA	AMLLEIPYM	SEIDMSVKA
GLGLVCGLLAGL	Major facilitator superfamily domain-containing protein 3 OS=Homo sapiens OX=9606 GN=MFSD3 PE=2 SV=1	'MFSD3'	12			SLIKQIPRI	TEVKSVEM	IEHDVVMKA	KEAEGAPQV	EEEEPVKEA
GLGPPGRSV	Protein SPT2 homolog OS=Homo sapiens OX=9606 GN=SPTY2D1 PE=1 SV=3	'SPTY2D1'	9			RIAEFTTNL	RLYDPASGTISL	GPPPPPPPP	KLLDPEDVAVQL	SLITLIEKV
GLGPTFKL	Bardet-Biedl syndrome 1 protein OS=Homo sapiens OX=9606 GN=BBS1 PE=1 SV=1	'BBS1'	8			KIIDIFTTL	FLDENVHFF	AMLLEIPYM	RLQDEIQNM	KVLEVHENL
GLHGQLQEA	Ribosome-binding protein 1 OS=Homo sapiens OX=9606 GN=RRBP1 PE=1 SV=5	'RRBP1'	9			KEKYIDQEEL	RLPEIYIQL	KEAEGAPQV	RTLAEIAKV	RVPPPPPIA
GLIDGRLTI	Signal peptidase complex subunit 2 OS=Homo sapiens OX=9606 GN=SPCS2 PE=1 SV=3	'SPCS2'	9			VSEKGTVQQADE	TLWGIQKEL	KLLDPEDVAVQL	LEDEVTRNL	RLLEATSYL
GLIDVHVHL	CAD protein OS=Homo sapiens OX=9606 GN=CAD PE=1 SV=3	'CAD'	9			AEVDLPKL	KLDETGNSL	RLQDEIQNM	RILDQPYSL	REKLQEEML
GLIEILKKV	Programmed cell death protein 5 OS=Homo sapiens OX=9606 GN=PDCD5 PE=1 SV=3	'PDCD5'	9			KLGEYMEKL	YIPDLYNHF	RLPEAIEEV	TVETRDGQVINETS	ALTNGIYPHKLVF
GLIEKNIEL	DNA (cytosine-5)-methyltransferase 1 OS=Homo sapiens OX=9606 GN=DNMT1 PE=1 SV=2	'DNMT1'	9			HGGSGGRGVSVSS	KIIQVAVEL	RTLAEIAKV	KLLEKLYKV	ILPEIIPIL
GLKGRVFEV	40S ribosomal protein S3a OS=Homo sapiens OX=9606 GN=RPS3A PE=1 SV=2	'RPS3A'	9			TEVKSVEM	FLFEPVVKA	RILDQPYSL	RLLDSVSRL	KILQELPSV
GLLERVKEL	Vigilin OS=Homo sapiens OX=9606 GN=HDLBP PE=1 SV=2	'HDLBP'	9			RLYDPASGTISL	ALKRQGRTLYGFGG	EAGMPPPPPP	KIFEMGPVFTL	LLIDDKGTIKL
GLLFVPNILA	Endonuclease G, mitochondrial OS=Homo sapiens OX=9606 GN=ENDOG PE=1 SV=4	'ENDOG'	10			FLDENVHFF	KVIEINPYL	TVETRDGQVINETS	KLLEPVLLL	SGGRGVSVSS
GLLGTLVQL	Catenin beta-1 OS=Homo sapiens OX=9606 GN=CTNNB1 PE=1 SV=1	'CTNNB1'	9			RLPEIYIQL	HIGISIAGLT	KLLEKLYKV	RLPEGPPNFL	KLQDQIFNL
GLLPDVPSL	Lysophospholipid acyltransferase 7 OS=Homo sapiens OX=9606 GN=MBOAT7 PE=1 SV=2	'MBOAT7'	9			TLWGIQKEL	GLFQGKTPL	RLLDSVSRL	GEIASFDKA	HLAELIAEL
GLLTEIRAV	Serine/threonine-protein kinase 17A OS=Homo sapiens OX=9606 GN=STK17A PE=1 SV=2	'STK17A'	9			KLDETGNSL	SEMDGAQHAA	KIFEMGPVFTL	KVLGIVVGV	KEIFLRELI
GLMDTVKKV	Glucocorticoid modulatory element-binding protein 1 OS=Homo sapiens OX=9606 GN=GMEB1 PE=1 SV=2	'GMEB1'	9			YIPDLYNHF	FLLGPRLVLA	KLLEPVLLL	SLLEKSLGL	ALLGDLTKA
GLMGIIQRA	Glycerol-3-phosphate acyltransferase 3 OS=Homo sapiens OX=9606 GN=GPAT3 PE=1 SV=2	'GPAT3'	9			KIIQVAVEL	RLEDQVIGV	GELTDLHGL	RLLNILMQL	HVLDVIHEV
GLMTTVHAI	Glyceraldehyde-3-phosphate dehydrogenase OS=Homo sapiens OX=9606 GN=GAPDH PE=1 SV=3	'GAPDH'	9			FLFEPVVKA	LTLDGLPPLR	SLLEKSLGL	NLLQVLEKV	ILMGVLKEV
GLNEAAIKNV	Myomesin-1 OS=Homo sapiens OX=9606 GN=MYOM1 PE=1 SV=2	'MYOM1'	10			VMLEYVERA	SDLKVIVM	RLLNILMQL	RIVDVYENL	LSELKIQKI
GLNEEIARV	Kinetochore protein NDC80 homolog OS=Homo sapiens OX=9606 GN=NDC80 PE=1 SV=1	'NDC80'	9			ALKRQGRTLYGFGG	RILDYVINL	NLLQVLEKV	REMEENFAVEA	KLFGMIITI
GLPDIDSKMLM	Protein unc-93 homolog B1 OS=Homo sapiens OX=9606 GN=UNC93B1 PE=1 SV=2	'UNC93B1'	11			KVIEINPYL	RVVDYLTKL	RIVDVYENL	VIAEILRGV	ALQEMVHQV
GLPEITPKL	Nuclear receptor coactivator 2 OS=Homo sapiens OX=9606 GN=NCOA2 PE=1 SV=2	'NCOA2'	9			HIGISIAGLT	FDEASKNEAN	REMEENFAVEA	RTIGVITKL	GLAKSIHHA
GLPEKVLSL	39S ribosomal protein L37, mitochondrial OS=Homo sapiens OX=9606 GN=MRPL37 PE=1 SV=2	'MRPL37'	9			GLFQGKTPL	GEQEPPPPP	VIAEILRGV	RLPETLPSL	MLPSILNQL
GLPERSVSL	Far upstream element-binding protein 2 OS=Homo sapiens OX=9606 GN=KHSRP PE=1 SV=4	'KHSRP'	9			SEMDGAQHAA	HLSIINEYL	RTIGVITKL	AEFEWENKV	KLLGSMEQV
GLQEGTHEL	Signal recognition particle subunit SRP72 OS=Homo sapiens OX=9606 GN=SRP72 PE=1 SV=3	'SRP72'	9			FLLGPRLVLA	REQEARGTAA	RLPETLPSL	RLPDPFAKV	HILDFSPSL
GLSTEGIYRV	Rho GTPase-activating protein 35 OS=Homo sapiens OX=9606 GN=ARHGAP35 PE=1 SV=3	'ARHGAP35'	10			RLEDQVIGV	SLLPVMQHL	AEFEWENKV	GEVIKITGL	KVVDPIVSNF
GLVDQLVKA	Serine--tRNA ligase, cytoplasmic OS=Homo sapiens OX=9606 GN=SARS PE=1 SV=3	'SARS'	9			LTLDGLPPLR	QEAPPPPPP	RLPDPFAKV	RVVDLITNL	RMLPHAPGV
GLVHGLPYV	Ceramide glucosyltransferase OS=Homo sapiens OX=9606 GN=UGCG PE=1 SV=1	'UGCG'	9			SDLKVIVM	AESPASRQA	GEVIKITGL	GAYMTKVD	RLLQTLPQL
GMGAIHLSEV	Lysyl oxidase homolog 3 OS=Homo sapiens OX=9606 GN=LOXL3 PE=1 SV=1	'LOXL3'	10			RILDYVINL	NMLDPITGQKL	RVVDLITNL	RLNEKNYEL	NLPDEIYHV
GMMGPPPGM	Small nuclear ribonucleoprotein-associated proteins B and B' OS=Homo sapiens OX=9606 GN=SNRPB PE=1 SV=2	'SNRPB'	9			RVVDYLTKL	IEHDVVMKA	GAYMTKVD	ALPRLLPAL	RLIKAYEKV
GMPDFLEKL	StAR-related lipid transfer protein 7, mitochondrial OS=Homo sapiens OX=9606 GN=STARD7 PE=1 SV=2	'STARD7'	9			FDEASKNEAN	GPPPPPPPP	RLNEKNYEL	ALDEVFTKV	RMWEDPMGA
GMYIFLHTV	ORM1-like protein 3 OS=Homo sapiens OX=9606 GN=ORMDL3 PE=1 SV=1	'ORMDL3'	9			GEQEPPPPP	AMLLEIPYM	ALPRLLPAL	LLPTEQPRL	RTLETLIRL
GPLAVGAVI	LanC-like protein 2 OS=Homo sapiens OX=9606 GN=LANCL2 PE=1 SV=1	'LANCL2'	9			HLSIINEYL	KEAEGAPQV	LLPTEQPRL	RVMEEIRNL	MLPHAPGVQM
GPRPMALRP	RNA-binding protein 42 OS=Homo sapiens OX=9606 GN=RBM42 PE=1 SV=1	'RBM42'	9			REQEARGTAA	KLLDPEDVAVQL	RVMEEIRNL	VSTPTLVEVSR	KELGITAL
GQIEVVPEV	PHD finger protein 3 OS=Homo sapiens OX=9606 GN=PHF3 PE=1 SV=3	'PHF3'	9			SLLPVMQHL	RLQDEIQNM	AEEPPAHAP	AEEPPAHAP	AEEDPPREAA
GQVINETSQHHDDLE	Vimentin OS=Homo sapiens OX=9606 GN=VIM PE=1 SV=4	'VIM'	15			QEAPPPPPP	RLPEAIEEV	RLYDGLFKV	RLYDGLFKV	KILDLETQL
GQWKKGFVL	Plasminogen activator inhibitor 1 RNA-binding protein OS=Homo sapiens OX=9606 GN=SERBP1 PE=1 SV=2	'SERBP1'	9			AESPASRQA	RTLAEIAKV	AEEEAQRANA	AEEEAQRANA	MDISVPKL
GSGGGYGGGSGSRGG	Keratin, type I cytoskeletal 9 OS=Homo sapiens OX=9606 GN=KRT9 PE=1 SV=3	'KRT9'	15			NMLDPITGQKL	LEDEVTRNL	KEILQKEL	KEILQKEL	VEEKPPPAP
GSKGKLEAIIT	Core histone macro-H2A.1 OS=Homo sapiens OX=9606 GN=H2AFY PE=1 SV=4	'H2AFY'	11			IEHDVVMKA	RILDQPYSL	RLFENYIEL	RLFENYIEL	PVPPPPPPP
GSQIKAPIP	Synaptotagmin-like protein 2 OS=Homo sapiens OX=9606 GN=SYTL2 PE=1 SV=3	'SYTL2'	9			GPPPPPPPP	EAGMPPPPPP	VDVSLPKL	SEERFRPSL	KLDDFIKNL
GSYGSGGGGGGHG	Keratin, type II cytoskeletal 1 OS=Homo sapiens OX=9606 GN=KRT1 PE=1 SV=6	'KRT1'	13			AMLLEIPYM	TVETRDGQVINETS	AEERDKRLAA	AEERDKRLAA	SLLDRFLATV
GTNRGASQAGMTG	Transgelin-2 OS=Homo sapiens OX=9606 GN=TAGLN2 PE=1 SV=3	'TAGLN2'	13			KEAEGAPQV	KLLEKLYKV	KLYDDMIRL	RVPPPPQSV	QLLGSAHEV
GTQVVGSDMTVT	Coagulation factor XIII A chain OS=Homo sapiens OX=9606 GN=F13A1 PE=1 SV=4	'F13A1'	12			KLLDPEDVAVQL	RLLDSVSRL	RVPPPPQSV	KEERPPELP	RLPDGIGQL
GVAELLEIL	Serine/threonine-protein phosphatase 2A 56 kDa regulatory subunit beta isoform OS=Homo sapiens OX=9606 GN=PPP2R5B PE=1 SV=1;Serine/threonine-protein phosphatase 2A 56 kDa regulatory subunit alpha isoform OS=Homo sapiens OX=9606 GN=PPP2R5A PE=1 SV=1	'PPP2R5B'	9			RLQDEIQNM	KIFEMGPVFTL	KEERPPELP	RMLEDRDLFVM	GGSGGRGVSVSS
GVFDGLHTV	Biotinidase OS=Homo sapiens OX=9606 GN=BTD PE=1 SV=2	'BTD'	9			RLPEAIEEV	KLLEPVLLL	RMLEDRDLFVM	RVPPPPHGA	REDTERIAA
GVHEIIYTM	Peroxisome proliferator-activated receptor gamma OS=Homo sapiens OX=9606 GN=PPARG PE=1 SV=3	'PPARG'	9			RTLAEIAKV	RLPEGPPNFL	RVPPPPHGA	RLLEVPVML	TVFEHTFHV
GVIDVFLHA	Endoplasmic reticulum mannosyl-oligosaccharide 1,2-alpha-mannosidase OS=Homo sapiens OX=9606 GN=MAN1B1 PE=1 SV=2	'MAN1B1'	9			LEDEVTRNL	GELTDLHGL	KIAPNTPQL	KIAPNTPQL	RELEKLFQL
GVKVFAVG	Collagen alpha-3(VI) chain OS=Homo sapiens OX=9606 GN=COL6A3 PE=1 SV=5	'COL6A3'	8			RILDQPYSL	GEIASFDKA	REDSARPGA	KLIPQLPTL	RLIDLGVGL
GVLDKLRSV	Zinc finger CCCH domain-containing protein 14 OS=Homo sapiens OX=9606 GN=ZC3H14 PE=1 SV=1	'ZC3H14'	9			EAGMPPPPPP	KVLGIVVGV	GLGGGSVR	RLNDFASTV	KEIEVGGGRKA
GVLNKVIKSN	Centrosomal protein of 89 kDa OS=Homo sapiens OX=9606 GN=CEP89 PE=1 SV=3	'CEP89'	10			TVETRDGQVINETS	SLLEKSLGL	HLYGGIILL	REDSARPGA	RERPPEEVAA
GVPDDIFKL	Protein flightless-1 homolog OS=Homo sapiens OX=9606 GN=FLII PE=1 SV=2	'FLII'	9			KLLEKLYKV	RLLNILMQL	RLPEVVPLL	GLGGGSVR	SMVDVVMLL
GVPETISKL	Phospholipid-transporting ATPase IC OS=Homo sapiens OX=9606 GN=ATP8B1 PE=1 SV=3;Probable phospholipid-transporting ATPase VA OS=Homo sapiens OX=9606 GN=ATP10A PE=2 SV=2	'ATP8B1'	9			RLLDSVSRL	RIVDVYENL	REVDPPMGP	VDVSVPKL	KILDYEVTL
GVPLQTLVE	Serine/threonine-protein kinase SMG1 OS=Homo sapiens OX=9606 GN=SMG1 PE=1 SV=3	'SMG1'	9			KIFEMGPVFTL	REMEENFAVEA	GMMGPPPGM	RLPGTVAGQQF	RLNKVISEL
GVPTKVFNV	6-phosphofructo-2-kinase/fructose-2,6-bisphosphatase 3 OS=Homo sapiens OX=9606 GN=PFKFB3 PE=1 SV=1	'PFKFB3'	9			KLLEPVLLL	VIAEILRGV	LLFPESIRV	REVDPPMGP	REAEHGYAS
GVSLGISEI	Glycerol-3-phosphate acyltransferase 3 OS=Homo sapiens OX=9606 GN=GPAT3 PE=1 SV=2	'GPAT3'	9			RLPEGPPNFL	MEEEASRSAA	AVPPPPAPL	FLADPVSNMAM	TMLELINQL
GVVEALIQSA	Bargin OS=Homo sapiens OX=9606 GN=BARGIN PE=1 SV=2	'BARGIN'	10			GELTDLHGL	RTIGVITKL	KIIKIIITV	LLFPESIRV	FASHVSPEV
GVYGDVHRV	Polypyrimidine tract-binding protein 3 OS=Homo sapiens OX=9606 GN=PTBP3 PE=1 SV=2	'PTBP3'	9			KVLGIVVGV	RLPETLPSL	FLADPVSNM	ILDDIGHGV	AETEPIVKM
GVYGDVQRV	Polypyrimidine tract-binding protein 1 OS=Homo sapiens OX=9606 GN=PTBP1 PE=1 SV=1	'PTBP1'	9			SLLEKSLGL	AEFEWENKV	HPPPPPPPP	AVPPPPAPL	GEARPGPTA
GYGGGSGSRGGSGG	Keratin, type I cytoskeletal 9 OS=Homo sapiens OX=9606 GN=KRT9 PE=1 SV=3	'KRT9'	14			RLLNILMQL	RLPDPFAKV	SEHGINIDL	RDWQSGRAL	REEAEKQRVA
GYGGGSSSGGHGG	Keratin, type I cytoskeletal 10 OS=Homo sapiens OX=9606 GN=KRT10 PE=1 SV=6	'KRT10'	13			NLLQVLEKV	GEVIKITGL	MVLPVIYEL	FLADPVSNM	NLPIFLPRV
HAAEALLLS	Dual adapter for phosphotyrosine and 3-phosphotyrosine and 3-phosphoinositide OS=Homo sapiens OX=9606 GN=DAPP1 PE=1 SV=1	'DAPP1'	9			RIVDVYENL	RVVDLITNL	FLPPIIARF	HPPPPPPPP	ALRDVSEEL
HADDDRPP	Eukaryotic translation initiation factor 3 subunit A OS=Homo sapiens OX=9606 GN=EIF3A PE=1 SV=1	'EIF3A'	8			REMEENFAVEA	GAYMTKVD	KLDAFVEGV	SEHGINIDL	ALVHITLIL
HCLALAADG	Probable E3 ubiquitin-protein ligase HERC3 OS=Homo sapiens OX=9606 GN=HERC3 PE=1 SV=1	'HERC3'	9			VIAEILRGV	RLNEKNYEL	MLLEIPYMAA	REEEKVSAV	VEFTRSLFVN
HDALSGSGNP	Galectin-3 OS=Homo sapiens OX=9606 GN=LGALS3 PE=1 SV=5	'LGALS3'	10			RTIGVITKL	ALPRLLPAL	NILETLLQM	MVLPVIYEL	KLHDINAQM
HDALSGSGNPNP	Galectin-3 OS=Homo sapiens OX=9606 GN=LGALS3 PE=1 SV=5	'LGALS3'	12			RLPETLPSL	RVMEEIRNL	VVKKIETRDG	KLDAFVEGV	ALLDRIVSV
HDKIVIVL	WD repeat domain phosphoinositide-interacting protein 4 OS=Homo sapiens OX=9606 GN=WDR45 PE=1 SV=1	'WDR45'	8			AEFEWENKV	AEPPPPPPP	KEEEPVKKV	YLLPERPPYL	AEAEASREA
HDPVIVLII	A disintegrin and metalloproteinase with thrombospondin motifs 3 OS=Homo sapiens OX=9606 GN=ADAMTS3 PE=1 SV=4	'ADAMTS3'	9			RLPDPFAKV	AEEPPAHAP	FVFEPPPGV	NILETLLQM	YSKYYKTID
HEAEVLKQL	Stathmin OS=Homo sapiens OX=9606 GN=STMN1 PE=1 SV=3	'STMN1'	9			GEVIKITGL	RLYDGLFKV	QELPSHGV	VVKKIETRDG	KIGDFGLATV
HEANNELQ	Protein Hook homolog 3 OS=Homo sapiens OX=9606 GN=HOOK3 PE=1 SV=2	'HOOK3'	8			RVVDLITNL	AEEEAQRANA	FVHDLVLYL	PHLLLPLLL	RLQEELIAV
HEEASRPAA	Signal-induced proliferation-associated protein 1 OS=Homo sapiens OX=9606 GN=SIPA1 PE=1 SV=1	'SIPA1'	9			GAYMTKVD	KEILQKEL	GELLFVHSA	KEEEPVKKV	KLLPQLTYL
HEEHSRAAA	Collagen alpha-1(IV) chain OS=Homo sapiens OX=9606 GN=COL4A1 PE=1 SV=4	'COL4A1'	9			RLNEKNYEL	RLFENYIEL	AEAIHSPQV	QELPSHGV	KDYEVKKEGS
HEGRVTGAAL	NADH dehydrogenase [ubiquinone] 1 alpha subcomplex assembly factor 3 OS=Homo sapiens OX=9606 GN=NDUFAF3 PE=1 SV=1	'NDUFAF3'	10			ALPRLLPAL	SEERFRPSL	REDDRISRP	FVHDLVLYL	TLIEPIRL
HEHHTTIVA	Dual specificity protein kinase CLK3 OS=Homo sapiens OX=9606 GN=CLK3 PE=1 SV=3	'CLK3'	9			LLPTEQPRL	VDVSLPKL	KLIGDTPIDTFL	GELLFVHSA	YLPYPIHQV
HEIEGTGLP	Protein Niban 2 OS=Homo sapiens OX=9606 GN=NIBAN2 PE=1 SV=3	'NIBAN2'	9			RVMEEIRNL	AEERDKRLAA	AEVKKPAAA	AEAIHSPQV	RLMNDMTAV
HEIGHGIAA	Membrane-bound transcription factor site-2 protease OS=Homo sapiens OX=9606 GN=MBTPS2 PE=1 SV=1	'MBTPS2'	9			AEPPPPPPP	KLYDDMIRL	TEAPLNPKA	REDDRISRP	VEKKKIRSL
HELSKSEA	Mucin-16 OS=Homo sapiens OX=9606 GN=MUC16 PE=1 SV=3	'MUC16'	8			AEEPPAHAP	RVPPPPQSV	VDISGPKV	KLIGDTPIDTFL	HIIENIVAV
HEMDRQVAA	Probable E3 ubiquitin-protein ligase HERC1 OS=Homo sapiens OX=9606 GN=HERC1 PE=1 SV=2	'HERC1'	9			RLYDGLFKV	KEERPPELP	RLFDQAFGL	AEVKKPAAA	KIYEGQVEV
HEMTKTASA	Mitochondrial pyruvate carrier 1 OS=Homo sapiens OX=9606 GN=MPC1 PE=1 SV=1	'MPC1'	9			AEEEAQRANA	RVPPPPHGA	YLTKEDLRV	TEAPLNPKA	RIPSFVTEL
HENESVYKA	Importin subunit alpha-1 OS=Homo sapiens OX=9606 GN=KPNA2 PE=1 SV=1	'KPNA2'	9			KEILQKEL	RLLEVPVML	RLLEEDTPRYM	VDISGPKV	RLPTPIAGL
HESEGGRTP	Ankyrin repeat and KH domain-containing protein 1 OS=Homo sapiens OX=9606 GN=ANKHD1 PE=1 SV=1;Ankyrin repeat domain-containing protein 17 OS=Homo sapiens OX=9606 GN=ANKRD17 PE=1 SV=3	'ANKHD1'	9			RLFENYIEL	KIAPNTPQL	KLDVGNAEV	RLFDQAFGL	KITDVIIGF
HESGHAIIA	ATP-dependent zinc metalloprotease YME1L1 OS=Homo sapiens OX=9606 GN=YME1L1 PE=1 SV=2	'YME1L1'	9			SEERFRPSL	RLNDFASTV	ALATLIHQV	YLTKEDLRV	HDALSGSGNPNP
HETGTTHTA	Host cell factor 1 OS=Homo sapiens OX=9606 GN=HCFC1 PE=1 SV=2	'HCFC1'	9			VDVSLPKL	REDSARPGA	VVYGGISRL	RLLEEDTPRYM	REAEFTKSI
HETGTTNTA	Host cell factor 1 OS=Homo sapiens OX=9606 GN=HCFC1 PE=1 SV=2	'HCFC1'	9			AEERDKRLAA	GLGGGSVR	TLQEKIHRL	KLDVGNAEV	SLFSMLHQA
HEVMEQQTI	DNA replication licensing factor MCM7 OS=Homo sapiens OX=9606 GN=MCM7 PE=1 SV=4	'MCM7'	9			KLYDDMIRL	KLLDQMPSL	SEIDMSVKA	ALATLIHQV	KLVEFDFLGA
HGGSGGRGVS	Keratin, type I cytoskeletal 19 OS=Homo sapiens OX=9606 GN=KRT19 PE=1 SV=4	'KRT19'	10			RVPPPPQSV	HLYGGIILL	EEEEPVKEA	VVYGGISRL	KILPTLEAV
HGGSGGRGVSVS	Keratin, type I cytoskeletal 19 OS=Homo sapiens OX=9606 GN=KRT19 PE=1 SV=4	'KRT19'	12			KEERPPELP	VDVSVPKL	KVLEVHENL	IMAELLQGKA	KLDQDLNEV
HGGSGGRGVSVSS	Keratin, type I cytoskeletal 19 OS=Homo sapiens OX=9606 GN=KRT19 PE=1 SV=4	'KRT19'	13			RMLEDRDLFVM	RLPGTVAGQQF	RVPPPPPIA	SEIDMSVKA	KLPAELQEL
HGGSGGRGVSVSSA	Keratin, type I cytoskeletal 19 OS=Homo sapiens OX=9606 GN=KRT19 PE=1 SV=4	'KRT19'	14			RVPPPPHGA	REVDPPMGP	RLLEATSYL	EEEEPVKEA	VILPLISRL
HGLTELADI	Probable E3 ubiquitin-protein ligase HERC4 OS=Homo sapiens OX=9606 GN=HERC4 PE=1 SV=1	'HERC4'	9			RLLEVPVML	GMMGPPPGM	REKLQEEML	SLITLIEKV	REIQEAIAV
HHAGEVTFA	Obscurin OS=Homo sapiens OX=9606 GN=OBSCN PE=1 SV=3	'OBSCN'	9			KIAPNTPQL	FLADPVSNMAM	ALTNGIYPHKLVF	AELEKHMAA	SLLENIAKA
HIGISIAGLT	Proteasome subunit alpha type-1 OS=Homo sapiens OX=9606 GN=PSMA1 PE=1 SV=1	'PSMA1'	10			KLIPQLPTL	LLFPESIRV	KLGDIMGV	KVLEVHENL	AEERDKRLA
HIGPLASEQ	Transmembrane protein 106A OS=Homo sapiens OX=9606 GN=TMEM106A PE=1 SV=1	'TMEM106A'	9			RLNDFASTV	AVPPPPAPL	KQLEDGRTL	RVPPPPPIA	REDAARAIA
HIIENIVAV	Ribosomal L1 domain-containing protein 1 OS=Homo sapiens OX=9606 GN=RSL1D1 PE=1 SV=3	'RSL1D1'	9			REDSARPGA	RDWQSGRAL	ILPEIIPIL	RLLEATSYL	KINEAIVAV
HILDDISTM	Caskin-2 OS=Homo sapiens OX=9606 GN=CASKIN2 PE=1 SV=2	'CASKIN2'	9			GLGGGSVR	FLADPVSNM	KILQELPSV	REKLQEEML	RLWGEPVNL
HILDFSPSL	Kelch domain-containing protein 3 OS=Homo sapiens OX=9606 GN=KLHDC3 PE=2 SV=1	'KLHDC3'	9			KLLDQMPSL	HPPPPPPPP	REYWNEQSA	KLGDIMGV	ALWDIETGQQTV
HIPDVITYL	Squalene synthase OS=Homo sapiens OX=9606 GN=FDFT1 PE=1 SV=1	'FDFT1'	9			HLYGGIILL	SEHGINIDL	KVIPTLALL	ILPEIIPIL	FIAEHYMFL
HITSLEVIK	Platelet factor 4 variant OS=Homo sapiens OX=9606 GN=PF4V1 PE=1 SV=1	'PF4V1'	9			VDVSVPKL	REEEKVSAV	LLIDDKGTIKL	REYWNEQSA	RLPFTINNL
HLAELIAEL	E3 ubiquitin-protein ligase TRIM11 OS=Homo sapiens OX=9606 GN=TRIM11 PE=1 SV=2	'TRIM11'	9			RLPGTVAGQQF	FLPPIIARF	KLQDQIFNL	KVIPTLALL	REPRPFPKL
HLAIKLEQV	DDB1- and CUL4-associated factor 1 OS=Homo sapiens OX=9606 GN=DCAF1 PE=1 SV=3	'DCAF1'	9			REVDPPMGP	KLDAFVEGV	HLAELIAEL	SGGRGVSVSS	RLDDSLLYL
HLDLIEAKF	Leucine-rich repeat serine/threonine-protein kinase 1 OS=Homo sapiens OX=9606 GN=LRRK1 PE=1 SV=3	'LRRK1'	9			GMMGPPPGM	MLLEIPYMAA	KEIFLRELI	KLQDQIFNL	AVLAVLPRL
HLDTDVKRV	Synembryn-A OS=Homo sapiens OX=9606 GN=RIC8A PE=1 SV=3	'RIC8A'	9			FLADPVSNMAM	YLLPERPPYL	HVLDVIHEV	HLAELIAEL	AMNARPHKV
HLGELEITL	(blank)	'?'	9			LLFPESIRV	NILETLLQM	VEEKKTRAA	KEIFLRELI	MAPPAHKSI
HLLEKIDHL	Calcium uniporter regulatory subunit MCUb, mitochondrial OS=Homo sapiens OX=9606 GN=MCUB PE=1 SV=2	'MCUB'	9			AVPPPPAPL	VVKKIETRDG	ILMGVLKEV	HVLDVIHEV	YAYDGKDYIA
HLLGFKAKGD	Ectopic P granules protein 5 homolog OS=Homo sapiens OX=9606 GN=EPG5 PE=1 SV=2	'EPG5'	10			RDWQSGRAL	KEEEPVKKV	RVIDYILDL	VEEKKTRAA	AGGHKLGLGLEFQA
HLLLEALAW	Transmembrane protein 214 OS=Homo sapiens OX=9606 GN=TMEM214 PE=1 SV=2	'TMEM214'	9			KIIKIIITV	FVFEPPPGV	PPPSPPPPP	ILMGVLKEV	REKDRDPEA
HLLNESPML	Nuclear pore complex protein Nup205 OS=Homo sapiens OX=9606 GN=NUP205 PE=1 SV=3	'NUP205'	9			FLADPVSNM	QELPSHGV	EGFPDKQPR	GVHEIIYTM	FIMDDPAGNSYL
HLNEHLYNM	Calpain small subunit 1 OS=Homo sapiens OX=9606 GN=CAPNS1 PE=1 SV=1	'CAPNS1'	9			HPPPPPPPP	FVHDLVLYL	GVHEIIYTM	KLFGMIITI	RMLSELPAL
HLPEELAEL	Leucine-rich repeat and calponin homology domain-containing protein 3 OS=Homo sapiens OX=9606 GN=LRCH3 PE=1 SV=2	'LRCH3'	9			SEHGINIDL	GELLFVHSA	KLFGMIITI	ALQEMVHQV	KLQEEIPVL
HLPSSIYRL	Helicase MOV-10 OS=Homo sapiens OX=9606 GN=MOV10 PE=1 SV=2	'MOV10'	9			REEEKVSAV	AEAIHSPQV	ALQEMVHQV	GLAKSIHHA	KLDVGNAEVKLE
HLSELNTKL	Golgin subfamily A member 4 OS=Homo sapiens OX=9606 GN=GOLGA4 PE=1 SV=1	'GOLGA4'	9			FLPPIIARF	REDDRISRP	GLAKSIHHA	MLPSILNQL	ARVLSLLEV
HLSIINEYL	Ras GTPase-activating-like protein IQGAP1 OS=Homo sapiens OX=9606 GN=IQGAP1 PE=1 SV=1	'IQGAP1'	9			KLDAFVEGV	KLIGDTPIDTFL	MLPSILNQL	KLLGSMEQV	HENESVYKA
HLSNMEVQV	Nucleoprotein TPR OS=Homo sapiens OX=9606 GN=TPR PE=1 SV=3	'TPR'	9			MLLEIPYMAA	AEVKKPAAA	KLLDISELDMV	HILDFSPSL	YVPETVYRV
HLYDIHVTV	Nucleoside diphosphate-linked moiety X motif 19 OS=Homo sapiens OX=9606 GN=NUDT19 PE=1 SV=1	'NUDT19'	9			YLLPERPPYL	TEAPLNPKA	KLLGSMEQV	KVVDPIVSNF	KEVDKTPPP
HLYGGIILL	Protein ABHD13 OS=Homo sapiens OX=9606 GN=ABHD13 PE=2 SV=1	'ABHD13'	9			NILETLLQM	VDISGPKV	HILDFSPSL	RMLPHAPGV	ALSDSIHTV
HNAIEAIGS	Leucine-rich repeat-containing protein 3 OS=Homo sapiens OX=9606 GN=LRRC3 PE=1 SV=1	'LRRC3'	9			VVKKIETRDG	YLTKEDLRV	KVVDPIVSNF	RLLQTLPQL	SMAQAMKGV
HPPPPPPPP	CCAAT/enhancer-binding protein beta OS=Homo sapiens OX=9606 GN=CEBPB PE=1 SV=2;R3H domain-containing protein 1 OS=Homo sapiens OX=9606 GN=R3HDM1 PE=1 SV=3;Putative Polycomb group protein ASXL3 OS=Homo sapiens OX=9606 GN=ASXL3 PE=2 SV=3	'CEBPB'	9			KEEEPVKKV	RLLEEDTPRYM	VEEEPRPAA	NLPDEIYHV	KLYNPENIYL
HPPPSGLP	Host cell factor 2 OS=Homo sapiens OX=9606 GN=HCFC2 PE=1 SV=1	'HCFC2'	8			FVFEPPPGV	KLDVGNAEV	RMLPHAPGV	SEVMGEPHL	TLWVDPYEV
HQLVSTVI	ATP-binding cassette sub-family A member 13 OS=Homo sapiens OX=9606 GN=ABCA13 PE=2 SV=3	'ABCA13'	8			QELPSHGV	ALATLIHQV	RLLQTLPQL	RMWEDPMGA	KLYDGFQYL
HQVEVEAA	(blank)	'?'	8			FVHDLVLYL	VVYGGISRL	NLPDEIYHV	RTLETLIRL	KVIDYVPGI
HRLERLVAL	Reelin domain-containing protein 1 OS=Homo sapiens OX=9606 GN=REELD1 PE=2 SV=2	'REELD1'	9			GELLFVHSA	SEIDMSVKA	KIIDEDGLLNL	MLPHAPGVQM	KMGEDMHTI
HSALLAALT	Xylosyltransferase 1 OS=Homo sapiens OX=9606 GN=XYLT1 PE=1 SV=1	'XYLT1'	9			AEAIHSPQV	EEEEPVKEA	SEVMGEPHL	KELGITAL	SILHDVVEV
HSDDELLN	Islet cell autoantigen 1-like protein OS=Homo sapiens OX=9606 GN=ICA1L PE=1 SV=1	'ICA1L'	8			REDDRISRP	SLITLIEKV	RMWEDPMGA	KILDLETQL	YLGRLAHEV
HSDSEIPAS	Ribosomal protein S6 kinase-related protein OS=Homo sapiens OX=9606 GN=RSKR PE=2 SV=2	'RSKR'	9			KLIGDTPIDTFL	AELEKHMAA	RTLETLIRL	MDISVPKL	RLTDYISKV
HSILRVVL	CD276 antigen OS=Homo sapiens OX=9606 GN=CD276 PE=1 SV=1	'CD276'	8			AEVKKPAAA	KVLEVHENL	ALLALLPEL	VEEKPPPAP	QEADATNR
HSLAAIEAL	Zinc finger protein 335 OS=Homo sapiens OX=9606 GN=ZNF335 PE=1 SV=1	'ZNF335'	9			TEAPLNPKA	RVPPPPPIA	MLPHAPGVQM	ALFPGDVDRL	AEDDVPRKA
HTIGELLIK	Zinc finger BED domain-containing protein 5 OS=Homo sapiens OX=9606 GN=ZBED5 PE=2 SV=2	'ZBED5'	9			VDISGPKV	RLLEATSYL	KELGITAL	KLDDFIKNL	RLLHEMILV
HVAKEILL	Armadillo repeat-containing protein 10 OS=Homo sapiens OX=9606 GN=ARMC10 PE=1 SV=1	'ARMC10'	8			YLTKEDLRV	REKLQEEML	KILDLETQL	SLLDRFLATV	VIIDQLPDL
HVDAIVDTL	Hematopoietic prostaglandin D synthase OS=Homo sapiens OX=9606 GN=HPGDS PE=1 SV=3	'HPGDS'	9			RLLEEDTPRYM	ALTNGIYPHKLVF	MDISVPKL	QLLGSAHEV	RLLDYVVNI
HVIEKMHHV	Interferon-induced helicase C domain-containing protein 1 OS=Homo sapiens OX=9606 GN=IFIH1 PE=1 SV=3	'IFIH1'	9			KLDVGNAEV	KIWDPVHRV	VEEKPPPAP	SEADNTKKA	TVETRDGQVINE
HVLDVIHEV	Triple functional domain protein OS=Homo sapiens OX=9606 GN=TRIO PE=1 SV=2	'TRIO'	9			ALATLIHQV	KLGDIMGV	RLPAWQPIL	RLPDGIGQL	RVPDGMVGL
IADPNIAKL	Integrator complex subunit 2 OS=Homo sapiens OX=9606 GN=INTS2 PE=1 SV=2	'INTS2'	9			VVYGGISRL	KQLEDGRTL	SLLDRFLATV	GGSGGRGVSVSS	ALLPELREV
IAIRYLSKL	Maestro heat-like repeat-containing protein family member 2B OS=Homo sapiens OX=9606 GN=MROH2B PE=2 SV=3	'MROH2B'	9			SEIDMSVKA	KILQELPSV	SEADNTKKA	REDTERIAA	KEHVIEAL
IAISTVNHAD	Dedicator of cytokinesis protein 10 OS=Homo sapiens OX=9606 GN=DOCK10 PE=1 SV=3	'DOCK10'	10			EEEEPVKEA	REYWNEQSA	AIAPIIAAV	NMLPQIFRV	KELEKTYSA
ICWVSANIFEYQ	Thyroglobulin OS=Homo sapiens OX=9606 GN=TG PE=1 SV=5	'TG'	12			SLITLIEKV	KVIPTLALL	RLPDGIGQL	TVFEHTFHV	HRLERLVAL
IDINGIIV	Collagen alpha-1(V) chain OS=Homo sapiens OX=9606 GN=COL5A1 PE=1 SV=3	'COL5A1'	8			AELEKHMAA	LLIDDKGTIKL	ALFVRLLALA	RELEKLFQL	GIIEPLMNL
IDITGPKV	Neuroblast differentiation-associated protein AHNAK OS=Homo sapiens OX=9606 GN=AHNAK PE=1 SV=2	'AHNAK'	8			KVLEVHENL	KLQDQIFNL	REDTERIAA	RLIDLGVGL	HEEHSRAAA
IDQPPPPPP	Disabled homolog 2-interacting protein OS=Homo sapiens OX=9606 GN=DAB2IP PE=1 SV=2	'DAB2IP'	9			RVPPPPPIA	HLAELIAEL	NMLPQIFRV	KEIEVGGGRKA	KEFPGFLEN
IDRVVEVV	Threonylcarbamoyladenosine tRNA methylthiotransferase OS=Homo sapiens OX=9606 GN=CDKAL1 PE=1 SV=1	'CDKAL1'	8			RLLEATSYL	KEIFLRELI	TVFEHTFHV	RERPPEEVAA	RIISTIVKL
IEDDLVFGI	Collagen alpha-6(VI) chain OS=Homo sapiens OX=9606 GN=COL6A6 PE=1 SV=2	'COL6A6'	9			REKLQEEML	HVLDVIHEV	RELEKLFQL	SMVDVVMLL	RVLDLVLQL
IEEDIRDLAA	Deoxynucleotidyltransferase terminal-interacting protein 1 OS=Homo sapiens OX=9606 GN=DNTTIP1 PE=1 SV=2	'DNTTIP1'	10			ALTNGIYPHKLVF	ILMGVLKEV	RLIDLGVGL	KILDYEVTL	KEISESRVV
IEHDVVMKA	Leydig cell tumor 10 kDa protein homolog OS=Homo sapiens OX=9606 GN=C19orf53 PE=1 SV=1	'C19orf53'	9			KIWDPVHRV	PPPSPPPPP	KLPPYDIPGM	REAEHGYAS	RLPPLLSPL
IEITTERPKK	Sperm protein associated with the nucleus on the X chromosome B1 OS=Homo sapiens OX=9606 GN=SPANXB1 PE=2 SV=2	'SPANXB1'	10			KLGDIMGV	EGFPDKQPR	RERPPEEVAA	TMLELINQL	REQEITAVQA
IEKPAGPPGILAL	Myosin-9 OS=Homo sapiens OX=9606 GN=MYH9 PE=1 SV=4	'MYH9'	13			KQLEDGRTL	GVHEIIYTM	SMVDVVMLL	FASHVSPEV	GEEKNTPKA
IEMDSKRVP	Rab5 GDP/GTP exchange factor OS=Homo sapiens OX=9606 GN=RABGEF1 PE=1 SV=3	'RABGEF1'	9			KILQELPSV	KLFGMIITI	GVLDTLTKV	AETEPIVKM	ALPHVVPTL
IEPGFVFII	Sodium/hydrogen exchanger 3 OS=Homo sapiens OX=9606 GN=SLC9A3 PE=1 SV=2	'SLC9A3'	9			REYWNEQSA	ALQEMVHQV	KILDYEVTL	GEARPGPTA	GQIEVVPEV
IERASGLL	Endonuclease G, mitochondrial OS=Homo sapiens OX=9606 GN=ENDOG PE=1 SV=4	'ENDOG'	8			KVIPTLALL	GLAKSIHHA	RLNKVISEL	KLMGQIHQL	ILGIQPPSV
IETRDGKLVSE	Keratin, type II cytoskeletal 8 OS=Homo sapiens OX=9606 GN=KRT8 PE=1 SV=7	'KRT8'	11			LLIDDKGTIKL	MLPSILNQL	REAEHGYAS	REEAEKQRVA	TVIDQIPFL
IETTELEVEL	Integrin alpha-7 OS=Homo sapiens OX=9606 GN=ITGA7 PE=1 SV=3	'ITGA7'	10			KLQDQIFNL	KLLGSMEQV	TMLELINQL	NLPIFLPRV	RLDDNIRTV
IFGSLNSL	Collagen alpha-1(V) chain OS=Homo sapiens OX=9606 GN=COL5A1 PE=1 SV=3;Collagen alpha-1(XI) chain OS=Homo sapiens OX=9606 GN=COL11A1 PE=1 SV=4	'COL5A1'	8			HLAELIAEL	HILDFSPSL	FASHVSPEV	ALRDVSEEL	YENPHYQSP
IGIGGALPIVF	Synaptic vesicle glycoprotein 2B OS=Homo sapiens OX=9606 GN=SV2B PE=1 SV=1	'SV2B'	11			KEIFLRELI	KVVDPIVSNF	AETEPIVKM	ALVHITLIL	AIIEYMPLL
IGLKTVLSEL	Cullin-associated NEDD8-dissociated protein 2 OS=Homo sapiens OX=9606 GN=CAND2 PE=1 SV=3	'CAND2'	10			ALLGDLTKA	VEEEPRPAA	GEARPGPTA	KLQEKIQEL	REDQYSKPP
IGTGEKELG	E3 ubiquitin-protein ligase BRE1A OS=Homo sapiens OX=9606 GN=RNF20 PE=1 SV=2	'RNF20'	9			HVLDVIHEV	RMLPHAPGV	KLMGQIHQL	VEFTRSLFVN	ILDQSRETV
IGTVLVPILL	Pannexin-2 OS=Homo sapiens OX=9606 GN=PANX2 PE=2 SV=2	'PANX2'	10			ILMGVLKEV	NLPDEIYHV	REEAEKQRVA	ALDTTRHEL	LFGHENRV
IIENIVAVT	Ribosomal L1 domain-containing protein 1 OS=Homo sapiens OX=9606 GN=RSL1D1 PE=1 SV=3	'RSL1D1'	9			RVIDYILDL	KIIDEDGLLNL	NLPIFLPRV	KLHDINAQM	KEMELPAKEA
IIIPEIQKV	Exportin-2 OS=Homo sapiens OX=9606 GN=CSE1L PE=1 SV=3	'CSE1L'	9			PPPSPPPPP	SEVMGEPHL	ALRDVSEEL	ALLDRIVSV	EVIKLLLSV
IILDEIHLL	U5 small nuclear ribonucleoprotein 200 kDa helicase OS=Homo sapiens OX=9606 GN=SNRNP200 PE=1 SV=2	'SNRNP200'	9			EGFPDKQPR	RMWEDPMGA	ALVHITLIL	YSKYYKTID	RLLGEQIIL
IILEYLET	tRNA methyltransferase 10 homolog A OS=Homo sapiens OX=9606 GN=TRMT10A PE=1 SV=1	'TRMT10A'	8			GVHEIIYTM	REKEPEKPA	KLQEKIQEL	LPIIPASSI	GLVHGLPYV
IILFLPCIS	Metalloreductase STEAP2 OS=Homo sapiens OX=9606 GN=STEAP2 PE=1 SV=3	'STEAP2'	9			KLFGMIITI	RTLETLIRL	VEFTRSLFVN	KIGDFGLATV	KILEDVVGV
IIQDIACLLP	GATOR complex protein WDR59 OS=Homo sapiens OX=9606 GN=WDR59 PE=1 SV=2	'WDR59'	10			ALQEMVHQV	MLPHAPGVQM	YLHDFLKYL	KLLPQLTYL	GVLDKLRSV
IITTALVCL	C-C motif chemokine 1 OS=Homo sapiens OX=9606 GN=CCL1 PE=1 SV=1	'CCL1'	9			GLAKSIHHA	KELGITAL	ALDTTRHEL	ALPAKPPNL	RLPPKVESL
IIVDIFHGL	Ubiquitin carboxyl-terminal hydrolase 15 OS=Homo sapiens OX=9606 GN=USP15 PE=1 SV=3	'USP15'	9			MLPSILNQL	KLIDGQVIQL	KLHDINAQM	SMLDDLRNV	TLDEYTTRV
IKVNLLIPVA	Asc-type amino acid transporter 1 OS=Homo sapiens OX=9606 GN=SLC7A10 PE=2 SV=1	'SLC7A10'	10			KLLDISELDMV	KILDLETQL	ALLDRIVSV	KDYEVKKEGS	KVQEQIFNL
ILAQEIVKA	SUMO-activating enzyme subunit 1 OS=Homo sapiens OX=9606 GN=SAE1 PE=1 SV=1	'SAE1'	9			KLLGSMEQV	MDISVPKL	YSKYYKTID	TLIEPIRL	HLPEELAEL
ILDDIGHGV	Abl interactor 2 OS=Homo sapiens OX=9606 GN=ABI2 PE=1 SV=1	'ABI2'	9			HILDFSPSL	ASSEEPPPPP	KIGDFGLATV	LLDKLKFSVL	AEYIRHNDMP
ILDEAIYKV	Dynein regulatory complex protein 10 OS=Homo sapiens OX=9606 GN=IQCD PE=2 SV=2	'IQCD'	9			KVVDPIVSNF	VEEKPPPAP	RLMKELEEI	YLPYPIHQV	RETEPPPKA
ILDEPTNHL	ATP-binding cassette sub-family F member 3 OS=Homo sapiens OX=9606 GN=ABCF3 PE=1 SV=2	'ABCF3'	9			VEEEPRPAA	RLPAWQPIL	RLQEELIAV	AEAIRILAA	RTFEKIEEV
ILDESHERV	U6 snRNA-associated Sm-like protein LSm8 OS=Homo sapiens OX=9606 GN=LSM8 PE=1 SV=3	'LSM8'	9			RMLPHAPGV	KLDDFIKNL	KLLPQLTYL	RLMNDMTAV	KLLEPVVSM
ILDKKVEKV	Heat shock protein HSP 90-beta OS=Homo sapiens OX=9606 GN=HSP90AB1 PE=1 SV=4	'HSP90AB1'	9			NLPDEIYHV	QLLGSAHEV	ALPAKPPNL	VEKKKIRSL	TEVSKTPEA
ILDPHVVLL	Nuclear pore complex protein Nup88 OS=Homo sapiens OX=9606 GN=NUP88 PE=1 SV=2	'NUP88'	9			KIIDEDGLLNL	AIAPIIAAV	SMLDDLRNV	HIIENIVAV	RDIEVQKM
ILDQKINEV	Ornithine decarboxylase OS=Homo sapiens OX=9606 GN=ODC1 PE=1 SV=2	'ODC1'	9			RLIKAYEKV	RLPDGIGQL	KDYEVKKEGS	KIYEGQVEV	RLLEQKVEL
ILDQSRETV	Coiled-coil domain-containing protein 66 OS=Homo sapiens OX=9606 GN=CCDC66 PE=1 SV=4	'CCDC66'	9			SEVMGEPHL	GGSGGRGVSVSS	TLIEPIRL	RILDESHSI	KLLGELHTL
ILFGHENRV	Guanine nucleotide-binding protein subunit beta-5 OS=Homo sapiens OX=9606 GN=GNB5 PE=1 SV=2	'GNB5'	9			RMWEDPMGA	REDTERIAA	LLDKLKFSVL	RIPSFVTEL	IPILEVLN
ILGIQPPSV	SR-related and CTD-associated factor 8 OS=Homo sapiens OX=9606 GN=SCAF8 PE=1 SV=1	'SCAF8'	9			RTLETLIRL	NMLPQIFRV	YLPYPIHQV	RLPTPIAGL	KIMEKIRNV
ILHDDEVTV	60S acidic ribosomal protein P1 OS=Homo sapiens OX=9606 GN=RPLP1 PE=1 SV=1	'RPLP1'	9			LLPDIISRL	TVFEHTFHV	RLMNDMTAV	KITDVIIGF	RLPLTPVSL
ILKHGAKDKDD	Myosin regulatory light chain 12B OS=Homo sapiens OX=9606 GN=MYL12B PE=1 SV=2	'MYL12B'	11			MLPHAPGVQM	RELEKLFQL	VEKKKIRSL	REKMTQIMF	REIIINAV
ILLAELEQL	Vimentin OS=Homo sapiens OX=9606 GN=VIM PE=1 SV=4	'VIM'	9			KELGITAL	RLIDLGVGL	HIIENIVAV	REAEFTKSI	KVVDRIYSL
ILLDIHIFM	Cytoskeleton-associated protein 5 OS=Homo sapiens OX=9606 GN=CKAP5 PE=1 SV=3	'CKAP5'	9			KLIDGQVIQL	KLPPYDIPGM	KIYEGQVEV	SMPEQAHKV	RLISGLPSL
ILLDNDHYAM	Lon protease homolog 2, peroxisomal OS=Homo sapiens OX=9606 GN=LONP2 PE=1 SV=1	'LONP2'	10			KILDLETQL	RERPPEEVAA	RILDESHSI	RLLDTTITF	KLPAFSPLM
ILLDNLTVR	ATP-binding cassette sub-family A member 13 OS=Homo sapiens OX=9606 GN=ABCA13 PE=2 SV=3	'ABCA13'	9			MDISVPKL	SMVDVVMLL	RIPSFVTEL	RKVSSAEGAAKEEPK	KLLEPVLL
ILLPRIIEA	Sodium bicarbonate transporter-like protein 11 OS=Homo sapiens OX=9606 GN=SLC4A11 PE=1 SV=2	'SLC4A11'	9			VEEKPPPAP	KILDYEVTL	RLPTPIAGL	KLVEFDFLGA	KLHGVNINV
ILMEHIHKL	60S ribosomal protein L19 OS=Homo sapiens OX=9606 GN=RPL19 PE=1 SV=1	'RPL19'	9			RLPAWQPIL	RLNKVISEL	KITDVIIGF	RLAEQIATL	NLPGVLPAL
ILMGVLKEV	Pre-mRNA-splicing factor ATP-dependent RNA helicase DHX15 OS=Homo sapiens OX=9606 GN=DHX15 PE=1 SV=2	'DHX15'	9			SLLDRFLATV	REAEHGYAS	REKMTQIMF	KILPTLEAV	FVLGHFILL
ILPDTYQHL	(blank)	'?'	9			QLLGSAHEV	TMLELINQL	HDALSGSGNPNP	HLLNESPML	IVLDRLIEL
ILPEIIPIL	eIF-2-alpha kinase activator GCN1 OS=Homo sapiens OX=9606 GN=GCN1 PE=1 SV=6	'GCN1'	9			AIAPIIAAV	FASHVSPEV	MLDDRAYLV	KLDQDLNEV	MVAPAVASV
ILPIKFPHL	Vacuolar protein sorting-associated protein 4B OS=Homo sapiens OX=9606 GN=VPS4B PE=1 SV=2;Vacuolar protein sorting-associated protein 4A OS=Homo sapiens OX=9606 GN=VPS4A PE=1 SV=1	'VPS4B'	9			RLPDGIGQL	AETEPIVKM	KEAPPMEKP	KLPAELQEL	KLWEMDNMLI
ILPWSTFRL	DNA-directed RNA polymerase II subunit RPB1 OS=Homo sapiens OX=9606 GN=POLR2A PE=1 SV=2	'POLR2A'	9			GGSGGRGVSVSS	GEARPGPTA	REAEFTKSI	VILPLISRL	ALSPNNHEV
ILQDGRIFI	Small nuclear ribonucleoprotein-associated proteins B and B' OS=Homo sapiens OX=9606 GN=SNRPB PE=1 SV=2	'SNRPB'	9			REDTERIAA	KLMGQIHQL	SMPEQAHKV	REIQEAIAV	RVIGTLEEV
ILRAILEVL	Triokinase/FMN cyclase OS=Homo sapiens OX=9606 GN=TKFC PE=1 SV=2	'TKFC'	9			NMLPQIFRV	REEAEKQRVA	ILLAELEQL	HLLEKIDHL	FLLPVINEM
ILTDITKGV	Elongation factor 2 OS=Homo sapiens OX=9606 GN=EEF2 PE=1 SV=4	'EEF2'	9			TVFEHTFHV	NLPIFLPRV	SLFSMLHQA	RDFTVSAM	RLSEAIVTV
IMAQLPQEQKA	Catenin alpha-1 OS=Homo sapiens OX=9606 GN=CTNNA1 PE=1 SV=1	'CTNNA1'	11			RELEKLFQL	ALRDVSEEL	ALLELLHEL	SLLENIAKA	KEMPVKVEA
IMHNLIFQM	Structural maintenance of chromosomes flexible hinge domain-containing protein 1 OS=Homo sapiens OX=9606 GN=SMCHD1 PE=1 SV=2	'SMCHD1'	9			RLIDLGVGL	KLQEKIQEL	KLVEFDFLGA	AEERDKRLA	KPPPPPPPP
IMLEALERV	Putative small nuclear ribonucleoprotein G-like protein 15 OS=Homo sapiens OX=9606 GN=SNRPGP15 PE=5 SV=2	'SNRPGP15'	9			KLPPYDIPGM	VEFTRSLFVN	RLAEQIATL	REDAARAIA	QGPLLLPGL
IMLIKLSSRAVI	Trypsin-1 OS=Homo sapiens OX=9606 GN=PRSS1 PE=1 SV=1	'PRSS1'	12			RERPPEEVAA	ALDTTRHEL	KILPTLEAV	KINEAIVAV	HEVMEQQTI
IMLRSADLT	Laminin subunit beta-3 OS=Homo sapiens OX=9606 GN=LAMB3 PE=1 SV=1	'LAMB3'	9			SMVDVVMLL	KLHDINAQM	HLLNESPML	RLWGEPVNL	KVLGALLFV
IMNDIPIRL	mRNA (2'-O-methyladenosine-N(6)-)-methyltransferase OS=Homo sapiens OX=9606 GN=PCIF1 PE=1 SV=1	'PCIF1'	9			GVLDTLTKV	ALLDRIVSV	KLDQDLNEV	ALWDIETGQQTV	RLMEPIYL
INELLNKL	(blank)	'?'	8			KILDYEVTL	AEAEASREA	KLPAELQEL	FIAEHYMFL	TLPDGHMPAM
IPAALNPIIYGVR	Olfactory receptor 56A3 OS=Homo sapiens OX=9606 GN=OR56A3 PE=3 SV=2	'OR56A3'	13			RLNKVISEL	YSKYYKTID	VILPLISRL	REPRPFPKL	KLNPQQFEV
IPHLRALL	TBC1 domain family member 9B OS=Homo sapiens OX=9606 GN=TBC1D9B PE=1 SV=3	'TBC1D9B'	8			REAEHGYAS	RLMKELEEI	REIQEAIAV	KQQAPPPPP	REQLEQQVP
IPIHIRLA	Serine palmitoyltransferase small subunit B OS=Homo sapiens OX=9606 GN=SPTSSB PE=1 SV=1	'SPTSSB'	8			TMLELINQL	RLQEELIAV	HLLEKIDHL	KMFEVDMKI	RLDDLKMTV
IPILEVLN	(blank)	'?'	8			FASHVSPEV	KLLPQLTYL	RDFTVSAM	KISEAIMNM	AVIPRLVQL
IQDARQLL	Transcription factor SOX-13 OS=Homo sapiens OX=9606 GN=SOX13 PE=1 SV=3	'SOX13'	8			AETEPIVKM	ALPAKPPNL	SLLENIAKA	VEWNKKEEL	KEKKEEQVI
IQDNHDGTYTV	Filamin-A OS=Homo sapiens OX=9606 GN=FLNA PE=1 SV=4	'FLNA'	11			GEARPGPTA	SMLDDLRNV	AEERDKRLA	RLDDSLLYL	LGPPPAPPL
IQHSEFEEV	Zinc finger MIZ domain-containing protein 1 OS=Homo sapiens OX=9606 GN=ZMIZ1 PE=1 SV=3	'ZMIZ1'	9			KLMGQIHQL	KDYEVKKEGS	KINEAIVAV	AVLAVLPRL	GLLTEIRAV
IQPLAKATSR	Trifunctional purine biosynthetic protein adenosine-3 OS=Homo sapiens OX=9606 GN=GART PE=1 SV=1	'GART'	10			REEAEKQRVA	TLIEPIRL	RLWGEPVNL	AVDKKAAGAGKVT	KMSQVAPSL
IRLDSVSLR	Collectin-12 OS=Homo sapiens OX=9606 GN=COLEC12 PE=1 SV=3	'COLEC12'	9			NLPIFLPRV	LLDKLKFSVL	ALWDIETGQQTV	AMNARPHKV	RLSDAQIYV
ISAEKRKD	Genetic suppressor element 1 OS=Homo sapiens OX=9606 GN=GSE1 PE=1 SV=3	'GSE1'	8			ALRDVSEEL	YLPYPIHQV	FIAEHYMFL	MAPPAHKSI	RLQESVMEA
ISEPIEWK	Glutamine-dependent NAD(+) synthetase OS=Homo sapiens OX=9606 GN=NADSYN1 PE=1 SV=3	'NADSYN1'	8			ALVHITLIL	AEAIRILAA	REPRPFPKL	YAYDGKDYIA	VLFRGGPRGLLAVA
ISGISIIVGT	b(0,+)-type amino acid transporter 1 OS=Homo sapiens OX=9606 GN=SLC7A9 PE=1 SV=1	'SLC7A9'	10			KLQEKIQEL	RLMNDMTAV	KQQAPPPPP	REKDRDPEA	KLVELPYTV
ISISSNVSI	Titin OS=Homo sapiens OX=9606 GN=TTN PE=1 SV=4	'TTN'	9			ILPWSTFRL	VEKKKIRSL	LLLEILHEI	AEIRAINEA	YLHDQNPDAAL
ISLADLVAVV	(blank)	'?'	10			VEFTRSLFVN	KLLDIRSYL	KISEAIMNM	ARVLSLLEV	RITNQVIYL
ISLDGVDVPL	Poly [ADP-ribose] polymerase 1 OS=Homo sapiens OX=9606 GN=PARP1 PE=1 SV=4	'PARP1'	10			YLHDFLKYL	HIIENIVAV	RLDDSLLYL	HENESVYKA	MILDIVNNL
ISLDRYCAVM	Histamine H2 receptor OS=Homo sapiens OX=9606 GN=HRH2 PE=2 SV=1	'HRH2'	10			ALDTTRHEL	KIYEGQVEV	AVLAVLPRL	YVPETVYRV	SEEKPVPAA
ISLEGAQKL	(blank)	'?'	9			KLHDINAQM	RILDESHSI	YAYDGKDYIA	KEVDKTPPP	RALALVVTL
ISMVICTLK	Wolframin OS=Homo sapiens OX=9606 GN=WFS1 PE=1 SV=2	'WFS1'	9			ALLDRIVSV	RIPSFVTEL	AGGHKLGLGLEFQA	ALSDSIHTV	TLNDREYQL
ISPEAIVTDL	(blank)	'?'	10			YSKYYKTID	RLPTPIAGL	REKDRDPEA	SMAQAMKGV	SYGSGGGGGGHG
ISQIAGLIGT	Probable G-protein coupled receptor 82 OS=Homo sapiens OX=9606 GN=GPR82 PE=2 SV=1	'GPR82'	10			RLMKELEEI	KITDVIIGF	FIMDDPAGNSYL	GVYGGSVHEA	RLGPVPPGL
ISSPLLPERR	Butyrophilin-like protein 10 OS=Homo sapiens OX=9606 GN=BTNL10 PE=5 SV=2	'BTNL10'	10			RLQEELIAV	REKMTQIMF	IVHSVFEFL	RLPDQLSKL	LSFLLTVLQ
ISVFGIQEP	Rotatin OS=Homo sapiens OX=9606 GN=RTTN PE=1 SV=3	'RTTN'	9			KLLPQLTYL	HDALSGSGNPNP	KLQEEIPVL	KLYNPENIYL	REEEYYTEP
ISVGLLSVAA	Dendritic cell-specific transmembrane protein OS=Homo sapiens OX=9606 GN=DCSTAMP PE=1 SV=1	'DCSTAMP'	10			ALPAKPPNL	MLDDRAYLV	RLHDENILL	FHLGLLFVW	REDKSPIAP
ITEKPIAP	Enolase 4 OS=Homo sapiens OX=9606 GN=ENO4 PE=2 SV=4	'ENO4'	8			KDYEVKKEGS	KEAPPMEKP	AEIRAINEA	FVYDEPGHAV	VILPTVHEV
IVAASSRS	FERM, ARHGEF and pleckstrin domain-containing protein 1 OS=Homo sapiens OX=9606 GN=FARP1 PE=1 SV=1	'FARP1'	8			TLIEPIRL	REAEFTKSI	KLDVGNAEVKLE	TLWVDPYEV	REIDERNRP
IVHSVFEFL	Cleft lip and palate transmembrane protein 1 OS=Homo sapiens OX=9606 GN=CLPTM1 PE=1 SV=1	'CLPTM1'	9			LLDKLKFSVL	SMPEQAHKV	KLFDRPQEL	RLYQGINQL	TRDGQVINETS
IVIEIMNRL	Anoctamin-10 OS=Homo sapiens OX=9606 GN=ANO10 PE=1 SV=2	'ANO10'	9			AEAIRILAA	ILLAELEQL	ARVLSLLEV	KLYDGFQYL	REQLRQEQA
IVIGVLHQL	Max-like protein X OS=Homo sapiens OX=9606 GN=MLX PE=1 SV=2	'MLX'	9			RLMNDMTAV	SLFSMLHQA	HENESVYKA	KMGEDMHTI	SLLPYLPML
IVLDRLIEL	Coatomer subunit beta OS=Homo sapiens OX=9606 GN=COPB1 PE=1 SV=3	'COPB1'	9			VEKKKIRSL	ALLELLHEL	YVPETVYRV	SILHDVVEV	KEDKPPLAP
IVMQEVETV	Cytoplasmic dynein 1 heavy chain 1 OS=Homo sapiens OX=9606 GN=DYNC1H1 PE=1 SV=5	'DYNC1H1'	9			KLLDIRSYL	KLVEFDFLGA	KLQEVLDYL	NEDLRSWTA	GLDRLNVTV
IYNEALKG	Protein S100-A6 OS=Homo sapiens OX=9606 GN=S100A6 PE=1 SV=1	'S100A6'	8			HIIENIVAV	RLAEQIATL	SLPEVLPIL	YLGRLAHEV	SLLDDLHSA
KAAGAGKVTKSA	Elongation factor 1-alpha 1 OS=Homo sapiens OX=9606 GN=EEF1A1 PE=1 SV=1	'EEF1A1'	12			KIYEGQVEV	KILPTLEAV	KEVDKTPPP	RLTDYISKV	AEQAERYDDM
KAAGAGKVTKSAQ	Elongation factor 1-alpha 1 OS=Homo sapiens OX=9606 GN=EEF1A1 PE=1 SV=1	'EEF1A1'	13			RILDESHSI	KLDQDLNEV	ALSDSIHTV	QEADATNR	QLIEKITQV
KAANDQGEAV	Intercellular adhesion molecule 5 OS=Homo sapiens OX=9606 GN=ICAM5 PE=1 SV=3	'ICAM5'	10			RIPSFVTEL	KLPAELQEL	GVYGGSVHEA	RLLHEMILV	YLPPDAGEKM
KAASAAGVPLEA	Centrosomal protein of 170 kDa protein B OS=Homo sapiens OX=9606 GN=CEP170B PE=1 SV=4	'CEP170B'	12			RLPTPIAGL	RLLESFETM	RLPDQLSKL	TVMDEIHTV	TLDGSLHAV
KAEGTPNQGK	Ribosome-binding protein 1 OS=Homo sapiens OX=9606 GN=RRBP1 PE=1 SV=5	'RRBP1'	10			KITDVIIGF	REIQEAIAV	KLYNPENIYL	VIIDQLPDL	RMVETLSNL
KAFDDEINAF	Elongation of very long chain fatty acids protein 2 OS=Homo sapiens OX=9606 GN=ELOVL2 PE=1 SV=2	'ELOVL2'	10			REKMTQIMF	HLLEKIDHL	FHLGLLFVW	DEKNGPPPP	SEYLRYEDTL
KAIEVLLTL	Protein CIP2A OS=Homo sapiens OX=9606 GN=CIP2A PE=1 SV=2	'CIP2A'	9			MLDDRAYLV	RDFTVSAM	FVYDEPGHAV	YEAPGVREA	KLDENSAFL
KALLKPLSI	Serine--pyruvate aminotransferase OS=Homo sapiens OX=9606 GN=AGXT PE=1 SV=1	'AGXT'	9			KEAPPMEKP	SLLENIAKA	TLWVDPYEV	RLLDYVVNI	TLAGDVHIV
KAVDKQGKTALAVA	Ankyrin repeat and death domain-containing protein 1B OS=Homo sapiens OX=9606 GN=ANKDD1B PE=4 SV=3	'ANKDD1B'	14			REAEFTKSI	AEERDKRLA	KLYDGFQYL	YLIGKIKAM	AILDINRLG
KAVDPGLPSV	Methyl-CpG-binding domain protein 1 OS=Homo sapiens OX=9606 GN=MBD1 PE=1 SV=2	'MBD1'	10			SMPEQAHKV	KINEAIVAV	FLDSTSPLL	RESIKLVSI	SILSNIHEV
KAVPSQKRT	Protein S100-A11 OS=Homo sapiens OX=9606 GN=S100A11 PE=1 SV=2	'S100A11'	9			ILLAELEQL	RLWGEPVNL	KVIDYVPGI	KIGDEPPKV	HDALSGSGNP
KAVTPSPEQV	Zinc finger ZZ-type and EF-hand domain-containing protein 1 OS=Homo sapiens OX=9606 GN=ZZEF1 PE=1 SV=6	'ZZEF1'	10			SLFSMLHQA	ALWDIETGQQTV	KMGEDMHTI	DIQTLILQV	RVMPSSFFL
KAYDLLDKV	HEAT repeat-containing protein 1 OS=Homo sapiens OX=9606 GN=HEATR1 PE=1 SV=3	'HEATR1'	9			ALLELLHEL	FIAEHYMFL	SILHDVVEV	VAPPARVAP	EGPEGLKLI
KCPSVKERIA	Sushi repeat-containing protein SRPX OS=Homo sapiens OX=9606 GN=SRPX PE=1 SV=1	'SRPX'	10			KLVEFDFLGA	RLPFTINNL	YLGRLAHEV	ALLPELREV	KQVEEIFNL
KDEVIIKLS	TBC1 domain family member 2B OS=Homo sapiens OX=9606 GN=TBC1D2B PE=1 SV=2	'TBC1D2B'	9			KILPTLEAV	REPRPFPKL	RLTDYISKV	KEHVIEAL	KTLERSYLL
KDIDDLKRI	Leucine-rich single-pass membrane protein 1 OS=Homo sapiens OX=9606 GN=LSMEM1 PE=1 SV=1	'LSMEM1'	9			HLLNESPML	KQQAPPPPP	QEADATNR	KELEKTYSA	VLFSSPPVILL
KDILIACRL	Leucine-rich PPR motif-containing protein, mitochondrial OS=Homo sapiens OX=9606 GN=LRPPRC PE=1 SV=3	'LRPPRC'	9			KLDQDLNEV	KISEAIMNM	SLDKTSHSV	PREPPPPPP	RLQDELVTL
KDILLQIS	Wee1-like protein kinase 2 OS=Homo sapiens OX=9606 GN=WEE2 PE=1 SV=2	'WEE2'	8			KLPAELQEL	RLDDSLLYL	RLQEFIDEV	GIIEPLMNL	VLQDIQVML
KDISESFLL	Pecanex-like protein 2 OS=Homo sapiens OX=9606 GN=PCNX2 PE=2 SV=3	'PCNX2'	9			RLLESFETM	AVLAVLPRL	RLLHEMILV	HEEHSRAAA	RLSDVQIYV
KDLIAQART	Nucleolar RNA helicase 2 OS=Homo sapiens OX=9606 GN=DDX21 PE=1 SV=5;ATP-dependent RNA helicase DDX50 OS=Homo sapiens OX=9606 GN=DDX50 PE=1 SV=1	'DDX21'	9			REIQEAIAV	YAYDGKDYIA	VIIDQLPDL	RIISTIVKL	KVAPAPAVV
KDLILLGA	Phospholipid-transporting ATPase IC OS=Homo sapiens OX=9606 GN=ATP8B1 PE=1 SV=3;Probable phospholipid-transporting ATPase IF OS=Homo sapiens OX=9606 GN=ATP11B PE=1 SV=2	'ATP8B1'	8			HLLEKIDHL	AGGHKLGLGLEFQA	DEKNGPPPP	QEAVTRLEA	KAEGTPNQGK
KDLKDKIV	E3 ubiquitin-protein ligase RBBP6 OS=Homo sapiens OX=9606 GN=RBBP6 PE=1 SV=1	'RBBP6'	8			RDFTVSAM	REKDRDPEA	YEAPGVREA	RVLDLVLQL	LEEERTPTP
KDPADETEAD	Stathmin OS=Homo sapiens OX=9606 GN=STMN1 PE=1 SV=3	'STMN1'	10			SLLENIAKA	FIMDDPAGNSYL	APPAPPPSPPPP	KEISESRVV	ALLGRLAEL
KDVLDTILG	Dynein heavy chain 5, axonemal OS=Homo sapiens OX=9606 GN=DNAH5 PE=1 SV=3	'DNAH5'	9			AEERDKRLA	RMLSELPAL	RLLDYVVNI	RLPPLLSPL	REQGNIYKP
KDYEVKKEGS	Retinoic acid-induced protein 3 OS=Homo sapiens OX=9606 GN=GPRC5A PE=1 SV=2	'GPRC5A'	10			KINEAIVAV	KLQEEIPVL	RESIKLVSI	REQEITAVQA	RETGVIEKL
KEAAAAAAAA	Probable E3 ubiquitin-protein ligase IRF2BPL OS=Homo sapiens OX=9606 GN=IRF2BPL PE=1 SV=1	'IRF2BPL'	10			RLWGEPVNL	AEIRAINEA	RVPDGMVGL	KNKVPIIKL	RLYTEPLLV
KEAAEAIEA	Catenin beta-1 OS=Homo sapiens OX=9606 GN=CTNNB1 PE=1 SV=1	'CTNNB1'	9			ALWDIETGQQTV	KLFDRPQEL	VAPPARVAP	GEEKNTPKA	RLLAEIGAV
KEAAEQDVEKK	60S ribosomal protein L13 OS=Homo sapiens OX=9606 GN=RPL13 PE=1 SV=4	'RPL13'	11			FIAEHYMFL	ARVLSLLEV	ALLPELREV	GLFPAPIHV	FLDPRPLTVV
KEAAEQDVEKKK	60S ribosomal protein L13 OS=Homo sapiens OX=9606 GN=RPL13 PE=1 SV=4	'RPL13'	12			RLPFTINNL	HENESVYKA	KEHVIEAL	GQIEVVPEV	RLYSVSYLL
KEAEGAPQV	Caldesmon OS=Homo sapiens OX=9606 GN=CALD1 PE=1 SV=3	'CALD1'	9			REPRPFPKL	YVPETVYRV	KELEKTYSA	ILGIQPPSV	TILDVRPAL
KEAIETIVA	Guanine nucleotide-binding protein G(s) subunit alpha isoforms XLas OS=Homo sapiens OX=9606 GN=GNAS PE=1 SV=2	'GNAS'	9			KQQAPPPPP	KEVDKTPPP	MLIGEIFEL	TVIDQIPFL	RETETVFVP
KEAKEALEA	Dynactin subunit 1 OS=Homo sapiens OX=9606 GN=DCTN1 PE=1 SV=3	'DCTN1'	9			LLLEILHEI	ALSDSIHTV	PREPPPPPP	RLVPSVNGV	PSSPLALAL
KEAPAPPKA	60S ribosomal protein L23a OS=Homo sapiens OX=9606 GN=RPL23A PE=1 SV=1	'RPL23A'	9			KISEAIMNM	SMAQAMKGV	GIIEPLMNL	AIIEYMPLL	KEAIETIVA
KEAPPMEKP	40S ribosomal protein S15 OS=Homo sapiens OX=9606 GN=RPS15 PE=1 SV=2	'RPS15'	9			RLDDSLLYL	GVYGGSVHEA	HEEHSRAAA	REDQYSKPP	ILLPRIIEA
KEAPTPKEG	Protein PRRC2A OS=Homo sapiens OX=9606 GN=PRRC2A PE=1 SV=3	'PRRC2A'	9			AVLAVLPRL	KLYNPENIYL	KEFPGFLEN	ILDQSRETV	RVSDINFTL
KEAVTTIAA	Unconventional myosin-Ib OS=Homo sapiens OX=9606 GN=MYO1B PE=1 SV=3	'MYO1B'	9			YAYDGKDYIA	FVYDEPGHAV	RIISTIVKL	LFGHENRV	REQEPARRV
KEAVTVAV	Fibroblast growth factor receptor 2 OS=Homo sapiens OX=9606 GN=FGFR2 PE=1 SV=1	'FGFR2'	8			AGGHKLGLGLEFQA	TLWVDPYEV	QEAVTRLEA	KEMELPAKEA	LMDHTIPEV
KECLDLPL	Synaptotagmin-like protein 2 OS=Homo sapiens OX=9606 GN=SYTL2 PE=1 SV=3	'SYTL2'	8			REKDRDPEA	KLYDGFQYL	RVLDLVLQL	EVIKLLLSV	KLSSLIILM
KEDGHMVTA	Mitochondrial amidoxime reducing component 2 OS=Homo sapiens OX=9606 GN=MARC2 PE=1 SV=1	'MARC2'	9			FIMDDPAGNSYL	FLDSTSPLL	KEISESRVV	KLPENQAIQM	GLWGPVHEL
KEDIIFDIE	ER degradation-enhancing alpha-mannosidase-like protein 3 OS=Homo sapiens OX=9606 GN=EDEM3 PE=1 SV=2	'EDEM3'	9			IVHSVFEFL	KMGEDMHTI	REQEITAVQA	VVFQEFRQR	KEIGELTQL
KEDISGIASCV	Lethal(2) giant larvae protein homolog 1 OS=Homo sapiens OX=9606 GN=LLGL1 PE=1 SV=3	'LLGL1'	11			RMLSELPAL	SILHDVVEV	GEEKNTPKA	RLLGEQIIL	QEDDRQLIA
KEDKPPLAP	Ataxin-2-like protein OS=Homo sapiens OX=9606 GN=ATXN2L PE=1 SV=2	'ATXN2L'	9			KLQEEIPVL	NEDLRSWTA	ALPHVVPTL	GLVHGLPYV	KTIGKLKTEL
KEDLRSWTA	HLA class I histocompatibility antigen, A-2 alpha chain OS=Homo sapiens OX=9606 GN=HLA-A PE=1 SV=1	'HLA-A'	9			RLHDENILL	YLGRLAHEV	GQIEVVPEV	AAIGEATRL	FLHDNMVEI
KEDVEMAKR	RNA-binding protein MEX3D OS=Homo sapiens OX=9606 GN=MEX3D PE=1 SV=3	'MEX3D'	9			AEIRAINEA	RLTDYISKV	ILGIQPPSV	SQWDSPMRV	SEEQSRLAA
KEEEEAKTV	NudC domain-containing protein 3 OS=Homo sapiens OX=9606 GN=NUDCD3 PE=1 SV=3	'NUDCD3'	9			KLFDRPQEL	VLLLPKVNK	TVIDQIPFL	KILEDVVGV	LRNVSTGD
KEEEIARIA	Transcription elongation factor A protein 2 OS=Homo sapiens OX=9606 GN=TCEA2 PE=1 SV=1	'TCEA2'	9			ARVLSLLEV	QEADATNR	RLDDNIRTV	GVLDKLRSV	GLQEGTHEL
KEEEPVKKV	Heterogeneous nuclear ribonucleoprotein A/B OS=Homo sapiens OX=9606 GN=HNRNPAB PE=1 SV=2	'HNRNPAB'	9			HENESVYKA	AEDDVPRKA	YENPHYQSP	RLPPKVESL	VLWDRTFSL
KEEHVIIQA	HLA class II histocompatibility antigen, DR alpha chain OS=Homo sapiens OX=9606 GN=HLA-DRA PE=1 SV=1	'HLA-DRA'	9			YVPETVYRV	SLDKTSHSV	RLVPSVNGV	RTIEYLEEV	KILPDLNTV
KEERPPELP	E3 ubiquitin-protein ligase HUWE1 OS=Homo sapiens OX=9606 GN=HUWE1 PE=1 SV=3	'HUWE1'	9			SLPEVLPIL	RLQEFIDEV	AIIEYMPLL	VVLPAPPAV	ILQDGRIFI
KEETQPPVA	Plasminogen activator inhibitor 1 RNA-binding protein OS=Homo sapiens OX=9606 GN=SERBP1 PE=1 SV=2	'SERBP1'	9			KEVDKTPPP	RLLHEMILV	LFGHENRV	TLDEYTTRV	KLIDKLDSL
KEEVMTKLS	Hydroxylysine kinase OS=Homo sapiens OX=9606 GN=HYKK PE=1 SV=2	'HYKK'	9			ALSDSIHTV	TVMDEIHTV	KEMELPAKEA	ERGEQGRPGP	KIFDEILVNA
KEEYDTRQA	DnaJ homolog subfamily C member 21 OS=Homo sapiens OX=9606 GN=DNAJC21 PE=1 SV=2	'DNAJC21'	9			GVYGGSVHEA	VIIDQLPDL	KLPENQAIQM	KVQEQIFNL	KMDEVLYSI
KEFDGKSLV	Heat shock protein HSP 90-beta OS=Homo sapiens OX=9606 GN=HSP90AB1 PE=1 SV=4	'HSP90AB1'	9			KLYNPENIYL	DEKNGPPPP	VVFQEFRQR	IQDNHDGTYTV	HGGSGGRGVS
KEFDGKSLVSV	Heat shock protein HSP 90-beta OS=Homo sapiens OX=9606 GN=HSP90AB1 PE=1 SV=4	'HSP90AB1'	11			FVYDEPGHAV	YEAPGVREA	GLVHGLPYV	LHLIESEIL	REMPVKVEA
KEFDHPNVM	Tyrosine-protein kinase receptor UFO OS=Homo sapiens OX=9606 GN=AXL PE=1 SV=4	'AXL'	9			TLWVDPYEV	APPAPPPSPPPP	AAIGEATRL	HLPEELAEL	REGDLLFTV
KEFEGKTLV	Heat shock protein HSP 90-alpha OS=Homo sapiens OX=9606 GN=HSP90AA1 PE=1 SV=5;Putative heat shock protein HSP 90-alpha A4 OS=Homo sapiens OX=9606 GN=HSP90AA4P PE=5 SV=1	'HSP90AA1'	9			KLYDGFQYL	RLLDYVVNI	RLDETIQAI	KLLEEQGIFL	RVIDPKKAMAM
KEFEISQSI	Uncharacterized protein C18orf63 OS=Homo sapiens OX=9606 GN=C18orf63 PE=2 SV=2	'C18orf63'	9			FLDSTSPLL	YLIGKIKAM	SQWDSPMRV	AEYIRHNDMP	AEDDRKAFA
KEFEKEISA	Centromere-associated protein E OS=Homo sapiens OX=9606 GN=CENPE PE=1 SV=2	'CENPE'	9			KVIDYVPGI	RESIKLVSI	KLDEDVKMI	RIMEAIENV	HIPDVITYL
KEFMPPGLQEL	Serine--tRNA ligase, cytoplasmic OS=Homo sapiens OX=9606 GN=SARS PE=1 SV=3	'SARS'	11			KMGEDMHTI	KIGDEPPKV	LPLVVVLTI	RETEPPPKA	AGGHKVGLALELEA
KEFPGFLEN	Protein S100-A10 OS=Homo sapiens OX=9606 GN=S100A10 PE=1 SV=2	'S100A10'	9			SILHDVVEV	RVPDGMVGL	KILEDVVGV	RTFEKIEEV	KEFDGKSLV
KEGGANGVTA	Dihydropyrimidine dehydrogenase [NADP(+)] OS=Homo sapiens OX=9606 GN=DPYD PE=1 SV=2	'DPYD'	10			NEDLRSWTA	VAPPARVAP	ALLDSAHLL	KLLEPVVSM	AVLDRMHSL
KEGKPPISV	AP-1 complex subunit mu-1 OS=Homo sapiens OX=9606 GN=AP1M1 PE=1 SV=3	'AP1M1'	9			YLGRLAHEV	ALLPELREV	GVLDKLRSV	HLPSSIYRL	RESISRPPP
KEGLPTRAL	Centromere protein F OS=Homo sapiens OX=9606 GN=CENPF PE=1 SV=3	'CENPF'	9			RLTDYISKV	KEHVIEAL	RLPPKVESL	TEVSKTPEA	SLYDYNPNL
KEGMNIVEA	Peptidyl-prolyl cis-trans isomerase A OS=Homo sapiens OX=9606 GN=PPIA PE=1 SV=2	'PPIA'	9			VLLLPKVNK	KELEKTYSA	VVLPAPPAV	RDIEVQKM	RMSDVVKGV
KEGPAHEP	Double-stranded RNA-specific adenosine deaminase OS=Homo sapiens OX=9606 GN=ADAR PE=1 SV=4	'ADAR'	8			QEADATNR	MLIGEIFEL	TLDEYTTRV	RLLEQKVEL	ALGPTGRGV
KEHGIPAPQE	Proprotein convertase subtilisin/kexin type 9 OS=Homo sapiens OX=9606 GN=PCSK9 PE=1 SV=3	'PCSK9'	10			AEDDVPRKA	HRLERLVAL	ERGEQGRPGP	KINEAFIEM	FLDIPRSRL
KEHINSVSA	Cytoplasmic dynein 1 heavy chain 1 OS=Homo sapiens OX=9606 GN=DYNC1H1 PE=1 SV=5	'DYNC1H1'	9			SLDKTSHSV	PREPPPPPP	KVQEQIFNL	KLLGELHTL	SLTIEPRPV
KEHVIEAL	60S ribosomal protein L10 OS=Homo sapiens OX=9606 GN=RPL10 PE=1 SV=4	'RPL10'	8			RLQEFIDEV	GIIEPLMNL	IQDNHDGTYTV	RLNEAAVTV	SETLKHLVL
KEIAENQEA	Apoptosis-stimulating of p53 protein 2 OS=Homo sapiens OX=9606 GN=TP53BP2 PE=1 SV=2	'TP53BP2'	9			RLLHEMILV	HEEHSRAAA	LHLIESEIL	KLMELLEEI	ALASVIMGL
KEIDTSTKV	Retinoblastoma-associated protein OS=Homo sapiens OX=9606 GN=RB1 PE=1 SV=2	'RB1'	9			TVMDEIHTV	KEFPGFLEN	HLPEELAEL	IPILEVLN	REAEFTKSIA
KEIEELQSQA	Spectrin beta chain, non-erythrocytic 1 OS=Homo sapiens OX=9606 GN=SPTBN1 PE=1 SV=2	'SPTBN1'	10			VIIDQLPDL	RIISTIVKL	AEYIRHNDMP	KIMEKIRNV
KEIEQGDVTA	Sorting nexin-19 OS=Homo sapiens OX=9606 GN=SNX19 PE=1 SV=2	'SNX19'	10			YEAPGVREA	QEAVTRLEA	RETEPPPKA	REAEPAKEA
KEIFLRELI	Endoplasmin OS=Homo sapiens OX=9606 GN=HSP90B1 PE=1 SV=1;Heat shock protein HSP 90-alpha OS=Homo sapiens OX=9606 GN=HSP90AA1 PE=1 SV=5;Heat shock protein HSP 90-beta OS=Homo sapiens OX=9606 GN=HSP90AB1 PE=1 SV=4	'HSP90B1'	9			RLLDYVVNI	RVLDLVLQL	RTFEKIEEV	REIIINAV
KEIGELTQL	Ras suppressor protein 1 OS=Homo sapiens OX=9606 GN=RSU1 PE=1 SV=3	'RSU1'	9			YLIGKIKAM	KEISESRVV	KLLEPVVSM	IRLDSVSLR
KEILQKEL	Centromere protein F OS=Homo sapiens OX=9606 GN=CENPF PE=1 SV=3	'CENPF'	8			RESIKLVSI	RIMESVNGL	TEVSKTPEA	KVVDRIYSL
KEIQAPASA	U3 small nucleolar RNA-interacting protein 2 OS=Homo sapiens OX=9606 GN=RRP9 PE=1 SV=1	'RRP9'	9			KIGDEPPKV	REQEITAVQA	RDIEVQKM	RLISGLPSL
KEIQIEKI	R3H and coiled-coil domain-containing protein 1 OS=Homo sapiens OX=9606 GN=R3HCC1 PE=1 SV=3	'R3HCC1'	8			RVPDGMVGL	GEEKNTPKA	RLLEQKVEL	KLPAFSPLM
KEISESRVV	Nucleosome-remodeling factor subunit BPTF OS=Homo sapiens OX=9606 GN=BPTF PE=1 SV=3	'BPTF'	9			VAPPARVAP	RTLPKLYSL	KINEAFIEM	KLLEPVLL
KEISISIIG	Methyltransferase-like protein 4 OS=Homo sapiens OX=9606 GN=METTL4 PE=2 SV=3	'METTL4'	9			ALLPELREV	ALPHVVPTL	KLLGELHTL	KLHGVNINV
KEKEEAVVA	RNA-binding protein 42 OS=Homo sapiens OX=9606 GN=RBM42 PE=1 SV=1	'RBM42'	9			KEHVIEAL	GQIEVVPEV	RLNEAAVTV	NLPGVLPAL
KEKGSSASL	Phosphate carrier protein, mitochondrial OS=Homo sapiens OX=9606 GN=SLC25A3 PE=1 SV=2	'SLC25A3'	9			KELEKTYSA	ILGIQPPSV	KLMELLEEI	FVLGHFILL
KEKGTWVQL	60S ribosomal protein L21 OS=Homo sapiens OX=9606 GN=RPL21 PE=1 SV=2	'RPL21'	9			MLIGEIFEL	TVIDQIPFL	KIMEKIRNV	IVLDRLIEL
KEKKEEQVI	40S ribosomal protein S14 OS=Homo sapiens OX=9606 GN=RPS14 PE=1 SV=3	'RPS14'	9			HRLERLVAL	RLDDNIRTV	REAEPAKEA	MVAPAVASV
KEKQPPPPA	Interferon regulatory factor 2-binding protein 2 OS=Homo sapiens OX=9606 GN=IRF2BP2 PE=1 SV=2	'IRF2BP2'	9			PREPPPPPP	YENPHYQSP	RLPLTPVSL	KLWEMDNMLI
KEKQTDVAA	Zinc finger protein 217 OS=Homo sapiens OX=9606 GN=ZNF217 PE=1 SV=1	'ZNF217'	9			GIIEPLMNL	RLVPSVNGV	AEQESARQL	ALSPNNHEV
KEKRQEQIA	40S ribosomal protein S6 OS=Homo sapiens OX=9606 GN=RPS6 PE=1 SV=1	'RPS6'	9			HEEHSRAAA	AIIEYMPLL	REIIINAV	RVIGTLEEV
KEKTEQETL	Sperm-associated antigen 5 OS=Homo sapiens OX=9606 GN=SPAG5 PE=1 SV=2	'SPAG5'	9			KEFPGFLEN	ILDQSRETV	SVADTVARV	FLLPVINEM
KEKYIDQEEL	Heat shock protein HSP 90-alpha OS=Homo sapiens OX=9606 GN=HSP90AA1 PE=1 SV=5;Heat shock protein HSP 90-beta OS=Homo sapiens OX=9606 GN=HSP90AB1 PE=1 SV=4	'HSP90AA1'	10			RIISTIVKL	LFGHENRV	IRLDSVSLR	RLSEAIVTV
KELADESQT	NSFL1 cofactor p47 OS=Homo sapiens OX=9606 GN=NSFL1C PE=1 SV=2	'NSFL1C'	9			QEAVTRLEA	KEMELPAKEA	KVVDRIYSL	KEMPVKVEA
KELEEIYMLP	Chromodomain-helicase-DNA-binding protein 2 OS=Homo sapiens OX=9606 GN=CHD2 PE=1 SV=2	'CHD2'	10			RVLDLVLQL	EVIKLLLSV	RLISGLPSL	KPPPPPPPP
KELEKTYSA	Prelamin-A/C OS=Homo sapiens OX=9606 GN=LMNA PE=1 SV=1	'LMNA'	9			KEISESRVV	KLPENQAIQM	RLLQETLYM	RLPDDDPTAV
KELGITAL	40S ribosomal protein S14 OS=Homo sapiens OX=9606 GN=RPS14 PE=1 SV=3	'RPS14'	8			RIMESVNGL	VVFQEFRQR	KLPAFSPLM	QGPLLLPGL
KELKVLTL	Leucine-rich repeat-containing G-protein coupled receptor 4 OS=Homo sapiens OX=9606 GN=LGR4 PE=1 SV=2	'LGR4'	8			REQEITAVQA	RLLGEQIIL	KLLEPVLL	LDTILPPTR
KELLPVLI	Vinculin OS=Homo sapiens OX=9606 GN=VCL PE=1 SV=4	'VCL'	8			GEEKNTPKA	RLDETIQAI	KLHGVNINV	HEVMEQQTI
KELLTRELP	Protein S100-A4 OS=Homo sapiens OX=9606 GN=S100A4 PE=1 SV=1	'S100A4'	9			ALPHVVPTL	SQWDSPMRV	NLPGVLPAL	KVLGALLFV
KELNEAVAA	Centromere protein F OS=Homo sapiens OX=9606 GN=CENPF PE=1 SV=3	'CENPF'	9			GQIEVVPEV	KLDEDVKMI	FVLGHFILL	RLMEPIYL
KELQIKHA	Neurabin-1 OS=Homo sapiens OX=9606 GN=PPP1R9A PE=1 SV=2	'PPP1R9A'	8			ILGIQPPSV	LPLVVVLTI	IVLDRLIEL	RLHDVLMEL
KELSLGSLL	Transmembrane protein 260 OS=Homo sapiens OX=9606 GN=TMEM260 PE=1 SV=3	'TMEM260'	9			TVIDQIPFL	KILEDVVGV	MVAPAVASV	YAYRDAVFL
KEMAAEKAKAA	Ribosome-binding protein 1 OS=Homo sapiens OX=9606 GN=RRBP1 PE=1 SV=5	'RRBP1'	11			RLDDNIRTV	ALLDSAHLL	KLWEMDNMLI	TLPDGHMPAM
KEMEKSFEV	Protein CDV3 homolog OS=Homo sapiens OX=9606 GN=CDV3 PE=1 SV=1	'CDV3'	9			YENPHYQSP	GVLDKLRSV	ALSPNNHEV	KLNPQQFEV
KEMELPAKEA	Plectin OS=Homo sapiens OX=9606 GN=PLEC PE=1 SV=3	'PLEC'	10			RLVPSVNGV	RLPPKVESL	RVIGTLEEV	VIPVLVVMV
KEMEQLLEM	Small kinetochore-associated protein OS=Homo sapiens OX=9606 GN=KNSTRN PE=1 SV=2	'KNSTRN'	9			AIIEYMPLL	RTIEYLEEV	FLLPVINEM	REQLEQQVP
KEMLETQVA	Centromere protein F OS=Homo sapiens OX=9606 GN=CENPF PE=1 SV=3	'CENPF'	9			ILDQSRETV	TLDEYTTRV	RLSEAIVTV	ALQKGLEGKQ
KEMPVKVEA	Importin-8 OS=Homo sapiens OX=9606 GN=IPO8 PE=1 SV=2	'IPO8'	9			LFGHENRV	TEDDRKLAA	KEMPVKVEA	KEFEKEISA
KEMTSVVA	Bromodomain adjacent to zinc finger domain protein 2A OS=Homo sapiens OX=9606 GN=BAZ2A PE=1 SV=4	'BAZ2A'	8			KEMELPAKEA	ERGEQGRPGP	RLPDDDPTAV	RLDDLKMTV
KENSGAIEA	Protein virilizer homolog OS=Homo sapiens OX=9606 GN=VIRMA PE=1 SV=2	'VIRMA'	9			EVIKLLLSV	KVQEQIFNL	AEALAAFTA	GIMELAVGL
KENSHFFVA	Tubulin-specific chaperone C OS=Homo sapiens OX=9606 GN=TBCC PE=1 SV=2	'TBCC'	9			KLPENQAIQM	IQDNHDGTYTV	QGPLLLPGL	AVIPRLVQL
KEPEINTTL	Calcium uptake protein 2, mitochondrial OS=Homo sapiens OX=9606 GN=MICU2 PE=1 SV=2	'MICU2'	9			VVFQEFRQR	LHLIESEIL	LDTILPPTR	KEKKEEQVI
KEQAELEAA	Plectin OS=Homo sapiens OX=9606 GN=PLEC PE=1 SV=3	'PLEC'	9			RLLGEQIIL	HLPEELAEL	HEVMEQQTI	LGPPPAPPL
KEQEAKYQA	Synaptosomal-associated protein 29 OS=Homo sapiens OX=9606 GN=SNAP29 PE=1 SV=1	'SNAP29'	9			GLVHGLPYV	KEYVGIVRL	KVLGALLFV	GLLTEIRAV
KEQEKAFFA	Nuclear factor erythroid 2-related factor 2 OS=Homo sapiens OX=9606 GN=NFE2L2 PE=1 SV=3	'NFE2L2'	9			AAIGEATRL	AEYIRHNDMP	RLMEPIYL	RLSDAQIYV
KEQELQQTL	Plectin OS=Homo sapiens OX=9606 GN=PLEC PE=1 SV=3	'PLEC'	9			RLDETIQAI	RETEPPPKA	RLHDVLMEL	RLLEFLVAL
KEQESRLP	Protein polybromo-1 OS=Homo sapiens OX=9606 GN=PBRM1 PE=1 SV=1	'PBRM1'	8			SQWDSPMRV	RTFEKIEEV	TLPDGHMPAM	RLQESVMEA
KEQLIEKL	L-lactate dehydrogenase C chain OS=Homo sapiens OX=9606 GN=LDHC PE=1 SV=4	'LDHC'	8			KLDEDVKMI	REAENQHQV	KLNPQQFEV	VLFRGGPRGLLAVA
KEQVPPPAV	Transmembrane protein 214 OS=Homo sapiens OX=9606 GN=TMEM214 PE=1 SV=2	'TMEM214'	9			LPLVVVLTI	IPFTLKPEL	REQLEQQVP	RITNQVIYL
KERELEIK	Thyroid receptor-interacting protein 11 OS=Homo sapiens OX=9606 GN=TRIP11 PE=1 SV=3	'TRIP11'	8			KILEDVVGV	HLPSSIYRL	ALQKGLEGKQ	MILDIVNNL
KERLTEEL	Structural maintenance of chromosomes protein 1A OS=Homo sapiens OX=9606 GN=SMC1A PE=1 SV=2	'SMC1A'	8			ALLDSAHLL	TEVSKTPEA	KEFEKEISA	SEEKPVPAA
KERNNKLS	Kinesin-like protein KIF15 OS=Homo sapiens OX=9606 GN=KIF15 PE=1 SV=1	'KIF15'	8			GVLDKLRSV	RDIEVQKM	RLDDLKMTV	REKEEQIL
KERSGVSL	Histone H1.4 OS=Homo sapiens OX=9606 GN=HIST1H1E PE=1 SV=2;Histone H1.2 OS=Homo sapiens OX=9606 GN=HIST1H1C PE=1 SV=2	'HIST1H1E'	8			RLPPKVESL	RLLEQKVEL	AEAEASRLTA	REVEIQSHL
KERSGVSLA	Histone H1.4 OS=Homo sapiens OX=9606 GN=HIST1H1E PE=1 SV=2;Histone H1.2 OS=Homo sapiens OX=9606 GN=HIST1H1C PE=1 SV=2	'HIST1H1E'	9			VVLPAPPAV	KINEAFIEM	GIMELAVGL	TLNDREYQL
KESDIYIVA	Serine/threonine-protein kinase RIO2 OS=Homo sapiens OX=9606 GN=RIOK2 PE=1 SV=2	'RIOK2'	9			TEDDRKLAA	KLLGELHTL	AVIPRLVQL	RLGPVPPGL
KESKDPADETEAD	Stathmin OS=Homo sapiens OX=9606 GN=STMN1 PE=1 SV=3	'STMN1'	13			ERGEQGRPGP	RLNEAAVTV	KEKKEEQVI	RTISVILFL
KESPDGNNVA	Histone acetyltransferase KAT8 OS=Homo sapiens OX=9606 GN=KAT8 PE=1 SV=2	'KAT8'	10			KVQEQIFNL	KLMELLEEI	LGPPPAPPL	LSFLLTVLQ
KESSTVFEL	Elongin-B OS=Homo sapiens OX=9606 GN=ELOB PE=1 SV=1	'ELOB'	9			IQDNHDGTYTV	IPILEVLN	GLLTEIRAV	REDKSPIAP
KESTLHLVL	Ubiquitin-40S ribosomal protein S27a OS=Homo sapiens OX=9606 GN=RPS27A PE=1 SV=2	'RPS27A'	9			LHLIESEIL	KIMEKIRNV	KMSQVAPSL	VILPTVHEV
KETAPSLGSKI	Mitochondrial brown fat uncoupling protein 1 OS=Homo sapiens OX=9606 GN=UCP1 PE=1 SV=3	'UCP1'	11			HLPEELAEL	REAEPAKEA	RLSDAQIYV	REIDERNRP
KETIEQEKQAGES	Thymosin beta-4 OS=Homo sapiens OX=9606 GN=TMSB4X PE=1 SV=2	'TMSB4X'	13			KLLEEQGIFL	RLPLTPVSL	RLQESVMEA	TRDGQVINETS
KEVDKTPPP	Ankyrin repeat and SAM domain-containing protein 1A OS=Homo sapiens OX=9606 GN=ANKS1A PE=1 SV=4	'ANKS1A'	9			KEYVGIVRL	REIIINAV	VLFRGGPRGLLAVA	REQLRQEQA
KEWMPVTKL	40S ribosomal protein S2 OS=Homo sapiens OX=9606 GN=RPS2 PE=1 SV=2	'RPS2'	9			AEYIRHNDMP	SVADTVARV	KLVELPYTV	FLPRQPPMSL
KEYVGIVRL	H/ACA ribonucleoprotein complex subunit DKC1 OS=Homo sapiens OX=9606 GN=DKC1 PE=1 SV=3	'DKC1'	9			RETEPPPKA	KVVDRIYSL	AAVPRAAFL	SLLPYLPML
KFTAPSMASV	Clustered mitochondria protein homolog OS=Homo sapiens OX=9606 GN=CLUH PE=1 SV=2	'CLUH'	10			RTFEKIEEV	RLLQETLYM	RITNQVIYL	KEDKPPLAP
KGDILTLL	Spectrin alpha chain, non-erythrocytic 1 OS=Homo sapiens OX=9606 GN=SPTAN1 PE=1 SV=3	'SPTAN1'	8			IPFTLKPEL	KLPAFSPLM	MILDIVNNL	GLDRLNVTV
KGDLALDVLFRS	Caspase recruitment domain-containing protein 8 OS=Homo sapiens OX=9606 GN=CARD8 PE=1 SV=1	'CARD8'	12			HLPSSIYRL	KLLEPVLL	SEEKPVPAA	KLREDLERL
KGELESVL	Putative golgin subfamily A member 8I OS=Homo sapiens OX=9606 GN=GOLGA8IP PE=5 SV=2	'GOLGA8IP'	8			TEVSKTPEA	KLHGVNINV	REKEEQIL	FEITPPVVL
KGGKGLGKGGA	Histone H4 OS=Homo sapiens OX=9606 GN=HIST1H4A PE=1 SV=2	'HIST1H4A'	11			RDIEVQKM	NLPGVLPAL	REVEIQSHL	RVLEVVNHV
KGGPVGGKPTL	FERM and PDZ domain-containing protein 3 OS=Homo sapiens OX=9606 GN=FRMPD3 PE=2 SV=2	'FRMPD3'	11			RLLEQKVEL	REAPATQAS	TLNDREYQL	RQADKVWRL
KGLLEKAVL	Tigger transposable element-derived protein 2 OS=Homo sapiens OX=9606 GN=TIGD2 PE=3 SV=1	'TIGD2'	9			KINEAFIEM	IVLDRLIEL	RLGPVPPGL	RLLHEVQEL
KGQKRLVLS	Zinc finger MYM-type protein 3 OS=Homo sapiens OX=9606 GN=ZMYM3 PE=1 SV=2	'ZMYM3'	9			KLLGELHTL	MVAPAVASV	RTISVILFL	SEDEPTRSL
KGTSQIKLL	(blank)	'?'	9			RLNEAAVTV	KLWEMDNMLI	LSFLLTVLQ	AEQAERYDDM
KGVDPKFLRNM	60S ribosomal protein L29 OS=Homo sapiens OX=9606 GN=RPL29 PE=1 SV=2	'RPL29'	11			KLMELLEEI	ALSPNNHEV	TLSDIVVTL	MIPLLLAAL
KHPGVNVQITG	Polycystic kidney disease protein 1-like 3 OS=Homo sapiens OX=9606 GN=PKD1L3 PE=1 SV=1	'PKD1L3'	11			IPILEVLN	FLLPVINEM	HLFDAFVSV	TLDGSLHAV
KIADFGWSV	Aurora kinase B OS=Homo sapiens OX=9606 GN=AURKB PE=1 SV=3;Aurora kinase C OS=Homo sapiens OX=9606 GN=AURKC PE=1 SV=1;Aurora kinase A OS=Homo sapiens OX=9606 GN=AURKA PE=1 SV=2	'AURKB'	9			KIMEKIRNV	RLSEAIVTV	REIDERNRP	RMVETLSNL
KIAPNTPQL	Nodal modulator 2 OS=Homo sapiens OX=9606 GN=NOMO2 PE=1 SV=1	'NOMO2'	9			REAEPAKEA	KEMPVKVEA	REQLRQEQA	FVLPVATQI
KIDDLSQEIK	Laminin subunit alpha-2 OS=Homo sapiens OX=9606 GN=LAMA2 PE=1 SV=4	'LAMA2'	10			RLPLTPVSL	RLPDDDPTAV	FLPRQPPMSL	IQHSEFEEV
KIDGELKIT	Proto-oncogene vav OS=Homo sapiens OX=9606 GN=VAV1 PE=1 SV=4	'VAV1'	9			AEQESARQL	QGPLLLPGL	SLLPYLPML	REGQVEVL
KIFDEILVNA	DNA topoisomerase 2-alpha OS=Homo sapiens OX=9606 GN=TOP2A PE=1 SV=3;DNA topoisomerase 2-beta OS=Homo sapiens OX=9606 GN=TOP2B PE=1 SV=3	'TOP2A'	10			REIIINAV	LDTILPPTR	KEDKPPLAP	KLDENSAFL
KIFEMGPVFTL	Cytochrome c oxidase subunit 2 OS=Homo sapiens OX=9606 GN=MT-CO2 PE=1 SV=1	'MT-CO2'	11			SVADTVARV	HEVMEQQTI	GLDRLNVTV	TLAGDVHIV
KIFQLEIGE	V(D)J recombination-activating protein 1 OS=Homo sapiens OX=9606 GN=RAG1 PE=1 SV=2	'RAG1'	9			KVVDRIYSL	KVLGALLFV	KLREDLERL	AILDINRLG
KIGDEPPKV	Myeloid leukemia factor 1 OS=Homo sapiens OX=9606 GN=MLF1 PE=1 SV=1	'MLF1'	9			RLLQETLYM	TLPDGHMPAM	SLLDDLHSA	SILSNIHEV
KIGDFGLATV	RAF proto-oncogene serine/threonine-protein kinase OS=Homo sapiens OX=9606 GN=RAF1 PE=1 SV=1;Serine/threonine-protein kinase B-raf OS=Homo sapiens OX=9606 GN=BRAF PE=1 SV=4	'RAF1'	10			KLPAFSPLM	KLNPQQFEV	FEITPPVVL	HDALSGSGNP
KIGELLDQA	(blank)	'?'	9			KLLEPVLL	REQLEQQVP	RVLEVVNHV	QMISRIEYV
KIHDIVLV	Heat shock 70 kDa protein 1-like OS=Homo sapiens OX=9606 GN=HSPA1L PE=1 SV=2	'HSPA1L'	8			KLHGVNINV	ALQKGLEGKQ	RQADKVWRL	KEDLRSWTA
KIIDIFTTL	Dynein heavy chain 5, axonemal OS=Homo sapiens OX=9606 GN=DNAH5 PE=1 SV=3	'DNAH5'	9			NLPGVLPAL	KEFEKEISA	SEDEPTRSL	RVMPSSFFL
KIIDSGPQL	Protein FAM91A1 OS=Homo sapiens OX=9606 GN=FAM91A1 PE=1 SV=3	'FAM91A1'	9			FVLGHFILL	RLDDLKMTV	AEQAERYDDM	EGPEGLKLI
KIIEDLGVHF	Small subunit processome component 20 homolog OS=Homo sapiens OX=9606 GN=UTP20 PE=1 SV=3	'UTP20'	10			REAPATQAS	AEAEASRLTA	MIPLLLAAL	KQVEEIFNL
KIIELEQKCTGI	Cytospin-B OS=Homo sapiens OX=9606 GN=SPECC1 PE=1 SV=1	'SPECC1'	12			IVLDRLIEL	AVIPRLVQL	QLIEKITQV	ALHSVFEGL
KIIGIMEEV	DNA mismatch repair protein Msh6 OS=Homo sapiens OX=9606 GN=MSH6 PE=1 SV=2	'MSH6'	9			MVAPAVASV	KEKKEEQVI	TLDGSLHAV	KTLERSYLL
KIIKIIITV	Plectin OS=Homo sapiens OX=9606 GN=PLEC PE=1 SV=3	'PLEC'	9			KLWEMDNMLI	LGPPPAPPL	RMVETLSNL	ALREENEQL
KIIQVAVEL	Breast cancer anti-estrogen resistance protein 3 OS=Homo sapiens OX=9606 GN=BCAR3 PE=1 SV=1	'BCAR3'	9			ALSPNNHEV	KMSQVAPSL	FVLPVATQI	EERPPAQAL
KILDNTVLPP	Dynactin subunit 5 OS=Homo sapiens OX=9606 GN=DCTN5 PE=1 SV=1	'DCTN5'	10			RVIGTLEEV	RLSDAQIYV	IQHSEFEEV	MLPGLALLL
KILDSFAAAPV	Protein SON OS=Homo sapiens OX=9606 GN=SON PE=1 SV=4	'SON'	11			FLLPVINEM	RLQESVMEA	SEYLRYEDTL	VLFSSPPVILL
KILDYEVTL	Interleukin-6 receptor subunit beta OS=Homo sapiens OX=9606 GN=IL6ST PE=1 SV=2	'IL6ST'	9			RLSEAIVTV	VLFRGGPRGLLAVA	IPHLRALL	RLQDELVTL
KILEDVVGV	Targeting protein for Xklp2 OS=Homo sapiens OX=9606 GN=TPX2 PE=1 SV=2	'TPX2'	9			SVLHLVLAL	KLVELPYTV	REGQVEVL	QMISRIEYI
KILPDLNTV	Nucleolar pre-ribosomal-associated protein 1 OS=Homo sapiens OX=9606 GN=URB1 PE=1 SV=4	'URB1'	9			KEMPVKVEA	AAVPRAAFL	KLDENSAFL	VLQDIQVML
KILPTLEAV	Interleukin enhancer-binding factor 2 OS=Homo sapiens OX=9606 GN=ILF2 PE=1 SV=2	'ILF2'	9			KPPPPPPPP	RITNQVIYL	TLAGDVHIV	KVAPAPAVV
KILPVMVTL	Solute carrier family 15 member 3 OS=Homo sapiens OX=9606 GN=SLC15A3 PE=1 SV=2	'SLC15A3'	9			RLPDDDPTAV	MILDIVNNL	AILDINRLG	YLHNQGIGV
KILQELPSV	Protein IWS1 homolog OS=Homo sapiens OX=9606 GN=IWS1 PE=1 SV=2	'IWS1'	9			AEALAAFTA	SEEKPVPAA	SILSNIHEV	ALLGRLAEL
KILSELFTV	G2/M phase-specific E3 ubiquitin-protein ligase OS=Homo sapiens OX=9606 GN=G2E3 PE=1 SV=1	'G2E3'	9			QGPLLLPGL	REKEEQIL	QMISRIEYV	REQGNIYKP
KIMEAMEKL	Peptidyl-prolyl cis-trans isomerase NIMA-interacting 4 OS=Homo sapiens OX=9606 GN=PIN4 PE=1 SV=1	'PIN4'	9			LDTILPPTR	RALALVVTL	KEDLRSWTA	NTLLPLQVR
KIMEIKLI	Disks large homolog 1 OS=Homo sapiens OX=9606 GN=DLG1 PE=1 SV=2	'DLG1'	8			HEVMEQQTI	REVEIQSHL	RVMPSSFFL	LTQLPLLQP
KIMEKIRNV	Schlafen family member 13 OS=Homo sapiens OX=9606 GN=SLFN13 PE=1 SV=1;Schlafen family member 11 OS=Homo sapiens OX=9606 GN=SLFN11 PE=1 SV=2	'SLFN13'	9			KVLGALLFV	TLNDREYQL	KQVEEIFNL	KSYLMNRL
KIMEPLFRQ	Serine/threonine-protein phosphatase 2A 56 kDa regulatory subunit gamma isoform OS=Homo sapiens OX=9606 GN=PPP2R5C PE=1 SV=3	'PPP2R5C'	9			RLMEPIYL	SYGSGGGGGGHG	KTLERSYLL	FLDPRPLTVV
KIMEQSPDM	Transcription factor SOX-11 OS=Homo sapiens OX=9606 GN=SOX11 PE=1 SV=2;Transcription factor SOX-4 OS=Homo sapiens OX=9606 GN=SOX4 PE=1 SV=1	'SOX11'	9			RLHDVLMEL	RLGPVPPGL	KAAGAGKVTKSAQ	VPGLYTLEEL
KIMESFKNM	Sodium/potassium-transporting ATPase subunit alpha-4 OS=Homo sapiens OX=9606 GN=ATP1A4 PE=1 SV=3;Sodium/potassium-transporting ATPase subunit alpha-1 OS=Homo sapiens OX=9606 GN=ATP1A1 PE=1 SV=1	'ATP1A4'	9			TLPDGHMPAM	RTISVILFL	ALREENEQL	RLYSVSYLL
KINEAFIEM	Matrin-3 OS=Homo sapiens OX=9606 GN=MATR3 PE=1 SV=2	'MATR3'	9			KLNPQQFEV	LSFLLTVLQ	MLPGLALLL	TILDVRPAL
KINEAIVAV	RNA transcription, translation and transport factor protein OS=Homo sapiens OX=9606 GN=RTRAF PE=1 SV=1	'RTRAF'	9			REQLEQQVP	TLSDIVVTL	HLLDIYIQL	PSSPLALAL
KIQELQEKL	Citron Rho-interacting kinase OS=Homo sapiens OX=9606 GN=CIT PE=1 SV=2	'CIT'	9			ALQKGLEGKQ	REIDERNRP	VLFSSPPVILL	KEAIETIVA
KISEAIMNM	Glypican-6 OS=Homo sapiens OX=9606 GN=GPC6 PE=1 SV=1	'GPC6'	9			KEFEKEISA	REQLRQEQA	RLQDELVTL	RVSDINFTL
KISEGTGFRI	Probable ATP-dependent RNA helicase DDX52 OS=Homo sapiens OX=9606 GN=DDX52 PE=1 SV=3	'DDX52'	10			RLDDLKMTV	FLPRQPPMSL	VLQDIQVML	REQEPARRV
KITDVIIGF	Myosin-9 OS=Homo sapiens OX=9606 GN=MYH9 PE=1 SV=4	'MYH9'	9			AEAEASRLTA	SLLPYLPML	RLSDVQIYV	LMDHTIPEV
KITEYLERV	Calpain-7 OS=Homo sapiens OX=9606 GN=CAPN7 PE=1 SV=1	'CAPN7'	9			GIMELAVGL	KEDKPPLAP	KVAPAPAVV	IETRDGKLVSE
KIVDLLKNL	Plasma serine protease inhibitor OS=Homo sapiens OX=9606 GN=SERPINA5 PE=1 SV=3	'SERPINA5'	9			AVIPRLVQL	GLDRLNVTV	YLHNQGIGV	FIASKGVKLV
KIVDLVSEL	Kallistatin OS=Homo sapiens OX=9606 GN=SERPINA4 PE=1 SV=3	'SERPINA4'	9			KEKKEEQVI	KLREDLERL	LEEERTPTP	KLSSLIILM
KIWDPVHRV	Tripeptidyl-peptidase 2 OS=Homo sapiens OX=9606 GN=TPP2 PE=1 SV=4	'TPP2'	9			LGPPPAPPL	SLLDDLHSA	ALLGRLAEL	KEGLPTRAL
KIYEGQVEV	60S ribosomal protein L5 OS=Homo sapiens OX=9606 GN=RPL5 PE=1 SV=3	'RPL5'	9			KMSQVAPSL	FEITPPVVL	REQGNIYKP	GLWGPVHEL
KKAAGAGKVTKSAQ	Elongation factor 1-alpha 1 OS=Homo sapiens OX=9606 GN=EEF1A1 PE=1 SV=1	'EEF1A1'	14			RLSDAQIYV	RVLEVVNHV	NTLLPLQVR	QEDDRQLIA
KKDIKDLV	NF-kappa-B-repressing factor OS=Homo sapiens OX=9606 GN=NKRF PE=1 SV=2	'NKRF'	8			RLQESVMEA	RQADKVWRL	RLYTEPLLV	KTIGKLKTEL
KKEEQVISLG	40S ribosomal protein S14 OS=Homo sapiens OX=9606 GN=RPS14 PE=1 SV=3	'RPS14'	10			VLFRGGPRGLLAVA	YLADFLLTK	LTQLPLLQP	SEEQSRLAA
KKEPGDQEGAA	Chromodomain-helicase-DNA-binding protein 6 OS=Homo sapiens OX=9606 GN=CHD6 PE=1 SV=4	'CHD6'	11			KLVELPYTV	SEDEPTRSL	RLLAEIGAV	LRNVSTGD
KKNKDIVTV	Glia-derived nexin OS=Homo sapiens OX=9606 GN=SERPINE2 PE=1 SV=1	'SERPINE2'	9			AAVPRAAFL	AEQAERYDDM	FLDPRPLTVV	AELATRAIP
KLADQYPHL	Transcription factor SOX-10 OS=Homo sapiens OX=9606 GN=SOX10 PE=1 SV=1;Transcription factor SOX-8 OS=Homo sapiens OX=9606 GN=SOX8 PE=2 SV=1;Transcription factor SOX-9 OS=Homo sapiens OX=9606 GN=SOX9 PE=1 SV=1	'SOX10'	9			RITNQVIYL	MIPLLLAAL	NLIDLDDLYV	GLQEGTHEL
KLAEKEKV	Electron transfer flavoprotein subunit beta OS=Homo sapiens OX=9606 GN=ETFB PE=1 SV=3	'ETFB'	8			MILDIVNNL	QLIEKITQV	RLYSVSYLL	VLWDRTFSL
KLAESVEKA	FACT complex subunit SPT16 OS=Homo sapiens OX=9606 GN=SUPT16H PE=1 SV=1	'SUPT16H'	9			SEEKPVPAA	TLDGSLHAV	TILDVRPAL	RLLEQKDIL
KLASMLETL	Caveolae-associated protein 3 OS=Homo sapiens OX=9606 GN=CAVIN3 PE=1 SV=3	'CAVIN3'	9			REKEEQIL	RMVETLSNL	RETETVFVP	RLLETVIDV
KLDAFVEGV	V-type proton ATPase subunit C 1 OS=Homo sapiens OX=9606 GN=ATP6V1C1 PE=1 SV=4	'ATP6V1C1'	9			RALALVVTL	FVLPVATQI	KEAIETIVA	ILQDGRIFI
KLDDFIKNL	IQ motif and SEC7 domain-containing protein 2 OS=Homo sapiens OX=9606 GN=IQSEC2 PE=1 SV=2	'IQSEC2'	9			SYGSGGGGGGHG	IQHSEFEEV	RVSDINFTL	IKLDISRTF
KLDENSAFL	Spectrin alpha chain, non-erythrocytic 1 OS=Homo sapiens OX=9606 GN=SPTAN1 PE=1 SV=3	'SPTAN1'	9			RLGPVPPGL	SEYLRYEDTL	REQEPARRV	KIFDEILVNA
KLDETGNSL	DNA topoisomerase 2-alpha OS=Homo sapiens OX=9606 GN=TOP2A PE=1 SV=3	'TOP2A'	9			RTISVILFL	KLDENSAFL	LMDHTIPEV	SAYGSVKAY
KLDNQVSKV	Afadin- and alpha-actinin-binding protein OS=Homo sapiens OX=9606 GN=SSX2IP PE=1 SV=3	'SSX2IP'	9			TLSDIVVTL	TLAGDVHIV	IETRDGKLVSE	HGGSGGRGVS
KLDPTKTTL	Protein NDRG1 OS=Homo sapiens OX=9606 GN=NDRG1 PE=1 SV=1	'NDRG1'	9			REIDERNRP	AILDINRLG	FIASKGVKLV	REMPVKVEA
KLDPYVQRL	Cytoplasmic dynein 1 heavy chain 1 OS=Homo sapiens OX=9606 GN=DYNC1H1 PE=1 SV=5	'DYNC1H1'	9			REQLRQEQA	SILSNIHEV	KLSSLIILM	KLDVDAPRL
KLDQDLNEV	Structural maintenance of chromosomes protein 3 OS=Homo sapiens OX=9606 GN=SMC3 PE=1 SV=2	'SMC3'	9			FLPRQPPMSL	QMISRIEYV	GLWGPVHEL	REGDLLFTV
KLDVGNAEV	B-cell receptor-associated protein 31 OS=Homo sapiens OX=9606 GN=BCAP31 PE=1 SV=3	'BCAP31'	9			SLLPYLPML	IEITTERPKK	QEDDRQLIA	RVIDPKKAMAM
KLDVGNAEVKLE	B-cell receptor-associated protein 31 OS=Homo sapiens OX=9606 GN=BCAP31 PE=1 SV=3	'BCAP31'	12			KEDKPPLAP	KEDLRSWTA	KTIGKLKTEL	AEDDRKAFA
KLEDLLEKS	Negative elongation factor B OS=Homo sapiens OX=9606 GN=NELFB PE=1 SV=1	'NELFB'	9			GLDRLNVTV	RVMPSSFFL	SEEQSRLAA	HIPDVITYL
KLEEKLLA	G protein pathway suppressor 2 OS=Homo sapiens OX=9606 GN=GPS2 PE=1 SV=3	'GPS2'	8			KLREDLERL	EGPEGLKLI	LRNVSTGD	ILDQKINEV
KLEKLFLN	CDK5 regulatory subunit-associated protein 2 OS=Homo sapiens OX=9606 GN=CDK5RAP2 PE=1 SV=5	'CDK5RAP2'	8			SLLDDLHSA	KQVEEIFNL	AELATRAIP	AGGHKVGLALELEA
KLFDDDDSGKISL	Centrin-3 OS=Homo sapiens OX=9606 GN=CETN3 PE=1 SV=2	'CETN3'	13			FEITPPVVL	ALHSVFEGL	GLQEGTHEL	KEFDGKSLV
KLFDNTVGA	Transmembrane protein 223 OS=Homo sapiens OX=9606 GN=TMEM223 PE=1 SV=1	'TMEM223'	9			RVLEVVNHV	KTLERSYLL	VLWDRTFSL	AVLDRMHSL
KLFDRPQEL	DENN domain-containing protein 4C OS=Homo sapiens OX=9606 GN=DENND4C PE=1 SV=3	'DENND4C'	9			RQADKVWRL	KAAGAGKVTKSAQ	RLLEQKDIL	RESISRPPP
KLFEEIREI	T-complex protein 11-like protein 2 OS=Homo sapiens OX=9606 GN=TCP11L2 PE=2 SV=1	'TCP11L2'	9			RLLHEVQEL	ALREENEQL	KILPDLNTV	SLYDYNPNL
KLFEFMHET	Exportin-1 OS=Homo sapiens OX=9606 GN=XPO1 PE=1 SV=1	'XPO1'	9			YLADFLLTK	MLPGLALLL	ILQDGRIFI	MEQGRVTIA
KLFGMIITI	Protein transport protein Sec61 subunit alpha isoform 1 OS=Homo sapiens OX=9606 GN=SEC61A1 PE=1 SV=2;Protein transport protein Sec61 subunit alpha isoform 2 OS=Homo sapiens OX=9606 GN=SEC61A2 PE=2 SV=3	'SEC61A1'	9			SEDEPTRSL	HLLDIYIQL	KLIDKLDSL	RMSDVVKGV
KLFHEVVQA	Nucleolar complex protein 2 homolog OS=Homo sapiens OX=9606 GN=NOC2L PE=1 SV=4	'NOC2L'	9			AEQAERYDDM	VLFSSPPVILL	HDPVIVLII	FLDIPRSRL
KLFIGGLNV	Heterogeneous nuclear ribonucleoprotein A0 OS=Homo sapiens OX=9606 GN=HNRNPA0 PE=1 SV=1	'HNRNPA0'	9			MIPLLLAAL	RLQDELVTL	KMDIDVPDV	RKEELLRG
KLGDIMGV	Pre-mRNA-splicing factor ATP-dependent RNA helicase PRP16 OS=Homo sapiens OX=9606 GN=DHX38 PE=1 SV=2	'DHX38'	8			QLIEKITQV	VLQDIQVML	KIFDEILVNA	SLTIEPRPV
KLGEIVTTI	ADP-ribosylation factor 3 OS=Homo sapiens OX=9606 GN=ARF3 PE=1 SV=2;ADP-ribosylation factor 4 OS=Homo sapiens OX=9606 GN=ARF4 PE=1 SV=3	'ARF3'	9			TLDGSLHAV	RLSDVQIYV	SAYGSVKAY	SETLKHLVL
KLGEYMEKL	Protein Niban 2 OS=Homo sapiens OX=9606 GN=NIBAN2 PE=1 SV=3	'NIBAN2'	9			RMVETLSNL	KVAPAPAVV	HGGSGGRGVS	ALASVIMGL
KLGLKPLEV	U4/U6.U5 tri-snRNP-associated protein 1 OS=Homo sapiens OX=9606 GN=SART1 PE=1 SV=1	'SART1'	9			FVLPVATQI	KAEGTPNQGK	REMPVKVEA	RETVSEESNVL
KLGPAPKTL	Helicase-like transcription factor OS=Homo sapiens OX=9606 GN=HLTF PE=1 SV=2	'HLTF'	9			IQHSEFEEV	ALDEAGQRSTM	KLDVDAPRL	REAEFTKSIA
KLGSVPVTV	TRPM8 channel-associated factor 1 OS=Homo sapiens OX=9606 GN=TCAF1 PE=1 SV=3	'TCAF1'	9			SEYLRYEDTL	YLHNQGIGV	REGDLLFTV
KLHDINAQL	AP-1 complex subunit beta-1 OS=Homo sapiens OX=9606 GN=AP1B1 PE=1 SV=2	'AP1B1'	9			KLDENSAFL	LEEERTPTP	RVIDPKKAMAM
KLHDINAQM	AP-2 complex subunit beta OS=Homo sapiens OX=9606 GN=AP2B1 PE=1 SV=1	'AP2B1'	9			TLAGDVHIV	ALLGRLAEL	AEDDRKAFA
KLHGVNINV	RNA-binding protein 4 OS=Homo sapiens OX=9606 GN=RBM4 PE=1 SV=1	'RBM4'	9			AILDINRLG	REQGNIYKP	HIPDVITYL
KLIDDVHRL	Signal recognition particle receptor subunit alpha OS=Homo sapiens OX=9606 GN=SRPRA PE=1 SV=2	'SRPRA'	9			SILSNIHEV	SLLGHLMIV	AGGHKVGLALELEA
KLIDGQVIQL	Zinc finger protein 143 OS=Homo sapiens OX=9606 GN=ZNF143 PE=1 SV=2	'ZNF143'	10			QMISRIEYV	NTLLPLQVR	KEFDGKSLV
KLIDKLDSL	Dedicator of cytokinesis protein 4 OS=Homo sapiens OX=9606 GN=DOCK4 PE=1 SV=3	'DOCK4'	9			IEITTERPKK	RLYTEPLLV	RESISRPPP
KLIDLEHLL	E3 ubiquitin-protein ligase RNF168 OS=Homo sapiens OX=9606 GN=RNF168 PE=1 SV=1	'RNF168'	9			KEDLRSWTA	LTQLPLLQP	SLYDYNPNL
KLIEVDDERKL	40S ribosomal protein S6 OS=Homo sapiens OX=9606 GN=RPS6 PE=1 SV=1	'RPS6'	11			RVMPSSFFL	RLLAEIGAV	RMSDVVKGV
KLIGDTPIDTFL	Retinoic acid receptor RXR-gamma OS=Homo sapiens OX=9606 GN=RXRG PE=1 SV=1;Retinoic acid receptor RXR-beta OS=Homo sapiens OX=9606 GN=RXRB PE=1 SV=2	'RXRG'	12			EGPEGLKLI	FLDPRPLTVV	ALGPTGRGV
KLIHPKLEY	Bardet-Biedl syndrome 7 protein OS=Homo sapiens OX=9606 GN=BBS7 PE=1 SV=2	'BBS7'	9			KQVEEIFNL	VPGLYTLEEL	GENPLQVLV
KLIPFLEKL	CTD small phosphatase-like protein 2 OS=Homo sapiens OX=9606 GN=CTDSPL2 PE=1 SV=2	'CTDSPL2'	9			KTLERSYLL	NLIDLDDLYV	RLDVSLPFV
KLIPQLPTL	Ras-related GTP-binding protein D OS=Homo sapiens OX=9606 GN=RRAGD PE=1 SV=1	'RRAGD'	9			KAAGAGKVTKSAQ	RLYSVSYLL	FLDIPRSRL
KLISELQKL	Telomere-associated protein RIF1 OS=Homo sapiens OX=9606 GN=RIF1 PE=1 SV=2	'RIF1'	9			ALREENEQL	TILDVRPAL	RKEELLRG
KLLDDEQPLRL	Ras association domain-containing protein 1 OS=Homo sapiens OX=9606 GN=RASSF1 PE=1 SV=1	'RASSF1'	11			MLPGLALLL	RETETVFVP	SETLKHLVL
KLLDIRSYL	26S proteasome non-ATPase regulatory subunit 7 OS=Homo sapiens OX=9606 GN=PSMD7 PE=1 SV=2	'PSMD7'	9			HLLDIYIQL	RLINQVLEL	ALASVIMGL
KLLDLMPRL	Integrator complex subunit 4 OS=Homo sapiens OX=9606 GN=INTS4 PE=1 SV=2	'INTS4'	9			VLFSSPPVILL	KEAIETIVA	HLSDAIVEV
KLLDMVGKV	GTP-binding protein Rheb OS=Homo sapiens OX=9606 GN=RHEB PE=1 SV=1	'RHEB'	9			RLQDELVTL	ILLPRIIEA	REAEFTKSIA
KLLDPEDVAVQL	Utrophin OS=Homo sapiens OX=9606 GN=UTRN PE=1 SV=2	'UTRN'	12			VLQDIQVML	RVSDINFTL
KLLDQMPSL	E3 ISG15--protein ligase HERC5 OS=Homo sapiens OX=9606 GN=HERC5 PE=1 SV=2	'HERC5'	9			RLSDVQIYV	REQEPARRV
KLLEEDGTIITL	Partitioning defective 6 homolog beta OS=Homo sapiens OX=9606 GN=PARD6B PE=1 SV=1	'PARD6B'	12			KVAPAPAVV	LMDHTIPEV
KLLEEMRNLRG	Cilia- and flagella-associated protein 221 OS=Homo sapiens OX=9606 GN=CFAP221 PE=1 SV=2	'CFAP221'	11			KAEGTPNQGK	IETRDGKLVSE
KLLEGEESRISL	Vimentin OS=Homo sapiens OX=9606 GN=VIM PE=1 SV=4	'VIM'	12			YLHNQGIGV	FIASKGVKLV
KLLEKLYKV	Probable E3 ubiquitin-protein ligase HERC3 OS=Homo sapiens OX=9606 GN=HERC3 PE=1 SV=1	'HERC3'	9			ALLGRLAEL	KLSSLIILM
KLLEKVRKV	Caveolae-associated protein 1 OS=Homo sapiens OX=9606 GN=CAVIN1 PE=1 SV=1	'CAVIN1'	9			REQGNIYKP	YITERIIAV
KLLENMNKL	Biogenesis of lysosome-related organelles complex 1 subunit 2 OS=Homo sapiens OX=9606 GN=BLOC1S2 PE=1 SV=1	'BLOC1S2'	9			SLLGHLMIV	GLWGPVHEL
KLLEPVLL	40S ribosomal protein S16 OS=Homo sapiens OX=9606 GN=RPS16 PE=1 SV=2	'RPS16'	8			NTLLPLQVR	QEDDRQLIA
KLLEPVLLL	40S ribosomal protein S16 OS=Homo sapiens OX=9606 GN=RPS16 PE=1 SV=2	'RPS16'	9			RLYTEPLLV	KTIGKLKTEL
KLLEPVVSM	Vacuolar protein sorting-associated protein 4B OS=Homo sapiens OX=9606 GN=VPS4B PE=1 SV=2	'VPS4B'	9			LTQLPLLQP	SEEQSRLAA
KLLETIDQL	Alpha-actinin-2 OS=Homo sapiens OX=9606 GN=ACTN2 PE=1 SV=1	'ACTN2'	9			RLLAEIGAV	LRNVSTGD
KLLETMQHL	Coiled-coil alpha-helical rod protein 1 OS=Homo sapiens OX=9606 GN=CCHCR1 PE=1 SV=2	'CCHCR1'	9			FLDPRPLTVV	AELATRAIP
KLLGELHTL	Pericentriolar material 1 protein OS=Homo sapiens OX=9606 GN=PCM1 PE=1 SV=5	'PCM1'	9			VPGLYTLEEL	GLQEGTHEL
KLLGKVTIA	Histone H2A type 2-C OS=Homo sapiens OX=9606 GN=HIST2H2AC PE=1 SV=4;Histone H2A type 1-J OS=Homo sapiens OX=9606 GN=HIST1H2AJ PE=1 SV=3	'HIST2H2AC'	9			NLIDLDDLYV	RLLEQKDIL
KLLGNIKNV	Peptidyl-prolyl cis-trans isomerase FKBP3 OS=Homo sapiens OX=9606 GN=FKBP3 PE=1 SV=1	'FKBP3'	9			RLYSVSYLL	KILPDLNTV
KLLGSMEQV	Integrator complex subunit 4 OS=Homo sapiens OX=9606 GN=INTS4 PE=1 SV=2	'INTS4'	9			TILDVRPAL	ILQDGRIFI
KLLLGDAPR	Zinc finger and BTB domain-containing protein 9 OS=Homo sapiens OX=9606 GN=ZBTB9 PE=1 SV=1	'ZBTB9'	9			RETETVFVP	KLIDKLDSL
KLLLRLPSL	COUP transcription factor 1 OS=Homo sapiens OX=9606 GN=NR2F1 PE=1 SV=1	'NR2F1'	9			RLINQVLEL	HDPVIVLII
KLLPQLTYL	Acidic leucine-rich nuclear phosphoprotein 32 family member B OS=Homo sapiens OX=9606 GN=ANP32B PE=1 SV=1	'ANP32B'	9			KEAIETIVA	KMDIDVPDV
KLLQLQEVF	Caspase-2 OS=Homo sapiens OX=9606 GN=CASP2 PE=1 SV=2	'CASP2'	9			ILLPRIIEA	KIFDEILVNA
KLLSKFYEL	Ubiquitin carboxyl-terminal hydrolase 48 OS=Homo sapiens OX=9606 GN=USP48 PE=1 SV=1	'USP48'	9			RVSDINFTL	KMDEVLYSI
KLLSKTPEL	Calnexin OS=Homo sapiens OX=9606 GN=CANX PE=1 SV=2	'CANX'	9			REQEPARRV	SAYGSVKAY
KLLSTALHV	Ankyrin repeat domain-containing protein 1 OS=Homo sapiens OX=9606 GN=ANKRD1 PE=1 SV=2	'ANKRD1'	9			LMDHTIPEV	HGGSGGRGVS
KLLTEVHAA	Disintegrin and metalloproteinase domain-containing protein 8 OS=Homo sapiens OX=9606 GN=ADAM8 PE=1 SV=2	'ADAM8'	9			IETRDGKLVSE	REMPVKVEA
KLMDEVAGIVA	Cytosolic acyl coenzyme A thioester hydrolase OS=Homo sapiens OX=9606 GN=ACOT7 PE=1 SV=3	'ACOT7'	11			FIASKGVKLV	KLDVDAPRL
KLMDLDVEQL	Proliferating cell nuclear antigen OS=Homo sapiens OX=9606 GN=PCNA PE=1 SV=1	'PCNA'	10			KLSSLIILM	SLAERVDRL
KLMEEIREL	Zinc finger protein 644 OS=Homo sapiens OX=9606 GN=ZNF644 PE=1 SV=2	'ZNF644'	9			YITERIIAV	RVIDPKKAMAM
KLMEKEEKL	Inositol 1,4,5-trisphosphate receptor type 2 OS=Homo sapiens OX=9606 GN=ITPR2 PE=1 SV=2	'ITPR2'	9			GLWGPVHEL	AEDDRKAFA
KLMELYERL	ATP-binding cassette sub-family F member 2 OS=Homo sapiens OX=9606 GN=ABCF2 PE=1 SV=2	'ABCF2'	9			QEDDRQLIA	HIPDVITYL
KLMGQIHQL	Golgin subfamily A member 5 OS=Homo sapiens OX=9606 GN=GOLGA5 PE=1 SV=3	'GOLGA5'	9			KTIGKLKTEL	ILDQKINEV
KLNATNIEL	Proteasome subunit alpha type-5 OS=Homo sapiens OX=9606 GN=PSMA5 PE=1 SV=3	'PSMA5'	9			SEEQSRLAA	AGGHKVGLALELEA
KLNDLIQRL	Coatomer subunit alpha OS=Homo sapiens OX=9606 GN=COPA PE=1 SV=2	'COPA'	9			LRNVSTGD	KEFDGKSLV
KLNPQQFEV	Dolichyl-diphosphooligosaccharide--protein glycosyltransferase subunit STT3A OS=Homo sapiens OX=9606 GN=STT3A PE=1 SV=2	'STT3A'	9			AELATRAIP	RESISRPPP
KLPAELQEL	DNA-(apurinic or apyrimidinic site) lyase OS=Homo sapiens OX=9606 GN=APEX1 PE=1 SV=2	'APEX1'	9			GLQEGTHEL	SLYDYNPNL
KLPAFSPLM	ADP-ribosylation factor-binding protein GGA2 OS=Homo sapiens OX=9606 GN=GGA2 PE=1 SV=3	'GGA2'	9			RLLEQKDIL	RMSDVVKGV
KLPAPLPGL	Nuclear pore complex protein Nup93 OS=Homo sapiens OX=9606 GN=NUP93 PE=1 SV=2	'NUP93'	9			KILPDLNTV	ALGPTGRGV
KLPAQAIPCSLAW	Tudor domain-containing protein 5 OS=Homo sapiens OX=9606 GN=TDRD5 PE=1 SV=3	'TDRD5'	13			ILQDGRIFI	GENPLQVLV
KLPDAYERL	Glucose-6-phosphate 1-dehydrogenase OS=Homo sapiens OX=9606 GN=G6PD PE=1 SV=4	'G6PD'	9			KLIDKLDSL	RLDVSLPFV
KLPDGFSQL	Erbin OS=Homo sapiens OX=9606 GN=ERBIN PE=1 SV=2	'ERBIN'	9			HDPVIVLII	FLDIPRSRL
KLPDGTWNL	Dual specificity tyrosine-phosphorylation-regulated kinase 1A OS=Homo sapiens OX=9606 GN=DYRK1A PE=1 SV=2	'DYRK1A'	9			KMDIDVPDV	SLTIEPRPV
KLPDVLNRL	Bifunctional UDP-N-acetylglucosamine 2-epimerase/N-acetylmannosamine kinase OS=Homo sapiens OX=9606 GN=GNE PE=1 SV=1	'GNE'	9			KIFDEILVNA	SETLKHLVL
KLPDVYGVF	Dolichyl-diphosphooligosaccharide--protein glycosyltransferase 48 kDa subunit OS=Homo sapiens OX=9606 GN=DDOST PE=1 SV=4	'DDOST'	9			KMDEVLYSI	ALASVIMGL
KLPEDIMKL	Interferon regulatory factor 1 OS=Homo sapiens OX=9606 GN=IRF1 PE=1 SV=2	'IRF1'	9			SAYGSVKAY	HLSDAIVEV
KLPEILGKMSF	Male-specific lethal 3 homolog OS=Homo sapiens OX=9606 GN=MSL3 PE=1 SV=1	'MSL3'	11			HGGSGGRGVS	AEEDPPREA
KLPENQAIQM	Integrator complex subunit 4 OS=Homo sapiens OX=9606 GN=INTS4 PE=1 SV=2	'INTS4'	10			REMPVKVEA	REAEFTKSIA
KLPGNISSL	Poly(ADP-ribose) glycohydrolase OS=Homo sapiens OX=9606 GN=PARG PE=1 SV=1	'PARG'	9			KLDVDAPRL
KLPPYDIPGM	Nuclear pore complex protein Nup160 OS=Homo sapiens OX=9606 GN=NUP160 PE=1 SV=3	'NUP160'	10			REGDLLFTV
KLPSNLPQL	Protein SDA1 homolog OS=Homo sapiens OX=9606 GN=SDAD1 PE=1 SV=3	'SDAD1'	9			RVIDPKKAMAM
KLPSSIVQM	Proline-rich protein 5-like OS=Homo sapiens OX=9606 GN=PRR5L PE=1 SV=2	'PRR5L'	9			AEDDRKAFA
KLQDDAKI	Formin-like protein 2 OS=Homo sapiens OX=9606 GN=FMNL2 PE=1 SV=3	'FMNL2'	8			HIPDVITYL
KLQDGVHII	Probable U3 small nucleolar RNA-associated protein 11 OS=Homo sapiens OX=9606 GN=UTP11 PE=1 SV=2	'UTP11'	9			ILDQKINEV
KLQDQIFNL	Regulator of G-protein signaling 10 OS=Homo sapiens OX=9606 GN=RGS10 PE=1 SV=3	'RGS10'	9			AGGHKVGLALELEA
KLQEEIPVL	Centromere-associated protein E OS=Homo sapiens OX=9606 GN=CENPE PE=1 SV=2	'CENPE'	9			KEFDGKSLV
KLQEFLQTL	Fanconi anemia group I protein OS=Homo sapiens OX=9606 GN=FANCI PE=1 SV=4	'FANCI'	9			RESISRPPP
KLQEKIQEL	Centromere-associated protein E OS=Homo sapiens OX=9606 GN=CENPE PE=1 SV=2	'CENPE'	9			SLYDYNPNL
KLQEVLDYL	NEDD8-activating enzyme E1 catalytic subunit OS=Homo sapiens OX=9606 GN=UBA3 PE=1 SV=2	'UBA3'	9			RMSDVVKGV
KLREDLERL	40S ribosomal protein S18 OS=Homo sapiens OX=9606 GN=RPS18 PE=1 SV=3	'RPS18'	9			ALGPTGRGV
KLSDLDNKL	Dystonin OS=Homo sapiens OX=9606 GN=DST PE=1 SV=4	'DST'	9			GENPLQVLV
KLSEIDWMNP	Diacylglycerol kinase kappa OS=Homo sapiens OX=9606 GN=DGKK PE=1 SV=1	'DGKK'	10			RLDVSLPFV
KLSLVAAML	Endoplasmic reticulum chaperone BiP OS=Homo sapiens OX=9606 GN=HSPA5 PE=1 SV=2	'HSPA5'	9			FLDIPRSRL
KLSSLIILM	Serpin H1 OS=Homo sapiens OX=9606 GN=SERPINH1 PE=1 SV=2	'SERPINH1'	9			RKEELLRG
KLVDPERDMSL	Caprin-1 OS=Homo sapiens OX=9606 GN=CAPRIN1 PE=1 SV=2	'CAPRIN1'	11			SETLKHLVL
KLVEEIEQM	Apoptosis-stimulating of p53 protein 2 OS=Homo sapiens OX=9606 GN=TP53BP2 PE=1 SV=2	'TP53BP2'	9			ALASVIMGL
KLVEFDFLGA	Transforming acidic coiled-coil-containing protein 3 OS=Homo sapiens OX=9606 GN=TACC3 PE=1 SV=1	'TACC3'	10			HLSDAIVEV
KLVELPYTV	Probable tRNA N6-adenosine threonylcarbamoyltransferase OS=Homo sapiens OX=9606 GN=OSGEP PE=1 SV=1	'OSGEP'	9			AEEDPPREA
KLVKEVIAV	Electron transfer flavoprotein subunit beta OS=Homo sapiens OX=9606 GN=ETFB PE=1 SV=3	'ETFB'	9			REAEFTKSIA
KLVMLVKKEN	Unconventional myosin-Ih OS=Homo sapiens OX=9606 GN=MYO1H PE=1 SV=2	'MYO1H'	10
KLVVDRLQA	Dynein heavy chain 3, axonemal OS=Homo sapiens OX=9606 GN=DNAH3 PE=2 SV=1	'DNAH3'	9
KLWEMDNMLI	MORF4 family-associated protein 1-like 1 OS=Homo sapiens OX=9606 GN=MRFAP1L1 PE=1 SV=1	'MRFAP1L1'	10
KLYDDMIRL	Intraflagellar transport protein 172 homolog OS=Homo sapiens OX=9606 GN=IFT172 PE=1 SV=2	'IFT172'	9
KLYDGFQYL	Phosphatidylinositol 4-kinase beta OS=Homo sapiens OX=9606 GN=PI4KB PE=1 SV=1	'PI4KB'	9
KLYGKPIRV	Splicing factor 3B subunit 4 OS=Homo sapiens OX=9606 GN=SF3B4 PE=1 SV=1	'SF3B4'	9
KLYNPENIYL	Tubulin gamma-1 chain OS=Homo sapiens OX=9606 GN=TUBG1 PE=1 SV=2	'TUBG1'	10
KMADIEYRL	Replication factor C subunit 5 OS=Homo sapiens OX=9606 GN=RFC5 PE=1 SV=1	'RFC5'	9
KMDASLGNLFA	Protein FAM3C OS=Homo sapiens OX=9606 GN=FAM3C PE=1 SV=1	'FAM3C'	11
KMDESKHEI	Talin-1 OS=Homo sapiens OX=9606 GN=TLN1 PE=1 SV=3	'TLN1'	9
KMDIDVPDV	Neuroblast differentiation-associated protein AHNAK OS=Homo sapiens OX=9606 GN=AHNAK PE=1 SV=2	'AHNAK'	9
KMDPVAYRV	Glutamine--tRNA ligase OS=Homo sapiens OX=9606 GN=QARS PE=1 SV=1	'QARS'	9
KMEASFEKM	Sodium channel protein type 11 subunit alpha OS=Homo sapiens OX=9606 GN=SCN11A PE=1 SV=2	'SCN11A'	9
KMFEVDMKI	Poly(A) polymerase alpha OS=Homo sapiens OX=9606 GN=PAPOLA PE=1 SV=4	'PAPOLA'	9
KMFSDEILL	Protein O-glucosyltransferase 3 OS=Homo sapiens OX=9606 GN=POGLUT3 PE=1 SV=2	'POGLUT3'	9
KMGEDMHTI	Calpain-2 catalytic subunit OS=Homo sapiens OX=9606 GN=CAPN2 PE=1 SV=6	'CAPN2'	9
KMGLIFEV	Transmembrane emp24 domain-containing protein 2 OS=Homo sapiens OX=9606 GN=TMED2 PE=1 SV=1	'TMED2'	8
KMIEDLQNEL	Structural maintenance of chromosomes protein 5 OS=Homo sapiens OX=9606 GN=SMC5 PE=1 SV=2	'SMC5'	10
KMIRLLIM	Ankyrin repeat domain-containing protein 1 OS=Homo sapiens OX=9606 GN=ANKRD1 PE=1 SV=2	'ANKRD1'	8
KMLEAENAL	Rho GTPase-activating protein 29 OS=Homo sapiens OX=9606 GN=ARHGAP29 PE=1 SV=2	'ARHGAP29'	9
KMLEKASRR	Discoidin domain-containing receptor 2 OS=Homo sapiens OX=9606 GN=DDR2 PE=1 SV=2	'DDR2'	9
KMLEKLPEL	ATP-binding cassette sub-family F member 3 OS=Homo sapiens OX=9606 GN=ABCF3 PE=1 SV=2	'ABCF3'	9
KMLELTNRL	Centromere-associated protein E OS=Homo sapiens OX=9606 GN=CENPE PE=1 SV=2	'CENPE'	9
KMLGGVFKI	YTH domain-containing protein 1 OS=Homo sapiens OX=9606 GN=YTHDC1 PE=1 SV=3	'YTHDC1'	9
KMMDVTVTI	Nodal modulator 2 OS=Homo sapiens OX=9606 GN=NOMO2 PE=1 SV=1	'NOMO2'	9
KMNESTRSV	DNA replication licensing factor MCM4 OS=Homo sapiens OX=9606 GN=MCM4 PE=1 SV=5	'MCM4'	9
KMPDDVWLV	MAP kinase-activating death domain protein OS=Homo sapiens OX=9606 GN=MADD PE=1 SV=2	'MADD'	9
KMPETFSNL	NEDD4 family-interacting protein 1 OS=Homo sapiens OX=9606 GN=NDFIP1 PE=1 SV=1	'NDFIP1'	9
KMPEVIPIL	Synaptosomal-associated protein 47 OS=Homo sapiens OX=9606 GN=SNAP47 PE=1 SV=3	'SNAP47'	9
KMQEHSDQV	DNA replication licensing factor MCM7 OS=Homo sapiens OX=9606 GN=MCM7 PE=1 SV=4	'MCM7'	9
KMSELQTYV	Centromere protein F OS=Homo sapiens OX=9606 GN=CENPF PE=1 SV=3	'CENPF'	9
KMSQVAPSL	Nucleolar protein 56 OS=Homo sapiens OX=9606 GN=NOP56 PE=1 SV=4	'NOP56'	9
KMTEEQHSL	Intraflagellar transport protein 74 homolog OS=Homo sapiens OX=9606 GN=IFT74 PE=1 SV=1	'IFT74'	9
KMVGELLR	Dihydroxyacetone phosphate acyltransferase OS=Homo sapiens OX=9606 GN=GNPAT PE=1 SV=1	'GNPAT'	8
KMVGELLRM	Dihydroxyacetone phosphate acyltransferase OS=Homo sapiens OX=9606 GN=GNPAT PE=1 SV=1	'GNPAT'	9
KMWDPHNDPNA	U1 small nuclear ribonucleoprotein 70 kDa OS=Homo sapiens OX=9606 GN=SNRNP70 PE=1 SV=2	'SNRNP70'	11
KMYEEFLSKV	cAMP-dependent protein kinase type I-alpha regulatory subunit OS=Homo sapiens OX=9606 GN=PRKAR1A PE=1 SV=1;cAMP-dependent protein kinase type I-beta regulatory subunit OS=Homo sapiens OX=9606 GN=PRKAR1B PE=1 SV=4	'PRKAR1A'	10
KNAIQIVQQ	Kinesin-like protein KIF14 OS=Homo sapiens OX=9606 GN=KIF14 PE=1 SV=1	'KIF14'	9
KNDKQRIAV	Threonine synthase-like 1 OS=Homo sapiens OX=9606 GN=THNSL1 PE=1 SV=2	'THNSL1'	9
KNDSQLVIEA	Formin-binding protein 1 OS=Homo sapiens OX=9606 GN=FNBP1 PE=1 SV=2	'FNBP1'	10
KNLLLAEVI	4-aminobutyrate aminotransferase, mitochondrial OS=Homo sapiens OX=9606 GN=ABAT PE=1 SV=3	'ABAT'	9
KNLQTVNVDEN	60S ribosomal protein L31 OS=Homo sapiens OX=9606 GN=RPL31 PE=1 SV=1	'RPL31'	11
KNNPKKDL	Cylicin-1 OS=Homo sapiens OX=9606 GN=CYLC1 PE=2 SV=2	'CYLC1'	8
KNQALFPACV	ATP-dependent RNA helicase DDX1 OS=Homo sapiens OX=9606 GN=DDX1 PE=1 SV=2	'DDX1'	10
KNRLAGELQ	Centromere protein F OS=Homo sapiens OX=9606 GN=CENPF PE=1 SV=3	'CENPF'	9
KNRMGRQP	Nuclear pore complex-interacting protein family member B15 OS=Homo sapiens OX=9606 GN=NPIPB15 PE=3 SV=3	'NPIPB15'	8
KNSKTGSLPVSE	Forkhead box protein N4 OS=Homo sapiens OX=9606 GN=FOXN4 PE=1 SV=2;Forkhead box protein N1 OS=Homo sapiens OX=9606 GN=FOXN1 PE=1 SV=1	'FOXN4'	12
KPFAIDIFP	Inactive C-alpha-formylglycine-generating enzyme 2 OS=Homo sapiens OX=9606 GN=SUMF2 PE=1 SV=2	'SUMF2'	9
KPPPSPLSP	Ras-associated and pleckstrin homology domains-containing protein 1 OS=Homo sapiens OX=9606 GN=RAPH1 PE=1 SV=3	'RAPH1'	9
KPQVLAEAS	Receptor-type tyrosine-protein kinase FLT3 OS=Homo sapiens OX=9606 GN=FLT3 PE=1 SV=2	'FLT3'	9
KPSQVLQPL	Integrin alpha-5 OS=Homo sapiens OX=9606 GN=ITGA5 PE=1 SV=2	'ITGA5'	9
KPTCIPPELP	(blank)	'?'	10
KPTVFGGV	Aldehyde dehydrogenase X, mitochondrial OS=Homo sapiens OX=9606 GN=ALDH1B1 PE=1 SV=3	'ALDH1B1'	8
KQFEGTVEI	Breast cancer type 2 susceptibility protein OS=Homo sapiens OX=9606 GN=BRCA2 PE=1 SV=3	'BRCA2'	9
KQKGLKSLS	Ras GTPase-activating-like protein IQGAP3 OS=Homo sapiens OX=9606 GN=IQGAP3 PE=1 SV=2	'IQGAP3'	9
KQLEDGRTL	Ubiquitin-40S ribosomal protein S27a OS=Homo sapiens OX=9606 GN=RPS27A PE=1 SV=2	'RPS27A'	9
KQLEESKT	Dystonin OS=Homo sapiens OX=9606 GN=DST PE=1 SV=4	'DST'	8
KQLELEIK	Coronin-2A OS=Homo sapiens OX=9606 GN=CORO2A PE=1 SV=2	'CORO2A'	8
KQQAPPPPP	Transcription factor SOX-9 OS=Homo sapiens OX=9606 GN=SOX9 PE=1 SV=1	'SOX9'	9
KQQEEQTRV	Centrosomal protein of 55 kDa OS=Homo sapiens OX=9606 GN=CEP55 PE=1 SV=3	'CEP55'	9
KQTIEKVLI	Dynein heavy chain 3, axonemal OS=Homo sapiens OX=9606 GN=DNAH3 PE=2 SV=1	'DNAH3'	9
KQVEEIFNL	General transcription factor II-I OS=Homo sapiens OX=9606 GN=GTF2I PE=1 SV=2	'GTF2I'	9
KSAIGEEDEV	Dystonin OS=Homo sapiens OX=9606 GN=DST PE=1 SV=4	'DST'	10
KSAMLEAS	Adenylate kinase 7 OS=Homo sapiens OX=9606 GN=AK7 PE=1 SV=3	'AK7'	8
KSFPSIHSS	Phospholipid phosphatase 4 OS=Homo sapiens OX=9606 GN=PLPP4 PE=1 SV=2	'PLPP4'	9
KSGEVQVAA	Protocadherin alpha-C1 OS=Homo sapiens OX=9606 GN=PCDHAC1 PE=2 SV=2	'PCDHAC1'	9
KSITMLRK	Dual specificity protein phosphatase CDC14B OS=Homo sapiens OX=9606 GN=CDC14B PE=1 SV=1	'CDC14B'	8
KSIVRGDAP	GTPase-activating Rap/Ran-GAP domain-like protein 3 OS=Homo sapiens OX=9606 GN=GARNL3 PE=2 SV=2	'GARNL3'	9
KSKAELLL	General transcription factor 3C polypeptide 2 OS=Homo sapiens OX=9606 GN=GTF3C2 PE=1 SV=2;Pre-mRNA-processing factor 40 homolog B OS=Homo sapiens OX=9606 GN=PRPF40B PE=1 SV=1	'GTF3C2'	8
KSLQALGEV	Phenylalanine--tRNA ligase alpha subunit OS=Homo sapiens OX=9606 GN=FARSA PE=1 SV=3	'FARSA'	9
KSPELFLC	DENN domain-containing protein 4C OS=Homo sapiens OX=9606 GN=DENND4C PE=1 SV=3	'DENND4C'	8
KSPESQKGVD	Uncharacterized protein KIAA2012 OS=Homo sapiens OX=9606 GN=KIAA2012 PE=2 SV=2	'KIAA2012'	10
KSSPQSTDTA	HMG domain-containing protein 4 OS=Homo sapiens OX=9606 GN=HMGXB4 PE=1 SV=2	'HMGXB4'	10
KSTPSTCGVKP	(blank)	'?'	11
KSYLMNRL	Guanylate-binding protein 4 OS=Homo sapiens OX=9606 GN=GBP4 PE=2 SV=2	'GBP4'	8
KTASINQNV	Kinesin-like protein KIF18A OS=Homo sapiens OX=9606 GN=KIF18A PE=1 SV=2	'KIF18A'	9
KTEIIKVDQ	Leucine-rich repeat and coiled-coil domain-containing protein 1 OS=Homo sapiens OX=9606 GN=LRRCC1 PE=1 SV=2	'LRRCC1'	9
KTFEDIPLEE	Vascular endothelial growth factor receptor 2 OS=Homo sapiens OX=9606 GN=KDR PE=1 SV=2	'KDR'	10
KTIGKLKTEL	Protein FAM184A OS=Homo sapiens OX=9606 GN=FAM184A PE=2 SV=3	'FAM184A'	10
KTIGKLQVFP	C-X-C motif chemokine 6 OS=Homo sapiens OX=9606 GN=CXCL6 PE=1 SV=4	'CXCL6'	10
KTLAYLLPAIVHI	Probable ATP-dependent RNA helicase DDX17 OS=Homo sapiens OX=9606 GN=DDX17 PE=1 SV=2	'DDX17'	13
KTLEGEFSV	Transcriptional repressor protein YY1 OS=Homo sapiens OX=9606 GN=YY1 PE=1 SV=2	'YY1'	9
KTLERSYLL	Ribonucleoside-diphosphate reductase large subunit OS=Homo sapiens OX=9606 GN=RRM1 PE=1 SV=1	'RRM1'	9
KTMEDTLMTV	Arfaptin-2 OS=Homo sapiens OX=9606 GN=ARFIP2 PE=1 SV=1	'ARFIP2'	10
KTNHRLSLP	Growth factor receptor-bound protein 7 OS=Homo sapiens OX=9606 GN=GRB7 PE=1 SV=2	'GRB7'	9
KTPTISLKE	Cysteine protease ATG4C OS=Homo sapiens OX=9606 GN=ATG4C PE=1 SV=1	'ATG4C'	9
KTTDISIE	Protein AHNAK2 OS=Homo sapiens OX=9606 GN=AHNAK2 PE=1 SV=2	'AHNAK2'	8
KTTPLLSFL	(blank)	'?'	9
KVAPAPAVV	60S ribosomal protein L7a OS=Homo sapiens OX=9606 GN=RPL7A PE=1 SV=2	'RPL7A'	9
KVEMSGPVTV	Methylcytosine dioxygenase TET2 OS=Homo sapiens OX=9606 GN=TET2 PE=1 SV=3	'TET2'	10
KVFDPVPVGV	ATP-dependent RNA helicase A OS=Homo sapiens OX=9606 GN=DHX9 PE=1 SV=4	'DHX9'	10
KVGPVPVLV	Protein transport protein Sec61 subunit beta OS=Homo sapiens OX=9606 GN=SEC61B PE=1 SV=2	'SEC61B'	9
KVIDEIYRV	F-box only protein 28 OS=Homo sapiens OX=9606 GN=FBXO28 PE=1 SV=1	'FBXO28'	9
KVIDYVPGI	Protein mono-ADP-ribosyltransferase TIPARP OS=Homo sapiens OX=9606 GN=TIPARP PE=1 SV=1	'TIPARP'	9
KVIEINPYL	Proteasome subunit beta type-5 OS=Homo sapiens OX=9606 GN=PSMB5 PE=1 SV=3	'PSMB5'	9
KVIPTLALL	Thioredoxin domain-containing protein 9 OS=Homo sapiens OX=9606 GN=TXNDC9 PE=1 SV=2	'TXNDC9'	9
KVLATAEVMV	BPI fold-containing family B member 4 OS=Homo sapiens OX=9606 GN=BPIFB4 PE=2 SV=2	'BPIFB4'	10
KVLDFEHFL	Myosin light polypeptide 6 OS=Homo sapiens OX=9606 GN=MYL6 PE=1 SV=2	'MYL6'	9
KVLDILQHI	F-box only protein 21 OS=Homo sapiens OX=9606 GN=FBXO21 PE=2 SV=2	'FBXO21'	9
KVLDVLWEL	Ubiquitin carboxyl-terminal hydrolase 24 OS=Homo sapiens OX=9606 GN=USP24 PE=1 SV=3	'USP24'	9
KVLEILHRV	Probable E3 ubiquitin-protein ligase HERC4 OS=Homo sapiens OX=9606 GN=HERC4 PE=1 SV=1	'HERC4'	9
KVLELQTEL	Protein bicaudal D homolog 2 OS=Homo sapiens OX=9606 GN=BICD2 PE=1 SV=1	'BICD2'	9
KVLERVNAV	Proteasome activator complex subunit 2 OS=Homo sapiens OX=9606 GN=PSME2 PE=1 SV=4	'PSME2'	9
KVLEVHENL	Coiled-coil domain-containing protein 85C OS=Homo sapiens OX=9606 GN=CCDC85C PE=1 SV=1	'CCDC85C'	9
KVLGALLFV	Trafficking protein particle complex subunit 5 OS=Homo sapiens OX=9606 GN=TRAPPC5 PE=1 SV=1	'TRAPPC5'	9
KVLGIVVGV	CCR4-NOT transcription complex subunit 1 OS=Homo sapiens OX=9606 GN=CNOT1 PE=1 SV=2	'CNOT1'	9
KVLMDLLPV	VWFA and cache domain-containing protein 1 OS=Homo sapiens OX=9606 GN=CACHD1 PE=2 SV=2	'CACHD1'	9
KVLSKEFHL	Protein SET OS=Homo sapiens OX=9606 GN=SET PE=1 SV=3	'SET'	9
KVPPFTFHV	Caveolae-associated protein 1 OS=Homo sapiens OX=9606 GN=CAVIN1 PE=1 SV=1	'CAVIN1'	9
KVPVDPATYG	Gelsolin OS=Homo sapiens OX=9606 GN=GSN PE=1 SV=1	'GSN'	10
KVQEQIFNL	Protein Jade-1 OS=Homo sapiens OX=9606 GN=JADE1 PE=1 SV=1	'JADE1'	9
KVQQALREA	(blank)	'?'	9
KVSSAEGAAKEEPK	Non-histone chromosomal protein HMG-14 OS=Homo sapiens OX=9606 GN=HMGN1 PE=1 SV=3	'HMGN1'	14
KVVDPIVSNF	DNA-directed RNA polymerase III subunit RPC1 OS=Homo sapiens OX=9606 GN=POLR3A PE=1 SV=2	'POLR3A'	10
KVVDRIYSL	Abnormal spindle-like microcephaly-associated protein OS=Homo sapiens OX=9606 GN=ASPM PE=1 SV=2	'ASPM'	9
KVVDVVRNL	Interferon-induced GTP-binding protein Mx1 OS=Homo sapiens OX=9606 GN=MX1 PE=1 SV=4	'MX1'	9
KVVEGMFIIV	UHRF1-binding protein 1 OS=Homo sapiens OX=9606 GN=UHRF1BP1 PE=1 SV=1	'UHRF1BP1'	10
KVVEIVKKL	U4/U6.U5 tri-snRNP-associated protein 1 OS=Homo sapiens OX=9606 GN=SART1 PE=1 SV=1	'SART1'	9
KVVIIPPFE	Signal-induced proliferation-associated 1-like protein 3 OS=Homo sapiens OX=9606 GN=SIPA1L3 PE=1 SV=3	'SIPA1L3'	9
KVVNPYYL	5'-AMP-activated protein kinase catalytic subunit alpha-1 OS=Homo sapiens OX=9606 GN=PRKAA1 PE=1 SV=4	'PRKAA1'	8
KVVSVLHHL	Liprin-beta-1 OS=Homo sapiens OX=9606 GN=PPFIBP1 PE=1 SV=2	'PPFIBP1'	9
KVYTVVDEMFL	AP-2 complex subunit sigma OS=Homo sapiens OX=9606 GN=AP2S1 PE=1 SV=2	'AP2S1'	11
LALIYNEALKG	Protein S100-A6 OS=Homo sapiens OX=9606 GN=S100A6 PE=1 SV=1	'S100A6'	11
LALMIKAVVP	Putative dehydrogenase/reductase SDR family member 4-like 1 OS=Homo sapiens OX=9606 GN=DHRS4L1 PE=5 SV=1	'DHRS4L1'	10
LAMALVLAL	Multiple epidermal growth factor-like domains protein 8 OS=Homo sapiens OX=9606 GN=MEGF8 PE=1 SV=2	'MEGF8'	9
LAPLHIQLV	P3 protein OS=Homo sapiens OX=9606 GN=SLC10A3 PE=2 SV=1	'SLC10A3'	9
LATALALTFV	Acyl-coenzyme A oxidase-like protein OS=Homo sapiens OX=9606 GN=ACOXL PE=2 SV=3	'ACOXL'	10
LAVVAGVAAE	Molybdate-anion transporter OS=Homo sapiens OX=9606 GN=MFSD5 PE=1 SV=2	'MFSD5'	10
LCHKILILLVI	Glycerophosphodiester phosphodiesterase domain-containing protein 4 OS=Homo sapiens OX=9606 GN=GDPD4 PE=2 SV=1	'GDPD4'	11
LDAAAARQP	NCK-interacting protein with SH3 domain OS=Homo sapiens OX=9606 GN=NCKIPSD PE=1 SV=1	'NCKIPSD'	9
LDFMYAGQLT	Zinc finger and BTB domain-containing protein 3 OS=Homo sapiens OX=9606 GN=ZBTB3 PE=1 SV=1	'ZBTB3'	10
LDINALQEL	Tetratricopeptide repeat protein 39C OS=Homo sapiens OX=9606 GN=TTC39C PE=2 SV=2	'TTC39C'	9
LDKKVEKV	Heat shock protein HSP 90-beta OS=Homo sapiens OX=9606 GN=HSP90AB1 PE=1 SV=4	'HSP90AB1'	8
LDRLLSLSRKS	BPI fold-containing family B member 6 OS=Homo sapiens OX=9606 GN=BPIFB6 PE=1 SV=1	'BPIFB6'	11
LDSEALLTL	Fibrillin-3 OS=Homo sapiens OX=9606 GN=FBN3 PE=2 SV=3	'FBN3'	9
LDVVLTPMLA	Fatty-acid amide hydrolase 1 OS=Homo sapiens OX=9606 GN=FAAH PE=1 SV=2	'FAAH'	10
LEDEVTRNL	[Pyruvate dehydrogenase [acetyl-transferring]]-phosphatase 2, mitochondrial OS=Homo sapiens OX=9606 GN=PDP2 PE=2 SV=2	'PDP2'	9
LEEERTPTP	39S ribosomal protein L28, mitochondrial OS=Homo sapiens OX=9606 GN=MRPL28 PE=1 SV=4	'MRPL28'	9
LEQDNIKQA	General transcription factor 3C polypeptide 3 OS=Homo sapiens OX=9606 GN=GTF3C3 PE=1 SV=1	'GTF3C3'	9
LEQLALEFQ	5' exonuclease Apollo OS=Homo sapiens OX=9606 GN=DCLRE1B PE=1 SV=1	'DCLRE1B'	9
LERILVCLL	Annexin A8 OS=Homo sapiens OX=9606 GN=ANXA8 PE=1 SV=3	'ANXA8'	9
LFEKLLQLT	Inactive phospholipase D5 OS=Homo sapiens OX=9606 GN=PLD5 PE=2 SV=2	'PLD5'	9
LFGHENRV	Guanine nucleotide-binding protein subunit beta-5 OS=Homo sapiens OX=9606 GN=GNB5 PE=1 SV=2	'GNB5'	8
LFLCPQKELT	Interferon lambda receptor 1 OS=Homo sapiens OX=9606 GN=IFNLR1 PE=1 SV=1	'IFNLR1'	10
LFSEVKYIT	Thioredoxin domain-containing protein 16 OS=Homo sapiens OX=9606 GN=TXNDC16 PE=1 SV=4	'TXNDC16'	9
LGFEDGSVLK	Ubiquitin carboxyl-terminal hydrolase isozyme L1 OS=Homo sapiens OX=9606 GN=UCHL1 PE=1 SV=2	'UCHL1'	10
LGGGVGVIKM	Kelch-like protein 20 OS=Homo sapiens OX=9606 GN=KLHL20 PE=1 SV=4	'KLHL20'	10
LGGLDVLEAE	Protein phosphatase 1L OS=Homo sapiens OX=9606 GN=PPM1L PE=1 SV=1	'PPM1L'	10
LGHMIVTLV	Neuromedin-B receptor OS=Homo sapiens OX=9606 GN=NMBR PE=1 SV=2	'NMBR'	9
LGIGLAFLM	MAM and LDL-receptor class A domain-containing protein 1 OS=Homo sapiens OX=9606 GN=MALRD1 PE=1 SV=4	'MALRD1'	9
LGLDLRSGLL	NPC1-like intracellular cholesterol transporter 1 OS=Homo sapiens OX=9606 GN=NPC1L1 PE=1 SV=2	'NPC1L1'	10
LGPMALLLL	Glycoprotein hormone beta-5 OS=Homo sapiens OX=9606 GN=GPHB5 PE=1 SV=1	'GPHB5'	9
LGPPPAPPL	WW domain-binding protein 11 OS=Homo sapiens OX=9606 GN=WBP11 PE=1 SV=1	'WBP11'	9
LGSVPGLRPA	tRNA modification GTPase GTPBP3, mitochondrial OS=Homo sapiens OX=9606 GN=GTPBP3 PE=1 SV=2	'GTPBP3'	10
LGVVFGKG	SID1 transmembrane family member 2 OS=Homo sapiens OX=9606 GN=SIDT2 PE=1 SV=2	'SIDT2'	8
LHDNLIIS	Cytospin-A OS=Homo sapiens OX=9606 GN=SPECC1L PE=1 SV=2	'SPECC1L'	8
LHLIESEIL	WD repeat-containing protein 19 OS=Homo sapiens OX=9606 GN=WDR19 PE=1 SV=2	'WDR19'	9
LIAEPFYHL	Protein polybromo-1 OS=Homo sapiens OX=9606 GN=PBRM1 PE=1 SV=1	'PBRM1'	9
LIDKLETEL	Maestro heat-like repeat-containing protein family member 2B OS=Homo sapiens OX=9606 GN=MROH2B PE=2 SV=3	'MROH2B'	9
LILEFVMI	Potassium voltage-gated channel subfamily KQT member 5 OS=Homo sapiens OX=9606 GN=KCNQ5 PE=1 SV=3;Potassium voltage-gated channel subfamily KQT member 4 OS=Homo sapiens OX=9606 GN=KCNQ4 PE=1 SV=2	'KCNQ5'	8
LILPVLPRL	SOSS complex subunit C OS=Homo sapiens OX=9606 GN=INIP PE=1 SV=1	'INIP'	9
LIQMKLSLV	Unhealthy ribosome biogenesis protein 2 homolog OS=Homo sapiens OX=9606 GN=URB2 PE=1 SV=2	'URB2'	9
LKAVPSQKRT	Protein S100-A11 OS=Homo sapiens OX=9606 GN=S100A11 PE=1 SV=2	'S100A11'	10
LKAVSSAAIA	Ankyrin and armadillo repeat-containing protein OS=Homo sapiens OX=9606 GN=ANKAR PE=2 SV=3	'ANKAR'	10
LKILKLLIS	Glucagon-like peptide 2 receptor OS=Homo sapiens OX=9606 GN=GLP2R PE=2 SV=1	'GLP2R'	9
LKVPEDLP	Protocadherin Fat 2 OS=Homo sapiens OX=9606 GN=FAT2 PE=1 SV=2	'FAT2'	8
LLAAWTARA	Amyloid-beta precursor protein OS=Homo sapiens OX=9606 GN=APP PE=1 SV=3	'APP'	9
LLDKLKFSVL	Protein furry homolog OS=Homo sapiens OX=9606 GN=FRY PE=1 SV=1	'FRY'	10
LLDNTDIHL	Lon protease homolog 2, peroxisomal OS=Homo sapiens OX=9606 GN=LONP2 PE=1 SV=1	'LONP2'	9
LLDPSVFHV	Nucleolar complex protein 4 homolog OS=Homo sapiens OX=9606 GN=NOC4L PE=1 SV=1	'NOC4L'	9
LLDRFLATV	Cyclin-I OS=Homo sapiens OX=9606 GN=CCNI PE=1 SV=1	'CCNI'	9
LLDVTPLSL	Heat shock-related 70 kDa protein 2 OS=Homo sapiens OX=9606 GN=HSPA2 PE=1 SV=1	'HSPA2'	9
LLEEDTPRYM	Supervillin OS=Homo sapiens OX=9606 GN=SVIL PE=1 SV=2	'SVIL'	10
LLEVGSERPV	Intercellular adhesion molecule 5 OS=Homo sapiens OX=9606 GN=ICAM5 PE=1 SV=3	'ICAM5'	10
LLFPESIRV	TBC1 domain family member 9B OS=Homo sapiens OX=9606 GN=TBC1D9B PE=1 SV=3	'TBC1D9B'	9
LLGAMMLPAI	Disintegrin and metalloproteinase domain-containing protein 8 OS=Homo sapiens OX=9606 GN=ADAM8 PE=1 SV=2	'ADAM8'	10
LLGPPPVGV	Cip1-interacting zinc finger protein OS=Homo sapiens OX=9606 GN=CIZ1 PE=1 SV=2	'CIZ1'	9
LLGPRLVLA	Transmembrane emp24 domain-containing protein 10 OS=Homo sapiens OX=9606 GN=TMED10 PE=1 SV=2	'TMED10'	9
LLIDDKGTIKL	Cyclin-dependent kinase 1 OS=Homo sapiens OX=9606 GN=CDK1 PE=1 SV=3	'CDK1'	11
LLIDELNKL	Anillin OS=Homo sapiens OX=9606 GN=ANLN PE=1 SV=2	'ANLN'	9
LLIENVASL	Glutathione peroxidase 1 OS=Homo sapiens OX=9606 GN=GPX1 PE=1 SV=4	'GPX1'	9
LLIFLITML	NADH-ubiquinone oxidoreductase chain 5 OS=Homo sapiens OX=9606 GN=MT-ND5 PE=1 SV=2	'MT-ND5'	9
LLIGHLERV	Nuclear pore complex protein Nup205 OS=Homo sapiens OX=9606 GN=NUP205 PE=1 SV=3	'NUP205'	9
LLLDPSGSHA	Histone deacetylase 7 OS=Homo sapiens OX=9606 GN=HDAC7 PE=1 SV=2	'HDAC7'	10
LLLDSNIRL	ER membrane protein complex subunit 3 OS=Homo sapiens OX=9606 GN=EMC3 PE=1 SV=3	'EMC3'	9
LLLDVPTAAVQA	Gamma-interferon-inducible lysosomal thiol reductase OS=Homo sapiens OX=9606 GN=IFI30 PE=1 SV=3	'IFI30'	12
LLLEILHEI	ERO1-like protein alpha OS=Homo sapiens OX=9606 GN=ERO1A PE=1 SV=2	'ERO1A'	9
LLLPLLPPLSP	Insulin-like growth factor-binding protein-like 1 OS=Homo sapiens OX=9606 GN=IGFBPL1 PE=2 SV=1	'IGFBPL1'	11
LLMATILHL	Coatomer subunit beta OS=Homo sapiens OX=9606 GN=COPB1 PE=1 SV=3	'COPB1'	9
LLNEILEQV	Condensin complex subunit 3 OS=Homo sapiens OX=9606 GN=NCAPG PE=1 SV=1	'NCAPG'	9
LLNNYSSEIT	Serine-protein kinase ATM OS=Homo sapiens OX=9606 GN=ATM PE=1 SV=4	'ATM'	10
LLPDIISRL	Condensin complex subunit 1 OS=Homo sapiens OX=9606 GN=NCAPD2 PE=1 SV=3	'NCAPD2'	9
LLPDLIQKV	Puromycin-sensitive aminopeptidase OS=Homo sapiens OX=9606 GN=NPEPPS PE=1 SV=2	'NPEPPS'	9
LLPDQIEKL	Oxidation resistance protein 1 OS=Homo sapiens OX=9606 GN=OXR1 PE=1 SV=2	'OXR1'	9
LLPDQPPYHL	Ubiquitin/ISG15-conjugating enzyme E2 L6 OS=Homo sapiens OX=9606 GN=UBE2L6 PE=1 SV=4	'UBE2L6'	10
LLPEASLLI	NACHT, LRR and PYD domains-containing protein 3 OS=Homo sapiens OX=9606 GN=NLRP3 PE=1 SV=3	'NLRP3'	9
LLPEEIGKL	Sorting nexin-7 OS=Homo sapiens OX=9606 GN=SNX7 PE=1 SV=1	'SNX7'	9
LLPERPPYL	ERBB receptor feedback inhibitor 1 OS=Homo sapiens OX=9606 GN=ERRFI1 PE=1 SV=1	'ERRFI1'	9
LLPEYHQRV	Helicase SKI2W OS=Homo sapiens OX=9606 GN=SKIV2L PE=1 SV=3	'SKIV2L'	9
LLPLKLLQL	Stereocilin OS=Homo sapiens OX=9606 GN=STRC PE=2 SV=1	'STRC'	9
LLPNKLNKL	Coiled-coil-helix-coiled-coil-helix domain-containing protein 1 OS=Homo sapiens OX=9606 GN=CHCHD1 PE=1 SV=1	'CHCHD1'	9
LLPPPLPSL	Protein SERAC1 OS=Homo sapiens OX=9606 GN=SERAC1 PE=1 SV=1	'SERAC1'	9
LLPPPMKEL	Eukaryotic translation initiation factor 5B OS=Homo sapiens OX=9606 GN=EIF5B PE=1 SV=4	'EIF5B'	9
LLPQLGIG	UPF0565 protein C2orf69 OS=Homo sapiens OX=9606 GN=C2orf69 PE=1 SV=1	'C2orf69'	8
LLPSHPLEL	Proteasome maturation protein OS=Homo sapiens OX=9606 GN=POMP PE=1 SV=1	'POMP'	9
LLPSVVLKL	Proheparin-binding EGF-like growth factor OS=Homo sapiens OX=9606 GN=HBEGF PE=1 SV=1	'HBEGF'	9
LLPTEQPRL	Adrenocortical dysplasia protein homolog OS=Homo sapiens OX=9606 GN=ACD PE=1 SV=3	'ACD'	9
LLQEVEHQL	E3 ubiquitin-protein ligase TRIM37 OS=Homo sapiens OX=9606 GN=TRIM37 PE=1 SV=2	'TRIM37'	9
LLSGPGLAPAA	Histone-lysine N-methyltransferase, H3 lysine-79 specific OS=Homo sapiens OX=9606 GN=DOT1L PE=1 SV=3	'DOT1L'	11
LMDHTIPEV	Syntenin-1 OS=Homo sapiens OX=9606 GN=SDCBP PE=1 SV=1	'SDCBP'	9
LMEHIHKL	60S ribosomal protein L19 OS=Homo sapiens OX=9606 GN=RPL19 PE=1 SV=1	'RPL19'	8
LMHIGPLYP	HEAT repeat-containing protein 5B OS=Homo sapiens OX=9606 GN=HEATR5B PE=1 SV=2	'HEATR5B'	9
LMIKALEL	Myosin-11 OS=Homo sapiens OX=9606 GN=MYH11 PE=1 SV=3;Myosin-9 OS=Homo sapiens OX=9606 GN=MYH9 PE=1 SV=4	'MYH11'	8
LMIPQTLAQQN	Histone-lysine N-methyltransferase 2C OS=Homo sapiens OX=9606 GN=KMT2C PE=1 SV=3	'KMT2C'	11
LMKANPLS	Disco-interacting protein 2 homolog A OS=Homo sapiens OX=9606 GN=DIP2A PE=1 SV=2	'DIP2A'	8
LMMDPLTGL	Heterogeneous nuclear ribonucleoprotein Q OS=Homo sapiens OX=9606 GN=SYNCRIP PE=1 SV=2	'SYNCRIP'	9
LMNAVVQTV	Catenin alpha-1 OS=Homo sapiens OX=9606 GN=CTNNA1 PE=1 SV=1	'CTNNA1'	9
LMNGSATPLP	Interferon regulatory factor 2-binding protein 2 OS=Homo sapiens OX=9606 GN=IRF2BP2 PE=1 SV=2	'IRF2BP2'	10
LMVDHVTEV	Steroid receptor RNA activator 1 OS=Homo sapiens OX=9606 GN=SRA1 PE=1 SV=1	'SRA1'	9
LNKEELAVL	Zinc finger CCCH-type antiviral protein 1 OS=Homo sapiens OX=9606 GN=ZC3HAV1 PE=1 SV=3	'ZC3HAV1'	9
LNLAISDLL	Cysteinyl leukotriene receptor 2 OS=Homo sapiens OX=9606 GN=CYSLTR2 PE=1 SV=1;Neuropeptide FF receptor 2 OS=Homo sapiens OX=9606 GN=NPFFR2 PE=1 SV=2;C-C chemokine receptor type 1 OS=Homo sapiens OX=9606 GN=CCR1 PE=1 SV=1;C-C chemokine receptor type 2 OS=Homo sapiens OX=9606 GN=CCR2 PE=1 SV=1	'CYSLTR2'	9
LPHAILRL	Actin, cytoplasmic 1 OS=Homo sapiens OX=9606 GN=ACTB PE=1 SV=1;Beta-actin-like protein 2 OS=Homo sapiens OX=9606 GN=ACTBL2 PE=1 SV=2	'ACTB'	8
LPIIPASSI	RAB6A-GEF complex partner protein 1 OS=Homo sapiens OX=9606 GN=RIC1 PE=1 SV=2	'RIC1'	9
LPKKTESHHKAKGK	Histone H2A type 1-C OS=Homo sapiens OX=9606 GN=HIST1H2AC PE=1 SV=3	'HIST1H2AC'	14
LPLVVVLTI	Probable phospholipid-transporting ATPase VD OS=Homo sapiens OX=9606 GN=ATP10D PE=2 SV=3	'ATP10D'	9
LPSLVVQL	XK-related protein 7 OS=Homo sapiens OX=9606 GN=XKR7 PE=2 SV=1	'XKR7'	8
LPTVPMLGLT	Mediator of RNA polymerase II transcription subunit 14 OS=Homo sapiens OX=9606 GN=MED14 PE=1 SV=2	'MED14'	10
LQAGLPANAST	Fibroblast growth factor receptor 2 OS=Homo sapiens OX=9606 GN=FGFR2 PE=1 SV=1	'FGFR2'	11
LQDGEAWPP	Natural cytotoxicity triggering receptor 3 ligand 1 OS=Homo sapiens OX=9606 GN=NCR3LG1 PE=1 SV=1	'NCR3LG1'	9
LQKIIQFVE	Protein ZGRF1 OS=Homo sapiens OX=9606 GN=ZGRF1 PE=1 SV=3	'ZGRF1'	9
LQLDRRGAE	Plakophilin-3 OS=Homo sapiens OX=9606 GN=PKP3 PE=1 SV=1	'PKP3'	9
LQVMGLQLQL	Scavenger receptor class A member 3 OS=Homo sapiens OX=9606 GN=SCARA3 PE=1 SV=1	'SCARA3'	10
LRNVSTGD	Keratin, type I cytoskeletal 10 OS=Homo sapiens OX=9606 GN=KRT10 PE=1 SV=6	'KRT10'	8
LSCPLDLTL	Glycine receptor subunit beta OS=Homo sapiens OX=9606 GN=GLRB PE=1 SV=1	'GLRB'	9
LSDIALRIV	Fructose-bisphosphate aldolase C OS=Homo sapiens OX=9606 GN=ALDOC PE=1 SV=2	'ALDOC'	9
LSDPPGRAAP	7SK snRNA methylphosphate capping enzyme OS=Homo sapiens OX=9606 GN=MEPCE PE=1 SV=1	'MEPCE'	10
LSDQTKEKE	Single-stranded DNA-binding protein, mitochondrial OS=Homo sapiens OX=9606 GN=SSBP1 PE=1 SV=1	'SSBP1'	9
LSEAFVIKGL	Tetratricopeptide repeat protein 7A OS=Homo sapiens OX=9606 GN=TTC7A PE=1 SV=3	'TTC7A'	10
LSENLLVTV	Tetratricopeptide repeat protein 39B OS=Homo sapiens OX=9606 GN=TTC39B PE=1 SV=4	'TTC39B'	9
LSFCLTVLS	CAAX prenyl protease 1 homolog OS=Homo sapiens OX=9606 GN=ZMPSTE24 PE=1 SV=2	'ZMPSTE24'	9
LSFLLTVLQ	Transformation/transcription domain-associated protein OS=Homo sapiens OX=9606 GN=TRRAP PE=1 SV=3	'TRRAP'	9
LSKICLSHS	KAT8 regulatory NSL complex subunit 1-like protein OS=Homo sapiens OX=9606 GN=KANSL1L PE=1 SV=2	'KANSL1L'	9
LSLENLEKI	Phosphatidylinositide phosphatase SAC2 OS=Homo sapiens OX=9606 GN=INPP5F PE=1 SV=3	'INPP5F'	9
LSLLCIPAI	LARGE xylosyl- and glucuronyltransferase 1 OS=Homo sapiens OX=9606 GN=LARGE1 PE=1 SV=1	'LARGE1'	9
LSLPPCLKI	(blank)	'?'	9
LSMKARPEVNL	Laminin subunit alpha-2 OS=Homo sapiens OX=9606 GN=LAMA2 PE=1 SV=4	'LAMA2'	11
LSNNSVVEI	Microspherule protein 1 OS=Homo sapiens OX=9606 GN=MCRS1 PE=1 SV=1	'MCRS1'	9
LSPEEILLS	Xanthine dehydrogenase/oxidase OS=Homo sapiens OX=9606 GN=XDH PE=1 SV=4	'XDH'	9
LSPEERVRA	AMSH-like protease OS=Homo sapiens OX=9606 GN=STAMBPL1 PE=1 SV=2	'STAMBPL1'	9
LSPTQNESL	AP-3 complex subunit beta-2 OS=Homo sapiens OX=9606 GN=AP3B2 PE=1 SV=2	'AP3B2'	9
LSRILLGQNR	NEDD4-binding protein 2-like 2 OS=Homo sapiens OX=9606 GN=N4BP2L2 PE=1 SV=1	'N4BP2L2'	10
LSVGILAKE	CMP-sialic acid transporter OS=Homo sapiens OX=9606 GN=SLC35A1 PE=1 SV=1	'SLC35A1'	9
LSWVFLVVI	(blank)	'?'	9
LTFSENVDLT	DNA replication licensing factor MCM2 OS=Homo sapiens OX=9606 GN=MCM2 PE=1 SV=4	'MCM2'	10
LTLDGLPPLR	Protein phosphatase 1 regulatory subunit 35 OS=Homo sapiens OX=9606 GN=PPP1R35 PE=1 SV=1	'PPP1R35'	10
LTLSNLLLT	Serine/threonine-protein kinase PLK4 OS=Homo sapiens OX=9606 GN=PLK4 PE=1 SV=3	'PLK4'	9
LTQLPLLQP	Nitric oxide synthase, endothelial OS=Homo sapiens OX=9606 GN=NOS3 PE=1 SV=4	'NOS3'	9
LTTLDVTKLT	Eukaryotic translation initiation factor 2 subunit 3 OS=Homo sapiens OX=9606 GN=EIF2S3 PE=1 SV=3	'EIF2S3'	10
LTVKDKDL	Serine/threonine-protein phosphatase 6 regulatory ankyrin repeat subunit B OS=Homo sapiens OX=9606 GN=ANKRD44 PE=1 SV=3	'ANKRD44'	8
LTYAELELI	V-set and transmembrane domain-containing protein 4 OS=Homo sapiens OX=9606 GN=VSTM4 PE=2 SV=3	'VSTM4'	9
LVANGALVSI	Integrin-linked protein kinase OS=Homo sapiens OX=9606 GN=ILK PE=1 SV=2	'ILK'	10
LVFPTEVWT	Neurexin-1 OS=Homo sapiens OX=9606 GN=NRXN1 PE=2 SV=1	'NRXN1'	9
LVQESEEKKS	Protein PIGBOS1 OS=Homo sapiens OX=9606 GN=PIGBOS1 PE=3 SV=1	'PIGBOS1'	10
MALVAAILL	Vesicle-associated membrane protein 4 OS=Homo sapiens OX=9606 GN=VAMP4 PE=1 SV=2	'VAMP4'	9
MATAASSSSLEKS	Actin, cytoplasmic 1 OS=Homo sapiens OX=9606 GN=ACTB PE=1 SV=1	'ACTB'	13
MDISVPKL	Neuroblast differentiation-associated protein AHNAK OS=Homo sapiens OX=9606 GN=AHNAK PE=1 SV=2	'AHNAK'	8
MEEEASRSAA	YY1-associated protein 1 OS=Homo sapiens OX=9606 GN=YY1AP1 PE=1 SV=2	'YY1AP1'	10
MEENFAVEA	Vimentin OS=Homo sapiens OX=9606 GN=VIM PE=1 SV=4	'VIM'	9
MEQGRVTIA	DNA replication licensing factor MCM3 OS=Homo sapiens OX=9606 GN=MCM3 PE=1 SV=3	'MCM3'	9
MEQRGQNAP	Tumor necrosis factor receptor superfamily member 10B OS=Homo sapiens OX=9606 GN=TNFRSF10B PE=1 SV=2	'TNFRSF10B'	9
MEQSPDMHNA	Transcription factor SOX-11 OS=Homo sapiens OX=9606 GN=SOX11 PE=1 SV=2;Transcription factor SOX-4 OS=Homo sapiens OX=9606 GN=SOX4 PE=1 SV=1	'SOX11'	10
MESDDARAA	Protein phosphatase 1 regulatory subunit 14B OS=Homo sapiens OX=9606 GN=PPP1R14B PE=1 SV=3	'PPP1R14B'	9
MFGGPGTASRPSSS	Vimentin OS=Homo sapiens OX=9606 GN=VIM PE=1 SV=4	'VIM'	14
MFVLTVAA	Cadherin-2 OS=Homo sapiens OX=9606 GN=CDH2 PE=1 SV=4	'CDH2'	8
MGIKFLEV	Protein transport protein Sec61 subunit alpha isoform 2 OS=Homo sapiens OX=9606 GN=SEC61A2 PE=2 SV=3	'SEC61A2'	8
MIIVGLSVV	Neuronal acetylcholine receptor subunit alpha-7 OS=Homo sapiens OX=9606 GN=CHRNA7 PE=1 SV=5	'CHRNA7'	9
MILDIVNNL	Protein KIAA0100 OS=Homo sapiens OX=9606 GN=KIAA0100 PE=1 SV=3	'KIAA0100'	9
MIPLLLAAL	Deoxyribonuclease-2-alpha OS=Homo sapiens OX=9606 GN=DNASE2 PE=1 SV=2	'DNASE2'	9
MIVDPLRSGF	Proteasome inhibitor PI31 subunit OS=Homo sapiens OX=9606 GN=PSMF1 PE=1 SV=2	'PSMF1'	10
MKRVQQSSGPA	Mitochondrial import inner membrane translocase subunit Tim10 OS=Homo sapiens OX=9606 GN=TIMM10 PE=1 SV=1	'TIMM10'	11
MLANDIARL	EH domain-containing protein 1 OS=Homo sapiens OX=9606 GN=EHD1 PE=1 SV=2	'EHD1'	9
MLDDRAYLV	Nucleoporin NUP188 homolog OS=Homo sapiens OX=9606 GN=NUP188 PE=1 SV=1	'NUP188'	9
MLENYSLLL	Putative zinc finger protein 487 OS=Homo sapiens OX=9606 GN=ZNF487 PE=5 SV=3	'ZNF487'	9
MLFPGSIAL	Microtubule-associated protein RP/EB family member 1 OS=Homo sapiens OX=9606 GN=MAPRE1 PE=1 SV=3	'MAPRE1'	9
MLIGEIFEL	Autophagy-related protein 9A OS=Homo sapiens OX=9606 GN=ATG9A PE=1 SV=3;Sorting nexin-25 OS=Homo sapiens OX=9606 GN=SNX25 PE=1 SV=2	'ATG9A'	9
MLIPHTPIE	BCL-6 corepressor OS=Homo sapiens OX=9606 GN=BCOR PE=1 SV=1	'BCOR'	9
MLLATLLLL	Low-density lipoprotein receptor-related protein 10 OS=Homo sapiens OX=9606 GN=LRP10 PE=1 SV=2	'LRP10'	9
MLLEIPYMAA	Eukaryotic translation initiation factor 3 subunit C-like protein OS=Homo sapiens OX=9606 GN=EIF3CL PE=3 SV=1	'EIF3CL'	10
MLLSVPLLL	Calreticulin OS=Homo sapiens OX=9606 GN=CALR PE=1 SV=1	'CALR'	9
MLLSVPLLLG	Calreticulin OS=Homo sapiens OX=9606 GN=CALR PE=1 SV=1	'CALR'	10
MLNGQEVRL	Beta-2-syntrophin OS=Homo sapiens OX=9606 GN=SNTB2 PE=1 SV=1	'SNTB2'	9
MLPGFLHRL	Actin-related protein 10 OS=Homo sapiens OX=9606 GN=ACTR10 PE=1 SV=1	'ACTR10'	9
MLPGLALLL	Amyloid-beta precursor protein OS=Homo sapiens OX=9606 GN=APP PE=1 SV=3	'APP'	9
MLPGLPYHL	Transcription factor GATA-6 OS=Homo sapiens OX=9606 GN=GATA6 PE=1 SV=2	'GATA6'	9
MLPHAPGVQM	Histone deacetylase 1 OS=Homo sapiens OX=9606 GN=HDAC1 PE=1 SV=1	'HDAC1'	10
MLPKDIAKL	Cyclin-dependent kinases regulatory subunit 1 OS=Homo sapiens OX=9606 GN=CKS1B PE=1 SV=1	'CKS1B'	9
MLPLLAALL	Transmembrane protein 158 OS=Homo sapiens OX=9606 GN=TMEM158 PE=2 SV=2	'TMEM158'	9
MLPPPPLTA	DNA ligase 1 OS=Homo sapiens OX=9606 GN=LIG1 PE=1 SV=1	'LIG1'	9
MLPPVLTHL	Protein NDRG3 OS=Homo sapiens OX=9606 GN=NDRG3 PE=1 SV=2	'NDRG3'	9
MLPSILNQL	Transcription factor BTF3 OS=Homo sapiens OX=9606 GN=BTF3 PE=1 SV=1	'BTF3'	9
MLPYHIPHL	E3 ubiquitin-protein ligase listerin OS=Homo sapiens OX=9606 GN=LTN1 PE=1 SV=6	'LTN1'	9
MLTADGDLYTL	Regulator of chromosome condensation OS=Homo sapiens OX=9606 GN=RCC1 PE=1 SV=1	'RCC1'	11
MMMALLVPL	Cytochrome c1, heme protein, mitochondrial OS=Homo sapiens OX=9606 GN=CYC1 PE=1 SV=3	'CYC1'	9
MNVAEVDKV	40S ribosomal protein S21 OS=Homo sapiens OX=9606 GN=RPS21 PE=1 SV=1	'RPS21'	9
MPEVAVEGP	Neuroblast differentiation-associated protein AHNAK OS=Homo sapiens OX=9606 GN=AHNAK PE=1 SV=2	'AHNAK'	9
MPPLVRGAQ	Transcriptional repressor p66-alpha OS=Homo sapiens OX=9606 GN=GATAD2A PE=1 SV=1	'GATAD2A'	9
MPVLGSVSS	Shootin-1 OS=Homo sapiens OX=9606 GN=SHTN1 PE=1 SV=4	'SHTN1'	9
MTAPCPPPPP	Guanine nucleotide-binding protein subunit beta-like protein 1 OS=Homo sapiens OX=9606 GN=GNB1L PE=1 SV=2	'GNB1L'	10
MVAPAVASV	Transcription factor AP-1 OS=Homo sapiens OX=9606 GN=JUN PE=1 SV=2	'JUN'	9
MVDGTLLLL	HLA class I histocompatibility antigen, alpha chain E OS=Homo sapiens OX=9606 GN=HLA-E PE=1 SV=4	'HLA-E'	9
MVLENVKEM	Small nuclear ribonucleoprotein Sm D2 OS=Homo sapiens OX=9606 GN=SNRPD2 PE=1 SV=1	'SNRPD2'	9
MVVDIVQEL	Pyridoxal kinase OS=Homo sapiens OX=9606 GN=PDXK PE=1 SV=1	'PDXK'	9
MVVGTGTSLAL	Keratinocyte-associated protein 2 OS=Homo sapiens OX=9606 GN=KRTCAP2 PE=1 SV=2	'KRTCAP2'	11
NEDLRSWTA	HLA class I histocompatibility antigen, Cw-1 alpha chain OS=Homo sapiens OX=9606 GN=HLA-C PE=1 SV=1;HLA class I histocompatibility antigen, A-31 alpha chain OS=Homo sapiens OX=9606 GN=HLA-A PE=1 SV=2;HLA class I histocompatibility antigen, Cw-8 alpha chain OS=Homo sapiens OX=9606 GN=HLA-C PE=1 SV=1;HLA class I histocompatibility antigen, A-25 alpha chain OS=Homo sapiens OX=9606 GN=HLA-A PE=1 SV=1…	'HLA-C'	9
NEEEIRANVA	Syntenin-1 OS=Homo sapiens OX=9606 GN=SDCBP PE=1 SV=1	'SDCBP'	10
NEIKDSVVA	Elongation factor 2 OS=Homo sapiens OX=9606 GN=EEF2 PE=1 SV=4	'EEF2'	9
NELLLFVAAA	(blank)	'?'	10
NFPTLSVQP	Terminal nucleotidyltransferase 5B OS=Homo sapiens OX=9606 GN=TENT5B PE=1 SV=2	'TENT5B'	9
NIIEAINEL	Translation initiation factor eIF-2B subunit beta OS=Homo sapiens OX=9606 GN=EIF2B2 PE=1 SV=3	'EIF2B2'	9
NIIPIIISL	Condensin-2 complex subunit D3 OS=Homo sapiens OX=9606 GN=NCAPD3 PE=1 SV=2	'NCAPD3'	9
NIIPYITNV	Clathrin heavy chain 1 OS=Homo sapiens OX=9606 GN=CLTC PE=1 SV=5	'CLTC'	9
NILDPRLLIAF	E3 SUMO-protein ligase CBX4 OS=Homo sapiens OX=9606 GN=CBX4 PE=1 SV=3	'CBX4'	11
NILETLLQM	28S ribosomal protein S35, mitochondrial OS=Homo sapiens OX=9606 GN=MRPS35 PE=1 SV=1	'MRPS35'	9
NILPLAQPAVVL	Beta-casein OS=Homo sapiens OX=9606 GN=CSN2 PE=1 SV=4	'CSN2'	12
NILPPLLQL	Importin subunit alpha-5 OS=Homo sapiens OX=9606 GN=KPNA1 PE=1 SV=3	'KPNA1'	9
NIPSFIVRL	40S ribosomal protein S9 OS=Homo sapiens OX=9606 GN=RPS9 PE=1 SV=3	'RPS9'	9
NKNSQLKTLLAIG	Acidic mammalian chitinase OS=Homo sapiens OX=9606 GN=CHIA PE=1 SV=1	'CHIA'	13
NLAEDIMRL	Vimentin OS=Homo sapiens OX=9606 GN=VIM PE=1 SV=4	'VIM'	9
NLAENISRV	Glycogen phosphorylase, brain form OS=Homo sapiens OX=9606 GN=PYGB PE=1 SV=5	'PYGB'	9
NLASFIEQV	Pterin-4-alpha-carbinolamine dehydratase OS=Homo sapiens OX=9606 GN=PCBD1 PE=1 SV=2	'PCBD1'	9
NLIDLDDLYV	THO complex subunit 2 OS=Homo sapiens OX=9606 GN=THOC2 PE=1 SV=2	'THOC2'	10
NLLPKLHIV	Chloride intracellular channel protein 4 OS=Homo sapiens OX=9606 GN=CLIC4 PE=1 SV=4;Chloride intracellular channel protein 1 OS=Homo sapiens OX=9606 GN=CLIC1 PE=1 SV=4	'CLIC4'	9
NLLQVLEKV	Keratin, type II cytoskeletal 80 OS=Homo sapiens OX=9606 GN=KRT80 PE=1 SV=2	'KRT80'	9
NLMEQPIKV	Junction plakoglobin OS=Homo sapiens OX=9606 GN=JUP PE=1 SV=3	'JUP'	9
NLPDEIYHV	N-terminal Xaa-Pro-Lys N-methyltransferase 1 OS=Homo sapiens OX=9606 GN=NTMT1 PE=1 SV=3	'NTMT1'	9
NLPDEMHSL	TATA box-binding protein-associated factor RNA polymerase I subunit B OS=Homo sapiens OX=9606 GN=TAF1B PE=1 SV=1	'TAF1B'	9
NLPGVLPAL	Tetratricopeptide repeat protein 12 OS=Homo sapiens OX=9606 GN=TTC12 PE=1 SV=2	'TTC12'	9
NLPIFLPRV	Melanophilin OS=Homo sapiens OX=9606 GN=MLPH PE=1 SV=1	'MLPH'	9
NLQDAIGAVN	Meiosis regulator and mRNA stability factor 1 OS=Homo sapiens OX=9606 GN=MARF1 PE=1 SV=6	'MARF1'	10
NLVEKTPAL	Putative ATP synthase subunit g 2, mitochondrial OS=Homo sapiens OX=9606 GN=ATP5MGL PE=5 SV=1	'ATP5MGL'	9
NLVIITVVQ	Olfactory receptor 6K2 OS=Homo sapiens OX=9606 GN=OR6K2 PE=2 SV=1	'OR6K2'	9
NLYPFVKTV	Bifunctional purine biosynthesis protein PURH OS=Homo sapiens OX=9606 GN=ATIC PE=1 SV=3	'ATIC'	9
NMEIIVETV	Zinc finger protein 142 OS=Homo sapiens OX=9606 GN=ZNF142 PE=1 SV=4	'ZNF142'	9
NMLDPITGQKL	Envoplakin OS=Homo sapiens OX=9606 GN=EVPL PE=1 SV=3	'EVPL'	11
NMLGFYPSIT	NADH-ubiquinone oxidoreductase chain 5 OS=Homo sapiens OX=9606 GN=MT-ND5 PE=1 SV=2	'MT-ND5'	10
NMPEILHHL	Protein artemis OS=Homo sapiens OX=9606 GN=DCLRE1C PE=1 SV=2	'DCLRE1C'	9
NMVAKVDEV	60S ribosomal protein L10a OS=Homo sapiens OX=9606 GN=RPL10A PE=1 SV=2	'RPL10A'	9
NMYGKVVTV	Transcription elongation factor SPT5 OS=Homo sapiens OX=9606 GN=SUPT5H PE=1 SV=1	'SUPT5H'	9
NQEVNKGVKEEIY	Nesprin-2 OS=Homo sapiens OX=9606 GN=SYNE2 PE=1 SV=3	'SYNE2'	13
NVIKVSVYL	COP9 signalosome complex subunit 1 OS=Homo sapiens OX=9606 GN=GPS1 PE=1 SV=4	'GPS1'	9
PAAIPHAAE	Platelet-activating factor acetylhydrolase IB subunit beta OS=Homo sapiens OX=9606 GN=PAFAH1B2 PE=1 SV=1	'PAFAH1B2'	9
PAFIHQSDVT	Exportin-6 OS=Homo sapiens OX=9606 GN=XPO6 PE=1 SV=1	'XPO6'	10
PALEVILLS	Protein NLRC5 OS=Homo sapiens OX=9606 GN=NLRC5 PE=1 SV=3	'NLRC5'	9
PALLLLVLL	Protein shisa-7 OS=Homo sapiens OX=9606 GN=SHISA7 PE=2 SV=3	'SHISA7'	9
PDLPVVVVAN	ADP-ribosylation factor-like protein 10 OS=Homo sapiens OX=9606 GN=ARL10 PE=2 SV=1	'ARL10'	10
PEAAEGPEV	Coiled-coil domain-containing protein 120 OS=Homo sapiens OX=9606 GN=CCDC120 PE=1 SV=1	'CCDC120'	9
PEDLSLSKQ	Zinc finger and BTB domain-containing protein 21 OS=Homo sapiens OX=9606 GN=ZBTB21 PE=1 SV=2	'ZBTB21'	9
PEISNGFRL	Sestrin-3 OS=Homo sapiens OX=9606 GN=SESN3 PE=1 SV=2	'SESN3'	9
PEKWESVKL	Ribosomal L1 domain-containing protein 1 OS=Homo sapiens OX=9606 GN=RSL1D1 PE=1 SV=3	'RSL1D1'	9
PELIELLTS	Selenocysteine-specific elongation factor OS=Homo sapiens OX=9606 GN=EEFSEC PE=1 SV=4	'EEFSEC'	9
PGAIVFAIL	Probable C-mannosyltransferase DPY19L1 OS=Homo sapiens OX=9606 GN=DPY19L1 PE=2 SV=1	'DPY19L1'	9
PGLALALTL	Chondroitin sulfate proteoglycan 4 OS=Homo sapiens OX=9606 GN=CSPG4 PE=1 SV=2	'CSPG4'	9
PGLVAGLLG	Krueppel-like factor 1 OS=Homo sapiens OX=9606 GN=KLF1 PE=1 SV=1	'KLF1'	9
PHLLLPLLL	Protocadherin-16 OS=Homo sapiens OX=9606 GN=DCHS1 PE=1 SV=1	'DCHS1'	9
PIAVVTVIII	UPF0606 protein KIAA1549L OS=Homo sapiens OX=9606 GN=KIAA1549L PE=2 SV=2	'KIAA1549L'	10
PKKTESHHKAKGK	Histone H2A type 1-C OS=Homo sapiens OX=9606 GN=HIST1H2AC PE=1 SV=3	'HIST1H2AC'	13
PKPLPDRP	Mitogen-activated protein kinase-binding protein 1 OS=Homo sapiens OX=9606 GN=MAPKBP1 PE=1 SV=4	'MAPKBP1'	8
PLDLPPPPPL	ABI gene family member 3 OS=Homo sapiens OX=9606 GN=ABI3 PE=1 SV=2	'ABI3'	10
PLLAALLQ	Cadherin-2 OS=Homo sapiens OX=9606 GN=CDH2 PE=1 SV=4	'CDH2'	8
PLPPSLPLL	Nuclear pore-associated protein 1 OS=Homo sapiens OX=9606 GN=NPAP1 PE=1 SV=2	'NPAP1'	9
PLTTQSPP	Bone morphogenetic protein 5 OS=Homo sapiens OX=9606 GN=BMP5 PE=2 SV=1	'BMP5'	8
PLVVVLTII	Probable phospholipid-transporting ATPase VD OS=Homo sapiens OX=9606 GN=ATP10D PE=2 SV=3	'ATP10D'	9
PMHTPLLL	Cystatin-D OS=Homo sapiens OX=9606 GN=CST5 PE=1 SV=1	'CST5'	8
PMQTLKVSVSAVT	HLA class II histocompatibility antigen, DM beta chain OS=Homo sapiens OX=9606 GN=HLA-DMB PE=1 SV=1	'HLA-DMB'	13
PNQALAITKV	Nuclear pore membrane glycoprotein 210-like OS=Homo sapiens OX=9606 GN=NUP210L PE=2 SV=1	'NUP210L'	10
PPAPPPPPP	Biorientation of chromosomes in cell division protein 1-like 1 OS=Homo sapiens OX=9606 GN=BOD1L1 PE=1 SV=2;Serine/threonine-protein kinase LMTK3 OS=Homo sapiens OX=9606 GN=LMTK3 PE=1 SV=2;Multiple epidermal growth factor-like domains protein 8 OS=Homo sapiens OX=9606 GN=MEGF8 PE=1 SV=2;Wiskott-Aldrich syndrome protein family member 2 OS=Homo sapiens OX=9606 GN=WASF2 PE=1 SV=3;Transforming acidic …	'BOD1L1'	9
PPHPPPPPP	R3H domain-containing protein 1 OS=Homo sapiens OX=9606 GN=R3HDM1 PE=1 SV=3	'R3HDM1'	9
PPLPPPPPP	Zinc finger protein 341 OS=Homo sapiens OX=9606 GN=ZNF341 PE=1 SV=2;IQ motif and SEC7 domain-containing protein 3 OS=Homo sapiens OX=9606 GN=IQSEC3 PE=2 SV=3;Formin-1 OS=Homo sapiens OX=9606 GN=FMN1 PE=1 SV=3;Formin-like protein 3 OS=Homo sapiens OX=9606 GN=FMNL3 PE=1 SV=3;Proline-rich protein 12 OS=Homo sapiens OX=9606 GN=PRR12 PE=1 SV=3;Lysine-specific demethylase 6B OS=Homo sapiens OX=9606 GN=…	'ZNF341'	9
PPPAPPPPP	Biorientation of chromosomes in cell division protein 1-like 1 OS=Homo sapiens OX=9606 GN=BOD1L1 PE=1 SV=2;Serine/threonine-protein kinase LMTK3 OS=Homo sapiens OX=9606 GN=LMTK3 PE=1 SV=2;Multiple epidermal growth factor-like domains protein 8 OS=Homo sapiens OX=9606 GN=MEGF8 PE=1 SV=2;Wiskott-Aldrich syndrome protein family member 2 OS=Homo sapiens OX=9606 GN=WASF2 PE=1 SV=3;FH2 domain-containin…	'BOD1L1'	9
PPPGPPQPPP	Diacylglycerol kinase delta OS=Homo sapiens OX=9606 GN=DGKD PE=1 SV=4	'DGKD'	10
PPPIPPPPP	(blank)	'?'	9
PPPPAPALV	Mitochondrial import receptor subunit TOM40 homolog OS=Homo sapiens OX=9606 GN=TOMM40 PE=1 SV=1	'TOMM40'	9
PPPPLTPPAPS	Histone-lysine N-methyltransferase 2B OS=Homo sapiens OX=9606 GN=KMT2B PE=1 SV=1	'KMT2B'	11
PPPPPPPPP	F-box only protein 11 OS=Homo sapiens OX=9606 GN=FBXO11 PE=1 SV=3;Zinc finger protein 341 OS=Homo sapiens OX=9606 GN=ZNF341 PE=1 SV=2;Protein SCAF11 OS=Homo sapiens OX=9606 GN=SCAF11 PE=1 SV=2;WASP homolog-associated protein with actin, membranes and microtubules OS=Homo sapiens OX=9606 GN=WHAMM PE=1 SV=2;Formin-1 OS=Homo sapiens OX=9606 GN=FMN1 PE=1 SV=3;Acrosin OS=Homo sapiens OX=9606 GN=ACR PE…	'FBXO11'	9
PPPSPPPPP	Xin actin-binding repeat-containing protein 2 OS=Homo sapiens OX=9606 GN=XIRP2 PE=1 SV=2;Acrosin OS=Homo sapiens OX=9606 GN=ACR PE=1 SV=4;Nucleosome-remodeling factor subunit BPTF OS=Homo sapiens OX=9606 GN=BPTF PE=1 SV=3	'XIRP2'	9
PSEDEAVCVN	Multiple epidermal growth factor-like domains protein 8 OS=Homo sapiens OX=9606 GN=MEGF8 PE=1 SV=2	'MEGF8'	10
PSNLKLQIP	Zinc finger FYVE domain-containing protein 9 OS=Homo sapiens OX=9606 GN=ZFYVE9 PE=1 SV=2	'ZFYVE9'	9
PSPPPPPPP	Acrosin OS=Homo sapiens OX=9606 GN=ACR PE=1 SV=4;Proline-rich protein 12 OS=Homo sapiens OX=9606 GN=PRR12 PE=1 SV=3;Anthrax toxin receptor-like OS=Homo sapiens OX=9606 GN=ANTXRL PE=3 SV=3;Splicing factor, arginine/serine-rich 19 OS=Homo sapiens OX=9606 GN=SCAF1 PE=1 SV=3;Palladin OS=Homo sapiens OX=9606 GN=PALLD PE=1 SV=3;Zinc finger protein ZIC 5 OS=Homo sapiens OX=9606 GN=ZIC5 PE=1 SV=2	'ACR'	9
PSQMEHAMETM	Protein S100-A10 OS=Homo sapiens OX=9606 GN=S100A10 PE=1 SV=2	'S100A10'	11
PSQMEHAMETMM	Protein S100-A10 OS=Homo sapiens OX=9606 GN=S100A10 PE=1 SV=2	'S100A10'	12
PSSPLALAL	SH3 and multiple ankyrin repeat domains protein 3 OS=Homo sapiens OX=9606 GN=SHANK3 PE=1 SV=3;SH3 and multiple ankyrin repeat domains protein 2 OS=Homo sapiens OX=9606 GN=SHANK2 PE=1 SV=3	'SHANK3'	9
PTASASLPP	Mucin-5AC OS=Homo sapiens OX=9606 GN=MUC5AC PE=1 SV=4	'MUC5AC'	9
PTEILYLTV	Myotubularin-related protein 14 OS=Homo sapiens OX=9606 GN=MTMR14 PE=1 SV=2	'MTMR14'	9
PTERPMSP	Caskin-1 OS=Homo sapiens OX=9606 GN=CASKIN1 PE=1 SV=1	'CASKIN1'	8
PVLALPALL	GDNF family receptor alpha-4 OS=Homo sapiens OX=9606 GN=GFRA4 PE=1 SV=2	'GFRA4'	9
PVLPRLDPE	SOSS complex subunit C OS=Homo sapiens OX=9606 GN=INIP PE=1 SV=1	'INIP'	9
PVLWTLISP	SEC14-like protein 5 OS=Homo sapiens OX=9606 GN=SEC14L5 PE=2 SV=3	'SEC14L5'	9
PVPPPPPPP	Formin-like protein 1 OS=Homo sapiens OX=9606 GN=FMNL1 PE=1 SV=3;Delphilin OS=Homo sapiens OX=9606 GN=GRID2IP PE=3 SV=2;Enolase 4 OS=Homo sapiens OX=9606 GN=ENO4 PE=2 SV=4;WAS/WASL-interacting protein family member 3 OS=Homo sapiens OX=9606 GN=WIPF3 PE=1 SV=4;Wiskott-Aldrich syndrome protein family member 1 OS=Homo sapiens OX=9606 GN=WASF1 PE=1 SV=1	'FMNL1'	9
PVQDTPVA	Axin interactor, dorsalization-associated protein OS=Homo sapiens OX=9606 GN=AIDA PE=1 SV=1	'AIDA'	8
PVSGSVTIPVL	Protein FAM171A2 OS=Homo sapiens OX=9606 GN=FAM171A2 PE=1 SV=1	'FAM171A2'	11
PVVLPLLLL	Arylsulfatase B OS=Homo sapiens OX=9606 GN=ARSB PE=1 SV=1	'ARSB'	9
PVVVGMLIL	Aquaporin-10 OS=Homo sapiens OX=9606 GN=AQP10 PE=1 SV=2	'AQP10'	9
PVVVVSSLL	Integrator complex subunit 1 OS=Homo sapiens OX=9606 GN=INTS1 PE=1 SV=2	'INTS1'	9
PYLALLTIP	Cell cycle checkpoint protein RAD17 OS=Homo sapiens OX=9606 GN=RAD17 PE=1 SV=2	'RAD17'	9
QAPEPPPPP	(blank)	'?'	9
QEAAPLDGVL	Mesothelin OS=Homo sapiens OX=9606 GN=MSLN PE=1 SV=2	'MSLN'	10
QEADATNR	Dynein heavy chain 17, axonemal OS=Homo sapiens OX=9606 GN=DNAH17 PE=1 SV=3	'DNAH17'	8
QEADGARSA	Cleft lip and palate transmembrane protein 1 OS=Homo sapiens OX=9606 GN=CLPTM1 PE=1 SV=1	'CLPTM1'	9
QEAPPPPPP	Zinc finger RNA-binding protein OS=Homo sapiens OX=9606 GN=ZFR PE=1 SV=2	'ZFR'	9
QEAVTRLEA	Plectin OS=Homo sapiens OX=9606 GN=PLEC PE=1 SV=3	'PLEC'	9
QEDDRQLIA	Probable ATP-dependent RNA helicase DDX60 OS=Homo sapiens OX=9606 GN=DDX60 PE=1 SV=3	'DDX60'	9
QEGLDLRMT	Phosphatidylinositol 4,5-bisphosphate 3-kinase catalytic subunit delta isoform OS=Homo sapiens OX=9606 GN=PIK3CD PE=1 SV=2	'PIK3CD'	9
QEILPALCVL	Importin subunit alpha-3 OS=Homo sapiens OX=9606 GN=KPNA4 PE=1 SV=1;Importin subunit alpha-4 OS=Homo sapiens OX=9606 GN=KPNA3 PE=1 SV=2	'KPNA4'	10
QELPSHGV	Anaphase-promoting complex subunit 5 OS=Homo sapiens OX=9606 GN=ANAPC5 PE=1 SV=2	'ANAPC5'	8
QENFWVGP	Inactive rhomboid protein 2 OS=Homo sapiens OX=9606 GN=RHBDF2 PE=1 SV=2	'RHBDF2'	8
QEQRQAFAP	Protein regulator of cytokinesis 1 OS=Homo sapiens OX=9606 GN=PRC1 PE=1 SV=2	'PRC1'	9
QEVAQVASA	Laminin subunit beta-3 OS=Homo sapiens OX=9606 GN=LAMB3 PE=1 SV=1	'LAMB3'	9
QEYPDDRTA	Disabled homolog 2-interacting protein OS=Homo sapiens OX=9606 GN=DAB2IP PE=1 SV=2	'DAB2IP'	9
QGPLLLPGL	Adhesion G protein-coupled receptor E3 OS=Homo sapiens OX=9606 GN=ADGRE3 PE=2 SV=2	'ADGRE3'	9
QGVVTTLENV	Fibronectin OS=Homo sapiens OX=9606 GN=FN1 PE=1 SV=4	'FN1'	10
QHDTIGYLL	N-alpha-acetyltransferase 25, NatB auxiliary subunit OS=Homo sapiens OX=9606 GN=NAA25 PE=1 SV=1	'NAA25'	9
QIIQSIRMGM	Stress-associated endoplasmic reticulum protein 1 OS=Homo sapiens OX=9606 GN=SERP1 PE=1 SV=1	'SERP1'	10
QILEEMKARLQ	Transmembrane and coiled-coil domain-containing protein 5B OS=Homo sapiens OX=9606 GN=TMCO5B PE=3 SV=1	'TMCO5B'	11
QILPTLVRL	Importin subunit alpha-1 OS=Homo sapiens OX=9606 GN=KPNA2 PE=1 SV=1	'KPNA2'	9
QKASARNLFLT	Chromatin-remodeling ATPase INO80 OS=Homo sapiens OX=9606 GN=INO80 PE=1 SV=2	'INO80'	11
QKDLTALLT	PH and SEC7 domain-containing protein 3 OS=Homo sapiens OX=9606 GN=PSD3 PE=1 SV=2	'PSD3'	9
QLAQFVHEV	Putative ATP-dependent RNA helicase DDX11-like protein 8 OS=Homo sapiens OX=9606 GN=DDX11L8 PE=1 SV=1	'DDX11L8'	9
QLFSQQHFL	Trinucleotide repeat-containing gene 18 protein OS=Homo sapiens OX=9606 GN=TNRC18 PE=1 SV=3	'TNRC18'	9
QLIDKVWQL	SEC14-like protein 1 OS=Homo sapiens OX=9606 GN=SEC14L1 PE=1 SV=2	'SEC14L1'	9
QLLDFERTL	Dual specificity protein phosphatase 6 OS=Homo sapiens OX=9606 GN=DUSP6 PE=1 SV=2	'DUSP6'	9
QLLDQVEQI	Transmembrane emp24 domain-containing protein 4 OS=Homo sapiens OX=9606 GN=TMED4 PE=1 SV=1	'TMED4'	9
QLLDVLARL	Inverted formin-2 OS=Homo sapiens OX=9606 GN=INF2 PE=1 SV=2	'INF2'	9
QLLEKVIEL	Ethylmalonyl-CoA decarboxylase OS=Homo sapiens OX=9606 GN=ECHDC1 PE=1 SV=2	'ECHDC1'	9
QLLGSAHEV	Spectrin alpha chain, non-erythrocytic 1 OS=Homo sapiens OX=9606 GN=SPTAN1 PE=1 SV=3	'SPTAN1'	9
QLNDLCLQL	Unconventional myosin-XVI OS=Homo sapiens OX=9606 GN=MYO16 PE=1 SV=3	'MYO16'	9
QLNGILLHL	Keratin, type I cytoskeletal 18 OS=Homo sapiens OX=9606 GN=KRT18 PE=1 SV=2	'KRT18'	9
QLPESAYMHQL	26S proteasome non-ATPase regulatory subunit 8 OS=Homo sapiens OX=9606 GN=PSMD8 PE=1 SV=2	'PSMD8'	11
QLPPRLFTL	Leucine-rich repeat-containing protein 47 OS=Homo sapiens OX=9606 GN=LRRC47 PE=1 SV=1	'LRRC47'	9
QLQESVFHL	Macrophage colony-stimulating factor 1 OS=Homo sapiens OX=9606 GN=CSF1 PE=1 SV=2	'CSF1'	9
QLVDIIEKV	Proteasome activator complex subunit 3 OS=Homo sapiens OX=9606 GN=PSME3 PE=1 SV=1	'PSME3'	9
QLYEFDIKV	N-acetylglucosamine-6-sulfatase OS=Homo sapiens OX=9606 GN=GNS PE=1 SV=3	'GNS'	9
QMFEGVARV	LIM and calponin homology domains-containing protein 1 OS=Homo sapiens OX=9606 GN=LIMCH1 PE=1 SV=4	'LIMCH1'	9
QMISRIEYI	Casein kinase I isoform epsilon OS=Homo sapiens OX=9606 GN=CSNK1E PE=1 SV=1	'CSNK1E'	9
QMISRIEYV	Casein kinase I isoform alpha-like OS=Homo sapiens OX=9606 GN=CSNK1A1L PE=2 SV=2	'CSNK1A1L'	9
QMLELITRL	Endoribonuclease Dicer OS=Homo sapiens OX=9606 GN=DICER1 PE=1 SV=3	'DICER1'	9
QNEDELELKVG	CD2-associated protein OS=Homo sapiens OX=9606 GN=CD2AP PE=1 SV=1	'CD2AP'	11
QPGPAGISAVGL	Collagen alpha-1(XVI) chain OS=Homo sapiens OX=9606 GN=COL16A1 PE=1 SV=2	'COL16A1'	12
QPLALPPGL	Phosphoribosylformylglycinamidine synthase OS=Homo sapiens OX=9606 GN=PFAS PE=1 SV=4	'PFAS'	9
QPLLFGLI	Sodium/hydrogen exchanger 9B2 OS=Homo sapiens OX=9606 GN=SLC9B2 PE=1 SV=2	'SLC9B2'	8
QQQQAVAAA	TATA-box-binding protein OS=Homo sapiens OX=9606 GN=TBP PE=1 SV=2	'TBP'	9
QRAQNISSNA	Cytoskeleton-associated protein 5 OS=Homo sapiens OX=9606 GN=CKAP5 PE=1 SV=3	'CKAP5'	10
QREEAAEVA	HIRA-interacting protein 3 OS=Homo sapiens OX=9606 GN=HIRIP3 PE=1 SV=3	'HIRIP3'	9
QVELLLVADA	A disintegrin and metalloproteinase with thrombospondin motifs 5 OS=Homo sapiens OX=9606 GN=ADAMTS5 PE=1 SV=2	'ADAMTS5'	10
QVGSILGNLK	Synaptosomal-associated protein 23 OS=Homo sapiens OX=9606 GN=SNAP23 PE=1 SV=1	'SNAP23'	10
RAAFYVAA	(blank)	'?'	8
RADVEKVLR	Ectodysplasin-A receptor-associated adapter protein OS=Homo sapiens OX=9606 GN=EDARADD PE=1 SV=3	'EDARADD'	9
RAELLEII	Putative pre-mRNA-splicing factor ATP-dependent RNA helicase DHX32 OS=Homo sapiens OX=9606 GN=DHX32 PE=1 SV=1	'DHX32'	8
RAGGLGAEETPP	Microtubule-associated protein 1S OS=Homo sapiens OX=9606 GN=MAP1S PE=1 SV=2	'MAP1S'	12
RAGKKYGFTL	Microtubule-associated serine/threonine-protein kinase 2 OS=Homo sapiens OX=9606 GN=MAST2 PE=1 SV=2	'MAST2'	10
RAGVLAHL	Myosin-10 OS=Homo sapiens OX=9606 GN=MYH10 PE=1 SV=3;Myosin-9 OS=Homo sapiens OX=9606 GN=MYH9 PE=1 SV=4	'MYH10'	8
RAKEAAEQDVEKK	60S ribosomal protein L13 OS=Homo sapiens OX=9606 GN=RPL13 PE=1 SV=4	'RPL13'	13
RALLAVAL	Germ cell-specific gene 1-like protein OS=Homo sapiens OX=9606 GN=GSG1L PE=1 SV=2	'GSG1L'	8
RAPMVSVSS	Frizzled-8 OS=Homo sapiens OX=9606 GN=FZD8 PE=1 SV=1	'FZD8'	9
RAVVVKKIETRDG	Keratin, type II cytoskeletal 8 OS=Homo sapiens OX=9606 GN=KRT8 PE=1 SV=7	'KRT8'	13
RAVVVKKIETRDGK	Keratin, type II cytoskeletal 8 OS=Homo sapiens OX=9606 GN=KRT8 PE=1 SV=7	'KRT8'	14
RAWAWTEL	Protein Niban 3 OS=Homo sapiens OX=9606 GN=NIBAN3 PE=1 SV=2	'NIBAN3'	8
RAYDGTTYL	U4/U6.U5 tri-snRNP-associated protein 2 OS=Homo sapiens OX=9606 GN=USP39 PE=1 SV=2	'USP39'	9
RDEPSVAAM	ATP-citrate synthase OS=Homo sapiens OX=9606 GN=ACLY PE=1 SV=3	'ACLY'	9
RDFNHINV	60S ribosomal protein L9 OS=Homo sapiens OX=9606 GN=RPL9 PE=1 SV=1	'RPL9'	8
RDFTVSAM	Eukaryotic initiation factor 4A-I OS=Homo sapiens OX=9606 GN=EIF4A1 PE=1 SV=1	'EIF4A1'	8
RDGQVINETSQ	Vimentin OS=Homo sapiens OX=9606 GN=VIM PE=1 SV=4	'VIM'	11
RDIEVQKM	Liprin-beta-1 OS=Homo sapiens OX=9606 GN=PPFIBP1 PE=1 SV=2	'PPFIBP1'	8
RDIGEGNLSTAAAA	SWI/SNF complex subunit SMARCC2 OS=Homo sapiens OX=9606 GN=SMARCC2 PE=1 SV=1	'SMARCC2'	14
RDLIALANT	Anaphase-promoting complex subunit 4 OS=Homo sapiens OX=9606 GN=ANAPC4 PE=1 SV=2	'ANAPC4'	9
RDLLGAENR	Golgi-associated kinase 1A OS=Homo sapiens OX=9606 GN=GASK1A PE=1 SV=3	'GASK1A'	9
RDNSIKIWD	F-box/WD repeat-containing protein 11 OS=Homo sapiens OX=9606 GN=FBXW11 PE=1 SV=1	'FBXW11'	9
RDSKIVVPP	Sorting nexin-12 OS=Homo sapiens OX=9606 GN=SNX12 PE=1 SV=3	'SNX12'	9
RDWEVLVL	G1/S-specific cyclin-D3 OS=Homo sapiens OX=9606 GN=CCND3 PE=1 SV=2	'CCND3'	8
RDWQSGRAL	Filamin-A OS=Homo sapiens OX=9606 GN=FLNA PE=1 SV=4	'FLNA'	9
REAAPAKSSA	Leucine-rich repeat-containing protein 41 OS=Homo sapiens OX=9606 GN=LRRC41 PE=1 SV=3	'LRRC41'	10
READFARVA	Protein THEM6 OS=Homo sapiens OX=9606 GN=THEM6 PE=1 SV=2	'THEM6'	9
READRLLSL	Peroxisomal N(1)-acetyl-spermine/spermidine oxidase OS=Homo sapiens OX=9606 GN=PAOX PE=1 SV=3	'PAOX'	9
REAEARLAA	Leucine-rich repeat flightless-interacting protein 2 OS=Homo sapiens OX=9606 GN=LRRFIP2 PE=1 SV=1	'LRRFIP2'	9
REAEFTKSI	Signal peptidase complex subunit 2 OS=Homo sapiens OX=9606 GN=SPCS2 PE=1 SV=3	'SPCS2'	9
REAEFTKSIA	Signal peptidase complex subunit 2 OS=Homo sapiens OX=9606 GN=SPCS2 PE=1 SV=3	'SPCS2'	10
REAEHGYAS	Max dimerization protein 1 OS=Homo sapiens OX=9606 GN=MXD1 PE=1 SV=1	'MXD1'	9
REAENQHQV	Long-chain fatty acid transport protein 4 OS=Homo sapiens OX=9606 GN=SLC27A4 PE=1 SV=1	'SLC27A4'	9
REAEPAKEA	Nischarin OS=Homo sapiens OX=9606 GN=NISCH PE=1 SV=3	'NISCH'	9
REAEVTRTA	Nuclear pore complex protein Nup107 OS=Homo sapiens OX=9606 GN=NUP107 PE=1 SV=1	'NUP107'	9
REAKLLDVMEL	Dystonin OS=Homo sapiens OX=9606 GN=DST PE=1 SV=4	'DST'	11
REAPAGALAA	Deoxyhypusine synthase OS=Homo sapiens OX=9606 GN=DHPS PE=1 SV=1	'DHPS'	10
REAPASVVP	U4/U6.U5 tri-snRNP-associated protein 2 OS=Homo sapiens OX=9606 GN=USP39 PE=1 SV=2	'USP39'	9
REAPERPSL	Non-structural maintenance of chromosomes element 4 homolog A OS=Homo sapiens OX=9606 GN=NSMCE4A PE=1 SV=2	'NSMCE4A'	9
REAQSFISA	Splicing regulatory glutamine/lysine-rich protein 1 OS=Homo sapiens OX=9606 GN=SREK1 PE=1 SV=1	'SREK1'	9
REAQSLISA	Serine/arginine-rich splicing factor 11 OS=Homo sapiens OX=9606 GN=SRSF11 PE=1 SV=1	'SRSF11'	9
REAVEQQKV	Ribosome-binding protein 1 OS=Homo sapiens OX=9606 GN=RRBP1 PE=1 SV=5	'RRBP1'	9
REDAARAIA	Eukaryotic translation initiation factor 3 subunit G OS=Homo sapiens OX=9606 GN=EIF3G PE=1 SV=2	'EIF3G'	9
REDDPGEAA	Nuclear pore complex protein Nup107 OS=Homo sapiens OX=9606 GN=NUP107 PE=1 SV=1	'NUP107'	9
REDDRISRP	La-related protein 4 OS=Homo sapiens OX=9606 GN=LARP4 PE=1 SV=3	'LARP4'	9
REDDRVAIHEA	DNA replication licensing factor MCM5 OS=Homo sapiens OX=9606 GN=MCM5 PE=1 SV=5	'MCM5'	11
REDEISPPPP	cAMP-dependent protein kinase type I-alpha regulatory subunit OS=Homo sapiens OX=9606 GN=PRKAR1A PE=1 SV=1	'PRKAR1A'	10
REDKPPLAV	Plexin-D1 OS=Homo sapiens OX=9606 GN=PLXND1 PE=1 SV=3	'PLXND1'	9
REDLVNKM	DNA polymerase epsilon subunit 2 OS=Homo sapiens OX=9606 GN=POLE2 PE=1 SV=2	'POLE2'	8
REDLWGAAAL	Ankyrin repeat and death domain-containing protein 1B OS=Homo sapiens OX=9606 GN=ANKDD1B PE=4 SV=3	'ANKDD1B'	10
REDNQTNRL	Guanine nucleotide-binding protein G(s) subunit alpha isoforms XLas OS=Homo sapiens OX=9606 GN=GNAS PE=1 SV=2	'GNAS'	9
REDPDSVPP	Sulfiredoxin-1 OS=Homo sapiens OX=9606 GN=SRXN1 PE=1 SV=2	'SRXN1'	9
REDQASPRA	Smoothelin OS=Homo sapiens OX=9606 GN=SMTN PE=1 SV=7	'SMTN'	9
REDQEKRP	Prolyl 3-hydroxylase 3 OS=Homo sapiens OX=9606 GN=P3H3 PE=1 SV=1	'P3H3'	8
REDQYSKPP	Fibronectin type III domain-containing protein 3B OS=Homo sapiens OX=9606 GN=FNDC3B PE=1 SV=2	'FNDC3B'	9
REDSARPGA	Heterogeneous nuclear ribonucleoprotein A0 OS=Homo sapiens OX=9606 GN=HNRNPA0 PE=1 SV=1	'HNRNPA0'	9
REDSKGLAA	Smoothelin OS=Homo sapiens OX=9606 GN=SMTN PE=1 SV=7	'SMTN'	9
REDSQRPGA	Heterogeneous nuclear ribonucleoprotein A1 OS=Homo sapiens OX=9606 GN=HNRNPA1 PE=1 SV=5	'HNRNPA1'	9
REDTERIAA	ATP-dependent DNA helicase Q4 OS=Homo sapiens OX=9606 GN=RECQL4 PE=1 SV=2	'RECQL4'	9
REEAARLAA	(blank)	'?'	9
REEAVQQMA	WAS protein family homolog 2 OS=Homo sapiens OX=9606 GN=WASH2P PE=2 SV=2	'WASH2P'	9
REEDIGKNRA	Ubiquitin-like modifier-activating enzyme 1 OS=Homo sapiens OX=9606 GN=UBA1 PE=1 SV=3	'UBA1'	10
REEEKVSAV	Transcription factor 12 OS=Homo sapiens OX=9606 GN=TCF12 PE=1 SV=1	'TCF12'	9
REEELTRAA	Mitogen-activated protein kinase kinase kinase 21 OS=Homo sapiens OX=9606 GN=MAP3K21 PE=1 SV=3	'MAP3K21'	9
REEEYYTEP	Thioredoxin domain-containing protein 15 OS=Homo sapiens OX=9606 GN=TXNDC15 PE=1 SV=1	'TXNDC15'	9
REEFPTLQA	Protein PRRC2A OS=Homo sapiens OX=9606 GN=PRRC2A PE=1 SV=3	'PRRC2A'	9
REEGLEVGPP	Unconventional myosin-IXb OS=Homo sapiens OX=9606 GN=MYO9B PE=1 SV=3	'MYO9B'	10
REEMPEQTA	Intraflagellar transport protein 81 homolog OS=Homo sapiens OX=9606 GN=IFT81 PE=1 SV=1	'IFT81'	9
REENKQIAL	DNA topoisomerase 1 OS=Homo sapiens OX=9606 GN=TOP1 PE=1 SV=2	'TOP1'	9
REEPTVQQA	Lethal(3)malignant brain tumor-like protein 3 OS=Homo sapiens OX=9606 GN=L3MBTL3 PE=1 SV=2	'L3MBTL3'	9
REERAPDPP	Protein phosphatase 1 regulatory subunit 26 OS=Homo sapiens OX=9606 GN=PPP1R26 PE=1 SV=1	'PPP1R26'	9
REEYEGPNKKP	Splicing factor, proline- and glutamine-rich OS=Homo sapiens OX=9606 GN=SFPQ PE=1 SV=2	'SFPQ'	11
REGDLLFTV	Eukaryotic translation initiation factor 3 subunit I OS=Homo sapiens OX=9606 GN=EIF3I PE=1 SV=1	'EIF3I'	9
REGENTQVA	Ubiquinol-cytochrome-c reductase complex assembly factor 2 OS=Homo sapiens OX=9606 GN=UQCC2 PE=1 SV=1	'UQCC2'	9
REHETNGVA	Signal transducer and activator of transcription 1-alpha/beta OS=Homo sapiens OX=9606 GN=STAT1 PE=1 SV=2	'STAT1'	9
REIAQDFKTDL	Histone H3.1 OS=Homo sapiens OX=9606 GN=HIST1H3A PE=1 SV=2	'HIST1H3A'	11
REIDDYIVQA	Receptor expression-enhancing protein 3 OS=Homo sapiens OX=9606 GN=REEP3 PE=1 SV=1	'REEP3'	10
REIDERNRP	Splicing factor 3B subunit 1 OS=Homo sapiens OX=9606 GN=SF3B1 PE=1 SV=3	'SF3B1'	9
REIEDPEDRKP	Calnexin OS=Homo sapiens OX=9606 GN=CANX PE=1 SV=2	'CANX'	11
REIESTDTA	Exocyst complex component 6B OS=Homo sapiens OX=9606 GN=EXOC6B PE=1 SV=3	'EXOC6B'	9
REIGENHEA	Spatacsin OS=Homo sapiens OX=9606 GN=SPG11 PE=1 SV=3	'SPG11'	9
REIIINAV	Ribonucleoside-diphosphate reductase subunit M2 OS=Homo sapiens OX=9606 GN=RRM2 PE=1 SV=1	'RRM2'	8
REIQEAIAV	Glutamine-rich protein 1 OS=Homo sapiens OX=9606 GN=QRICH1 PE=1 SV=1	'QRICH1'	9
REISDHVL	DNA replication licensing factor MCM3 OS=Homo sapiens OX=9606 GN=MCM3 PE=1 SV=3	'MCM3'	8
REKAEGDVA	Tropomyosin alpha-4 chain OS=Homo sapiens OX=9606 GN=TPM4 PE=1 SV=3	'TPM4'	9
REKAEGDVAA	Tropomyosin alpha-4 chain OS=Homo sapiens OX=9606 GN=TPM4 PE=1 SV=3	'TPM4'	10
REKDKHIEEVR	Stathmin OS=Homo sapiens OX=9606 GN=STMN1 PE=1 SV=3	'STMN1'	11
REKDRDPEA	Protein arginine N-methyltransferase 5 OS=Homo sapiens OX=9606 GN=PRMT5 PE=1 SV=4	'PRMT5'	9
REKEEEPVA	Abasic site processing protein HMCES OS=Homo sapiens OX=9606 GN=HMCES PE=1 SV=1	'HMCES'	9
REKEEQIL	Angiomotin-like protein 2 OS=Homo sapiens OX=9606 GN=AMOTL2 PE=1 SV=3	'AMOTL2'	8
REKEGDKPSA	Ornithine decarboxylase antizyme 1 OS=Homo sapiens OX=9606 GN=OAZ1 PE=1 SV=3	'OAZ1'	10
REKEKEKEL	Pre-mRNA-splicing factor ATP-dependent RNA helicase DHX15 OS=Homo sapiens OX=9606 GN=DHX15 PE=1 SV=2	'DHX15'	9
REKEPEKPA	Stromal membrane-associated protein 1 OS=Homo sapiens OX=9606 GN=SMAP1 PE=1 SV=2	'SMAP1'	9
REKLQEEML	Vimentin OS=Homo sapiens OX=9606 GN=VIM PE=1 SV=4	'VIM'	9
REKMTQIMF	POTE ankyrin domain family member F OS=Homo sapiens OX=9606 GN=POTEF PE=1 SV=2;Putative beta-actin-like protein 3 OS=Homo sapiens OX=9606 GN=POTEKP PE=5 SV=1;Actin, cytoplasmic 1 OS=Homo sapiens OX=9606 GN=ACTB PE=1 SV=1;Beta-actin-like protein 2 OS=Homo sapiens OX=9606 GN=ACTBL2 PE=1 SV=2	'POTEF'	9
REKNPDMVA	Eukaryotic translation initiation factor 2 subunit 2 OS=Homo sapiens OX=9606 GN=EIF2S2 PE=1 SV=2	'EIF2S2'	9
RELDPSLVSA	Telomere-associated protein RIF1 OS=Homo sapiens OX=9606 GN=RIF1 PE=1 SV=2	'RIF1'	10
RELEKLFQL	Securin OS=Homo sapiens OX=9606 GN=PTTG1 PE=1 SV=1	'PTTG1'	9
RELEQARQA	Ski oncogene OS=Homo sapiens OX=9606 GN=SKI PE=1 SV=1	'SKI'	9
RELETSGGGISA	Zinc finger and BTB domain-containing protein 9 OS=Homo sapiens OX=9606 GN=ZBTB9 PE=1 SV=1	'ZBTB9'	12
RELETVAA	Nicalin OS=Homo sapiens OX=9606 GN=NCLN PE=1 SV=2	'NCLN'	8
RELEVQHPA	T-complex protein 1 subunit theta OS=Homo sapiens OX=9606 GN=CCT8 PE=1 SV=4	'CCT8'	9
RELMSNGPG	Zinc finger protein 608 OS=Homo sapiens OX=9606 GN=ZNF608 PE=1 SV=4	'ZNF608'	9
RELRIETIAASS	Arf-GAP with GTPase, ANK repeat and PH domain-containing protein 3 OS=Homo sapiens OX=9606 GN=AGAP3 PE=1 SV=2	'AGAP3'	12
REMDQTMAA	UMP-CMP kinase OS=Homo sapiens OX=9606 GN=CMPK1 PE=1 SV=3	'CMPK1'	9
REMDTARTP	Cleavage and polyadenylation specificity factor subunit 6 OS=Homo sapiens OX=9606 GN=CPSF6 PE=1 SV=2	'CPSF6'	9
REMEENFAV	Vimentin OS=Homo sapiens OX=9606 GN=VIM PE=1 SV=4	'VIM'	9
REMEENFAVEA	Vimentin OS=Homo sapiens OX=9606 GN=VIM PE=1 SV=4	'VIM'	11
REMIARSAA	Mitochondrial carrier homolog 2 OS=Homo sapiens OX=9606 GN=MTCH2 PE=1 SV=1	'MTCH2'	9
REMPVKVEA	Importin-7 OS=Homo sapiens OX=9606 GN=IPO7 PE=1 SV=1	'IPO7'	9
REMRGLTSA	60S ribosomal protein L15 OS=Homo sapiens OX=9606 GN=RPL15 PE=1 SV=2	'RPL15'	9
RENVPRVI	Matrilin-2 OS=Homo sapiens OX=9606 GN=MATN2 PE=1 SV=4	'MATN2'	8
REPNAEVPRP	OCIA domain-containing protein 1 OS=Homo sapiens OX=9606 GN=OCIAD1 PE=1 SV=1	'OCIAD1'	10
REPRPFPKL	Thymidylate synthase OS=Homo sapiens OX=9606 GN=TYMS PE=1 SV=3	'TYMS'	9
REQEARGTAA	Vacuolar protein sorting-associated protein 52 homolog OS=Homo sapiens OX=9606 GN=VPS52 PE=1 SV=1	'VPS52'	10
REQEITAVQA	Ribosome-binding protein 1 OS=Homo sapiens OX=9606 GN=RRBP1 PE=1 SV=5	'RRBP1'	10
REQEPARRV	Proliferation marker protein Ki-67 OS=Homo sapiens OX=9606 GN=MKI67 PE=1 SV=2	'MKI67'	9
REQGNIYKP	Caveolin-1 OS=Homo sapiens OX=9606 GN=CAV1 PE=1 SV=4	'CAV1'	9
REQLEQQVP	WAS protein family homolog 2 OS=Homo sapiens OX=9606 GN=WASH2P PE=2 SV=2	'WASH2P'	9
REQLRQEQA	Plectin OS=Homo sapiens OX=9606 GN=PLEC PE=1 SV=3	'PLEC'	9
REQPSDPQA	Syndetin OS=Homo sapiens OX=9606 GN=VPS50 PE=1 SV=3	'VPS50'	9
RERAEQESA	Plectin OS=Homo sapiens OX=9606 GN=PLEC PE=1 SV=3	'PLEC'	9
RERGITIDI	Elongation factor 1-alpha 2 OS=Homo sapiens OX=9606 GN=EEF1A2 PE=1 SV=1;Elongation factor 1-alpha 1 OS=Homo sapiens OX=9606 GN=EEF1A1 PE=1 SV=1	'EEF1A2'	9
RERPPEEVAA	MICOS complex subunit MIC60 OS=Homo sapiens OX=9606 GN=IMMT PE=1 SV=1	'IMMT'	10
RESIKLVSI	Filamin-A OS=Homo sapiens OX=9606 GN=FLNA PE=1 SV=4;Filamin-B OS=Homo sapiens OX=9606 GN=FLNB PE=1 SV=2	'FLNA'	9
RESISRPPP	SR-related and CTD-associated factor 8 OS=Homo sapiens OX=9606 GN=SCAF8 PE=1 SV=1	'SCAF8'	9
RESPAQAPA	DDRGK domain-containing protein 1 OS=Homo sapiens OX=9606 GN=DDRGK1 PE=1 SV=2	'DDRGK1'	9
RESQHIPTA	KN motif and ankyrin repeat domain-containing protein 2 OS=Homo sapiens OX=9606 GN=KANK2 PE=1 SV=1	'KANK2'	9
RETEPPPKA	DNA ligase 1 OS=Homo sapiens OX=9606 GN=LIG1 PE=1 SV=1	'LIG1'	9
RETEPPPKAA	DNA ligase 1 OS=Homo sapiens OX=9606 GN=LIG1 PE=1 SV=1	'LIG1'	10
RETGVIEKL	Cold shock domain-containing protein E1 OS=Homo sapiens OX=9606 GN=CSDE1 PE=1 SV=2	'CSDE1'	9
RETQAINSSL	Kinesin-like protein KIFC1 OS=Homo sapiens OX=9606 GN=KIFC1 PE=1 SV=2	'KIFC1'	10
RETQISKT	HLA class I histocompatibility antigen, B-47 alpha chain OS=Homo sapiens OX=9606 GN=HLA-B PE=1 SV=1;HLA class I histocompatibility antigen, B-48 alpha chain OS=Homo sapiens OX=9606 GN=HLA-B PE=1 SV=1	'HLA-B'	8
RETVSEESNVL	Elongation factor 2 OS=Homo sapiens OX=9606 GN=EEF2 PE=1 SV=4	'EEF2'	11
RETWGSPAPG	UDP-GlcNAc:betaGal beta-1,3-N-acetylglucosaminyltransferase 8 OS=Homo sapiens OX=9606 GN=B3GNT8 PE=1 SV=1	'B3GNT8'	10
REVAGHTEQL	Keratin, type I cytoskeletal 19 OS=Homo sapiens OX=9606 GN=KRT19 PE=1 SV=4	'KRT19'	10
REVDPPMGP	B-cell CLL/lymphoma 9-like protein OS=Homo sapiens OX=9606 GN=BCL9L PE=1 SV=1	'BCL9L'	9
REVEIQSHL	Aurora kinase A OS=Homo sapiens OX=9606 GN=AURKA PE=1 SV=2	'AURKA'	9
REVQDPAPA	39S ribosomal protein L43, mitochondrial OS=Homo sapiens OX=9606 GN=MRPL43 PE=1 SV=1	'MRPL43'	9
REVQTNDL	40S ribosomal protein S3a OS=Homo sapiens OX=9606 GN=RPS3A PE=1 SV=2	'RPS3A'	8
REVVKTDSA	Zinc finger protein ZPR1 OS=Homo sapiens OX=9606 GN=ZPR1 PE=1 SV=1	'ZPR1'	9
REYEKRVSA	Ubiquitin-conjugating enzyme E2 B OS=Homo sapiens OX=9606 GN=UBE2B PE=1 SV=1;Ubiquitin-conjugating enzyme E2 A OS=Homo sapiens OX=9606 GN=UBE2A PE=1 SV=2	'UBE2B'	9
REYQDLLNV	Vimentin OS=Homo sapiens OX=9606 GN=VIM PE=1 SV=4;Neurofilament heavy polypeptide OS=Homo sapiens OX=9606 GN=NEFH PE=1 SV=4;Neurofilament medium polypeptide OS=Homo sapiens OX=9606 GN=NEFM PE=1 SV=3	'VIM'	9
REYQELMSV	Keratin, type II cytoskeletal 7 OS=Homo sapiens OX=9606 GN=KRT7 PE=1 SV=5;Keratin, type II cytoskeletal 4 OS=Homo sapiens OX=9606 GN=KRT4 PE=1 SV=4	'KRT7'	9
REYWNEQSA	Translocating chain-associated membrane protein 2 OS=Homo sapiens OX=9606 GN=TRAM2 PE=1 SV=1	'TRAM2'	9
RFQSSAVMAL	Histone H3.1 OS=Homo sapiens OX=9606 GN=HIST1H3A PE=1 SV=2	'HIST1H3A'	10
RGEGEGLCGT	Zinc finger protein 513 OS=Homo sapiens OX=9606 GN=ZNF513 PE=1 SV=2	'ZNF513'	10
RGPLTQTLGVLAG	Protein phosphatase 1 regulatory subunit 3F OS=Homo sapiens OX=9606 GN=PPP1R3F PE=1 SV=3	'PPP1R3F'	13
RGSWFLTGV	Vitamin K-dependent protein Z OS=Homo sapiens OX=9606 GN=PROZ PE=1 SV=2	'PROZ'	9
RGTKTVQEKEN	60S ribosomal protein L8 OS=Homo sapiens OX=9606 GN=RPL8 PE=1 SV=2	'RPL8'	11
RGVMGTILTMVRTEG	Mitochondrial uncoupling protein 2 OS=Homo sapiens OX=9606 GN=UCP2 PE=1 SV=1	'UCP2'	15
RGVQIIDDEPQA	Ras-related protein Rab-21 OS=Homo sapiens OX=9606 GN=RAB21 PE=1 SV=3	'RAB21'	12
RHVMIAERI	Rho guanine nucleotide exchange factor 28 OS=Homo sapiens OX=9606 GN=ARHGEF28 PE=1 SV=3	'ARHGEF28'	9
RIAEFTTNL	Myosin-9 OS=Homo sapiens OX=9606 GN=MYH9 PE=1 SV=4	'MYH9'	9
RIALRVLLI	Solute carrier family 13 member 2 OS=Homo sapiens OX=9606 GN=SLC13A2 PE=2 SV=1	'SLC13A2'	9
RICGLEEDLK	Rho-associated protein kinase 2 OS=Homo sapiens OX=9606 GN=ROCK2 PE=1 SV=4	'ROCK2'	10
RIDKALMRP	ATPase family protein 2 homolog OS=Homo sapiens OX=9606 GN=SPATA5 PE=1 SV=3	'SPATA5'	9
RIEALELL	Protein fem-1 homolog B OS=Homo sapiens OX=9606 GN=FEM1B PE=1 SV=1	'FEM1B'	8
RIIDTVAQV	Protein mono-ADP-ribosyltransferase PARP4 OS=Homo sapiens OX=9606 GN=PARP4 PE=1 SV=3	'PARP4'	9
RIIDVVYNA	40S ribosomal protein S8 OS=Homo sapiens OX=9606 GN=RPS8 PE=1 SV=2	'RPS8'	9
RIIEETLAL	Actin-related protein 2/3 complex subunit 2 OS=Homo sapiens OX=9606 GN=ARPC2 PE=1 SV=1	'ARPC2'	9
RIIEPVAAM	Histone-lysine N-methyltransferase 2D OS=Homo sapiens OX=9606 GN=KMT2D PE=1 SV=2	'KMT2D'	9
RILDESHSI	Chromodomain-helicase-DNA-binding protein 8 OS=Homo sapiens OX=9606 GN=CHD8 PE=1 SV=5	'CHD8'	9
RILDQPYSL	Protein FAM160B2 OS=Homo sapiens OX=9606 GN=FAM160B2 PE=2 SV=2	'FAM160B2'	9
RILDYVINL	F-box only protein 36 OS=Homo sapiens OX=9606 GN=FBXO36 PE=2 SV=2	'FBXO36'	9
RILEFDYEM	Sister chromatid cohesion protein DCC1 OS=Homo sapiens OX=9606 GN=DSCC1 PE=1 SV=2	'DSCC1'	9
RIMDPDVITGY	DNA polymerase delta catalytic subunit OS=Homo sapiens OX=9606 GN=POLD1 PE=1 SV=2	'POLD1'	11
RIMEAIENV	Pseudouridylate synthase 7 homolog-like protein OS=Homo sapiens OX=9606 GN=PUS7L PE=1 SV=1	'PUS7L'	9
RIPDRPYSL	LanC-like protein 2 OS=Homo sapiens OX=9606 GN=LANCL2 PE=1 SV=1	'LANCL2'	9
RIPSFVTEL	Golgi-specific brefeldin A-resistance guanine nucleotide exchange factor 1 OS=Homo sapiens OX=9606 GN=GBF1 PE=1 SV=2	'GBF1'	9
RISDVHFSV	Chromobox protein homolog 6 OS=Homo sapiens OX=9606 GN=CBX6 PE=1 SV=1	'CBX6'	9
RISEQFTAM	Tubulin beta-4B chain OS=Homo sapiens OX=9606 GN=TUBB4B PE=1 SV=1	'TUBB4B'	9
RITNQVIYL	Cytoplasmic dynein 1 heavy chain 1 OS=Homo sapiens OX=9606 GN=DYNC1H1 PE=1 SV=5	'DYNC1H1'	9
RIVEAILNH	Short transient receptor potential channel 7 OS=Homo sapiens OX=9606 GN=TRPC7 PE=1 SV=1	'TRPC7'	9
RIVGELEQM	Vigilin OS=Homo sapiens OX=9606 GN=HDLBP PE=1 SV=2	'HDLBP'	9
RIVQELPQL	Neutral cholesterol ester hydrolase 1 OS=Homo sapiens OX=9606 GN=NCEH1 PE=1 SV=3	'NCEH1'	9
RKAEKRTTL	Calcium uniporter protein, mitochondrial OS=Homo sapiens OX=9606 GN=MCU PE=1 SV=1	'MCU'	9
RKMSPQNIGAAR	AT-rich interactive domain-containing protein 5B OS=Homo sapiens OX=9606 GN=ARID5B PE=1 SV=3	'ARID5B'	12
RKVSSAEGAAKEEPK	Non-histone chromosomal protein HMG-14 OS=Homo sapiens OX=9606 GN=HMGN1 PE=1 SV=3	'HMGN1'	15
RLAADDFRV	Keratin, type I cytoskeletal 18 OS=Homo sapiens OX=9606 GN=KRT18 PE=1 SV=2	'KRT18'	9
RLADALQEL	Prelamin-A/C OS=Homo sapiens OX=9606 GN=LMNA PE=1 SV=1	'LMNA'	9
RLADKSVLV	Condensin complex subunit 1 OS=Homo sapiens OX=9606 GN=NCAPD2 PE=1 SV=3	'NCAPD2'	9
RLAHYIDRV	Lamin-B2 OS=Homo sapiens OX=9606 GN=LMNB2 PE=1 SV=4	'LMNB2'	9
RLAQAMETA	E3 ubiquitin-protein ligase Praja-1 OS=Homo sapiens OX=9606 GN=PJA1 PE=1 SV=2;E3 ubiquitin-protein ligase Praja-2 OS=Homo sapiens OX=9606 GN=PJA2 PE=1 SV=4	'PJA1'	9
RLAQHITYV	DNA replication licensing factor MCM7 OS=Homo sapiens OX=9606 GN=MCM7 PE=1 SV=4	'MCM7'	9
RLASTLVHL	Clathrin heavy chain 1 OS=Homo sapiens OX=9606 GN=CLTC PE=1 SV=5;Clathrin heavy chain 2 OS=Homo sapiens OX=9606 GN=CLTCL1 PE=1 SV=2	'CLTC'	9
RLASVAQEL	Protein bicaudal D homolog 2 OS=Homo sapiens OX=9606 GN=BICD2 PE=1 SV=1	'BICD2'	9
RLASYLDKV	Keratin, type I cytoskeletal 19 OS=Homo sapiens OX=9606 GN=KRT19 PE=1 SV=4;Keratin, type I cytoskeletal 10 OS=Homo sapiens OX=9606 GN=KRT10 PE=1 SV=6;Keratin, type I cytoskeletal 12 OS=Homo sapiens OX=9606 GN=KRT12 PE=1 SV=1;Keratin, type I cytoskeletal 9 OS=Homo sapiens OX=9606 GN=KRT9 PE=1 SV=3	'KRT19'	9
RLASYLDRV	Keratin, type I cytoskeletal 18 OS=Homo sapiens OX=9606 GN=KRT18 PE=1 SV=2	'KRT18'	9
RLAVYIDKV	Lamin-B1 OS=Homo sapiens OX=9606 GN=LMNB1 PE=1 SV=2	'LMNB1'	9
RLAVYIDRV	Prelamin-A/C OS=Homo sapiens OX=9606 GN=LMNA PE=1 SV=1	'LMNA'	9
RLDDLKMTV	Laminin subunit gamma-2 OS=Homo sapiens OX=9606 GN=LAMC2 PE=1 SV=2	'LAMC2'	9
RLDDNIRTV	Vacuolar protein sorting-associated protein 53 homolog OS=Homo sapiens OX=9606 GN=VPS53 PE=1 SV=1	'VPS53'	9
RLDDVSNDV	Dynein assembly factor 5, axonemal OS=Homo sapiens OX=9606 GN=DNAAF5 PE=1 SV=4	'DNAAF5'	9
RLDEARQML	Nuclear pore complex protein Nup85 OS=Homo sapiens OX=9606 GN=NUP85 PE=1 SV=1	'NUP85'	9
RLDELGGVYL	Dolichyl-diphosphooligosaccharide--protein glycosyltransferase subunit 2 OS=Homo sapiens OX=9606 GN=RPN2 PE=1 SV=3	'RPN2'	10
RLDETIQAI	Activating signal cointegrator 1 OS=Homo sapiens OX=9606 GN=TRIP4 PE=1 SV=4	'TRIP4'	9
RLEDQVIGV	Glutamine and serine-rich protein 1 OS=Homo sapiens OX=9606 GN=QSER1 PE=1 SV=3	'QSER1'	9
RLFANRSSI	Uncharacterized protein C14orf93 OS=Homo sapiens OX=9606 GN=C14orf93 PE=1 SV=1	'C14orf93'	9
RLFDEPQLA	BTB/POZ domain-containing protein 2 OS=Homo sapiens OX=9606 GN=BTBD2 PE=1 SV=1	'BTBD2'	9
RLFDEPQLASL	BTB/POZ domain-containing protein 2 OS=Homo sapiens OX=9606 GN=BTBD2 PE=1 SV=1	'BTBD2'	11
RLFDQAFGL	Heat shock protein beta-1 OS=Homo sapiens OX=9606 GN=HSPB1 PE=1 SV=2	'HSPB1'	9
RLFENYIEL	Exocyst complex component 2 OS=Homo sapiens OX=9606 GN=EXOC2 PE=1 SV=1	'EXOC2'	9
RLFNDPVAMV	Dol-P-Man:Man(5)GlcNAc(2)-PP-Dol alpha-1,3-mannosyltransferase OS=Homo sapiens OX=9606 GN=ALG3 PE=1 SV=1	'ALG3'	10
RLFNEHLVSA	KICSTOR complex protein SZT2 OS=Homo sapiens OX=9606 GN=SZT2 PE=1 SV=3	'SZT2'	10
RLFSSIVTV	tRNA-dihydrouridine(20) synthase [NAD(P)+]-like OS=Homo sapiens OX=9606 GN=DUS2 PE=1 SV=1	'DUS2'	9
RLGAIVAVTG	Potassium-transporting ATPase alpha chain 1 OS=Homo sapiens OX=9606 GN=ATP4A PE=2 SV=5	'ATP4A'	10
RLGDAILSV	Beta-2-syntrophin OS=Homo sapiens OX=9606 GN=SNTB2 PE=1 SV=1	'SNTB2'	9
RLGPVPPGL	E3 ubiquitin-protein ligase TRIM4 OS=Homo sapiens OX=9606 GN=TRIM4 PE=1 SV=2	'TRIM4'	9
RLGSVTHV	Smoothelin OS=Homo sapiens OX=9606 GN=SMTN PE=1 SV=7	'SMTN'	8
RLHDENILL	Protein fantom OS=Homo sapiens OX=9606 GN=RPGRIP1L PE=1 SV=2	'RPGRIP1L'	9
RLHERLVAI	Plectin OS=Homo sapiens OX=9606 GN=PLEC PE=1 SV=3	'PLEC'	9
RLIDLGVGL	Lysine-specific demethylase 5B OS=Homo sapiens OX=9606 GN=KDM5B PE=1 SV=3	'KDM5B'	9
RLIEFAYTA	Kelch-like ECH-associated protein 1 OS=Homo sapiens OX=9606 GN=KEAP1 PE=1 SV=2	'KEAP1'	9
RLIEQEEYL	Structural maintenance of chromosomes protein 4 OS=Homo sapiens OX=9606 GN=SMC4 PE=1 SV=2	'SMC4'	9
RLIESLFTI	General transcription factor 3C polypeptide 1 OS=Homo sapiens OX=9606 GN=GTF3C1 PE=1 SV=4	'GTF3C1'	9
RLIKAYEKV	MORC family CW-type zinc finger protein 3 OS=Homo sapiens OX=9606 GN=MORC3 PE=1 SV=3	'MORC3'	9
RLIKSFEKV	MORC family CW-type zinc finger protein 4 OS=Homo sapiens OX=9606 GN=MORC4 PE=1 SV=2	'MORC4'	9
RLIQESPTL	Lysophospholipid acyltransferase 5 OS=Homo sapiens OX=9606 GN=LPCAT3 PE=1 SV=1	'LPCAT3'	9
RLISGLPSL	N-alpha-acetyltransferase 25, NatB auxiliary subunit OS=Homo sapiens OX=9606 GN=NAA25 PE=1 SV=1	'NAA25'	9
RLKEELEEA	Eukaryotic translation initiation factor 4 gamma 1 OS=Homo sapiens OX=9606 GN=EIF4G1 PE=1 SV=4	'EIF4G1'	9
RLLAAALLLL	C-X-C motif chemokine 14 OS=Homo sapiens OX=9606 GN=CXCL14 PE=1 SV=2	'CXCL14'	10
RLLAQVPGL	UPF0705 protein C11orf49 OS=Homo sapiens OX=9606 GN=C11orf49 PE=1 SV=2	'C11orf49'	9
RLLDGAFKL	CLIP-associating protein 1 OS=Homo sapiens OX=9606 GN=CLASP1 PE=1 SV=1	'CLASP1'	9
RLLDILLKL	WD repeat and FYVE domain-containing protein 3 OS=Homo sapiens OX=9606 GN=WDFY3 PE=1 SV=2	'WDFY3'	9
RLLDSEIKI	26S proteasome regulatory subunit 6A OS=Homo sapiens OX=9606 GN=PSMC3 PE=1 SV=3	'PSMC3'	9
RLLDSVSRL	Laminin subunit gamma-2 OS=Homo sapiens OX=9606 GN=LAMC2 PE=1 SV=2	'LAMC2'	9
RLLDYVVNI	KN motif and ankyrin repeat domain-containing protein 2 OS=Homo sapiens OX=9606 GN=KANK2 PE=1 SV=1	'KANK2'	9
RLLEATSYL	Lysine-specific histone demethylase 1A OS=Homo sapiens OX=9606 GN=KDM1A PE=1 SV=2	'KDM1A'	9
RLLEDGEDFNL	Keratin, type I cytoskeletal 18 OS=Homo sapiens OX=9606 GN=KRT18 PE=1 SV=2	'KRT18'	11
RLLEEDTPRYM	Supervillin OS=Homo sapiens OX=9606 GN=SVIL PE=1 SV=2	'SVIL'	11
RLLEEIHAM	Serum response factor-binding protein 1 OS=Homo sapiens OX=9606 GN=SRFBP1 PE=1 SV=1	'SRFBP1'	9
RLLEFLVAL	RING finger protein 145 OS=Homo sapiens OX=9606 GN=RNF145 PE=2 SV=2	'RNF145'	9
RLLEGEEQRL	Keratin, type II cuticular Hb1 OS=Homo sapiens OX=9606 GN=KRT81 PE=1 SV=3	'KRT81'	10
RLLENMTEV	Pyridoxal-dependent decarboxylase domain-containing protein 1 OS=Homo sapiens OX=9606 GN=PDXDC1 PE=1 SV=2	'PDXDC1'	9
RLLEQKDIL	Protein zyg-11 homolog B OS=Homo sapiens OX=9606 GN=ZYG11B PE=1 SV=2	'ZYG11B'	9
RLLEQKVEL	Pinin OS=Homo sapiens OX=9606 GN=PNN PE=1 SV=5	'PNN'	9
RLLESFETM	Condensin complex subunit 1 OS=Homo sapiens OX=9606 GN=NCAPD2 PE=1 SV=3	'NCAPD2'	9
RLLETVIDV	Gem-associated protein 4 OS=Homo sapiens OX=9606 GN=GEMIN4 PE=1 SV=2	'GEMIN4'	9
RLLEVPVML	Isochorismatase domain-containing protein 2 OS=Homo sapiens OX=9606 GN=ISOC2 PE=1 SV=1	'ISOC2'	9
RLLGEQIIL	Protein PET117 homolog, mitochondrial OS=Homo sapiens OX=9606 GN=PET117 PE=3 SV=1	'PET117'	9
RLLGYVATL	Cold shock domain-containing protein E1 OS=Homo sapiens OX=9606 GN=CSDE1 PE=1 SV=2	'CSDE1'	9
RLLHEMILV	Coatomer subunit beta OS=Homo sapiens OX=9606 GN=COPB1 PE=1 SV=3	'COPB1'	9
RLLKSKLYL	Microsomal glutathione S-transferase 1 OS=Homo sapiens OX=9606 GN=MGST1 PE=1 SV=1	'MGST1'	9
RLLNILMQL	SWI/SNF-related matrix-associated actin-dependent regulator of chromatin subfamily A member 5 OS=Homo sapiens OX=9606 GN=SMARCA5 PE=1 SV=1	'SMARCA5'	9
RLLQDSVDFSL	Vimentin OS=Homo sapiens OX=9606 GN=VIM PE=1 SV=4	'VIM'	11
RLLRVALLL	C-X-C motif chemokine 2 OS=Homo sapiens OX=9606 GN=CXCL2 PE=1 SV=1	'CXCL2'	9
RLLSFVVLA	Translocon-associated protein subunit beta OS=Homo sapiens OX=9606 GN=SSR2 PE=1 SV=1	'SSR2'	9
RLLVQALQA	Serine protease 56 OS=Homo sapiens OX=9606 GN=PRSS56 PE=1 SV=1	'PRSS56'	9
RLMEPIYL	Elongation factor 2 OS=Homo sapiens OX=9606 GN=EEF2 PE=1 SV=4	'EEF2'	8
RLMGSILGV	Thyroid receptor-interacting protein 11 OS=Homo sapiens OX=9606 GN=TRIP11 PE=1 SV=3	'TRIP11'	9
RLMKELEEI	Ubiquitin-conjugating enzyme E2 L5 OS=Homo sapiens OX=9606 GN=UBE2L5 PE=2 SV=1	'UBE2L5'	9
RLMNDMTAV	Heat shock protein 105 kDa OS=Homo sapiens OX=9606 GN=HSPH1 PE=1 SV=1	'HSPH1'	9
RLMNETTAV	Heat shock 70 kDa protein 4L OS=Homo sapiens OX=9606 GN=HSPA4L PE=1 SV=3;Heat shock 70 kDa protein 4 OS=Homo sapiens OX=9606 GN=HSPA4 PE=1 SV=4	'HSPA4L'	9
RLNDFASTV	Cytochrome c oxidase subunit 5A, mitochondrial OS=Homo sapiens OX=9606 GN=COX5A PE=1 SV=2	'COX5A'	9
RLNEAAVTV	Cyclin-D1-binding protein 1 OS=Homo sapiens OX=9606 GN=CCNDBP1 PE=1 SV=2	'CCNDBP1'	9
RLNEALLEA	Patatin-like phospholipase domain-containing protein 2 OS=Homo sapiens OX=9606 GN=PNPLA2 PE=1 SV=1	'PNPLA2'	9
RLNEKNYEL	V-type proton ATPase subunit H OS=Homo sapiens OX=9606 GN=ATP6V1H PE=1 SV=1	'ATP6V1H'	9
RLNKVISEL	60S acidic ribosomal protein P2 OS=Homo sapiens OX=9606 GN=RPLP2 PE=1 SV=1	'RPLP2'	9
RLPAAGVGDMVM	60S ribosomal protein L23 OS=Homo sapiens OX=9606 GN=RPL23 PE=1 SV=1	'RPL23'	12
RLPAWQPIL	(blank)	'?'	9
RLPDDDPTAV	Coatomer subunit gamma-2 OS=Homo sapiens OX=9606 GN=COPG2 PE=1 SV=1	'COPG2'	10
RLPDEVENPGM	Protein sel-1 homolog 1 OS=Homo sapiens OX=9606 GN=SEL1L PE=1 SV=3	'SEL1L'	11
RLPDGIGQL	Protein scribble homolog OS=Homo sapiens OX=9606 GN=SCRIB PE=1 SV=4	'SCRIB'	9
RLPDGMAVV	Neuron navigator 2 OS=Homo sapiens OX=9606 GN=NAV2 PE=1 SV=3	'NAV2'	9
RLPDIFEAQI	Keratin, type II cytoskeletal 7 OS=Homo sapiens OX=9606 GN=KRT7 PE=1 SV=5	'KRT7'	10
RLPDLIKEV	Glutamine--fructose-6-phosphate aminotransferase [isomerizing] 1 OS=Homo sapiens OX=9606 GN=GFPT1 PE=1 SV=3	'GFPT1'	9
RLPDPFAKI	E3 ubiquitin-protein ligase SMURF1 OS=Homo sapiens OX=9606 GN=SMURF1 PE=1 SV=2	'SMURF1'	9
RLPDPFAKV	E3 ubiquitin-protein ligase SMURF2 OS=Homo sapiens OX=9606 GN=SMURF2 PE=1 SV=1	'SMURF2'	9
RLPDTALPTL	Coronin-7 OS=Homo sapiens OX=9606 GN=CORO7 PE=1 SV=2	'CORO7'	10
RLPEAIEEV	Glyoxylate reductase/hydroxypyruvate reductase OS=Homo sapiens OX=9606 GN=GRHPR PE=1 SV=1	'GRHPR'	9
RLPEEIRRL	Cytoskeleton-associated protein 4 OS=Homo sapiens OX=9606 GN=CKAP4 PE=1 SV=2	'CKAP4'	9
RLPEELRSL	Tyrosine-protein kinase BAZ1B OS=Homo sapiens OX=9606 GN=BAZ1B PE=1 SV=2	'BAZ1B'	9
RLPEGPPNFL	Huntingtin-interacting protein 1-related protein OS=Homo sapiens OX=9606 GN=HIP1R PE=1 SV=2	'HIP1R'	10
RLPEIYIQL	EH domain-containing protein 4 OS=Homo sapiens OX=9606 GN=EHD4 PE=1 SV=1	'EHD4'	9
RLPELAPTAP	Vacuolar protein sorting-associated protein 37B OS=Homo sapiens OX=9606 GN=VPS37B PE=1 SV=1	'VPS37B'	10
RLPEPTTRL	Ribosome biogenesis regulatory protein homolog OS=Homo sapiens OX=9606 GN=RRS1 PE=1 SV=2	'RRS1'	9
RLPERMTTL	Formin-like protein 1 OS=Homo sapiens OX=9606 GN=FMNL1 PE=1 SV=3	'FMNL1'	9
RLPESNQTL	Tubulin-specific chaperone D OS=Homo sapiens OX=9606 GN=TBCD PE=1 SV=2	'TBCD'	9
RLPESVERL	Flotillin-1 OS=Homo sapiens OX=9606 GN=FLOT1 PE=1 SV=3	'FLOT1'	9
RLPETLPSL	Amiloride-sensitive sodium channel subunit alpha OS=Homo sapiens OX=9606 GN=SCNN1A PE=1 SV=1	'SCNN1A'	9
RLPFTINNL	Vacuolar protein sorting-associated protein 37A OS=Homo sapiens OX=9606 GN=VPS37A PE=1 SV=1	'VPS37A'	9
RLPGPRVPT	Cullin-associated NEDD8-dissociated protein 2 OS=Homo sapiens OX=9606 GN=CAND2 PE=1 SV=3	'CAND2'	9
RLPGTVAGQQF	Protein XRP2 OS=Homo sapiens OX=9606 GN=RP2 PE=1 SV=4	'RP2'	11
RLPPKVESL	Nuclear mitotic apparatus protein 1 OS=Homo sapiens OX=9606 GN=NUMA1 PE=1 SV=2	'NUMA1'	9
RLPPPFPGL	Sorting nexin-1 OS=Homo sapiens OX=9606 GN=SNX1 PE=1 SV=3	'SNX1'	9
RLPPRSPGL	Receptor-type tyrosine-protein phosphatase eta OS=Homo sapiens OX=9606 GN=PTPRJ PE=1 SV=3	'PTPRJ'	9
RLPSVALLL	Protein ECT2 OS=Homo sapiens OX=9606 GN=ECT2 PE=1 SV=4	'ECT2'	9
RLPTVLLKL	U3 small nucleolar ribonucleoprotein protein IMP3 OS=Homo sapiens OX=9606 GN=IMP3 PE=1 SV=1	'IMP3'	9
RLQDEIQNM	Vimentin OS=Homo sapiens OX=9606 GN=VIM PE=1 SV=4	'VIM'	9
RLQDELVTL	Microtubule-actin cross-linking factor 1, isoforms 1/2/3/5 OS=Homo sapiens OX=9606 GN=MACF1 PE=1 SV=4	'MACF1'	9
RLQEDPPAGV	Ubiquitin-conjugating enzyme E2 A OS=Homo sapiens OX=9606 GN=UBE2A PE=1 SV=2	'UBE2A'	10
RLQEEINEV	Inhibitor of nuclear factor kappa-B kinase-interacting protein OS=Homo sapiens OX=9606 GN=IKBIP PE=1 SV=1	'IKBIP'	9
RLQEELEKL	Ribosome-binding protein 1 OS=Homo sapiens OX=9606 GN=RRBP1 PE=1 SV=5	'RRBP1'	9
RLQEELIAV	Ecotropic viral integration site 5 protein homolog OS=Homo sapiens OX=9606 GN=EVI5 PE=1 SV=3	'EVI5'	9
RLQEELRKV	Keratin, type II cytoskeletal 80 OS=Homo sapiens OX=9606 GN=KRT80 PE=1 SV=2	'KRT80'	9
RLQEFIDEV	Gamma-tubulin complex component 5 OS=Homo sapiens OX=9606 GN=TUBGCP5 PE=1 SV=1	'TUBGCP5'	9
RLQELEGQIA	Chromosome-associated kinesin KIF4A OS=Homo sapiens OX=9606 GN=KIF4A PE=1 SV=3	'KIF4A'	10
RLQESVMEA	Double-strand-break repair protein rad21 homolog OS=Homo sapiens OX=9606 GN=RAD21 PE=1 SV=2	'RAD21'	9
RLQQELMTL	Ubiquitin-conjugating enzyme E2 C OS=Homo sapiens OX=9606 GN=UBE2C PE=1 SV=1	'UBE2C'	9
RLSDAQIYV	Interferon-induced protein with tetratricopeptide repeats 3 OS=Homo sapiens OX=9606 GN=IFIT3 PE=1 SV=1	'IFIT3'	9
RLSDVQIYV	Interferon-induced protein with tetratricopeptide repeats 2 OS=Homo sapiens OX=9606 GN=IFIT2 PE=1 SV=1	'IFIT2'	9
RLSEAIVTV	Transmembrane protein 69 OS=Homo sapiens OX=9606 GN=TMEM69 PE=2 SV=1	'TMEM69'	9
RLSHVLLV	F-box only protein 38 OS=Homo sapiens OX=9606 GN=FBXO38 PE=1 SV=3	'FBXO38'	8
RLTDYISKV	PRA1 family protein 3 OS=Homo sapiens OX=9606 GN=ARL6IP5 PE=1 SV=1	'ARL6IP5'	9
RLTGLQDIS	Zinc finger protein 445 OS=Homo sapiens OX=9606 GN=ZNF445 PE=1 SV=1	'ZNF445'	9
RLTPKLMEV	Eukaryotic translation initiation factor 3 subunit H OS=Homo sapiens OX=9606 GN=EIF3H PE=1 SV=1	'EIF3H'	9
RLTQELQQA	Centromere protein F OS=Homo sapiens OX=9606 GN=CENPF PE=1 SV=3	'CENPF'	9
RLTVGAAQVPA	Monocyte differentiation antigen CD14 OS=Homo sapiens OX=9606 GN=CD14 PE=1 SV=2	'CD14'	11
RLVCAVDSNPPA	Sialic acid-binding Ig-like lectin 7 OS=Homo sapiens OX=9606 GN=SIGLEC7 PE=1 SV=1	'SIGLEC7'	12
RLVEIQYEL	ARF GTPase-activating protein GIT2 OS=Homo sapiens OX=9606 GN=GIT2 PE=1 SV=2	'GIT2'	9
RLVPSVNGV	C-1-tetrahydrofolate synthase, cytoplasmic OS=Homo sapiens OX=9606 GN=MTHFD1 PE=1 SV=3	'MTHFD1'	9
RLWDLTTGTTT	Receptor of activated protein C kinase 1 OS=Homo sapiens OX=9606 GN=RACK1 PE=1 SV=3	'RACK1'	11
RLWEEAVKA	Vascular endothelial zinc finger 1 OS=Homo sapiens OX=9606 GN=VEZF1 PE=1 SV=2	'VEZF1'	9
RLWGEPVNL	Probable ubiquitin carboxyl-terminal hydrolase FAF-X OS=Homo sapiens OX=9606 GN=USP9X PE=1 SV=3	'USP9X'	9
RLWPKIQGL	DNA damage-inducible transcript 4 protein OS=Homo sapiens OX=9606 GN=DDIT4 PE=1 SV=1	'DDIT4'	9
RLYDGLFKV	DNA damage-binding protein 1 OS=Homo sapiens OX=9606 GN=DDB1 PE=1 SV=1	'DDB1'	9
RLYDPASGTISL	ATP-binding cassette sub-family B member 10, mitochondrial OS=Homo sapiens OX=9606 GN=ABCB10 PE=1 SV=2	'ABCB10'	12
RLYGNPNTL	Tubulin-specific chaperone C OS=Homo sapiens OX=9606 GN=TBCC PE=1 SV=2	'TBCC'	9
RLYGYFHDA	Aurora kinase A OS=Homo sapiens OX=9606 GN=AURKA PE=1 SV=2	'AURKA'	9
RLYLDLIL	Transmembrane protein 192 OS=Homo sapiens OX=9606 GN=TMEM192 PE=1 SV=1	'TMEM192'	8
RLYPEGLAQL	V-type proton ATPase subunit d 1 OS=Homo sapiens OX=9606 GN=ATP6V0D1 PE=1 SV=1	'ATP6V0D1'	10
RLYSVSYLL	Filamin-A OS=Homo sapiens OX=9606 GN=FLNA PE=1 SV=4	'FLNA'	9
RLYTEPLLV	GPI transamidase component PIG-T OS=Homo sapiens OX=9606 GN=PIGT PE=1 SV=1	'PIGT'	9
RLYYIGGEVF	Mothers against decapentaplegic homolog 3 OS=Homo sapiens OX=9606 GN=SMAD3 PE=1 SV=1	'SMAD3'	10
RMAAGGPL	Methylenetetrahydrofolate reductase OS=Homo sapiens OX=9606 GN=MTHFR PE=1 SV=3	'MTHFR'	8
RMAEDPAAL	Putative monooxygenase p33MONOX OS=Homo sapiens OX=9606 GN=KIAA1191 PE=1 SV=1	'KIAA1191'	9
RMAVLNEQV	Nuclear autoantigenic sperm protein OS=Homo sapiens OX=9606 GN=NASP PE=1 SV=2	'NASP'	9
RMFDGKFVV	Serine/threonine-protein kinase Kist OS=Homo sapiens OX=9606 GN=UHMK1 PE=1 SV=2	'UHMK1'	9
RMFDGKFVVA	Serine/threonine-protein kinase Kist OS=Homo sapiens OX=9606 GN=UHMK1 PE=1 SV=2	'UHMK1'	10
RMFDNERR	E3 ubiquitin-protein ligase RNF169 OS=Homo sapiens OX=9606 GN=RNF169 PE=1 SV=2	'RNF169'	8
RMFGGPGTA	Vimentin OS=Homo sapiens OX=9606 GN=VIM PE=1 SV=4	'VIM'	9
RMFGGPGTAS	Vimentin OS=Homo sapiens OX=9606 GN=VIM PE=1 SV=4	'VIM'	10
RMFGKQVAK	Cilia- and flagella-associated protein 70 OS=Homo sapiens OX=9606 GN=CFAP70 PE=2 SV=3	'CFAP70'	9
RMGPKKET	Biorientation of chromosomes in cell division protein 1-like 1 OS=Homo sapiens OX=9606 GN=BOD1L1 PE=1 SV=2	'BOD1L1'	8
RMIDAYTHL	Interferon-induced helicase C domain-containing protein 1 OS=Homo sapiens OX=9606 GN=IFIH1 PE=1 SV=3	'IFIH1'	9
RMIDIQTRM	Probable 18S rRNA (guanine-N(7))-methyltransferase OS=Homo sapiens OX=9606 GN=BUD23 PE=1 SV=2	'BUD23'	9
RMISKEIR	Rap guanine nucleotide exchange factor 6 OS=Homo sapiens OX=9606 GN=RAPGEF6 PE=1 SV=2	'RAPGEF6'	8
RMLEDRDLFVM	Eukaryotic translation initiation factor 3 subunit A OS=Homo sapiens OX=9606 GN=EIF3A PE=1 SV=1	'EIF3A'	11
RMLPHAPGV	Histone deacetylase 1 OS=Homo sapiens OX=9606 GN=HDAC1 PE=1 SV=1	'HDAC1'	9
RMLSELPAL	Ribosomal biogenesis protein LAS1L OS=Homo sapiens OX=9606 GN=LAS1L PE=1 SV=2	'LAS1L'	9
RMNLGTDA	Ryanodine receptor 3 OS=Homo sapiens OX=9606 GN=RYR3 PE=1 SV=3	'RYR3'	8
RMPPPPPP	IQ motif and SEC7 domain-containing protein 2 OS=Homo sapiens OX=9606 GN=IQSEC2 PE=1 SV=2	'IQSEC2'	8
RMQKEITALAP	Putative beta-actin-like protein 3 OS=Homo sapiens OX=9606 GN=POTEKP PE=5 SV=1;Actin, cytoplasmic 1 OS=Homo sapiens OX=9606 GN=ACTB PE=1 SV=1	'POTEKP'	11
RMSDVVKGV	La-related protein 4 OS=Homo sapiens OX=9606 GN=LARP4 PE=1 SV=3	'LARP4'	9
RMVASMSKR	Kelch-like protein 20 OS=Homo sapiens OX=9606 GN=KLHL20 PE=1 SV=4	'KLHL20'	9
RMVETLSNL	DNA ligase 1 OS=Homo sapiens OX=9606 GN=LIG1 PE=1 SV=1	'LIG1'	9
RMWEDPMGA	A-kinase anchor protein 8-like OS=Homo sapiens OX=9606 GN=AKAP8L PE=1 SV=4	'AKAP8L'	9
RMYIDRLQ	Diacylglycerol kinase iota OS=Homo sapiens OX=9606 GN=DGKI PE=1 SV=1	'DGKI'	8
RNELSGTLS	Threonine--tRNA ligase 2, cytoplasmic OS=Homo sapiens OX=9606 GN=TARSL2 PE=1 SV=1	'TARSL2'	9
RNETGLSVA	Hormone-sensitive lipase OS=Homo sapiens OX=9606 GN=LIPE PE=1 SV=4	'LIPE'	9
RNVPDALAA	PH domain leucine-rich repeat-containing protein phosphatase 1 OS=Homo sapiens OX=9606 GN=PHLPP1 PE=1 SV=3	'PHLPP1'	9
RPAKSVPSV	Angiomotin-like protein 2 OS=Homo sapiens OX=9606 GN=AMOTL2 PE=1 SV=3	'AMOTL2'	9
RPEAPPPPP	GEM-interacting protein OS=Homo sapiens OX=9606 GN=GMIP PE=1 SV=2	'GMIP'	9
RPIEVPWGSSP	Paraneoplastic antigen Ma6E OS=Homo sapiens OX=9606 GN=PNMA6E PE=4 SV=1	'PNMA6E'	11
RPLVASMLVT	Cadherin EGF LAG seven-pass G-type receptor 3 OS=Homo sapiens OX=9606 GN=CELSR3 PE=1 SV=2	'CELSR3'	10
RPSMSPTP	Serine/arginine repetitive matrix protein 2 OS=Homo sapiens OX=9606 GN=SRRM2 PE=1 SV=2	'SRRM2'	8
RPTFKILL	Tyrosine-protein kinase BTK OS=Homo sapiens OX=9606 GN=BTK PE=1 SV=3	'BTK'	8
RPTPASAPAA	Helicase SRCAP OS=Homo sapiens OX=9606 GN=SRCAP PE=1 SV=3	'SRCAP'	10
RQADKVWRL	Nuclear factor 1 C-type OS=Homo sapiens OX=9606 GN=NFIC PE=1 SV=2	'NFIC'	9
RQDGGLFKGP	Transcription factor 7-like 2 OS=Homo sapiens OX=9606 GN=TCF7L2 PE=1 SV=2	'TCF7L2'	10
RQEKAPSP	Putative Polycomb group protein ASXL2 OS=Homo sapiens OX=9606 GN=ASXL2 PE=1 SV=1	'ASXL2'	8
RQLEEEGITFV	SEC14-like protein 1 OS=Homo sapiens OX=9606 GN=SEC14L1 PE=1 SV=2	'SEC14L1'	11
RQLGCGGALAA	Soluble scavenger receptor cysteine-rich domain-containing protein SSC5D OS=Homo sapiens OX=9606 GN=SSC5D PE=1 SV=3	'SSC5D'	11
RQQTALVR	Glutamate receptor ionotropic, kainate 1 OS=Homo sapiens OX=9606 GN=GRIK1 PE=1 SV=1	'GRIK1'	8
RQVAVALW	G-protein coupled receptor 20 OS=Homo sapiens OX=9606 GN=GPR20 PE=1 SV=2	'GPR20'	8
RREGPPVR	Unconventional myosin-XV OS=Homo sapiens OX=9606 GN=MYO15A PE=1 SV=2	'MYO15A'	8
RRLDARAA	Ankyrin repeat and BTB/POZ domain-containing protein 2 OS=Homo sapiens OX=9606 GN=ABTB2 PE=2 SV=2	'ABTB2'	8
RRQEQEKR	Pre-mRNA-splicing factor ATP-dependent RNA helicase PRP16 OS=Homo sapiens OX=9606 GN=DHX38 PE=1 SV=2	'DHX38'	8
RRQMDIIVSE	DNA-directed RNA polymerase II subunit RPB2 OS=Homo sapiens OX=9606 GN=POLR2B PE=1 SV=1	'POLR2B'	10
RRSSLPLDHGS	DENN domain-containing protein 4C OS=Homo sapiens OX=9606 GN=DENND4C PE=1 SV=3	'DENND4C'	11
RSALGDLAGDNSLG	E3 ubiquitin-protein ligase RNF130 OS=Homo sapiens OX=9606 GN=RNF130 PE=1 SV=1	'RNF130'	14
RSASSHEVPP	Anaphase-promoting complex subunit 1 OS=Homo sapiens OX=9606 GN=ANAPC1 PE=1 SV=1	'ANAPC1'	10
RSELIAKIPN	Protein SET OS=Homo sapiens OX=9606 GN=SET PE=1 SV=3	'SET'	10
RSIDLTVKL	Baculoviral IAP repeat-containing protein 6 OS=Homo sapiens OX=9606 GN=BIRC6 PE=1 SV=2	'BIRC6'	9
RSIYLALKL	A disintegrin and metalloproteinase with thrombospondin motifs 4 OS=Homo sapiens OX=9606 GN=ADAMTS4 PE=1 SV=3	'ADAMTS4'	9
RSSGQPGPPPPP	Gamma-aminobutyric acid type B receptor subunit 2 OS=Homo sapiens OX=9606 GN=GABBR2 PE=1 SV=1	'GABBR2'	12
RSTPLQKSMVVK	Probable phospholipid-transporting ATPase VA OS=Homo sapiens OX=9606 GN=ATP10A PE=2 SV=2	'ATP10A'	12
RSVIEPLP	Serine/threonine-protein kinase PAK 1 OS=Homo sapiens OX=9606 GN=PAK1 PE=1 SV=2	'PAK1'	8
RTFEKIEEV	DNA ligase 1 OS=Homo sapiens OX=9606 GN=LIG1 PE=1 SV=1	'LIG1'	9
RTIEYLEEV	Trifunctional enzyme subunit alpha, mitochondrial OS=Homo sapiens OX=9606 GN=HADHA PE=1 SV=2	'HADHA'	9
RTIGVITKL	Dynamin-1 OS=Homo sapiens OX=9606 GN=DNM1 PE=1 SV=2;Dynamin-3 OS=Homo sapiens OX=9606 GN=DNM3 PE=1 SV=4	'DNM1'	9
RTISVILFL	Guanine nucleotide-binding protein G(s) subunit alpha isoforms XLas OS=Homo sapiens OX=9606 GN=GNAS PE=1 SV=2	'GNAS'	9
RTLAEIAKV	Non-POU domain-containing octamer-binding protein OS=Homo sapiens OX=9606 GN=NONO PE=1 SV=4	'NONO'	9
RTLETLIRL	DNA replication licensing factor MCM3 OS=Homo sapiens OX=9606 GN=MCM3 PE=1 SV=3	'MCM3'	9
RTMENLVEL	Tubby-related protein 3 OS=Homo sapiens OX=9606 GN=TULP3 PE=1 SV=2	'TULP3'	9
RTNNFNVETLK	Glycogen [starch] synthase, muscle OS=Homo sapiens OX=9606 GN=GYS1 PE=1 SV=2	'GYS1'	11
RTSPMSSGGP	Sex comb on midleg-like protein 4 OS=Homo sapiens OX=9606 GN=SCML4 PE=1 SV=2	'SCML4'	10
RTVVALDKV	Carcinoembryonic antigen-related cell adhesion molecule 18 OS=Homo sapiens OX=9606 GN=CEACAM18 PE=3 SV=4	'CEACAM18'	9
RVAPEEHPVL	POTE ankyrin domain family member F OS=Homo sapiens OX=9606 GN=POTEF PE=1 SV=2;Actin, cytoplasmic 1 OS=Homo sapiens OX=9606 GN=ACTB PE=1 SV=1	'POTEF'	10
RVCPRPLA	Cartilage intermediate layer protein 2 OS=Homo sapiens OX=9606 GN=CILP2 PE=2 SV=2	'CILP2'	8
RVEELTFHL	Calcium-independent phospholipase A2-gamma OS=Homo sapiens OX=9606 GN=PNPLA8 PE=1 SV=1	'PNPLA8'	9
RVETPVLP	Mothers against decapentaplegic homolog 3 OS=Homo sapiens OX=9606 GN=SMAD3 PE=1 SV=1	'SMAD3'	8
RVIDLRAEL	Scaffold attachment factor B1 OS=Homo sapiens OX=9606 GN=SAFB PE=1 SV=4	'SAFB'	9
RVIDPKKAMAM	Heterogeneous nuclear ribonucleoprotein A/B OS=Homo sapiens OX=9606 GN=HNRNPAB PE=1 SV=2	'HNRNPAB'	11
RVIDYILDL	DNA-binding protein inhibitor ID-3 OS=Homo sapiens OX=9606 GN=ID3 PE=1 SV=2	'ID3'	9
RVIGTLEEV	Ran GTPase-activating protein 1 OS=Homo sapiens OX=9606 GN=RANGAP1 PE=1 SV=1	'RANGAP1'	9
RVISTILFI	Potassium channel subfamily K member 10 OS=Homo sapiens OX=9606 GN=KCNK10 PE=1 SV=1	'KCNK10'	9
RVLDELTLA	Keratin, type I cytoskeletal 19 OS=Homo sapiens OX=9606 GN=KRT19 PE=1 SV=4	'KRT19'	9
RVLDLVLQL	DNA-directed RNA polymerase, mitochondrial OS=Homo sapiens OX=9606 GN=POLRMT PE=1 SV=2	'POLRMT'	9
RVLEVVNHV	Disintegrin and metalloproteinase domain-containing protein 8 OS=Homo sapiens OX=9606 GN=ADAM8 PE=1 SV=2	'ADAM8'	9
RVLGDVVR	A-kinase anchor protein 13 OS=Homo sapiens OX=9606 GN=AKAP13 PE=1 SV=2	'AKAP13'	8
RVLPPSALQSV	Aurora kinase B OS=Homo sapiens OX=9606 GN=AURKB PE=1 SV=3	'AURKB'	11
RVLQALEGLKM	40S ribosomal protein S19 OS=Homo sapiens OX=9606 GN=RPS19 PE=1 SV=2	'RPS19'	11
RVMEEIRNL	Nuclear transcription factor Y subunit gamma OS=Homo sapiens OX=9606 GN=NFYC PE=1 SV=3	'NFYC'	9
RVMEYINRL	Clathrin heavy chain 1 OS=Homo sapiens OX=9606 GN=CLTC PE=1 SV=5	'CLTC'	9
RVMPSSFFL	TIP41-like protein OS=Homo sapiens OX=9606 GN=TIPRL PE=1 SV=2	'TIPRL'	9
RVPDGMVGL	Far upstream element-binding protein 2 OS=Homo sapiens OX=9606 GN=KHSRP PE=1 SV=4	'KHSRP'	9
RVPELLHRL	Proteasome activator complex subunit 4 OS=Homo sapiens OX=9606 GN=PSME4 PE=1 SV=2	'PSME4'	9
RVPKKEVKVN	OCIA domain-containing protein 1 OS=Homo sapiens OX=9606 GN=OCIAD1 PE=1 SV=1	'OCIAD1'	10
RVPPPPPIA	Heterogeneous nuclear ribonucleoprotein C-like 3 OS=Homo sapiens OX=9606 GN=HNRNPCL3 PE=2 SV=1	'HNRNPCL3'	9
RVPPPPQSV	SHC-transforming protein 1 OS=Homo sapiens OX=9606 GN=SHC1 PE=1 SV=4	'SHC1'	9
RVPSEVVK	S-adenosylmethionine mitochondrial carrier protein OS=Homo sapiens OX=9606 GN=SLC25A26 PE=1 SV=2	'SLC25A26'	8
RVQEAIAEV	Glycerol-3-phosphate acyltransferase 1, mitochondrial OS=Homo sapiens OX=9606 GN=GPAM PE=1 SV=3	'GPAM'	9
RVSDINFTL	Serine/threonine-protein phosphatase 6 regulatory subunit 3 OS=Homo sapiens OX=9606 GN=PPP6R3 PE=1 SV=2	'PPP6R3'	9
RVSPYPSS	T-box transcription factor TBX21 OS=Homo sapiens OX=9606 GN=TBX21 PE=1 SV=1	'TBX21'	8
RVVDDFNNNM	Adenylate cyclase type 9 OS=Homo sapiens OX=9606 GN=ADCY9 PE=1 SV=4	'ADCY9'	10
RVVDELDNQM	Adenylate kinase isoenzyme 6 OS=Homo sapiens OX=9606 GN=AK6 PE=1 SV=1	'AK6'	10
RVVDLITNL	E3 ubiquitin-protein ligase HUWE1 OS=Homo sapiens OX=9606 GN=HUWE1 PE=1 SV=3	'HUWE1'	9
RVVDYLTKL	5'-nucleotidase domain-containing protein 1 OS=Homo sapiens OX=9606 GN=NT5DC1 PE=1 SV=1	'NT5DC1'	9
RVYFEEALGA	SH3 domain and tetratricopeptide repeat-containing protein 1 OS=Homo sapiens OX=9606 GN=SH3TC1 PE=1 SV=3	'SH3TC1'	10
RWADLLLVA	Phosphopantothenoylcysteine decarboxylase OS=Homo sapiens OX=9606 GN=PPCDC PE=1 SV=2	'PPCDC'	9
SADKLGTGE	Microtubule-associated serine/threonine-protein kinase 3 OS=Homo sapiens OX=9606 GN=MAST3 PE=1 SV=2	'MAST3'	9
SAGEPLEVDLE	Leucine zipper putative tumor suppressor 1 OS=Homo sapiens OX=9606 GN=LZTS1 PE=1 SV=3	'LZTS1'	11
SAPGTPGTPA	Neurotensin receptor type 1 OS=Homo sapiens OX=9606 GN=NTSR1 PE=1 SV=2	'NTSR1'	10
SAYGSVKAY	Annexin A2 OS=Homo sapiens OX=9606 GN=ANXA2 PE=1 SV=2	'ANXA2'	9
SDLKVIVM	Pre-mRNA-splicing factor ATP-dependent RNA helicase DHX15 OS=Homo sapiens OX=9606 GN=DHX15 PE=1 SV=2	'DHX15'	8
SDLVELVARI	Elongator complex protein 3 OS=Homo sapiens OX=9606 GN=ELP3 PE=1 SV=2	'ELP3'	10
SDNQLQEGKNVIG	Transgelin-2 OS=Homo sapiens OX=9606 GN=TAGLN2 PE=1 SV=3	'TAGLN2'	13
SEADNTKKA	PDZ and LIM domain protein 5 OS=Homo sapiens OX=9606 GN=PDLIM5 PE=1 SV=5	'PDLIM5'	9
SEAERHEL	Endoplasmic reticulum-Golgi intermediate compartment protein 3 OS=Homo sapiens OX=9606 GN=ERGIC3 PE=1 SV=1	'ERGIC3'	8
SEAGATAPKA	Cyclic GMP-AMP synthase OS=Homo sapiens OX=9606 GN=CGAS PE=1 SV=2	'CGAS'	10
SEAGPGPRP	DNA mismatch repair protein Msh6 OS=Homo sapiens OX=9606 GN=MSH6 PE=1 SV=2	'MSH6'	9
SEAPPTNQA	Melanoma-associated antigen D1 OS=Homo sapiens OX=9606 GN=MAGED1 PE=1 SV=3	'MAGED1'	9
SEAPRPAAA	DNA-directed RNA polymerase I subunit RPA43 OS=Homo sapiens OX=9606 GN=TWISTNB PE=1 SV=1	'TWISTNB'	9
SEDEPTRSL	Transportin-1 OS=Homo sapiens OX=9606 GN=TNPO1 PE=1 SV=2;Transportin-2 OS=Homo sapiens OX=9606 GN=TNPO2 PE=1 SV=3	'TNPO1'	9
SEEEPPKKTA	Protein DEK OS=Homo sapiens OX=9606 GN=DEK PE=1 SV=1	'DEK'	10
SEEKPVPAA	Jupiter microtubule associated homolog 1 OS=Homo sapiens OX=9606 GN=JPT1 PE=1 SV=3	'JPT1'	9
SEEQIAKW	Peroxisomal acyl-coenzyme A oxidase 2 OS=Homo sapiens OX=9606 GN=ACOX2 PE=1 SV=1	'ACOX2'	8
SEEQSRLAA	TATA-box-binding protein OS=Homo sapiens OX=9606 GN=TBP PE=1 SV=2	'TBP'	9
SEERFRPSL	Catenin alpha-1 OS=Homo sapiens OX=9606 GN=CTNNA1 PE=1 SV=1	'CTNNA1'	9
SEEVVSREV	Prelamin-A/C OS=Homo sapiens OX=9606 GN=LMNA PE=1 SV=1	'LMNA'	9
SEFKGDLETL	Cold shock domain-containing protein E1 OS=Homo sapiens OX=9606 GN=CSDE1 PE=1 SV=2	'CSDE1'	10
SEFPIRTL	Cytoskeleton-associated protein 5 OS=Homo sapiens OX=9606 GN=CKAP5 PE=1 SV=3	'CKAP5'	8
SEGRTFEM	Filamin-B OS=Homo sapiens OX=9606 GN=FLNB PE=1 SV=2	'FLNB'	8
SEHGINIDL	Protein SON OS=Homo sapiens OX=9606 GN=SON PE=1 SV=4	'SON'	9
SEHPDQAQA	Spectrin beta chain, non-erythrocytic 1 OS=Homo sapiens OX=9606 GN=SPTBN1 PE=1 SV=2	'SPTBN1'	9
SEHPSQTV	Leucine-rich repeat flightless-interacting protein 1 OS=Homo sapiens OX=9606 GN=LRRFIP1 PE=1 SV=2	'LRRFIP1'	8
SEIDMSVKA	Sodium-dependent phosphate transporter 1 OS=Homo sapiens OX=9606 GN=SLC20A1 PE=1 SV=1	'SLC20A1'	9
SEIKGEVL	Protein OS-9 OS=Homo sapiens OX=9606 GN=OS9 PE=1 SV=1	'OS9'	8
SELERSQQA	Centromere protein F OS=Homo sapiens OX=9606 GN=CENPF PE=1 SV=3	'CENPF'	9
SEMDGAQHAA	NFX1-type zinc finger-containing protein 1 OS=Homo sapiens OX=9606 GN=ZNFX1 PE=2 SV=2	'ZNFX1'	10
SEMRAPPAA	Nucleolar transcription factor 1 OS=Homo sapiens OX=9606 GN=UBTF PE=1 SV=1	'UBTF'	9
SENEYIMKA	Exportin-2 OS=Homo sapiens OX=9606 GN=CSE1L PE=1 SV=3	'CSE1L'	9
SEPTATLLS	Dynein regulatory complex subunit 5 OS=Homo sapiens OX=9606 GN=TCTE1 PE=2 SV=1	'TCTE1'	9
SEQTRVNAA	60S ribosomal protein L27a OS=Homo sapiens OX=9606 GN=RPL27A PE=1 SV=2	'RPL27A'	9
SESLPVRTL	Fibronectin type III domain-containing protein 3B OS=Homo sapiens OX=9606 GN=FNDC3B PE=1 SV=2	'FNDC3B'	9
SESPIVVVL	Signal peptidase complex catalytic subunit SEC11C OS=Homo sapiens OX=9606 GN=SEC11C PE=1 SV=3	'SEC11C'	9
SEVMGEPHL	Proteasome maturation protein OS=Homo sapiens OX=9606 GN=POMP PE=1 SV=1	'POMP'	9
SEVSTLSTTPV	Mucin-17 OS=Homo sapiens OX=9606 GN=MUC17 PE=1 SV=2	'MUC17'	11
SEYLRYEDTL	Thioredoxin-interacting protein OS=Homo sapiens OX=9606 GN=TXNIP PE=1 SV=1	'TXNIP'	10
SFLEDINNI	Dynein heavy chain 2, axonemal OS=Homo sapiens OX=9606 GN=DNAH2 PE=2 SV=3	'DNAH2'	9
SGGGYGGGSGSRGG	Keratin, type I cytoskeletal 9 OS=Homo sapiens OX=9606 GN=KRT9 PE=1 SV=3	'KRT9'	14
SGGRGVSVSS	Keratin, type I cytoskeletal 19 OS=Homo sapiens OX=9606 GN=KRT19 PE=1 SV=4	'KRT19'	10
SHAILEALA	F-box/LRR-repeat protein 8 OS=Homo sapiens OX=9606 GN=FBXL8 PE=1 SV=1	'FBXL8'	9
SHCKSLRTM	(blank)	'?'	9
SIAEGRISL	Butyrophilin-like protein 8 OS=Homo sapiens OX=9606 GN=BTNL8 PE=1 SV=1	'BTNL8'	9
SIFVLGPVGT	TBCC domain-containing protein 1 OS=Homo sapiens OX=9606 GN=TBCCD1 PE=2 SV=1	'TBCCD1'	10
SIIDEFLHI	Eukaryotic translation initiation factor 4 gamma 3 OS=Homo sapiens OX=9606 GN=EIF4G3 PE=1 SV=2	'EIF4G3'	9
SIIDIVVSLA	Voltage-dependent T-type calcium channel subunit alpha-1I OS=Homo sapiens OX=9606 GN=CACNA1I PE=1 SV=1	'CACNA1I'	10
SIIGRLLEV	Serine/threonine-protein phosphatase PP1-alpha catalytic subunit OS=Homo sapiens OX=9606 GN=PPP1CA PE=1 SV=1	'PPP1CA'	9
SIINFFERL	Putative homeodomain transcription factor 1 OS=Homo sapiens OX=9606 GN=PHTF1 PE=2 SV=2	'PHTF1'	9
SIIQRLLEV	Serine/threonine-protein phosphatase PP1-gamma catalytic subunit OS=Homo sapiens OX=9606 GN=PPP1CC PE=1 SV=1	'PPP1CC'	9
SILEHQIQV	DNA replication licensing factor MCM4 OS=Homo sapiens OX=9606 GN=MCM4 PE=1 SV=5	'MCM4'	9
SILETITSL	Biorientation of chromosomes in cell division protein 1-like 1 OS=Homo sapiens OX=9606 GN=BOD1L1 PE=1 SV=2	'BOD1L1'	9
SILHDVVEV	Sperm-associated antigen 7 OS=Homo sapiens OX=9606 GN=SPAG7 PE=1 SV=2	'SPAG7'	9
SILVRVVDV	Putative protocadherin beta-18 OS=Homo sapiens OX=9606 GN=PCDHB18P PE=5 SV=2	'PCDHB18P'	9
SIMPKPIM	Zinc finger protein 438 OS=Homo sapiens OX=9606 GN=ZNF438 PE=1 SV=1	'ZNF438'	8
SINGSLYIF	Phosphatidylinositol 3,4,5-trisphosphate-dependent Rac exchanger 1 protein OS=Homo sapiens OX=9606 GN=PREX1 PE=1 SV=3	'PREX1'	9
SIVGPLVEM	Putative E3 ubiquitin-protein ligase makorin-4 OS=Homo sapiens OX=9606 GN=MKRN4P PE=5 SV=1	'MKRN4P'	9
SIWVAVLLG	Hyaluronan synthase 3 OS=Homo sapiens OX=9606 GN=HAS3 PE=1 SV=3	'HAS3'	9
SIYEYYHAL	Hypoxia-inducible factor 1-alpha OS=Homo sapiens OX=9606 GN=HIF1A PE=1 SV=1	'HIF1A'	9
SIYKQTQAASA	Nicalin OS=Homo sapiens OX=9606 GN=NCLN PE=1 SV=2	'NCLN'	11
SKMGLMSLTT	Microtubule-associated serine/threonine-protein kinase 1 OS=Homo sapiens OX=9606 GN=MAST1 PE=1 SV=2	'MAST1'	10
SLAAVSQSLA	Talin-2 OS=Homo sapiens OX=9606 GN=TLN2 PE=1 SV=4	'TLN2'	10
SLADLQNDEV	40S ribosomal protein S3a OS=Homo sapiens OX=9606 GN=RPS3A PE=1 SV=2	'RPS3A'	10
SLAEGLRTV	2'-5'-oligoadenylate synthase 3 OS=Homo sapiens OX=9606 GN=OAS3 PE=1 SV=3	'OAS3'	9
SLAERVDRL	Wiskott-Aldrich syndrome protein family member 2 OS=Homo sapiens OX=9606 GN=WASF2 PE=1 SV=3	'WASF2'	9
SLAEVNTQL	Centrosome-associated protein CEP250 OS=Homo sapiens OX=9606 GN=CEP250 PE=1 SV=2	'CEP250'	9
SLAGDVALQQL	Condensin complex subunit 1 OS=Homo sapiens OX=9606 GN=NCAPD2 PE=1 SV=3	'NCAPD2'	11
SLAQYLINV	Poly(rC)-binding protein 2 OS=Homo sapiens OX=9606 GN=PCBP2 PE=1 SV=1	'PCBP2'	9
SLDDLLTNV	Epoxide hydrolase 1 OS=Homo sapiens OX=9606 GN=EPHX1 PE=1 SV=1	'EPHX1'	9
SLDQPTQTV	Eukaryotic translation initiation factor 3 subunit C-like protein OS=Homo sapiens OX=9606 GN=EIF3CL PE=3 SV=1	'EIF3CL'	9
SLEKSVLLEL	Cyclic AMP-responsive element-binding protein 3-like protein 2 OS=Homo sapiens OX=9606 GN=CREB3L2 PE=1 SV=3	'CREB3L2'	10
SLFAGGMLRV	Transmembrane emp24 domain-containing protein 9 OS=Homo sapiens OX=9606 GN=TMED9 PE=1 SV=2	'TMED9'	10
SLFEKGLKNV	F-box/LRR-repeat protein 5 OS=Homo sapiens OX=9606 GN=FBXL5 PE=1 SV=2	'FBXL5'	10
SLFERLVKV	NFX1-type zinc finger-containing protein 1 OS=Homo sapiens OX=9606 GN=ZNFX1 PE=2 SV=2	'ZNFX1'	9
SLFERLVVL	Regulator of nonsense transcripts 1 OS=Homo sapiens OX=9606 GN=UPF1 PE=1 SV=2	'UPF1'	9
SLFGGSVKL	Programmed cell death 6-interacting protein OS=Homo sapiens OX=9606 GN=PDCD6IP PE=1 SV=1	'PDCD6IP'	9
SLFRVITEV	Exostosin-2 OS=Homo sapiens OX=9606 GN=EXT2 PE=1 SV=1	'EXT2'	9
SLFSMLHQA	Cytoplasmic dynein 1 heavy chain 1 OS=Homo sapiens OX=9606 GN=DYNC1H1 PE=1 SV=5	'DYNC1H1'	9
SLGPSTVGAPQT	Patatin-like phospholipase domain-containing protein 1 OS=Homo sapiens OX=9606 GN=PNPLA1 PE=1 SV=3	'PNPLA1'	12
SLGVLLLDTIIS	(blank)	'?'	12
SLHDAIMIV	T-complex protein 1 subunit eta OS=Homo sapiens OX=9606 GN=CCT7 PE=1 SV=2	'CCT7'	9
SLHDIQLSL	Serine-rich coiled-coil domain-containing protein 2 OS=Homo sapiens OX=9606 GN=CCSER2 PE=1 SV=2	'CCSER2'	9
[truncated: 377 more rows]

## Sheet: Table 1.2
Table 1.2 MDA-MB-231 Cells. 5 replicates with AUC Label free quantitation. Only the 562 peptides quantifiable in all 5 replicates are listed.
Adjusted values represent the hipMHC corrected data using the correction factors calculated in Table 1.4
				Raw data - AUC intensities of precursor ion								Adjusted data
												Correction factors
												1	1.06819	0.615177	0.844378	0.564296
				Sample #								Sample #
Sequence	Protein	Gene	Length (amino acids)	1	2	3	4	5	Mean (samples 1-5)	Standard deviation	% Coefficient of Variation (CV)	1	2	3	4	5	Mean (samples 1-5)	Standard deviation	% CV
YVQDFLNHL	Polyadenylate-binding protein-interacting protein 1 OS=Homo sapiens OX=9606 GN=PAIP1 PE=1 SV=1	'PAIP1'	9	286812512	328552320	163937296	288954464	193584192	2.52368e+08	6.26172e+07	24.8118	286812512	3.07578e+08	2.66488e+08	3.4221e+08	3.43055e+08	3.09229e+08	3.02124e+07	9.77024
QLPESAYMHQL	26S proteasome non-ATPase regulatory subunit 8 OS=Homo sapiens OX=9606 GN=PSMD8 PE=1 SV=2	'PSMD8'	11	200420976	217779728	157348448	147909216	13288156	1.47349e+08	7.19023e+07	48.7972	200420976	2.03877e+08	2.55777e+08	1.7517e+08	2.35482e+07	1.71759e+08	7.86005e+07	45.7622
QLVDIIEKV	Proteasome activator complex subunit 3 OS=Homo sapiens OX=9606 GN=PSME3 PE=1 SV=1	'PSME3'	9	1151720448	1057162944	617273408	923252288	616955776	8.73273e+08	2.21396e+08	25.3524	1151720448	9.89674e+08	1.00341e+09	1.09341e+09	1.09332e+09	1.06631e+09	6.09733e+07	5.71818
RAVVVKKIETRDG	Keratin, type II cytoskeletal 8 OS=Homo sapiens OX=9606 GN=KRT8 PE=1 SV=7	'KRT8'	14	310877948	266964368	1.71959e+08	219405920	86254848	2.11092e+08	7.77995e+07	36.8556	310877948	2.49921e+08	2.79528e+08	2.59843e+08	1.52854e+08	2.50605e+08	5.31233e+07	21.198
RAVVVKKIETRDGK	Keratin, type II cytoskeletal 8 OS=Homo sapiens OX=9606 GN=KRT8 PE=1 SV=7	'KRT8'	9	106947584	104429712	81583936	76082120	68683824	8.75454e+07	1.53898e+07	17.5792	106947584	9.7763e+07	1.32619e+08	9.01044e+07	1.21716e+08	1.0983e+08	1.55153e+07	14.1266
REAEVTRTA	Nuclear pore complex protein Nup107 OS=Homo sapiens OX=9606 GN=NUP107 PE=1 SV=1	'NUP107'	10	410969728	323322368	489429408	549024704	523534304	4.59256e+08	8.2353e+07	17.9318	410969728	3.02682e+08	7.95591e+08	6.50212e+08	9.27766e+08	6.17444e+08	2.3273e+08	37.6925
REEDIGKNRA	Ubiquitin-like modifier-activating enzyme 1 OS=Homo sapiens OX=9606 GN=UBA1 PE=1 SV=3	'UBA1'	9	116990352	94533200	130467848	149462864	110095720	1.2031e+08	1.86165e+07	15.4738	116990352	8.84982e+07	2.12082e+08	1.7701e+08	1.95103e+08	1.57937e+08	4.7276e+07	29.9335
HLDTDVKRV	Synembryn-A OS=Homo sapiens OX=9606 GN=RIC8A PE=1 SV=3	'RIC8A'	11	183859580	167825552	116163240	153808320	120815668	148494472	2.63213e+07	17.7254	183859580	1.57112e+08	1.88829e+08	1.82156e+08	2.141e+08	1.85211e+08	1.81571e+07	9.80343
REKDKHIEEVR	Stathmin OS=Homo sapiens OX=9606 GN=STMN1 PE=1 SV=3	'STMN1'	9	81071368	82425424	77879768	74111584	71119416	77321512	4.22357e+06	5.46234	81071368	7.71634e+07	1.26597e+08	8.77707e+07	1.26032e+08	9.9727e+07	2.19731e+07	22.0332
REKDTVKKL	Ribosome-binding protein 1 OS=Homo sapiens OX=9606 GN=RRBP1 PE=1 SV=5	'RRBP1'	11	98463232	88734344	107623208	1.38029e+08	120897672	1.10749e+08	1.72774e+07	15.6004	98463232	8.30696e+07	1.74947e+08	1.63468e+08	2.14245e+08	1.46839e+08	4.90243e+07	33.3865
REIEDPEDRKP	Calnexin OS=Homo sapiens OX=9606 GN=CANX PE=1 SV=2	'CANX'	9	249598176	235875120	209796928	242535328	216254080	2.30812e+08	1.52942e+07	6.62625	249598176	2.20817e+08	3.41035e+08	2.87236e+08	3.83228e+08	2.96383e+08	5.91923e+07	19.9716
REMDTARTP	Cleavage and polyadenylation specificity factor subunit 6 OS=Homo sapiens OX=9606 GN=CPSF6 PE=1 SV=2	'CPSF6'	13	18356684	23493432	35036672	35470704	40242288	30519956	8.20672e+06	26.8897	18356684	2.19936e+07	5.69538e+07	4.20081e+07	7.13142e+07	4.21253e+07	2.02095e+07	47.9748
GYGGGSSSGGHGG	Keratin, type I cytoskeletal 10 OS=Homo sapiens OX=9606 GN=KRT10 PE=1 SV=6	'KRT10'	10	37123664	35242968	30135514	41776488	622680	2.89803e+07	1.46613e+07	50.5906	37123664	3.29931e+07	4.89867e+07	4.94761e+07	1.10346e+06	3.39366e+07	1.76468e+07	51.9993
QIIQSIRMGM	Stress-associated endoplasmic reticulum protein 1 OS=Homo sapiens OX=9606 GN=SERP1 PE=1 SV=1	'SERP1'	9	195018464	247210832	165624736	233223264	169425152	2.021e+08	3.30209e+07	16.3388	195018464	2.31429e+08	2.69231e+08	2.76207e+08	3.00242e+08	2.54426e+08	3.70157e+07	14.5487
RLASYLDKV	Keratin, type I cytoskeletal 19 OS=Homo sapiens OX=9606 GN=KRT19 PE=1 SV=4;Keratin, type I cytoskeletal 10 OS=Homo sapiens OX=9606 GN=KRT10 PE=1 SV=6;Keratin, type I cytoskeletal 12 OS=Homo sapiens OX=9606 GN=KRT12 PE=1 SV=1;Keratin, type I cytoskeletal 9 OS=Homo sapiens OX=9606 GN=KRT9 PE=1 SV=3	'KRT19'	9	1267341396	1421156808	955700416	1480138144	976031421	1220073637	2.18976e+08	17.9478	1267341396	1.33043e+09	1.55354e+09	1.75293e+09	1.72965e+09	1.52678e+09	1.99438e+08	13.0627
NLAENISRV	Glycogen phosphorylase, brain form OS=Homo sapiens OX=9606 GN=PYGB PE=1 SV=5	'PYGB'	9	1920645632	2265223424	1487498368	2191740160	1666977280	1.90642e+09	2.97717e+08	15.6166	1920645632	2.12061e+09	2.418e+09	2.59569e+09	2.95408e+09	2.40181e+09	3.6151e+08	15.0516
KEIDTSTKV	Retinoblastoma-associated protein OS=Homo sapiens OX=9606 GN=RB1 PE=1 SV=2	'RB1'	11	89355992	79035064	65698912	89010384	73963960	7.94129e+07	9.04305e+06	11.3874	89355992	7.39895e+07	1.06797e+08	1.05415e+08	1.31073e+08	1.01326e+08	1.90898e+07	18.84
NILDPRLLIAF	E3 SUMO-protein ligase CBX4 OS=Homo sapiens OX=9606 GN=CBX4 PE=1 SV=3	'CBX4'	9	1.51301e+07	298352480	215396072	327157520	33712884	1.7795e+08	1.30749e+08	73.4752	1.51301e+07	2.79306e+08	3.50137e+08	3.87454e+08	5.97433e+07	2.18354e+08	1.52403e+08	69.7965
NLLEIAPHL	Glycerol-3-phosphate dehydrogenase, mitochondrial OS=Homo sapiens OX=9606 GN=GPD2 PE=1 SV=3	'GPD2'	9	232494800	179413664	101830344	201335312	188248208	1.80664e+08	4.33303e+07	23.9838	232494800	1.6796e+08	1.6553e+08	2.38442e+08	3.33599e+08	2.27605e+08	6.12973e+07	26.9314
NLMEQPIKV	Junction plakoglobin OS=Homo sapiens OX=9606 GN=JUP PE=1 SV=3	'JUP'	9	1013981248	1365453440	876515584	1281957504	863511616	1.08028e+09	2.07317e+08	19.191	1013981248	1.27828e+09	1.42482e+09	1.51823e+09	1.53025e+09	1.35311e+09	1.92037e+08	14.1922
KEGKPPISV	AP-1 complex subunit mu-1 OS=Homo sapiens OX=9606 GN=AP1M1 PE=1 SV=3	'AP1M1'	9	4551600128	3299985920	2371097032	3701903648	2262719488	3.23746e+09	8.54083e+08	26.3812	4551600128	3.08932e+09	3.85433e+09	4.38418e+09	4.00981e+09	3.97785e+09	5.09914e+08	12.8188
NLPDEMHSL	TATA box-binding protein-associated factor RNA polymerase I subunit B OS=Homo sapiens OX=9606 GN=TAF1B PE=1 SV=1	'TAF1B'	9	4005574912	4672765952	2998092800	5501299520	3400961280	4.11574e+09	8.94677e+08	21.7379	4005574912	4.37446e+09	4.87354e+09	6.51521e+09	6.02691e+09	5.15914e+09	9.61245e+08	18.6319
KEFDHPNVM	Tyrosine-protein kinase receptor UFO OS=Homo sapiens OX=9606 GN=AXL PE=1 SV=4	'AXL'	9	180183744	273870720	283818304	323606368	311718784	274639584	5.05556e+07	18.408	180183744	2.56387e+08	4.6136e+08	3.83248e+08	5.52403e+08	3.66717e+08	1.34668e+08	36.7227
PPAPPPPPP	Biorientation of chromosomes in cell division protein 1-like 1 OS=Homo sapiens OX=9606 GN=BOD1L1 PE=1 SV=2;Serine/threonine-protein kinase LMTK3 OS=Homo sapiens OX=9606 GN=LMTK3 PE=1 SV=2;Multiple epidermal growth factor-like domains protein 8 OS=Homo sapiens OX=9606 GN=MEGF8 PE=1 SV=2;Wiskott-Aldrich syndrome protein family member 2 OS=Homo sapiens OX=9606 GN=WASF2 PE=1 SV=3;Transforming acidic …	'BOD1L1'	9	295865344	358384672	266854544	293272122	2.73578e+08	2.97591e+08	3.23694e+07	10.8771	295865344	3.35506e+08	4.33785e+08	3.47323e+08	4.84812e+08	3.79458e+08	6.92866e+07	18.2593
KEAPAPPKA	60S ribosomal protein L23a OS=Homo sapiens OX=9606 GN=RPL23A PE=1 SV=1	'RPL23A'	9	6630303656	5648964096	7218311168	8088096768	8131151360	7.14337e+09	9.34914e+08	13.0879	6630303656	5.28834e+09	1.17337e+10	9.57877e+09	1.44094e+10	9.5281e+09	3.31864e+09	34.8301
QEYPDDRTA	Disabled homolog 2-interacting protein OS=Homo sapiens OX=9606 GN=DAB2IP PE=1 SV=2	'DAB2IP'	9	50870964	44834632	42872112	49291744	46768536	4.69276e+07	2.898e+06	6.17548	50870964	4.19724e+07	6.96907e+07	5.83764e+07	8.28795e+07	6.0758e+07	1.43211e+07	23.5708
QLAQFVHEV	ATP-dependent DNA helicase DDX11 OS=Homo sapiens OX=9606 GN=DDX11 PE=1 SV=1	'DDX11'	9	2.34157e+08	259474384	229277296	275658336	180330992	2.3578e+08	3.24691e+07	13.771	2.34157e+08	2.4291e+08	3.72701e+08	3.26463e+08	3.19568e+08	2.9916e+08	5.2839e+07	17.6624
QLLDFERTL	Dual specificity protein phosphatase 6 OS=Homo sapiens OX=9606 GN=DUSP6 PE=1 SV=2	'DUSP6'	9	908791040	3071622080	1672484224	2826639808	1919768896	2.07986e+09	7.87941e+08	37.8843	908791040	2.87553e+09	2.7187e+09	3.3476e+09	3.40206e+09	2.65054e+09	9.09905e+08	34.3291
NLAEDIMRL	Vimentin OS=Homo sapiens OX=9606 GN=VIM PE=1 SV=4	'VIM'	9	1362005632	1202098048	654676416	1206094080	873836736	1.05974e+09	2.5756e+08	24.304	1362005632	1.12536e+09	1.06421e+09	1.42838e+09	1.54854e+09	1.3057e+09	1.83323e+08	14.0402
RLASYLDRV	Keratin, type I cytoskeletal 18 OS=Homo sapiens OX=9606 GN=KRT18 PE=1 SV=2	'KRT18'	9	2047360528	2710397872	1576604160	2950485304	2052807280	2.26753e+09	4.96894e+08	21.9134	2047360528	2.53737e+09	2.56285e+09	3.49427e+09	3.63782e+09	2.85593e+09	6.09918e+08	21.3562
RLVEIQYEL	ARF GTPase-activating protein GIT2 OS=Homo sapiens OX=9606 GN=GIT2 PE=1 SV=2	'GIT2'	9	364078816	356722464	168831248	339687653	195308400	2.84926e+08	8.4768e+07	29.7509	364078816	3.33949e+08	2.74443e+08	4.02294e+08	3.4611e+08	3.44175e+08	4.18204e+07	12.1509
RLWPKIQGL	DNA damage-inducible transcript 4 protein OS=Homo sapiens OX=9606 GN=DDIT4 PE=1 SV=1	'DDIT4'	10	775961788	631211024	170123060	605254848	501580000	536826144	2.03219e+08	37.8557	775961788	5.90915e+08	2.76543e+08	7.16806e+08	8.8886e+08	6.49817e+08	2.09926e+08	32.3054
RLYYIGGEVF	Mothers against decapentaplegic homolog 2 OS=Homo sapiens OX=9606 GN=SMAD2 PE=1 SV=1	'SMAD2'	9	597041088	484812257	302379840	458053344	355608800	4.39579e+08	1.03011e+08	23.434	597041088	4.53862e+08	4.91533e+08	5.42475e+08	6.30182e+08	5.43018e+08	6.49858e+07	11.9675
RPEAPPPPP	GEM-interacting protein OS=Homo sapiens OX=9606 GN=GMIP PE=1 SV=2	'GMIP'	11	7.84696e+08	664315072	638492032	648480448	6.76939e+08	6.82585e+08	5.27252e+07	7.72434	7.84696e+08	6.21906e+08	1.0379e+09	7.67998e+08	1.19962e+09	8.82424e+08	2.07508e+08	23.5157
GESDDSILRLA	40S ribosomal protein S21 OS=Homo sapiens OX=9606 GN=RPS21 PE=1 SV=1	'RPS21'	11	124589568	190901784	157644088	178359136	138726188	1.58044e+08	2.44331e+07	15.4597	124589568	1.78715e+08	2.56258e+08	2.11231e+08	2.4584e+08	2.03327e+08	4.791e+07	23.5631
RQLEEEGITFV	SEC14-like protein 1 OS=Homo sapiens OX=9606 GN=SEC14L1 PE=1 SV=2	'SEC14L1'	9	101893144	102214648	62129812	88768008	71483840	8.52979e+07	1.6132e+07	18.9126	101893144	9.56893e+07	1.00995e+08	1.05128e+08	1.26678e+08	1.06077e+08	1.07381e+07	10.123
GEMETKEKP	Protein quaking OS=Homo sapiens OX=9606 GN=QKI PE=1 SV=1	'QKI'	9	39520432	32814094	55861516	82953952	6.85405e+07	5.59381e+07	1.84008e+07	32.8949	39520432	3.07193e+07	9.08056e+07	9.82427e+07	1.21462e+08	7.615e+07	3.51048e+07	46.0995
GEITGEVRM	Filamin-A OS=Homo sapiens OX=9606 GN=FLNA PE=1 SV=4	'FLNA'	9	1112742016	819414336	23291622	717223488	615421696	6.57619e+08	3.58056e+08	54.4473	1112742016	7.67103e+08	3.78617e+07	8.49411e+08	1.0906e+09	7.71544e+08	3.90535e+08	50.6173
GEITGEVHM	Filamin-B OS=Homo sapiens OX=9606 GN=FLNB PE=1 SV=2	'FLNB'	9	588989184	454924832	356837088	389093888	397675552	4.37504e+08	8.20832e+07	18.7617	588989184	4.25883e+08	5.80056e+08	4.60806e+08	7.04729e+08	5.52092e+08	9.9703e+07	18.0591
RVEELTFHL	Calcium-independent phospholipase A2-gamma OS=Homo sapiens OX=9606 GN=PNPLA8 PE=1 SV=1	'PNPLA8'	11	579707904	646165664	300147264	537403288	410795648	4.94844e+08	1.24002e+08	25.0588	579707904	6.04915e+08	4.87904e+08	6.36449e+08	7.27979e+08	6.07391e+08	7.802e+07	12.8451
RVLPPSALQSV	Aurora kinase B OS=Homo sapiens OX=9606 GN=AURKB PE=1 SV=3	'AURKB'	9	143453472	184290592	165655936	209270240	63097424	1.53154e+08	4.99582e+07	32.6197	143453472	1.72526e+08	2.69282e+08	2.4784e+08	1.11816e+08	1.88983e+08	6.03498e+07	31.9339
RVMEYINRL	Clathrin heavy chain 1 OS=Homo sapiens OX=9606 GN=CLTC PE=1 SV=5	'CLTC'	10	2176957312	2083356288	1389769824	1927710688	1708842944	1.85733e+09	2.82441e+08	15.2068	2176957312	1.95036e+09	2.25914e+09	2.283e+09	3.02828e+09	2.33954e+09	3.63845e+08	15.552
GEAFDGARDM	Serum amyloid A-1 protein OS=Homo sapiens OX=9606 GN=SAA1 PE=1 SV=1	'SAA1'	9	127862624	85626888	82940736	81875360	82692648	9.21997e+07	1.7876e+07	19.3883	127862624	8.01605e+07	1.34824e+08	9.69653e+07	1.46541e+08	1.17271e+08	2.47651e+07	21.1179
RLAVYIDRV	Prelamin-A/C OS=Homo sapiens OX=9606 GN=LMNA PE=1 SV=1	'LMNA'	9	3814524956	4248259242	2399869248	4487010174	2786336452	3.5472e+09	8.17493e+08	23.0461	3814524956	3.97705e+09	3.9011e+09	5.31399e+09	4.93772e+09	4.38888e+09	6.15542e+08	14.025
GMPDFLEKL	StAR-related lipid transfer protein 7, mitochondrial OS=Homo sapiens OX=9606 GN=STARD7 PE=1 SV=2	'STARD7'	9	1429504640	1457058176	707044544	1114419968	857119680	1.11303e+09	2.99609e+08	26.9183	1429504640	1.36404e+09	1.14933e+09	1.31981e+09	1.51892e+09	1.35632e+09	1.23312e+08	9.09168
RLHERLVAI	Plectin OS=Homo sapiens OX=9606 GN=PLEC PE=1 SV=3	'PLEC'	10	650539008	733101568	416685184	695733360	393209696	5.77854e+08	1.4377e+08	24.88	650539008	6.86301e+08	6.77342e+08	8.2396e+08	6.96815e+08	7.06991e+08	6.04637e+07	8.55225
RLLEGEEQRL	Keratin, type II cuticular Hb1 OS=Homo sapiens OX=9606 GN=KRT81 PE=1 SV=3	'KRT81'	10	139771512	90322952	103264068	162467688	106311872	1.20428e+08	2.66146e+07	22.1001	139771512	8.45568e+07	1.67861e+08	1.92411e+08	1.88397e+08	1.546e+08	3.96831e+07	25.6683
GLSTEGIYRV	Rho GTPase-activating protein 35 OS=Homo sapiens OX=9606 GN=ARHGAP35 PE=1 SV=3	'ARHGAP35'	11	290823828	322964128	183628192	368839948	47641201	2.42779e+08	1.15071e+08	47.3974	290823828	3.02346e+08	2.98496e+08	4.36819e+08	8.44259e+07	2.82582e+08	1.12931e+08	39.9638
RLLQDSVDFSL	Vimentin OS=Homo sapiens OX=9606 GN=VIM PE=1 SV=4	'VIM'	9	113292136	126452632	66445664	137845728	78030784	1.04413e+08	2.76401e+07	26.4718	113292136	1.1838e+08	1.08011e+08	1.63251e+08	1.3828e+08	1.28243e+08	2.02804e+07	15.8141
GLPEITPKL	Nuclear receptor coactivator 2 OS=Homo sapiens OX=9606 GN=NCOA2 PE=1 SV=2	'NCOA2'	9	255626576	254660016	104722096	334696072	205403760	231021704	7.55254e+07	32.6919	255626576	2.38403e+08	1.70231e+08	3.96382e+08	3.64e+08	2.84928e+08	8.34902e+07	29.3021
GLNEEIARV	Kinetochore protein NDC80 homolog OS=Homo sapiens OX=9606 GN=NDC80 PE=1 SV=1	'NDC80'	11	2430147584	2908148736	1674748672	2778708480	2094395392	2.37723e+09	4.51516e+08	18.9934	2430147584	2.72249e+09	2.72238e+09	3.29084e+09	3.71152e+09	2.97548e+09	4.61877e+08	15.5228
RIMDPDVITGY	DNA polymerase delta catalytic subunit OS=Homo sapiens OX=9606 GN=POLD1 PE=1 SV=2	'POLD1'	12	221875040	273725536	216948432	240278236	220170192	2.34599e+08	2.11885e+07	9.03179	221875040	2.56251e+08	3.5266e+08	2.84563e+08	3.90168e+08	3.01103e+08	6.1892e+07	20.5551
RLPAAGVGDMVM	60S ribosomal protein L23 OS=Homo sapiens OX=9606 GN=RPL23 PE=1 SV=1	'RPL23'	11	77126400	72061824	49516808	71616688	45411672	6.31467e+07	1.3015e+07	20.6108	77126400	6.74614e+07	8.0492e+07	8.48159e+07	8.0475e+07	7.80741e+07	5.84105e+06	7.48142
RLPDEVENPGM	Protein sel-1 homolog 1 OS=Homo sapiens OX=9606 GN=SEL1L PE=1 SV=3	'SEL1L'	9	22243190	24729614	18954354	32060652	24684834	2.45345e+07	4.3149e+06	17.587	22243190	2.31509e+07	3.08112e+07	3.79696e+07	4.37445e+07	3.15839e+07	8.33809e+06	26.3998
GLIEILKKV	Programmed cell death protein 5 OS=Homo sapiens OX=9606 GN=PDCD5 PE=1 SV=3	'PDCD5'	9	998026304	841738880	617919872	851298176	625253056	7.86847e+08	1.45885e+08	18.5405	998026304	7.88003e+08	1.00446e+09	1.0082e+09	1.10802e+09	9.81341e+08	1.04845e+08	10.6838
RLPEEIRRL	Cytoskeleton-associated protein 4 OS=Homo sapiens OX=9606 GN=CKAP4 PE=1 SV=2	'CKAP4'	9	181132128	175405184	98732896	187946128	134684400	1.5558e+08	3.39462e+07	21.8191	181132128	1.64207e+08	1.60495e+08	2.22585e+08	2.38677e+08	1.93419e+08	3.15824e+07	16.3284
RLPEELRSL	Tyrosine-protein kinase BAZ1B OS=Homo sapiens OX=9606 GN=BAZ1B PE=1 SV=2	'BAZ1B'	9	513732192	669804784	393000896	558259656	415868172	510133140	1.00429e+08	19.6868	513732192	6.27045e+08	6.38842e+08	6.61149e+08	7.36969e+08	6.35547e+08	7.19219e+07	11.3165
RLPESVERL	Flotillin-1 OS=Homo sapiens OX=9606 GN=FLOT1 PE=1 SV=3	'FLOT1'	10	699588056	679534456	46298632	778760413	506415238	542119359	2.6336e+08	48.5796	699588056	6.36153e+08	7.52607e+07	9.22289e+08	8.97429e+08	6.46144e+08	3.06027e+08	47.3621
RLQEDPPAGV	Ubiquitin-conjugating enzyme E2 A OS=Homo sapiens OX=9606 GN=UBE2A PE=1 SV=2	'UBE2A'	10	208119680	281138016	197309712	328604800	313466944	2.65728e+08	5.37954e+07	20.2446	208119680	2.6319e+08	3.20736e+08	3.89168e+08	5.55501e+08	3.47343e+08	1.2021e+08	34.6083
GLDDIKDLKV	Helicase MOV-10 OS=Homo sapiens OX=9606 GN=MOV10 PE=1 SV=2	'MOV10'	9	147977760	452441824	232908032	196743200	288157880	2.63646e+08	1.04923e+08	39.7971	147977760	4.23558e+08	3.78603e+08	2.33004e+08	5.1065e+08	3.38759e+08	1.31078e+08	38.6935
GLAPLEVRV	Filamin-B OS=Homo sapiens OX=9606 GN=FLNB PE=1 SV=2	'FLNB'	10	391246048	429093376	197239248	384605760	231758240	3.26789e+08	9.3571e+07	28.6335	391246048	4.017e+08	3.20622e+08	4.5549e+08	4.10704e+08	3.95952e+08	4.35711e+07	11.0041
MIVDPLRSGF	Proteasome inhibitor PI31 subunit OS=Homo sapiens OX=9606 GN=PSMF1 PE=1 SV=2	'PSMF1'	9	603968128	650593920	387685600	741888212	409085216	5.58644e+08	1.38334e+08	24.7625	603968128	6.0906e+08	6.30202e+08	8.78621e+08	7.24948e+08	6.8936e+08	1.04236e+08	15.1207
KLLSKFYEL	Ubiquitin carboxyl-terminal hydrolase 48 OS=Homo sapiens OX=9606 GN=USP48 PE=1 SV=1	'USP48'	9	1255352224	1024683648	648677056	921219840	773702400	9.24727e+08	2.08963e+08	22.5973	1255352224	9.59268e+08	1.05446e+09	1.091e+09	1.37109e+09	1.14623e+09	1.47579e+08	12.8751
KLISELQKL	Telomere-associated protein RIF1 OS=Homo sapiens OX=9606 GN=RIF1 PE=1 SV=2	'RIF1'	9	602911232	657640906	7.31316e+06	712141392	453215072	4.86644e+08	2.54748e+08	52.3479	602911232	6.15657e+08	1.18879e+07	8.43392e+08	8.03152e+08	5.754e+08	2.97864e+08	51.7664
KVVDVVRNL	Interferon-induced GTP-binding protein Mx1 OS=Homo sapiens OX=9606 GN=MX1 PE=1 SV=4	'MX1'	9	810663104	823467200	623899456	1022685120	620902336	7.80323e+08	1.49268e+08	19.129	810663104	7.70897e+08	1.01418e+09	1.21117e+09	1.10031e+09	9.81445e+08	1.68209e+08	17.1389
KVVEIVKKL	U4/U6.U5 tri-snRNP-associated protein 1 OS=Homo sapiens OX=9606 GN=SART1 PE=1 SV=1	'SART1'	9	219580432	216962790	108137448	239204688	115561732	179889418	5.61329e+07	31.2041	219580432	2.03112e+08	1.75783e+08	2.83291e+08	2.04789e+08	2.17311e+08	3.5893e+07	16.5169
KVVSVLHHL	Liprin-beta-1 OS=Homo sapiens OX=9606 GN=PPFIBP1 PE=1 SV=2	'PPFIBP1'	9	241692720	122638360	174111094	148482640	170081264	1.71401e+08	3.96309e+07	23.1217	241692720	1.14809e+08	2.83026e+08	1.75849e+08	3.01404e+08	2.23356e+08	6.9322e+07	31.0365
KLIPFLEKL	CTD small phosphatase-like protein 2 OS=Homo sapiens OX=9606 GN=CTDSPL2 PE=1 SV=2	'CTDSPL2'	9	444180704	462076208	272615648	354445760	395637920	385791248	6.79955e+07	17.6249	444180704	4.32577e+08	4.4315e+08	4.19772e+08	7.01118e+08	4.8816e+08	1.06843e+08	21.887
KLLLRLPSL	COUP transcription factor 1 OS=Homo sapiens OX=9606 GN=NR2F1 PE=1 SV=1	'NR2F1'	9	183148624	288870640	198968600	307178248	203487256	2.36331e+08	5.11523e+07	21.6444	183148624	2.70429e+08	3.23433e+08	3.63792e+08	3.60604e+08	3.00281e+08	6.75569e+07	22.4979
LDKKVEKV	Heat shock protein HSP 90-beta OS=Homo sapiens OX=9606 GN=HSP90AB1 PE=1 SV=4	'HSP90AB1'	9	599578304	563554368	348717710	463493824	348870624	464842966	1.04723e+08	22.5286	599578304	5.27577e+08	5.66857e+08	5.48918e+08	6.18241e+08	5.72234e+08	3.29579e+07	5.75951
IEMDSKRVP	Rab5 GDP/GTP exchange factor OS=Homo sapiens OX=9606 GN=RABGEF1 PE=1 SV=3	'RABGEF1'	11	70049224	48840552	53248376	67381992	63639960	6.0632e+07	8.20793e+06	13.5373	70049224	4.57226e+07	8.65578e+07	7.98008e+07	1.12778e+08	7.89816e+07	2.18458e+07	27.6593
LEQDNIKQA	General transcription factor 3C polypeptide 3 OS=Homo sapiens OX=9606 GN=GTF3C3 PE=1 SV=1	'GTF3C3'	10	142007472	99387808	93940608	98472992	93305600	105422896	1.8449e+07	17.5	142007472	9.30429e+07	1.52705e+08	1.16622e+08	1.65349e+08	1.33945e+08	2.59854e+07	19.4
KLIEVDDERKL	40S ribosomal protein S6 OS=Homo sapiens OX=9606 GN=RPS6 PE=1 SV=1	'RPS6'	9	770189824	897079104	503343104	825931904	404614176	6.80232e+08	1.91624e+08	28.1704	770189824	8.3981e+08	8.18208e+08	9.78155e+08	7.17025e+08	8.24678e+08	8.76174e+07	10.6244
LKAVPSQKRT	Protein S100-A11 OS=Homo sapiens OX=9606 GN=S100A11 PE=1 SV=2	'S100A11'	9	541271696	611728328	232807856	2145373000	2493720720	1204980320	9.25502e+08	76.8064	541271696	5.72676e+08	3.7844e+08	2.54077e+09	4.41917e+09	1.69047e+09	1.57863e+09	93.3843
ILAQEIVKA	SUMO-activating enzyme subunit 1 OS=Homo sapiens OX=9606 GN=SAE1 PE=1 SV=1	'SAE1'	9	231229698	221827440	126680040	222836652	146540992	1.89823e+08	4.40206e+07	23.1903	231229698	2.07666e+08	2.05924e+08	2.63906e+08	2.59688e+08	2.33683e+08	2.46705e+07	10.5572
ILDKKVEKV	Heat shock protein HSP 90-beta OS=Homo sapiens OX=9606 GN=HSP90AB1 PE=1 SV=4	'HSP90AB1'	12	1.08144e+10	10408988568	6552404134	9275160760	6882668476	8.78673e+09	1.76632e+09	20.1021	1.08144e+10	9.74448e+09	1.06512e+10	1.09846e+10	1.21969e+10	1.08783e+10	7.86286e+08	7.228
KLLEKVRKV	Caveolae-associated protein 1 OS=Homo sapiens OX=9606 GN=CAVIN1 PE=1 SV=1	'CAVIN1'	9	3.51441e+08	347464236	210238354	320178224	261788500	2.98222e+08	5.44199e+07	18.2481	3.51441e+08	3.25282e+08	3.41753e+08	3.79188e+08	4.63921e+08	3.72317e+08	4.90321e+07	13.1694
KLLEGEESRISL	Vimentin OS=Homo sapiens OX=9606 GN=VIM PE=1 SV=4	'VIM'	9	793769184	875341504	550482496	804891840	616117904	7.28121e+08	1.2327e+08	16.9299	793769184	8.1946e+08	8.94836e+08	9.53237e+08	1.09184e+09	9.10627e+08	1.06648e+08	11.7114
ILGPKPQGV	Major facilitator superfamily domain-containing protein 8 OS=Homo sapiens OX=9606 GN=MFSD8 PE=1 SV=1	'MFSD8'	10	127360944	136728208	84242592	173378556	19724800	108287020	5.25947e+07	48.5697	127360944	1.28e+08	1.3694e+08	2.05333e+08	3.49547e+07	1.26518e+08	5.4235e+07	42.8675
LLGPPPVGV	Cip1-interacting zinc finger protein OS=Homo sapiens OX=9606 GN=CIZ1 PE=1 SV=2	'CIZ1'	9	284799232	363539872	50985284	286041184	60125077	2.09098e+08	1.28605e+08	61.5044	284799232	3.40332e+08	8.2879e+07	3.3876e+08	1.06549e+08	2.30664e+08	1.13037e+08	49.0053
KIIEDLGVHF	Small subunit processome component 20 homolog OS=Homo sapiens OX=9606 GN=UTP20 PE=1 SV=3	'UTP20'	9	885820768	890865552	465131936	889794640	543380500	7.34999e+08	1.90026e+08	25.8539	885820768	8.33993e+08	7.56094e+08	1.05379e+09	9.62936e+08	8.98526e+08	1.02827e+08	11.444
KVPPFTFHV	Caveolae-associated protein 1 OS=Homo sapiens OX=9606 GN=CAVIN1 PE=1 SV=1	'CAVIN1'	9	1447603216	1528841248	976297244	1770902632	1178956466	1.38052e+09	2.76739e+08	20.046	1447603216	1.43124e+09	1.58702e+09	2.09729e+09	2.08925e+09	1.73048e+09	3.01135e+08	17.4018
KLLSTALHV	Ankyrin repeat domain-containing protein 1 OS=Homo sapiens OX=9606 GN=ANKRD1 PE=1 SV=2	'ANKRD1'	9	377919648	270386080	192353024	381783584	220838368	2.88656e+08	7.85468e+07	27.2112	377919648	2.53125e+08	3.12679e+08	4.52148e+08	3.91352e+08	3.57445e+08	6.8446e+07	19.1487
KIMEAMEKL	Peptidyl-prolyl cis-trans isomerase NIMA-interacting 4 OS=Homo sapiens OX=9606 GN=PIN4 PE=1 SV=1	'PIN4'	9	482839304	528698736	362967016	542290544	413348714	4.66029e+08	6.8444e+07	14.6866	482839304	4.94947e+08	5.9002e+08	6.42237e+08	7.32504e+08	5.88509e+08	9.33203e+07	15.8571
KMADIEYRL	Replication factor C subunit 5 OS=Homo sapiens OX=9606 GN=RFC5 PE=1 SV=1	'RFC5'	9	513180304	535359472	525126056	499523720	389471984	4.92532e+08	5.29021e+07	10.7408	513180304	5.01182e+08	8.53618e+08	5.91588e+08	6.90191e+08	6.29952e+08	1.30648e+08	20.7393
KMDESKHEI	Talin-1 OS=Homo sapiens OX=9606 GN=TLN1 PE=1 SV=3	'TLN1'	9	56846820	345539600	404467936	468576224	639044624	3.82895e+08	1.90327e+08	49.7074	56846820	3.23481e+08	6.57482e+08	5.54937e+08	1.13246e+09	5.45042e+08	3.5923e+08	65.9086
KMLEKLPEL	ATP-binding cassette sub-family F member 3 OS=Homo sapiens OX=9606 GN=ABCF3 PE=1 SV=2	'ABCF3'	9	495890160	506397328	4.86029e+08	846087360	543750772	5.75631e+08	1.36633e+08	23.7363	495890160	4.74069e+08	7.90063e+08	1.00202e+09	9.63592e+08	7.45128e+08	2.24203e+08	30.0891
KLQDGVHII	Probable U3 small nucleolar RNA-associated protein 11 OS=Homo sapiens OX=9606 GN=UTP11 PE=1 SV=2	'UTP11'	9	124583512	128679330	84838632	183599648	97090840	1.23758e+08	3.41519e+07	27.5957	124583512	1.20465e+08	1.37909e+08	2.17438e+08	1.72057e+08	1.5449e+08	3.63265e+07	23.5138
KMLELTNRL	Centromere-associated protein E OS=Homo sapiens OX=9606 GN=CENPE PE=1 SV=2	'CENPE'	11	332550080	242348392	110897960	328093088	209665184	2.44711e+08	8.22289e+07	33.6025	332550080	2.26877e+08	1.8027e+08	3.88562e+08	3.71552e+08	2.99962e+08	8.21032e+07	27.3712
KMVGELLRM	Dihydroxyacetone phosphate acyltransferase OS=Homo sapiens OX=9606 GN=GNPAT PE=1 SV=1	'GNPAT'	9	1186593536	1309463296	61608416	1126838336	819861320	9.00873e+08	4.49571e+08	49.9039	1186593536	1.22587e+09	1.00147e+08	1.33452e+09	1.45289e+09	1.06e+09	4.88791e+08	46.1121
KMWDPHNDPNA	U1 small nuclear ribonucleoprotein 70 kDa OS=Homo sapiens OX=9606 GN=SNRNP70 PE=1 SV=2	'SNRNP70'	9	177100400	293933472	38181176	360370064	338951312	2.41707e+08	1.19885e+08	49.5991	177100400	2.75169e+08	6.20653e+07	4.26788e+08	6.00663e+08	3.08357e+08	1.88922e+08	61.2673
KLPEDIMKL	Interferon regulatory factor 1 OS=Homo sapiens OX=9606 GN=IRF1 PE=1 SV=2	'IRF1'	9	2755919648	3160076448	1707887360	3480693120	1814874496	2.58389e+09	7.10578e+08	27.5003	2755919648	2.95834e+09	2.77625e+09	4.1222e+09	3.21618e+09	3.16578e+09	5.0597e+08	15.9825
KLPDVLNRL	Bifunctional UDP-N-acetylglucosamine 2-epimerase/N-acetylmannosamine kinase OS=Homo sapiens OX=9606 GN=GNE PE=1 SV=1	'GNE'	9	485799840	584114672	355359227	545655056	337938222	4.61773e+08	9.9237e+07	21.4904	485799840	5.46825e+08	5.77654e+08	6.46222e+08	5.98867e+08	5.71073e+08	5.35212e+07	9.37204
KVIDEIYRV	F-box only protein 28 OS=Homo sapiens OX=9606 GN=FBXO28 PE=1 SV=1	'FBXO28'	9	1278142176	1460711488	954732912	1564880768	992971936	1250287856	2.43962e+08	19.5125	1278142176	1.36746e+09	1.55196e+09	1.85329e+09	1.75967e+09	1.56211e+09	2.20203e+08	14.0965
KVLDFEHFL	Myosin light polypeptide 6 OS=Homo sapiens OX=9606 GN=MYL6 PE=1 SV=2	'MYL6'	9	9577887520	9721381024	4955893440	8895445504	8145814352	8259284368	1.74393e+09	21.1147	9577887520	9.10077e+09	8.05604e+09	1.05349e+10	1.44354e+10	1.0341e+10	2.19741e+09	21.2495
KIMESFKNM	Sodium/potassium-transporting ATPase subunit alpha-4 OS=Homo sapiens OX=9606 GN=ATP1A4 PE=1 SV=3;Sodium/potassium-transporting ATPase subunit alpha-1 OS=Homo sapiens OX=9606 GN=ATP1A1 PE=1 SV=1	'ATP1A4'	9	109718592	106442256	103609488	114370128	100832728	1.06995e+08	4.72337e+06	4.41459	109718592	9.9647e+07	1.68422e+08	1.35449e+08	1.78688e+08	1.38385e+08	3.11691e+07	22.5235
KVLEILHRV	Probable E3 ubiquitin-protein ligase HERC4 OS=Homo sapiens OX=9606 GN=HERC4 PE=1 SV=1	'HERC4'	9	477382752	622269239	327052844	716147488	326925675	4.93956e+08	1.56118e+08	31.6056	477382752	5.82544e+08	5.3164e+08	8.48136e+08	5.79352e+08	6.03811e+08	1.28014e+08	21.201
KLMEEIREL	Zinc finger protein 644 OS=Homo sapiens OX=9606 GN=ZNF644 PE=1 SV=2	'ZNF644'	9	479565040	360358304	340754464	370856640	218718224	3.54051e+08	8.31478e+07	23.4847	479565040	3.37353e+08	5.53913e+08	4.39207e+08	3.87595e+08	4.39527e+08	7.45971e+07	16.9722
KLLTEVHAA	Disintegrin and metalloproteinase domain-containing protein 8 OS=Homo sapiens OX=9606 GN=ADAM8 PE=1 SV=2	'ADAM8'	9	1148383872	1131775616	1476239488	1141265024	691258112	1.11778e+09	2.49839e+08	22.3513	1148383872	1.05952e+09	2.3997e+09	1.3516e+09	1.22499e+09	1.43684e+09	4.9088e+08	34.1638
LMEHIHKL	60S ribosomal protein L19 OS=Homo sapiens OX=9606 GN=RPL19 PE=1 SV=1	'RPL19'	9	2031008000	1781653376	970113082	1900518528	1055096768	1.54768e+09	4.44762e+08	28.7374	2031008000	1.66791e+09	1.57697e+09	2.25079e+09	1.86976e+09	1.87929e+09	2.43804e+08	12.9732
IMLEALERV	Putative small nuclear ribonucleoprotein G-like protein 15 OS=Homo sapiens OX=9606 GN=SNRPGP15 PE=5 SV=2	'SNRPGP15'	10	4070317312	4053387520	2138076288	3785589248	2556700416	3.32081e+09	8.12056e+08	24.4535	4070317312	3.79462e+09	3.47555e+09	4.48329e+09	4.53078e+09	4.07091e+09	4.03071e+08	9.90126
LPHAILRL	Actin, cytoplasmic 1 OS=Homo sapiens OX=9606 GN=ACTB PE=1 SV=1;Beta-actin-like protein 2 OS=Homo sapiens OX=9606 GN=ACTBL2 PE=1 SV=2	'ACTB'	13	356492576	262880704	207285648	492685984	224145344	3.08698e+08	1.05517e+08	34.1812	356492576	2.46099e+08	3.36953e+08	5.8349e+08	3.97213e+08	3.84049e+08	1.11317e+08	28.9852
LSLENLEKI	Phosphatidylinositide phosphatase SAC2 OS=Homo sapiens OX=9606 GN=INPP5F PE=1 SV=3	'INPP5F'	13	1358194688	1525401888	819179136	1390785600	1267778560	1.27227e+09	2.41171e+08	18.956	1358194688	1.42802e+09	1.33162e+09	1.64711e+09	2.24666e+09	1.60232e+09	3.40715e+08	21.2639
IVIGVLHQL	Max-like protein X OS=Homo sapiens OX=9606 GN=MLX PE=1 SV=2	'MLX'	13	1717109120	1612429952	832795072	1382037888	803513792	1.26958e+09	3.84311e+08	30.2708	1717109120	1.50949e+09	1.35375e+09	1.63675e+09	1.42392e+09	1.52821e+09	1.33512e+08	8.73653
LVQESEEKKS	Protein PIGBOS1 OS=Homo sapiens OX=9606 GN=PIGBOS1 PE=3 SV=1	'PIGBOS1'	9	42384112	47752548	49368176	33992656	54641708	45627840	7.00933e+06	15.362	42384112	4.4704e+07	8.02503e+07	4.02576e+07	9.68317e+07	6.08856e+07	2.3224e+07	38.1437
MATAASSSSLEKS	Actin, cytoplasmic 1 OS=Homo sapiens OX=9606 GN=ACTB PE=1 SV=1;POTE ankyrin domain family member E OS=Homo sapiens OX=9606 GN=POTEE PE=2 SV=3	'ACTB'	9	37193432	39458980	37431787	66752696	40642724	4.42959e+07	1.13014e+07	25.5134	37193432	3.69399e+07	6.08472e+07	7.90555e+07	7.20238e+07	5.7212e+07	1.74439e+07	30.4899
KETIEQEKQAGES	Thymosin beta-4 OS=Homo sapiens OX=9606 GN=TMSB4X PE=1 SV=2	'TMSB4X'	9	24102372	25295500	27645512	21112650	24897920	2.46108e+07	2.1098e+06	8.57266	24102372	2.36806e+07	4.49391e+07	2.50038e+07	4.41221e+07	3.23696e+07	9.94197e+06	30.7139
KESKDPADETEAD	Stathmin OS=Homo sapiens OX=9606 GN=STMN1 PE=1 SV=3	'STMN1'	9	37261560	77894184	48612048	81939512	102836064	6.97087e+07	2.37146e+07	34.0195	37261560	7.29215e+07	7.90212e+07	9.70413e+07	1.82238e+08	9.36967e+07	4.83376e+07	51.5895
KEQVPPPAV	Transmembrane protein 214 OS=Homo sapiens OX=9606 GN=TMEM214 PE=1 SV=2	'TMEM214'	9	569558848	582502656	418276544	549109168	392823104	502454064	8.02401e+07	15.9696	569558848	5.45316e+08	6.79929e+08	6.50312e+08	6.9613e+08	6.28249e+08	6.01462e+07	9.57362
MESDDARAA	Protein phosphatase 1 regulatory subunit 14B OS=Homo sapiens OX=9606 GN=PPP1R14B PE=1 SV=3	'PPP1R14B'	9	290202080	219118928	263186176	300209792	242769222	2.63097e+08	2.98642e+07	11.351	290202080	2.0513e+08	4.27822e+08	3.5554e+08	4.30216e+08	3.41782e+08	8.57285e+07	25.0828
MLANDIARL	EH domain-containing protein 1 OS=Homo sapiens OX=9606 GN=EHD1 PE=1 SV=2	'EHD1'	11	290469376	283625376	217790208	278101120	225675568	2.59132e+08	3.08877e+07	11.9197	290469376	2.65519e+08	3.54028e+08	3.29356e+08	3.99924e+08	3.27859e+08	4.72541e+07	14.4129
MLPGFLHRL	Actin-related protein 10 OS=Homo sapiens OX=9606 GN=ACTR10 PE=1 SV=1	'ACTR10'	9	1696365248	1388620384	672723264	1691233382	1268605536	1.34351e+09	3.74972e+08	27.9099	1696365248	1.29997e+09	1.09354e+09	2.00293e+09	2.24812e+09	1.66819e+09	4.27778e+08	25.6433
MLPPVLTHL	Protein NDRG3 OS=Homo sapiens OX=9606 GN=NDRG3 PE=1 SV=2	'NDRG3'	9	787077184	782726016	460308704	729869120	518874880	6.55771e+08	1.38416e+08	21.1074	787077184	7.32757e+08	7.48254e+08	8.64387e+08	9.19509e+08	8.10397e+08	7.10687e+07	8.76962
MLPYHIPHL	E3 ubiquitin-protein ligase listerin OS=Homo sapiens OX=9606 GN=LTN1 PE=1 SV=6	'LTN1'	9	220132096	587662496	257099032	589687552	349835248	4.00883e+08	1.5905e+08	39.6749	220132096	5.50146e+08	4.17927e+08	6.98369e+08	6.1995e+08	5.01305e+08	1.68111e+08	33.5347
IMAQLPQEQKA	Catenin alpha-1 OS=Homo sapiens OX=9606 GN=CTNNA1 PE=1 SV=1	'CTNNA1'	9	94867648	89688616	72245936	84811912	81358672	8.45946e+07	7.67454e+06	9.07214	94867648	8.39629e+07	1.17439e+08	1.00443e+08	1.44177e+08	1.08178e+08	2.10004e+07	19.4128
KLDPTKTTL	Protein NDRG1 OS=Homo sapiens OX=9606 GN=NDRG1 PE=1 SV=1	'NDRG1'	9	738063488	742186176	496309440	724104768	545063808	649145536	1.06183e+08	16.3573	738063488	6.94805e+08	8.06775e+08	8.5756e+08	9.65919e+08	8.12625e+08	9.48612e+07	11.6734
IIVDIFHGL	Ubiquitin carboxyl-terminal hydrolase 15 OS=Homo sapiens OX=9606 GN=USP15 PE=1 SV=3	'USP15'	9	206103264	187898928	124316880	205373696	160619760	1.76863e+08	3.10309e+07	17.5452	206103264	1.75904e+08	2.02083e+08	2.43225e+08	2.84638e+08	2.2239e+08	3.78087e+07	17.001
LLIDELNKL	Anillin OS=Homo sapiens OX=9606 GN=ANLN PE=1 SV=2	'ANLN'	9	748045760	839896384	500621760	660942976	613733504	6.72648e+08	1.15635e+08	17.1911	748045760	7.86278e+08	8.13785e+08	7.82758e+08	1.08761e+09	8.43695e+08	1.23732e+08	14.6655
KLLDLMPRL	Integrator complex subunit 4 OS=Homo sapiens OX=9606 GN=INTS4 PE=1 SV=2	'INTS4'	9	134211648	664379616	305907900	456560000	339092288	3.8003e+08	1.75675e+08	46.2265	134211648	6.21966e+08	4.97268e+08	5.40706e+08	6.00912e+08	4.79013e+08	1.77945e+08	37.1483
IIIPEIQKV	Exportin-2 OS=Homo sapiens OX=9606 GN=CSE1L PE=1 SV=3	'CSE1L'	9	370398336	398890752	207250000	369677536	218569728	3.12957e+08	8.2443e+07	26.3432	370398336	3.73426e+08	3.36895e+08	4.37811e+08	3.87332e+08	3.81172e+08	3.28098e+07	8.60761
KLIDDVHRL	Signal recognition particle receptor subunit alpha OS=Homo sapiens OX=9606 GN=SRPRA PE=1 SV=2	'SRPRA'	9	1050633472	1338198784	767584388	1416687176	751474980	1064915760	2.7759e+08	26.0669	1050633472	1.25277e+09	1.24775e+09	1.67779e+09	1.3317e+09	1.31213e+09	2.05007e+08	15.624
ILMEHIHKL	60S ribosomal protein L19 OS=Homo sapiens OX=9606 GN=RPL19 PE=1 SV=1	'RPL19'	9	32074145792	32244782784	17740878773	31707361992	17742472912	2.63019e+10	6.99157e+09	26.582	32074145792	3.01863e+10	2.88387e+10	3.75512e+10	3.14418e+10	3.20184e+10	2.98042e+09	9.30845
LLPDLIQKV	Puromycin-sensitive aminopeptidase OS=Homo sapiens OX=9606 GN=NPEPPS PE=1 SV=2	'NPEPPS'	9	296187392	266775920	151597888	272894464	187771168	2.35045e+08	5.54546e+07	23.5931	296187392	2.49745e+08	2.4643e+08	3.2319e+08	3.32753e+08	2.89661e+08	3.60165e+07	12.434
LLPDQIEKL	Oxidation resistance protein 1 OS=Homo sapiens OX=9606 GN=OXR1 PE=1 SV=2	'OXR1'	9	1388763648	1190131072	556633600	1092462464	751033344	9.95805e+08	3.01432e+08	30.2702	1388763648	1.11415e+09	9.04835e+08	1.29381e+09	1.33092e+09	1.2065e+09	1.76552e+08	14.6335
KLGPAPKTL	Helicase-like transcription factor OS=Homo sapiens OX=9606 GN=HLTF PE=1 SV=2	'HLTF'	9	341064984	252658368	222067952	394548816	237278528	2.89524e+08	6.68217e+07	23.0799	341064984	2.36529e+08	3.60982e+08	4.67266e+08	4.20486e+08	3.65266e+08	7.82695e+07	21.4281
LLPEEIGKL	Sorting nexin-7 OS=Homo sapiens OX=9606 GN=SNX7 PE=1 SV=1	'SNX7'	10	401345088	405081088	223736560	382918688	237220480	3.3006e+08	8.17651e+07	24.7728	401345088	3.79221e+08	3.63695e+08	4.53492e+08	4.20383e+08	4.03627e+08	3.15049e+07	7.80543
LLPPPLPSL	Protein SERAC1 OS=Homo sapiens OX=9606 GN=SERAC1 PE=1 SV=1	'SERAC1'	10	197883344	181321152	88385624	190415648	167000032	165001160	3.96671e+07	24.0405	197883344	1.69746e+08	1.43675e+08	2.2551e+08	2.95944e+08	2.06552e+08	5.24094e+07	25.3735
LLPSVVLKL	Proheparin-binding EGF-like growth factor OS=Homo sapiens OX=9606 GN=HBEGF PE=1 SV=1	'HBEGF'	9	1343551488	1223524096	782672512	1126242654	1143111370	1123820424	1.87073e+08	16.6462	1343551488	1.14541e+09	1.27227e+09	1.33381e+09	2.02573e+09	1.42416e+09	3.08971e+08	21.695
ILTDITKGV	Elongation factor 2 OS=Homo sapiens OX=9606 GN=EEF2 PE=1 SV=4	'EEF2'	9	2087736064	2208820224	1384733696	2175793664	1367988096	1.84501e+09	3.84733e+08	20.8526	2087736064	2.06781e+09	2.25095e+09	2.5768e+09	2.42424e+09	2.28151e+09	1.95816e+08	8.58273
LLPDQPPYHL	Ubiquitin/ISG15-conjugating enzyme E2 L6 OS=Homo sapiens OX=9606 GN=UBE2L6 PE=1 SV=4	'UBE2L6'	9	880625408	853984064	493350752	822508544	552649216	7.20624e+08	1.63484e+08	22.6864	880625408	7.99466e+08	8.01965e+08	9.741e+08	9.79361e+08	8.87104e+08	7.88044e+07	8.88334
FVVHMKQKGK	Protein S100-A10 OS=Homo sapiens OX=9606 GN=S100A10 PE=1 SV=2	'S100A10'	9	110753912	114413808	114985064	286254464	269056992	179092848	8.06729e+07	45.0453	110753912	1.0711e+08	1.86914e+08	3.39012e+08	4.76801e+08	2.44118e+08	1.4351e+08	58.7872
TVADKIHSV	Dual specificity protein phosphatase 14 OS=Homo sapiens OX=9606 GN=DUSP14 PE=1 SV=1	'DUSP14'	15	1.25308e+09	1017124160	967122944	1229649472	905445776	1.07448e+09	1.4097e+08	13.1197	1.25308e+09	9.52191e+08	1.5721e+09	1.45628e+09	1.60456e+09	1.36764e+09	2.4146e+08	17.6552
ALNEQIARL	Kinetochore protein NDC80 homolog OS=Homo sapiens OX=9606 GN=NDC80 PE=1 SV=1	'NDC80'	9	350805984	371628480	161383232	305067328	209533728	2.79684e+08	8.13297e+07	29.0792	350805984	3.47904e+08	2.62336e+08	3.61293e+08	3.71319e+08	3.38732e+08	3.90823e+07	11.5378
ALNELLQHV	Talin-1 OS=Homo sapiens OX=9606 GN=TLN1 PE=1 SV=3	'TLN1'	9	955970944	894176576	488605280	884396800	660896008	7.76809e+08	1.75469e+08	22.5884	955970944	8.37093e+08	7.94251e+08	1.04739e+09	1.17119e+09	9.61179e+08	1.37714e+08	14.3276
ALMDQVHHM	S100P-binding protein OS=Homo sapiens OX=9606 GN=S100PBP PE=1 SV=1	'S100PBP'	9	347953972	284231288	231217080	340393720	260416424	2.92842e+08	4.52144e+07	15.4398	347953972	2.66086e+08	3.75854e+08	4.0313e+08	4.61489e+08	3.70903e+08	6.44704e+07	17.382
TVETRDGQVINETSQ	Vimentin OS=Homo sapiens OX=9606 GN=VIM PE=1 SV=4	'VIM'	14	181872128	168910992	162278816	145382864	154426720	162574304	1.24465e+07	7.65588	181872128	1.58128e+08	2.63792e+08	1.72178e+08	2.73663e+08	2.09926e+08	4.8701e+07	23.1991
AIMDLLLRL	Serine/threonine-protein phosphatase 6 regulatory subunit 3 OS=Homo sapiens OX=9606 GN=PPP6R3 PE=1 SV=2	'PPP6R3'	9	726009632	567730784	542035328	430765376	313259208	5.1596e+08	1.38439e+08	26.8313	726009632	5.31487e+08	8.81104e+08	5.10157e+08	5.55133e+08	6.40778e+08	1.42382e+08	22.2201
ALLQSDVRL	Plectin OS=Homo sapiens OX=9606 GN=PLEC PE=1 SV=3	'PLEC'	12	343137824	465628832	244687632	424149696	269858560	3.49493e+08	8.5355e+07	24.4225	343137824	4.35903e+08	3.97752e+08	5.02322e+08	4.78222e+08	4.31467e+08	5.68594e+07	13.1781
VDIINAKQ	Triosephosphate isomerase OS=Homo sapiens OX=9606 GN=TPI1 PE=1 SV=3	'TPI1'	9	1005706496	1083953920	648017920	926628352	738953088	8.80652e+08	1.63267e+08	18.5394	1005706496	1.01475e+09	1.05338e+09	1.09741e+09	1.30951e+09	1.09615e+09	1.11499e+08	10.1718
ALLNIKVKL	Keratin, type I cytoskeletal 18 OS=Homo sapiens OX=9606 GN=KRT18 PE=1 SV=2	'KRT18'	9	199172736	219255472	240219520	237395904	83274036	1.95864e+08	5.81841e+07	29.7064	199172736	2.05258e+08	3.90488e+08	2.81149e+08	1.47572e+08	2.44728e+08	8.44335e+07	34.501
VETRDGQVINETSQ	Vimentin OS=Homo sapiens OX=9606 GN=VIM PE=1 SV=4	'VIM'	9	170029072	120690568	122145744	83034040	105738616	120327608	2.85563e+07	23.7322	170029072	1.12986e+08	1.98554e+08	9.83376e+07	1.87382e+08	1.53458e+08	4.03368e+07	26.2853
VEVPETPKA	Melanoma-associated antigen D2 OS=Homo sapiens OX=9606 GN=MAGED2 PE=1 SV=2	'MAGED2'	14	3951080704	4349018112	2843090688	4182202112	3451388672	3.75536e+09	5.47278e+08	14.5733	3951080704	4.07138e+09	4.62158e+09	4.953e+09	6.11628e+09	4.74266e+09	7.77553e+08	16.3949
VKLAKAGKNQGD	Nucleolin OS=Homo sapiens OX=9606 GN=NCL PE=1 SV=3	'NCL'	9	124614224	143910880	149628048	156538912	1.69714e+08	1.48881e+08	1.48781e+07	9.99325	124614224	1.34724e+08	2.43228e+08	1.8539e+08	3.00753e+08	1.97742e+08	6.6561e+07	33.6606
AIIEEYLHL	Eukaryotic translation initiation factor 4 gamma 1 OS=Homo sapiens OX=9606 GN=EIF4G1 PE=1 SV=4	'EIF4G1'	13	567618560	525200960	289955936	484061280	423389280	4.58045e+08	9.65899e+07	21.0874	567618560	4.91672e+08	4.71337e+08	5.73276e+08	7.50297e+08	5.7084e+08	9.83762e+07	17.2336
VLIDYQRNV	Exportin-1 OS=Homo sapiens OX=9606 GN=XPO1 PE=1 SV=1	'XPO1'	9	552305168	581698112	412501440	497937184	311769472	4.71242e+08	9.83528e+07	20.871	552305168	5.44563e+08	6.70541e+08	5.89709e+08	5.52493e+08	5.81922e+08	4.70168e+07	8.07956
AIIDKYIKL	All-trans-retinol 13,14-reductase OS=Homo sapiens OX=9606 GN=RETSAT PE=1 SV=2	'RETSAT'	9	769875586	827248232	386454240	735261152	5.13112e+08	6.4639e+08	1.68039e+08	25.9966	769875586	7.74437e+08	6.282e+08	8.70773e+08	9.09297e+08	7.90516e+08	9.75511e+07	12.3402
VLLPKKTESHHKAK	Histone H2A type 1-C OS=Homo sapiens OX=9606 GN=HIST1H2AC PE=1 SV=3	'HIST1H2AC'	9	37202180	157657440	12760429	398998144	482187904	2.17761e+08	1.90267e+08	87.3741	37202180	1.47593e+08	2.07427e+07	4.72535e+08	8.54495e+08	3.06514e+08	3.18527e+08	103.919
ALPHAILRL	Actin, cytoplasmic 1 OS=Homo sapiens OX=9606 GN=ACTB PE=1 SV=1;Beta-actin-like protein 2 OS=Homo sapiens OX=9606 GN=ACTBL2 PE=1 SV=2	'ACTB'	10	7949902848	7949615104	5043228160	9428946944	6419798016	7.3583e+09	1.4985e+09	20.3648	7949902848	7.44212e+09	8.19801e+09	1.11667e+10	1.13767e+10	9.22669e+09	1.68874e+09	18.3028
TRILKHGAKDKDD	Myosin regulatory light chain 12B OS=Homo sapiens OX=9606 GN=MYL12B PE=1 SV=2	'MYL12B'	9	271207884	600043264	97798384	1.98894e+09	1914795648	9.74557e+08	8.14455e+08	83.5719	271207884	5.61737e+08	1.58976e+08	2.35551e+09	3.39325e+09	1.34814e+09	1.29534e+09	96.0841
AVIEHLERL	Glutamyl-tRNA(Gln) amidotransferase subunit C, mitochondrial OS=Homo sapiens OX=9606 GN=GATC PE=1 SV=1	'GATC'	9	633465088	562820992	232481792	789144640	500325104	5.43648e+08	1.82978e+08	33.6575	633465088	5.26891e+08	3.7791e+08	9.34587e+08	8.86636e+08	6.71898e+08	2.11684e+08	31.5054
TEVAPPPPP	Chromodomain-helicase-DNA-binding protein 4 OS=Homo sapiens OX=9606 GN=CHD4 PE=1 SV=2	'CHD4'	10	1036337152	1364230784	1026917056	1487775744	1306624384	1244377024	1.83331e+08	14.7328	1036337152	1.27714e+09	1.6693e+09	1.76198e+09	2.3155e+09	1.61205e+09	4.39136e+08	27.2408
ATDPTIHTV	Alpha-1,2-mannosyltransferase ALG9 OS=Homo sapiens OX=9606 GN=ALG9 PE=1 SV=2	'ALG9'	9	1.52153e+08	182672864	112157480	161713056	109691832	1.43678e+08	2.85177e+07	19.8484	1.52153e+08	1.71011e+08	1.82317e+08	1.91517e+08	1.94387e+08	1.78277e+08	1.54042e+07	8.64058
SEAGATAPKA	Cyclic GMP-AMP synthase OS=Homo sapiens OX=9606 GN=CGAS PE=1 SV=2	'CGAS'	9	9.75536e+07	87522224	94704552	118981496	118329712	1.03418e+08	1.28652e+07	12.44	9.75536e+07	8.19348e+07	1.53947e+08	1.4091e+08	2.09695e+08	1.36808e+08	4.51109e+07	32.9739
TLDEKIEKV	Probable ATP-dependent RNA helicase DDX27 OS=Homo sapiens OX=9606 GN=DDX27 PE=1 SV=2	'DDX27'	9	1317834368	1409082368	789345360	1281614016	862259456	1.13203e+09	2.54506e+08	22.4823	1317834368	1.31913e+09	1.28312e+09	1.51782e+09	1.52803e+09	1.39319e+09	1.06765e+08	7.66335
APPPPPPPP	Serine/threonine-protein phosphatase 2B catalytic subunit beta isoform OS=Homo sapiens OX=9606 GN=PPP3CB PE=1 SV=2;SKI family transcriptional corepressor 2 OS=Homo sapiens OX=9606 GN=SKOR2 PE=1 SV=2;Proline-rich protein 12 OS=Homo sapiens OX=9606 GN=PRR12 PE=1 SV=3;Protocadherin-15 OS=Homo sapiens OX=9606 GN=PCDH15 PE=1 SV=2;Semaphorin-4G OS=Homo sapiens OX=9606 GN=SEMA4G PE=1 SV=1;Serine/threoni…	'PPP3CB'	9	295865344	358384672	266854544	293272122	2.73578e+08	2.97591e+08	3.23694e+07	10.8771	295865344	3.35506e+08	4.33785e+08	3.47323e+08	4.84812e+08	3.79458e+08	6.92866e+07	18.2593
AMPPPPPQGV	Double-strand-break repair protein rad21 homolog OS=Homo sapiens OX=9606 GN=RAD21 PE=1 SV=2	'RAD21'	9	245347798	240714480	196982512	262240256	243188192	2.37695e+08	2.17156e+07	9.13592	245347798	2.25347e+08	3.20205e+08	3.10572e+08	4.30959e+08	3.06486e+08	7.21384e+07	23.5372
AMIELVERL	Tripartite motif-containing protein 44 OS=Homo sapiens OX=9606 GN=TRIM44 PE=1 SV=1	'TRIM44'	9	4070317312	4053387520	2138076288	3785589248	2556700416	3.32081e+09	8.12056e+08	24.4535	4070317312	3.79462e+09	3.47555e+09	4.48329e+09	4.53078e+09	4.07091e+09	4.03071e+08	9.90126
AMAASPHAV	Heterogeneous nuclear ribonucleoprotein A0 OS=Homo sapiens OX=9606 GN=HNRNPA0 PE=1 SV=1	'HNRNPA0'	9	359866560	389924160	330266208	412041568	340396864	366499072	3.05319e+07	8.33069	359866560	3.65032e+08	5.36864e+08	4.87983e+08	6.03224e+08	4.70594e+08	9.55916e+07	20.313
TLIGLSIKV	Cytosolic iron-sulfur assembly component 2B OS=Homo sapiens OX=9606 GN=CIAO2B PE=1 SV=1	'CIAO2B'	9	521338064	388581216	170884080	388696400	62822972	3.06465e+08	1.65782e+08	54.0952	521338064	3.63774e+08	2.7778e+08	4.60335e+08	1.1133e+08	3.46911e+08	1.44119e+08	41.5435
TLLTAIVKL	AP-2 complex subunit beta OS=Homo sapiens OX=9606 GN=AP2B1 PE=1 SV=1	'AP2B1'	9	460309478	524417568	358125668	549412416	425184352	4.6349e+08	6.88098e+07	14.846	460309478	4.90939e+08	5.8215e+08	6.50671e+08	7.53478e+08	5.8751e+08	1.06836e+08	18.1845
TLPDDLHFL	Protein ZGRF1 OS=Homo sapiens OX=9606 GN=ZGRF1 PE=1 SV=3	'ZGRF1'	9	194440960	182371696	98766176	141682768	168561072	1.57165e+08	3.40731e+07	21.6799	194440960	1.70729e+08	1.60549e+08	1.67795e+08	2.98711e+08	1.98445e+08	5.1406e+07	25.9044
TLPELVQRL	Dynactin subunit 2 OS=Homo sapiens OX=9606 GN=DCTN2 PE=1 SV=4	'DCTN2'	12	159492864	146692864	78382920	128670792	93118080	121271504	3.09642e+07	25.533	159492864	1.37328e+08	1.27415e+08	1.52385e+08	1.65016e+08	1.48328e+08	1.39855e+07	9.42876
TLSDLRVYL	Sulfiredoxin-1 OS=Homo sapiens OX=9606 GN=SRXN1 PE=1 SV=2	'SRXN1'	9	1497728512	1511591276	879770688	1303534128	1182924800	1.27511e+09	2.32844e+08	18.2607	1497728512	1.41509e+09	1.43011e+09	1.54378e+09	2.09629e+09	1.5966e+09	2.54132e+08	15.9171
TLTNVIHNL	ORM1-like protein 2 OS=Homo sapiens OX=9606 GN=ORMDL2 PE=1 SV=2	'ORMDL2'	9	364647856	233302480	117412544	211542656	141375264	213656160	8.68059e+07	40.6288	364647856	2.18409e+08	1.9086e+08	2.50531e+08	2.50534e+08	2.54996e+08	5.9187e+07	23.2109
TLVDFPLHL	MAP kinase-activating death domain protein OS=Homo sapiens OX=9606 GN=MADD PE=1 SV=2	'MADD'	9	183463744	224215236	110147232	244324460	184811908	189392516	4.59697e+07	24.2722	183463744	2.09901e+08	1.7905e+08	2.89354e+08	3.27509e+08	2.37856e+08	5.98129e+07	25.1467
TLYEAVREV	60S ribosomal protein L10a OS=Homo sapiens OX=9606 GN=RPL10A PE=1 SV=2	'RPL10A'	9	1048112504	1008132544	677053376	923276224	817946688	8.94904e+08	1.34521e+08	15.0319	1048112504	9.43774e+08	1.10058e+09	1.09344e+09	1.4495e+09	1.12708e+09	1.70661e+08	15.1418
TRDGQVINETSQ	Vimentin OS=Homo sapiens OX=9606 GN=VIM PE=1 SV=4	'VIM'	9	42475220	27868932	21404186	19501378	34193045	2.90886e+07	8.45825e+06	29.0776	42475220	2.60898e+07	3.47935e+07	2.30956e+07	6.05942e+07	3.74097e+07	1.34392e+07	35.9244
VLIPKLPQL	ORM1-like protein 3 OS=Homo sapiens OX=9606 GN=ORMDL3 PE=1 SV=1	'ORMDL3'	9	3972843264	3565122816	2277970688	3281129984	3541250048	3327663360	5.69611e+08	17.1174	3972843264	3.33753e+09	3.70295e+09	3.88586e+09	6.27552e+09	4.23494e+09	1.04335e+09	24.6367
ALFQRPPLI	H/ACA ribonucleoprotein complex subunit DKC1 OS=Homo sapiens OX=9606 GN=DKC1 PE=1 SV=3	'DKC1'	9	225291984	193922192	118935304	204473680	139677664	1.7646e+08	4.03393e+07	22.8603	225291984	1.81542e+08	1.93335e+08	2.42159e+08	2.47526e+08	2.17971e+08	2.62531e+07	12.0443
YLLPKDIKL	Ras-like protein family member 11A OS=Homo sapiens OX=9606 GN=RASL11A PE=2 SV=1	'RASL11A'	9	392189088	452868976	219798488	422565840	216536288	340791736	1.0195e+08	29.9156	392189088	4.23958e+08	3.57293e+08	5.00447e+08	3.83728e+08	4.11523e+08	4.92935e+07	11.9783
AEMPQNYRP	E3 ubiquitin/ISG15 ligase TRIM25 OS=Homo sapiens OX=9606 GN=TRIM25 PE=1 SV=2	'TRIM25'	9	222850607	143990336	133723440	131136744	143199344	1.5498e+08	3.43113e+07	22.1391	222850607	1.34798e+08	2.17374e+08	1.55306e+08	2.53766e+08	1.96819e+08	4.45266e+07	22.6231
YLITLLEHL	Mitotic checkpoint serine/threonine-protein kinase BUB1 OS=Homo sapiens OX=9606 GN=BUB1 PE=1 SV=1	'BUB1'	9	22934205	500552072	263344926	530514776	68340095	2.77137e+08	2.1096e+08	76.121	22934205	4.68597e+08	4.2808e+08	6.28291e+08	1.21107e+08	3.33802e+08	2.26124e+08	67.7419
AEHPKTHVT	HLA class I histocompatibility antigen, Cw-1 alpha chain OS=Homo sapiens OX=9606 GN=HLA-C PE=1 SV=1;HLA class I histocompatibility antigen, Cw-8 alpha chain OS=Homo sapiens OX=9606 GN=HLA-C PE=1 SV=1;HLA class I histocompatibility antigen, Cw-4 alpha chain OS=Homo sapiens OX=9606 GN=HLA-C PE=1 SV=1	'HLA-C'	9	104980232	184861680	191639712	239101696	1.11563e+08	1.66429e+08	5.10742e+07	30.6882	104980232	1.7306e+08	3.1152e+08	2.83169e+08	1.97704e+08	2.14087e+08	7.49951e+07	35.0303
AEDLNTRVA	Transmembrane emp24 domain-containing protein 7 OS=Homo sapiens OX=9606 GN=TMED7 PE=1 SV=2	'TMED7'	9	746485056	531612560	375433504	580116992	491677888	545065200	1.2133e+08	22.2597	746485056	4.97675e+08	6.10285e+08	6.87035e+08	8.71312e+08	6.82558e+08	1.2581e+08	18.432
YLYPDITRL	Sodium- and chloride-dependent taurine transporter OS=Homo sapiens OX=9606 GN=SLC6A6 PE=1 SV=2	'SLC6A6'	9	321190016	345114144	204642288	311938976	160324464	2.68642e+08	7.25432e+07	27.0037	321190016	3.23082e+08	3.32656e+08	3.69431e+08	2.84114e+08	3.26095e+08	2.72637e+07	8.36066
YMAELIERL	Geminin OS=Homo sapiens OX=9606 GN=GMNN PE=1 SV=1	'GMNN'	11	286827104	328804668	158706288	249510000	206337024	2.46037e+08	5.95468e+07	24.2024	286827104	3.07814e+08	2.57985e+08	2.95496e+08	3.65654e+08	3.02755e+08	3.54758e+07	11.7177
YMIAHITGL	Thymidylate synthase OS=Homo sapiens OX=9606 GN=TYMS PE=1 SV=3	'TYMS'	9	1536924928	1777417728	811008960	1546812288	1090250346	1352482850	3.50517e+08	25.9166	1536924928	1.66395e+09	1.31833e+09	1.8319e+09	1.93206e+09	1.65663e+09	2.16981e+08	13.0977
AEALPKQSV	Transcription factor BTF3 OS=Homo sapiens OX=9606 GN=BTF3 PE=1 SV=1	'BTF3'	9	115893648	88183520	92985416	125988288	86709288	101952032	1.59651e+07	15.6594	115893648	8.25539e+07	1.51152e+08	1.49208e+08	1.53659e+08	1.30494e+08	2.76588e+07	21.1955
YVFPGVTRL	Speriolin-like protein OS=Homo sapiens OX=9606 GN=SPATC1L PE=1 SV=3	'SPATC1L'	9	1709293440	1795891968	924488320	1528445184	1082264576	1.40808e+09	3.45147e+08	24.5119	1709293440	1.68124e+09	1.5028e+09	1.81014e+09	1.9179e+09	1.72428e+09	1.38559e+08	8.03576
YVIDPIKGL	Plectin OS=Homo sapiens OX=9606 GN=PLEC PE=1 SV=3	'PLEC'	9	8304912044	7604230656	4016807680	6846088192	4851155456	6.32464e+09	1.63267e+09	25.8144	8304912044	7.11878e+09	6.52951e+09	8.10785e+09	8.59683e+09	7.73158e+09	7.79671e+08	10.0842
YVIDPIKGLKL	Plectin OS=Homo sapiens OX=9606 GN=PLEC PE=1 SV=3	'PLEC'	9	937863936	769961216	452683136	836349728	575066976	7.14385e+08	1.76524e+08	24.71	937863936	7.20807e+08	7.35858e+08	9.90493e+08	1.01909e+09	8.80822e+08	1.27293e+08	14.4517
YLLPAIVHI	Probable ATP-dependent RNA helicase DDX17 OS=Homo sapiens OX=9606 GN=DDX17 PE=1 SV=2;Probable ATP-dependent RNA helicase DDX5 OS=Homo sapiens OX=9606 GN=DDX5 PE=1 SV=1	'DDX17'	9	19458748940	17432589976	9576341984	17083908696	14655751656	1.56415e+10	3.39464e+09	21.7028	19458748940	1.63197e+10	1.55668e+10	2.02325e+10	2.59718e+10	1.95099e+10	3.68798e+09	18.9031
VILSLILHL	Hepatitis A virus cellular receptor 1 OS=Homo sapiens OX=9606 GN=HAVCR1 PE=1 SV=3	'HAVCR1'	9	3972843264	3565122816	2277970688	3281129984	3541250048	3327663360	5.69611e+08	17.1174	3972843264	3.33753e+09	3.70295e+09	3.88586e+09	6.27552e+09	4.23494e+09	1.04335e+09	24.6367
VLMTEDIKL	Eukaryotic translation initiation factor 4 gamma 1 OS=Homo sapiens OX=9606 GN=EIF4G1 PE=1 SV=4	'EIF4G1'	9	1397186176	1351208656	622018176	1297956736	684014848	1.07048e+09	3.4286e+08	32.0287	1397186176	1.26495e+09	1.01112e+09	1.53718e+09	1.21216e+09	1.28452e+09	1.77141e+08	13.7905
VLNEYFHNV	AP-2 complex subunit sigma OS=Homo sapiens OX=9606 GN=AP2S1 PE=1 SV=2	'AP2S1'	9	166194048	247653920	160899584	210341120	135358384	1.84089e+08	3.99057e+07	21.6773	166194048	2.31844e+08	2.6155e+08	2.49108e+08	2.39871e+08	2.29713e+08	3.3263e+07	14.4802
VIVELIYKV	Coatomer subunit beta OS=Homo sapiens OX=9606 GN=COPB1 PE=1 SV=3	'COPB1'	9	276257792	407352704	180596720	290239200	237130704	278315424	7.48895e+07	26.9081	276257792	3.81348e+08	2.93569e+08	3.43732e+08	4.20224e+08	3.43026e+08	5.35399e+07	15.6081
VVMNVVHQL	WASH complex subunit 4 OS=Homo sapiens OX=9606 GN=WASHC4 PE=1 SV=2	'WASHC4'	9	145768032	178543472	112691840	220243760	139722240	1.59394e+08	3.69409e+07	23.1758	145768032	1.67145e+08	1.83186e+08	2.60836e+08	2.47605e+08	2.00908e+08	4.53129e+07	22.5541
WLAEKLPTL	Cytoskeleton-associated protein 5 OS=Homo sapiens OX=9606 GN=CKAP5 PE=1 SV=3	'CKAP5'	10	878181248	844806710	388812544	759318848	507245216	6.75673e+08	1.9353e+08	28.6426	878181248	7.90875e+08	6.32033e+08	8.99265e+08	8.989e+08	8.19851e+08	1.02052e+08	12.4476
ALANHLIKV	EH domain-containing protein 3 OS=Homo sapiens OX=9606 GN=EHD3 PE=1 SV=2;EH domain-containing protein 1 OS=Homo sapiens OX=9606 GN=EHD1 PE=1 SV=2	'EHD3'	9	160665565	191516078	126819553	321453136	155581872	1.91207e+08	6.82815e+07	35.7107	160665565	1.7929e+08	2.06151e+08	3.80698e+08	2.7571e+08	2.40503e+08	8.02438e+07	33.365
AVLPRLHQL	Probable rRNA-processing protein EBP2 OS=Homo sapiens OX=9606 GN=EBNA1BP2 PE=1 SV=2	'EBNA1BP2'	9	2034889984	1818783232	1157331440	2122268672	1333558272	1693366320	3.82915e+08	22.6127	2034889984	1.70267e+09	1.8813e+09	2.51341e+09	2.36323e+09	2.0991e+09	3.00044e+08	14.2939
YGLPVVVKL	Catenin beta-1 OS=Homo sapiens OX=9606 GN=CTNNB1 PE=1 SV=1	'CTNNB1'	9	1044492736	547521664	276318688	490775246	190235021	509868671	2.98099e+08	58.4659	1044492736	5.12568e+08	4.49169e+08	5.81227e+08	3.37119e+08	5.84915e+08	2.43429e+08	41.6179
YLDPAQRGV	Methyltransferase-like 26 OS=Homo sapiens OX=9606 GN=METTL26 PE=1 SV=2	'METTL26'	12	320816384	317904768	201449296	299941696	273406368	2.82704e+08	4.39945e+07	15.562	320816384	2.9761e+08	3.27466e+08	3.55222e+08	4.84509e+08	3.57125e+08	6.62878e+07	18.5615
AESPASRQAA	Transcriptional repressor p66-alpha OS=Homo sapiens OX=9606 GN=GATAD2A PE=1 SV=1	'GATAD2A'	9	190059328	150856800	225939920	229645632	266829936	2.12666e+08	3.93184e+07	18.4883	190059328	1.41226e+08	3.67276e+08	2.7197e+08	4.72855e+08	2.88677e+08	1.19871e+08	41.5243
YLEDTDRNL	Nuclear factor erythroid 2-related factor 3 OS=Homo sapiens OX=9606 GN=NFE2L3 PE=1 SV=1	'NFE2L3'	9	122211672	185418432	169179136	222189088	165189648	1.72838e+08	3.23379e+07	18.71	122211672	1.73581e+08	2.75009e+08	2.63139e+08	2.92736e+08	2.25335e+08	6.59582e+07	29.2711
YILKHIPNM	FERM domain-containing protein 6 OS=Homo sapiens OX=9606 GN=FRMD6 PE=1 SV=1	'FRMD6'	11	180747712	184534640	139827104	255600544	185870456	1.89316e+08	3.72852e+07	19.6947	180747712	1.72754e+08	2.27296e+08	3.02709e+08	3.29385e+08	2.42578e+08	6.33767e+07	26.1263
AEQTPSRPP	B-cell CLL/lymphoma 9-like protein OS=Homo sapiens OX=9606 GN=BCL9L PE=1 SV=1	'BCL9L'	9	219081024	193069056	215034064	245834416	212108640	217025440	1.69483e+07	7.80938	219081024	1.80744e+08	3.49548e+08	2.91143e+08	3.75882e+08	2.8328e+08	7.43823e+07	26.2576
ATAASSSSLEKS	Actin, cytoplasmic 1 OS=Homo sapiens OX=9606 GN=ACTB PE=1 SV=1;POTE ankyrin domain family member E OS=Homo sapiens OX=9606 GN=POTEE PE=2 SV=3	'ACTB'	9	34581132	32923480	43603780	42404580	44141384	3.95309e+07	4.7804e+06	12.0928	34581132	3.08217e+07	7.088e+07	5.02199e+07	7.82239e+07	5.29453e+07	1.89462e+07	35.7844
FLITILDHL	Myotubularin-related protein 2 OS=Homo sapiens OX=9606 GN=MTMR2 PE=1 SV=4;Myotubularin-related protein 1 OS=Homo sapiens OX=9606 GN=MTMR1 PE=1 SV=4	'MTMR2'	9	7.62245e+06	291664695	224252864	330559680	1.20043e+08	1.94829e+08	1.17733e+08	60.4289	7.62245e+06	2.73045e+08	3.64534e+08	3.91483e+08	2.12731e+08	2.49883e+08	1.36969e+08	54.8132
SLLDIIEKV	Tuberin OS=Homo sapiens OX=9606 GN=TSC2 PE=1 SV=2	'TSC2'	10	2.54701e+07	773944176	760084564	1039620672	40867476	5.27997e+08	4.16159e+08	78.8184	2.54701e+07	7.24536e+08	1.23555e+09	1.23123e+09	7.24221e+07	6.57842e+08	5.30958e+08	80.7121
FLLDPVKGERL	Plectin OS=Homo sapiens OX=9606 GN=PLEC PE=1 SV=3	'PLEC'	9	663263976	697924216	344046800	636766872	417814408	5.51963e+08	1.42905e+08	25.8903	663263976	6.53369e+08	5.59265e+08	7.54126e+08	7.40417e+08	6.74088e+08	7.00521e+07	10.3921
FIFSDTHEL	Protein mono-ADP-ribosyltransferase PARP4 OS=Homo sapiens OX=9606 GN=PARP4 PE=1 SV=3	'PARP4'	11	996321536	946379712	466705824	938342336	523226400	7.74195e+08	2.2955e+08	29.6502	996321536	8.85963e+08	7.58653e+08	1.11128e+09	9.2722e+08	9.35888e+08	1.16958e+08	12.497
FLFGYPKRL	Melanoma-associated antigen F1 OS=Homo sapiens OX=9606 GN=MAGEF1 PE=1 SV=2	'MAGEF1'	15	415183016	373427232	151925344	436238424	164503296	3.08255e+08	1.24229e+08	40.3007	415183016	3.49588e+08	2.46962e+08	5.16639e+08	2.9152e+08	3.63978e+08	9.49499e+07	26.0867
SILSLVTKI	Interleukin enhancer-binding factor 2 OS=Homo sapiens OX=9606 GN=ILF2 PE=1 SV=2	'ILF2'	9	205568560	189657232	123880680	185598480	161905280	1.73322e+08	2.83978e+07	16.3844	205568560	1.7755e+08	2.01374e+08	2.19805e+08	2.86916e+08	2.18243e+08	3.69311e+07	16.922
FLDPNNIPKA	Probable dolichyl pyrophosphate Glc1Man9GlcNAc2 alpha-1,3-glucosyltransferase OS=Homo sapiens OX=9606 GN=ALG8 PE=1 SV=2	'ALG8'	11	830912832	876735360	5.70376e+08	758039552	622003136	7.31613e+08	1.18009e+08	16.13	830912832	8.20765e+08	9.27173e+08	8.97749e+08	1.10226e+09	9.15773e+08	1.01451e+08	11.0782
FLDNERHEV	Serine/threonine-protein kinase N1 OS=Homo sapiens OX=9606 GN=PKN1 PE=1 SV=2	'PKN1'	9	1325279520	1462055193	851104192	1321774848	882202016	1.16848e+09	2.51775e+08	21.5472	1325279520	1.36872e+09	1.38351e+09	1.56538e+09	1.56337e+09	1.44125e+09	1.02338e+08	7.10066
FLDESRSTQYM	RuvB-like 2 OS=Homo sapiens OX=9606 GN=RUVBL2 PE=1 SV=3	'RUVBL2'	9	89067680	112982648	91481832	112966384	96633320	1.00626e+08	1.03742e+07	10.3097	89067680	1.0577e+08	1.48708e+08	1.33787e+08	1.71246e+08	1.29716e+08	2.94201e+07	22.6804
AVRDMRQTVAVGVIK	Elongation factor 1-alpha 2 OS=Homo sapiens OX=9606 GN=EEF1A2 PE=1 SV=1;Elongation factor 1-alpha 1 OS=Homo sapiens OX=9606 GN=EEF1A1 PE=1 SV=1	'EEF1A2'	9	188211220	2.88396e+08	48885104	114091768	24887330	1.32894e+08	9.62469e+07	72.4237	188211220	2.69985e+08	7.94651e+07	1.35119e+08	4.41033e+07	1.43377e+08	8.00598e+07	55.8388
FLDEKTHEL	Pseudouridylate synthase 7 homolog-like protein OS=Homo sapiens OX=9606 GN=PUS7L PE=1 SV=1	'PUS7L'	9	578065504	635265264	179474864	348967744	383552960	4.25065e+08	1.64573e+08	38.7172	578065504	5.9471e+08	2.91745e+08	4.13284e+08	6.79702e+08	5.11501e+08	1.39704e+08	27.3125
FLASESLIKQI	60S ribosomal protein L10a OS=Homo sapiens OX=9606 GN=RPL10A PE=1 SV=2	'RPL10A'	9	208921232	210975648	139323712	186833280	140198912	1.77251e+08	3.17601e+07	17.9182	208921232	1.97507e+08	2.26477e+08	2.21267e+08	2.48449e+08	2.20525e+08	1.7206e+07	7.80229
SLPEEIGHL	Leucine-rich repeat and calponin homology domain-containing protein 3 OS=Homo sapiens OX=9606 GN=LRCH3 PE=1 SV=2	'LRCH3'	9	1011742976	1281248768	703455552	1144174208	704203264	9.68965e+08	2.32656e+08	24.0107	1011742976	1.19945e+09	1.1435e+09	1.35505e+09	1.24793e+09	1.19154e+09	1.13678e+08	9.54044
SLPELTHAL	Protein dopey-2 OS=Homo sapiens OX=9606 GN=DOP1B PE=1 SV=5	'DOP1B'	9	210746608	277463776	136164272	229689584	150410944	2.00895e+08	5.20147e+07	25.8915	210746608	2.59751e+08	2.21342e+08	2.72022e+08	2.66546e+08	2.46081e+08	2.50567e+07	10.1823
SLLDEFYKL	Caprin-1 OS=Homo sapiens OX=9606 GN=CAPRIN1 PE=1 SV=2	'CAPRIN1'	9	2.86721e+06	102425120	68237312	190340016	5575866	7.38891e+07	6.9452e+07	93.9949	2.86721e+06	9.58864e+07	1.10923e+08	2.2542e+08	9.88111e+06	8.89956e+07	8.10151e+07	91.0327
FIMEAGVKL	Cyclin-Q OS=Homo sapiens OX=9606 GN=CCNQ PE=1 SV=2	'CCNQ'	9	329689728	411519616	279918752	293010624	184788000	299785344	7.35443e+07	24.5323	329689728	3.85248e+08	4.55021e+08	3.47014e+08	3.27467e+08	3.68888e+08	4.77857e+07	12.954
FVPEIFHRI	DNA topoisomerase 3-alpha OS=Homo sapiens OX=9606 GN=TOP3A PE=1 SV=1	'TOP3A'	9	327127092	271577632	120242440	322506416	188270668	2.45945e+08	8.02953e+07	32.6477	327127092	2.5424e+08	1.9546e+08	3.81946e+08	3.33638e+08	2.98482e+08	6.5717e+07	22.017
FVNDIFERI	Histone H2B type 1-M OS=Homo sapiens OX=9606 GN=HIST1H2BM PE=1 SV=3	'HIST1H2BM'	9	3941858816	3826329636	2183869440	3452262452	3524691432	3.3858e+09	6.27951e+08	18.5466	3941858816	3.58206e+09	3.54998e+09	4.08853e+09	6.24618e+09	4.28172e+09	1.00368e+09	23.4411
FVMETFVHL	Transmembrane protein 147 OS=Homo sapiens OX=9606 GN=TMEM147 PE=1 SV=1	'TMEM147'	9	524414720	588088064	296505152	448806304	314408544	4.34445e+08	1.14318e+08	26.3136	524414720	5.50545e+08	4.81983e+08	5.31523e+08	5.5717e+08	5.29127e+08	2.64408e+07	4.99707
SEAGPGPRP	DNA mismatch repair protein Msh6 OS=Homo sapiens OX=9606 GN=MSH6 PE=1 SV=2	'MSH6'	9	423941184	363942912	392048064	426115712	383575904	3.97925e+08	2.39448e+07	6.01743	423941184	3.40709e+08	6.37293e+08	5.04651e+08	6.79743e+08	5.17267e+08	1.27158e+08	24.5827
FVIDLQTRL	RNA-binding protein 39 OS=Homo sapiens OX=9606 GN=RBM39 PE=1 SV=2	'RBM39'	9	5243944032	4977382272	2803674048	4400724224	4506699904	4386484896	8.4904e+08	19.3558	5243944032	4.65963e+09	4.55751e+09	5.2118e+09	7.98642e+09	5.53186e+09	1.2586e+09	22.7518
FVLDKVPFL	Anillin OS=Homo sapiens OX=9606 GN=ANLN PE=1 SV=2	'ANLN'	9	1144887398	1042676416	323837152	1059933696	147053863	743677705	4.20146e+08	56.4957	1144887398	9.76112e+08	5.26413e+08	1.25528e+09	2.60597e+08	8.32659e+08	3.78872e+08	45.5014
SENEYIMKA	Exportin-2 OS=Homo sapiens OX=9606 GN=CSE1L PE=1 SV=3	'CSE1L'	9	443687808	275854464	244919952	316527616	310541440	318306256	6.77816e+07	21.2944	443687808	2.58244e+08	3.98129e+08	3.74865e+08	5.50317e+08	4.05049e+08	9.49804e+07	23.4491
FVDDYTVRV	26S proteasome non-ATPase regulatory subunit 14 OS=Homo sapiens OX=9606 GN=PSMD14 PE=1 SV=1	'PSMD14'	11	521276480	586923740	279035456	460603096	369188776	4.43406e+08	1.09071e+08	24.5985	521276480	5.49455e+08	4.53586e+08	5.45494e+08	6.54247e+08	5.44812e+08	6.4613e+07	11.8597
FLPRKFPSL	Ribosome biogenesis protein BOP1 OS=Homo sapiens OX=9606 GN=BOP1 PE=1 SV=2	'BOP1'	9	139088160	1530701024	817230176	1431481632	848318464	9.53364e+08	5.00905e+08	52.5407	139088160	1.43298e+09	1.32845e+09	1.69531e+09	1.50332e+09	1.21983e+09	5.53477e+08	45.3733
FIPKFITHL	Vacuolar protein sorting-associated protein 53 homolog OS=Homo sapiens OX=9606 GN=VPS53 PE=1 SV=1	'VPS53'	9	422686272	412185560	208695072	385049472	234025152	3.32528e+08	9.19454e+07	27.6504	422686272	3.85872e+08	3.39244e+08	4.56016e+08	4.14721e+08	4.03708e+08	3.92207e+07	9.71512
FLPEVIYKM	Glycerophosphodiester phosphodiesterase 1 OS=Homo sapiens OX=9606 GN=GDE1 PE=1 SV=1	'GDE1'	9	357167968	423671008	204372688	281941120	187747872	2.9098e+08	8.96963e+07	30.8256	357167968	3.96624e+08	3.32218e+08	3.33904e+08	3.32712e+08	3.50525e+08	2.48917e+07	7.10125
FLPEGVNKL	Terminal nucleotidyltransferase 5C OS=Homo sapiens OX=9606 GN=TENT5C PE=1 SV=1	'TENT5C'	10	3802470400	4582080720	3420727552	4351394816	2886136576	3.80856e+09	6.15519e+08	16.1615	3802470400	4.28956e+09	5.56056e+09	5.15338e+09	5.11458e+09	4.78411e+09	6.41347e+08	13.4058
FLPEAEMFSLK	High affinity cationic amino acid transporter 1 OS=Homo sapiens OX=9606 GN=SLC7A1 PE=1 SV=1	'SLC7A1'	9	91976168	86725672	61655180	68037320	44319768	7.05428e+07	1.72869e+07	24.5056	91976168	8.11891e+07	1.00223e+08	8.05769e+07	7.854e+07	8.65011e+07	8.30629e+06	9.60252
FLNSEIHQV	TBC1 domain family member 2A OS=Homo sapiens OX=9606 GN=TBC1D2 PE=1 SV=3	'TBC1D2'	9	143264176	143211792	83262496	133710848	84463808	117582624	2.77534e+07	23.6033	143264176	1.34069e+08	1.35347e+08	1.58354e+08	1.4968e+08	1.44143e+08	9.08009e+06	6.29936
FINEKKYHL	Choline-phosphate cytidylyltransferase A OS=Homo sapiens OX=9606 GN=PCYT1A PE=1 SV=2	'PCYT1A'	9	681446856	634026102	336502464	742873540	489401232	5.7685e+08	1.46416e+08	25.3819	681446856	5.9355e+08	5.47001e+08	8.79788e+08	8.67278e+08	7.13813e+08	1.37431e+08	19.2531
KIVDLLKNL	Plasma serine protease inhibitor OS=Homo sapiens OX=9606 GN=SERPINA5 PE=1 SV=3	'SERPINA5'	9	273747392	283391872	209764544	285200064	82286488	226878072	7.74488e+07	34.1368	273747392	2.653e+08	3.40982e+08	3.37764e+08	1.45822e+08	2.72723e+08	7.0781e+07	25.9534
FEGFPDKQPR	Protein S100-A4 OS=Homo sapiens OX=9606 GN=S100A4 PE=1 SV=1	'S100A4'	9	988167776	1230277088	530465088	4335019776	3757598336	2.16831e+09	1.56049e+09	71.9682	988167776	1.15174e+09	8.62297e+08	5.13398e+09	6.65892e+09	2.95902e+09	2.44812e+09	82.7342
SMMDVDHQI	T-complex protein 1 subunit epsilon OS=Homo sapiens OX=9606 GN=CCT5 PE=1 SV=1	'CCT5'	9	496164542	367356062	274603008	285783264	3.05317e+08	3.45845e+08	8.17117e+07	23.6267	496164542	3.43904e+08	4.4638e+08	3.38454e+08	5.41059e+08	4.33192e+08	8.08978e+07	18.6748
SVIDHIHLI	PDZ domain-containing protein GIPC1 OS=Homo sapiens OX=9606 GN=GIPC1 PE=1 SV=2	'GIPC1'	10	414464736	421637192	317527518	656986580	24080488	3.66939e+08	2.04632e+08	55.7673	414464736	3.9472e+08	5.16156e+08	7.78072e+08	4.26735e+07	4.29217e+08	2.36678e+08	55.1417
EHVTDVVKR	Tumor protein p73 OS=Homo sapiens OX=9606 GN=TP73 PE=1 SV=1	'TP73'	9	164885968	167825552	116163240	153808320	120815668	1.447e+08	2.19547e+07	15.1726	164885968	1.57112e+08	1.88829e+08	1.82156e+08	2.141e+08	1.81416e+08	1.99383e+07	10.9904
SVLGRIWKL	EH domain-containing protein 2 OS=Homo sapiens OX=9606 GN=EHD2 PE=1 SV=2	'EHD2'	10	534598176	375348096	171120272	743724912	209196912	4.06798e+08	2.12336e+08	52.1968	534598176	3.51386e+08	2.78164e+08	8.80797e+08	3.70722e+08	4.83133e+08	2.15773e+08	44.6612
SVPDVTHHL	Zinc finger protein 410 OS=Homo sapiens OX=9606 GN=ZNF410 PE=1 SV=2	'ZNF410'	9	281950048	257422768	178215008	272160864	233394032	244628544	3.70178e+07	15.1322	281950048	2.40989e+08	2.89697e+08	3.22321e+08	4.13602e+08	3.09712e+08	5.80454e+07	18.7418
SVVESVFKL	Eukaryotic translation initiation factor 6 OS=Homo sapiens OX=9606 GN=EIF6 PE=1 SV=1	'EIF6'	9	3633909192	3390226688	1732100480	3024548352	1889926912	2.73414e+09	7.79891e+08	28.5242	3633909192	3.1738e+09	2.81561e+09	3.58199e+09	3.34918e+09	3.3109e+09	2.9779e+08	8.99424
TEEDPGRPGA	Caveolae-associated protein 3 OS=Homo sapiens OX=9606 GN=CAVIN3 PE=1 SV=3	'CAVIN3'	11	501058112	474548352	548191296	612722304	621550656	551614144	5.85356e+07	10.6117	501058112	4.44253e+08	8.91111e+08	7.2565e+08	1.10146e+09	7.32707e+08	2.44127e+08	33.3185
TEEEKNFKA	60S ribosomal protein L13 OS=Homo sapiens OX=9606 GN=RPL13 PE=1 SV=4	'RPL13'	9	1318188032	1275665152	1112320704	1417028096	1172210528	1.25908e+09	1.07518e+08	8.53942	1318188032	1.19423e+09	1.80813e+09	1.67819e+09	2.0773e+09	1.61521e+09	3.2254e+08	19.9689
FGGPGTASRP	Vimentin OS=Homo sapiens OX=9606 GN=VIM PE=1 SV=4	'VIM'	9	6.41995e+07	114009456	151124960	134998800	103904264	1.13647e+08	2.96668e+07	26.1043	6.41995e+07	1.06731e+08	2.45661e+08	1.5988e+08	1.84131e+08	1.5212e+08	6.26498e+07	41.1843
NLYPFVKTV	Bifunctional purine biosynthesis protein PURH OS=Homo sapiens OX=9606 GN=ATIC PE=1 SV=3	'ATIC'	9	35005074	193223136	136503248	183635792	114768760	132627202	5.68116e+07	42.8355	35005074	1.80888e+08	2.21893e+08	2.17481e+08	2.03384e+08	1.7173e+08	6.98412e+07	40.6692
SIPDFPMHL	Peroxisome proliferator-activated receptor gamma coactivator-related protein 1 OS=Homo sapiens OX=9606 GN=PPRC1 PE=1 SV=1	'PPRC1'	9	107935224	82033272	45751616	68009096	53922372	71530316	2.20119e+07	30.7728	107935224	7.67963e+07	7.43715e+07	8.05435e+07	9.55569e+07	8.70407e+07	1.27811e+07	14.684
KVYTVVDEMFL	AP-2 complex subunit sigma OS=Homo sapiens OX=9606 GN=AP2S1 PE=1 SV=2	'AP2S1'	9	136989760	156256912	89421664	133527416	103777520	1.23995e+08	2.41024e+07	19.4382	136989760	1.46282e+08	1.45359e+08	1.58137e+08	1.83906e+08	1.54135e+08	1.63401e+07	10.6012
SLYEMVSRV	FACT complex subunit SSRP1 OS=Homo sapiens OX=9606 GN=SSRP1 PE=1 SV=1	'SSRP1'	9	1378213760	600239424	365102336	548204096	382293984	654810720	3.73055e+08	56.9715	1378213760	5.6192e+08	5.93491e+08	6.4924e+08	6.77471e+08	7.72067e+08	3.05778e+08	39.605
GVPDDIFKL	Protein flightless-1 homolog OS=Homo sapiens OX=9606 GN=FLII PE=1 SV=2	'FLII'	9	6471811860	6378568192	2610700800	3075515904	3049841920	4.31729e+09	1.72926e+09	40.0543	6471811860	5.97136e+09	4.24382e+09	3.64235e+09	5.40469e+09	5.14681e+09	1.05649e+09	20.527
NLLPKLHIV	Chloride intracellular channel protein 4 OS=Homo sapiens OX=9606 GN=CLIC4 PE=1 SV=4;Chloride intracellular channel protein 1 OS=Homo sapiens OX=9606 GN=CLIC1 PE=1 SV=4	'CLIC4'	9	2937191168	3282100480	2692148736	3589427968	2559888896	3.01215e+09	3.79126e+08	12.5866	2937191168	3.07257e+09	4.37622e+09	4.25097e+09	4.53643e+09	3.83468e+09	6.84881e+08	17.8602
RIVGELEQM	Vigilin OS=Homo sapiens OX=9606 GN=HDLBP PE=1 SV=2	'HDLBP'	10	267234400	343040916	226156336	356634356	269773196	2.92568e+08	4.94448e+07	16.9003	267234400	3.21141e+08	3.67628e+08	4.22364e+08	4.78071e+08	3.71288e+08	7.39817e+07	19.9257
NIPSFIVRL	40S ribosomal protein S9 OS=Homo sapiens OX=9606 GN=RPS9 PE=1 SV=3	'RPS9'	9	336602400	369761824	221849408	421666784	375423584	345060800	6.73099e+07	19.5067	336602400	3.46156e+08	3.60627e+08	4.99382e+08	6.65296e+08	4.41613e+08	1.26546e+08	28.6554
RLAVYIDKV	Lamin-B1 OS=Homo sapiens OX=9606 GN=LMNB1 PE=1 SV=2	'LMNB1'	9	556384344	555836288	332607616	642917120	425595840	5.02668e+08	1.09766e+08	21.8367	556384344	5.20352e+08	5.4067e+08	7.61409e+08	7.54207e+08	6.26605e+08	1.07759e+08	17.1973
FVQMMTAK	Calmodulin-1 OS=Homo sapiens OX=9606 GN=CALM1 PE=1 SV=1	'CALM1'	9	436077056	344223712	715516032	2594533888	2156643328	1.2494e+09	9.37907e+08	75.0687	436077056	3.22249e+08	1.16311e+09	3.07272e+09	3.82183e+09	1.7632e+09	1.42482e+09	80.8087
SMMDPNHFL	E3 ubiquitin-protein ligase UBR2 OS=Homo sapiens OX=9606 GN=UBR2 PE=1 SV=1	'UBR2'	9	983421120	1187201920	770490624	1111407360	1024850368	1.01547e+09	1.41298e+08	13.9145	983421120	1.11141e+09	1.25247e+09	1.31624e+09	1.81616e+09	1.29594e+09	2.84481e+08	21.9517
REDSQRPGA	Heterogeneous nuclear ribonucleoprotein A1 OS=Homo sapiens OX=9606 GN=HNRNPA1 PE=1 SV=5	'HNRNPA1'	9	559465600	551355392	769097984	873965312	823044106	7.15386e+08	1.34789e+08	18.8414	559465600	5.16157e+08	1.25021e+09	1.03504e+09	1.45853e+09	9.63881e+08	3.73024e+08	38.7002
REDEISPPPP	cAMP-dependent protein kinase type I-alpha regulatory subunit OS=Homo sapiens OX=9606 GN=PRKAR1A PE=1 SV=1	'PRKAR1A'	9	80907352	91013632	74013352	86702256	86955688	83918456	5.90752e+06	7.03959	80907352	8.52034e+07	1.20312e+08	1.02682e+08	1.54096e+08	1.0864e+08	2.66697e+07	24.5486
ILFGHENRV	Guanine nucleotide-binding protein subunit beta-5 OS=Homo sapiens OX=9606 GN=GNB5 PE=1 SV=2	'GNB5'	9	757198240	840627056	430109520	704658464	518262096	6.50171e+08	1.52659e+08	23.4799	757198240	7.86962e+08	6.99164e+08	8.3453e+08	9.18423e+08	7.99255e+08	7.40047e+07	9.25921
RLMNETTAV	Heat shock 70 kDa protein 4L OS=Homo sapiens OX=9606 GN=HSPA4L PE=1 SV=3;Heat shock 70 kDa protein 4 OS=Homo sapiens OX=9606 GN=HSPA4 PE=1 SV=4	'HSPA4L'	9	308861984	710167040	526845344	773484864	569195520	5.77711e+08	1.61748e+08	27.998	308861984	6.6483e+08	8.56412e+08	9.16041e+08	1.00868e+09	7.50966e+08	2.48057e+08	33.0318
REMEENFAV	Vimentin OS=Homo sapiens OX=9606 GN=VIM PE=1 SV=4	'VIM'	9	118486992	169201760	120524656	145884288	118322088	1.34484e+08	2.02349e+07	15.0464	118486992	1.584e+08	1.95919e+08	1.72771e+08	2.09681e+08	1.71052e+08	3.17385e+07	18.5549
AIVDKVPSV	Coatomer subunit gamma-1 OS=Homo sapiens OX=9606 GN=COPG1 PE=1 SV=1	'COPG1'	10	1202196864	1322453888	940993984	1260747264	733042048	1.09189e+09	2.21532e+08	20.2889	1202196864	1.23803e+09	1.52963e+09	1.49311e+09	1.29904e+09	1.3524e+09	1.33939e+08	9.90382
YLPVGSHNL	DNA polymerase epsilon catalytic subunit A OS=Homo sapiens OX=9606 GN=POLE PE=1 SV=5	'POLE'	9	1306313088	1470141558	882571008	1512501760	992265920	1.23276e+09	2.53174e+08	20.5372	1306313088	1.37629e+09	1.43466e+09	1.79126e+09	1.75841e+09	1.53339e+09	2.01557e+08	13.1446
RLAHYIDRV	Lamin-B2 OS=Homo sapiens OX=9606 GN=LMNB2 PE=1 SV=4	'LMNB2'	9	725457984	736710784	466244032	686271168	427603504	6.08457e+08	1.33511e+08	21.9425	725457984	6.8968e+08	7.57902e+08	8.12754e+08	7.57765e+08	7.48712e+08	4.07268e+07	5.43958
TEVKKIYKL	EKC/KEOPS complex subunit TPRKB OS=Homo sapiens OX=9606 GN=TPRKB PE=1 SV=1	'TPRKB'	9	117689112	18240016	106730696	88716224	76201184	8.15154e+07	3.47224e+07	42.5961	117689112	1.70756e+07	1.73496e+08	1.05067e+08	1.35038e+08	1.09673e+08	5.17233e+07	47.1613
SEFPIRTL	Cytoskeleton-associated protein 5 OS=Homo sapiens OX=9606 GN=CKAP5 PE=1 SV=3	'CKAP5'	9	733088776	814189248	528608096	780921856	496643200	6.7069e+08	1.31997e+08	19.6808	733088776	7.62212e+08	8.59278e+08	9.24849e+08	8.80112e+08	8.31908e+08	7.25721e+07	8.72357
LLPSHPLEL	Proteasome maturation protein OS=Homo sapiens OX=9606 GN=POMP PE=1 SV=1	'POMP'	10	559094592	701063360	285648992	620008064	480139616	5.29191e+08	1.41704e+08	26.7776	559094592	6.56308e+08	4.64336e+08	7.34278e+08	8.50865e+08	6.52976e+08	1.34298e+08	20.5671
RVPELLHRL	Proteasome activator complex subunit 4 OS=Homo sapiens OX=9606 GN=PSME4 PE=1 SV=2	'PSME4'	10	555958038	712301920	135562784	668086720	489044080	5.12191e+08	2.04278e+08	39.8832	555958038	6.66829e+08	2.20364e+08	7.91218e+08	8.66645e+08	6.20203e+08	2.26342e+08	36.4948
KMIEDLQNEL	Structural maintenance of chromosomes protein 5 OS=Homo sapiens OX=9606 GN=SMC5 PE=1 SV=2	'SMC5'	10	258869328	381676736	260583664	276467936	221396432	2.79799e+08	5.40524e+07	19.3183	258869328	3.57311e+08	4.23591e+08	3.27422e+08	3.92341e+08	3.51907e+08	5.66715e+07	16.1041
TVLGKIWKL	EH domain-containing protein 1 OS=Homo sapiens OX=9606 GN=EHD1 PE=1 SV=2	'EHD1'	9	1302105024	1234647776	320867888	1117621248	730591904	941166768	3.67874e+08	39.087	1302105024	1.15583e+09	5.21586e+08	1.3236e+09	1.2947e+09	1.11956e+09	3.04801e+08	27.225
RLLDSEIKI	26S proteasome regulatory subunit 6A OS=Homo sapiens OX=9606 GN=PSMC3 PE=1 SV=3	'PSMC3'	9	570839616	625119720	362304128	621635456	398672768	5.15714e+08	1.1266e+08	21.8454	570839616	5.85212e+08	5.88943e+08	7.36205e+08	7.06496e+08	6.37539e+08	6.93378e+07	10.8758
RLAQHITYV	DNA replication licensing factor MCM7 OS=Homo sapiens OX=9606 GN=MCM7 PE=1 SV=4	'MCM7'	9	481296977	342333028	234347904	416085168	349550916	3.64723e+08	8.24096e+07	22.5951	481296977	3.20479e+08	3.80944e+08	4.92771e+08	6.19446e+08	4.58987e+08	1.02627e+08	22.3595
LLIGHLERV	Nuclear pore complex protein Nup205 OS=Homo sapiens OX=9606 GN=NUP205 PE=1 SV=3	'NUP205'	10	248355096	114827528	63264740	273519840	156536220	1.71301e+08	7.93286e+07	46.3095	248355096	1.07497e+08	1.0284e+08	3.23931e+08	2.77401e+08	2.12005e+08	9.05144e+07	42.6945
SMYGVDLHHA	Band 4.1-like protein 2 OS=Homo sapiens OX=9606 GN=EPB41L2 PE=1 SV=1;Band 4.1-like protein 3 OS=Homo sapiens OX=9606 GN=EPB41L3 PE=1 SV=2;Band 4.1-like protein 1 OS=Homo sapiens OX=9606 GN=EPB41L1 PE=1 SV=2	'EPB41L2'	10	287123896	317786800	212316236	276691496	207158256	2.60215e+08	4.34037e+07	16.6799	287123896	2.97499e+08	3.4513e+08	3.27687e+08	3.67109e+08	3.2491e+08	2.95854e+07	9.10573
RLDELGGVYL	Dolichyl-diphosphooligosaccharide--protein glycosyltransferase subunit 2 OS=Homo sapiens OX=9606 GN=RPN2 PE=1 SV=3	'RPN2'	9	3368167936	3071622080	1672484224	1954778496	1335541760	2.28052e+09	7.97198e+08	34.9568	3368167936	2.87553e+09	2.7187e+09	2.31505e+09	2.36674e+09	2.72884e+09	3.82805e+08	14.0281
RLPDIFEAQI	Keratin, type II cytoskeletal 7 OS=Homo sapiens OX=9606 GN=KRT7 PE=1 SV=5	'KRT7'	9	111684736	120972368	47755656	125277880	117014368	1.04541e+08	2.87444e+07	27.4958	111684736	1.1325e+08	7.76291e+07	1.48367e+08	2.07364e+08	1.31659e+08	4.39715e+07	33.398
SLLDLEQKL	Peroxisomal biogenesis factor 3 OS=Homo sapiens OX=9606 GN=PEX3 PE=1 SV=1	'PEX3'	9	1575607968	244716960	942569648	201405632	118440448	6.16548e+08	5.62992e+08	91.3135	1575607968	2.29094e+08	1.53219e+09	2.38526e+08	2.09891e+08	7.57062e+08	6.50826e+08	85.9673
VLIEKSHEM	Uveal autoantigen with coiled-coil domains and ankyrin repeats OS=Homo sapiens OX=9606 GN=UACA PE=1 SV=2	'UACA'	9	43247988	37440044	47389028	58012424	49918260	4.72015e+07	6.85869e+06	14.5307	43247988	3.50499e+07	7.70331e+07	6.87044e+07	8.84612e+07	6.24993e+07	2.02378e+07	32.3808
RLPPPFPGL	Sorting nexin-1 OS=Homo sapiens OX=9606 GN=SNX1 PE=1 SV=3	'SNX1'	9	1326235392	1163836672	645786752	1147791232	762958784	1.00932e+09	2.59359e+08	25.6964	1326235392	1.08954e+09	1.04976e+09	1.35933e+09	1.35205e+09	1.23538e+09	1.36351e+08	11.0371
SLFAGGMLRV	Transmembrane emp24 domain-containing protein 9 OS=Homo sapiens OX=9606 GN=TMED9 PE=1 SV=2	'TMED9'	9	844378112	896839808	460278560	780031296	497729536	6.95851e+08	1.81268e+08	26.0497	844378112	8.39586e+08	7.48205e+08	9.23794e+08	8.82037e+08	8.476e+08	5.82159e+07	6.86832
RLYPEGLAQL	V-type proton ATPase subunit d 1 OS=Homo sapiens OX=9606 GN=ATP6V0D1 PE=1 SV=1	'ATP6V0D1'	10	257438752	263210848	159220352	252846736	152856144	2.17115e+08	5.00172e+07	23.0372	257438752	2.46408e+08	2.5882e+08	2.99447e+08	2.7088e+08	2.66599e+08	1.81629e+07	6.81282
VDIKGPKV	Neuroblast differentiation-associated protein AHNAK OS=Homo sapiens OX=9606 GN=AHNAK PE=1 SV=2	'AHNAK'	9	143770496	143424880	105210952	129326304	104918152	1.2533e+08	1.73486e+07	13.8423	143770496	1.34269e+08	1.71025e+08	1.53162e+08	1.85928e+08	1.57631e+08	1.8644e+07	11.8276
KITEYLERV	Calpain-7 OS=Homo sapiens OX=9606 GN=CAPN7 PE=1 SV=1	'CAPN7'	9	104688016	72164128	14835024	89548720	57553872	67757952	3.08644e+07	45.5509	104688016	6.75572e+07	2.4115e+07	1.06053e+08	1.01992e+08	8.08811e+07	3.17679e+07	39.2772
GLGPTFKL	Bardet-Biedl syndrome 1 protein OS=Homo sapiens OX=9606 GN=BBS1 PE=1 SV=1	'BBS1'	9	88596448	95130188	6.29407e+07	77860480	5.32394e+07	7.55535e+07	1.55929e+07	20.6382	88596448	8.90571e+07	1.02313e+08	9.22105e+07	9.43467e+07	9.33048e+07	4.97282e+06	5.32965
GVYGDVQRV	Polypyrimidine tract-binding protein 1 OS=Homo sapiens OX=9606 GN=PTBP1 PE=1 SV=1;Polypyrimidine tract-binding protein 2 OS=Homo sapiens OX=9606 GN=PTBP2 PE=1 SV=1	'PTBP1'	9	284224544	184743008	153190084	149073088	100542760	1.74355e+08	6.11794e+07	35.0891	284224544	1.72949e+08	2.49018e+08	1.76548e+08	1.78174e+08	2.12183e+08	4.58532e+07	21.6102
KLSLVAAML	Endoplasmic reticulum chaperone BiP OS=Homo sapiens OX=9606 GN=HSPA5 PE=1 SV=2	'HSPA5'	9	526080064	798699072	370885408	689224192	444052672	5.65788e+08	1.57396e+08	27.8189	526080064	7.47711e+08	6.02892e+08	8.16251e+08	7.86915e+08	6.9597e+08	1.12198e+08	16.1211
KEQESRLP	Protein polybromo-1 OS=Homo sapiens OX=9606 GN=PBRM1 PE=1 SV=1	'PBRM1'	9	357736672	301897856	281666272	367399040	287153664	3.19171e+08	3.61755e+07	11.3342	357736672	2.82625e+08	4.57862e+08	4.35112e+08	5.08871e+08	4.08441e+08	7.95495e+07	19.4764
AESENPPRA	Protein SMG9 OS=Homo sapiens OX=9606 GN=SMG9 PE=1 SV=1	'SMG9'	9	158755248	133535504	163918416	184579856	167635344	1.61685e+08	1.6526e+07	10.2211	158755248	1.25011e+08	2.66457e+08	2.18599e+08	2.9707e+08	2.13178e+08	6.42515e+07	30.1398
ALFEGKVQL	WD repeat-containing protein 19 OS=Homo sapiens OX=9606 GN=WDR19 PE=1 SV=2	'WDR19'	9	66092384	1366155520	692972672	1127632640	735172928	7.97605e+08	4.43198e+08	55.5661	66092384	1.27894e+09	1.12646e+09	1.33546e+09	1.30282e+09	1.02195e+09	4.83281e+08	47.2899
GLLPDVPSL	Lysophospholipid acyltransferase 7 OS=Homo sapiens OX=9606 GN=MBOAT7 PE=1 SV=2	'MBOAT7'	9	732956928	889158848	43377800	671577344	584022016	5.84219e+08	2.88185e+08	49.3282	732956928	8.32395e+08	7.05127e+07	7.95352e+08	1.03496e+09	6.93235e+08	3.27392e+08	47.2267
RLPDTALPTL	Coronin-7 OS=Homo sapiens OX=9606 GN=CORO7 PE=1 SV=2	'CORO7'	9	225184784	222106720	120555408	224590304	142324480	1.86952e+08	4.58571e+07	24.5288	225184784	2.07928e+08	1.95969e+08	2.65983e+08	2.52216e+08	2.29456e+08	2.62883e+07	11.4568
RLPDPFAKI	E3 ubiquitin-protein ligase SMURF1 OS=Homo sapiens OX=9606 GN=SMURF1 PE=1 SV=2	'SMURF1'	9	1020745152	124349960	29032146	725356784	533819680	4.86661e+08	3.70173e+08	76.0638	1020745152	1.16412e+08	4.71931e+07	8.59043e+08	9.45993e+08	5.97877e+08	4.25034e+08	71.0906
RLPEPTTRL	Ribosome biogenesis regulatory protein homolog OS=Homo sapiens OX=9606 GN=RRS1 PE=1 SV=2	'RRS1'	9	1739873536	1863328416	1234517040	1735780512	1090590432	1.53282e+09	3.09144e+08	20.1684	1739873536	1.74437e+09	2.00677e+09	2.05569e+09	1.93266e+09	1.89587e+09	1.31515e+08	6.93689
RISEQFTAM	Tubulin beta-4B chain OS=Homo sapiens OX=9606 GN=TUBB4B PE=1 SV=1	'TUBB4B'	9	43668304	42632952	37324252	42865460	38870404	4.10723e+07	2.50146e+06	6.09039	43668304	3.99113e+07	6.06724e+07	5.07657e+07	6.8883e+07	5.27801e+07	1.07171e+07	20.3052
RLQEEINEV	Inhibitor of nuclear factor kappa-B kinase-interacting protein OS=Homo sapiens OX=9606 GN=IKBIP PE=1 SV=1	'IKBIP'	9	303873792	393946048	218373728	382552192	280612864	3.15872e+08	6.5475e+07	20.7284	303873792	3.68797e+08	3.54977e+08	4.53058e+08	4.9728e+08	3.95597e+08	6.98893e+07	17.6668
KLFIGGLNV	Heterogeneous nuclear ribonucleoprotein A0 OS=Homo sapiens OX=9606 GN=HNRNPA0 PE=1 SV=1	'HNRNPA0'	10	308121920	273532384	145451616	239945680	126184656	2.18647e+08	7.12442e+07	32.5841	308121920	2.5607e+08	2.36439e+08	2.84169e+08	2.23614e+08	2.61683e+08	3.09198e+07	11.8158
KIADFGWSV	Aurora kinase B OS=Homo sapiens OX=9606 GN=AURKB PE=1 SV=3;Aurora kinase C OS=Homo sapiens OX=9606 GN=AURKC PE=1 SV=1;Aurora kinase A OS=Homo sapiens OX=9606 GN=AURKA PE=1 SV=2	'AURKB'	9	1182272640	837708928	8015599	922474496	636976832	717489699	3.95558e+08	55.1308	1182272640	7.8423e+08	1.30297e+07	1.09249e+09	1.1288e+09	8.40165e+08	4.36187e+08	51.9169
IYNEALKG	Protein S100-A6 OS=Homo sapiens OX=9606 GN=S100A6 PE=1 SV=1	'S100A6'	9	1195856128	2400330240	713180480	4233164608	4025433344	2513592960	1.43062e+09	56.9152	1195856128	2.24709e+09	1.15931e+09	5.01335e+09	7.13355e+09	3.34983e+09	2.35533e+09	70.3118
LILPVLPRL	SOSS complex subunit C OS=Homo sapiens OX=9606 GN=INIP PE=1 SV=1	'INIP'	9	110604528	96901424	62680368	112785744	27583490	8.21111e+07	3.26263e+07	39.7343	110604528	9.07153e+07	1.0189e+08	1.33573e+08	4.88813e+07	9.71327e+07	2.79334e+07	28.758
QEADGARSA	Cleft lip and palate transmembrane protein 1 OS=Homo sapiens OX=9606 GN=CLPTM1 PE=1 SV=1	'CLPTM1'	9	1.14581e+08	1.3435e+08	19870862	1.13321e+08	4.15806e+06	7.72564e+07	5.40185e+07	69.9211	1.14581e+08	1.25773e+08	3.2301e+07	1.34207e+08	7.36858e+06	8.28463e+07	5.24204e+07	63.2743
REEELTRAA	Mitogen-activated protein kinase kinase kinase 21 OS=Homo sapiens OX=9606 GN=MAP3K21 PE=1 SV=3	'MAP3K21'	9	27826602	566340544	12656744	664017856	638632424	381894834	2.97062e+08	77.7863	27826602	5.30186e+08	2.05741e+07	7.86399e+08	1.13173e+09	4.99344e+08	4.32393e+08	86.5922
REYEKRVSA	Ubiquitin-conjugating enzyme E2 B OS=Homo sapiens OX=9606 GN=UBE2B PE=1 SV=1;Ubiquitin-conjugating enzyme E2 A OS=Homo sapiens OX=9606 GN=UBE2A PE=1 SV=2	'UBE2B'	9	133241632	98004800	147260512	185880768	185366512	1.49951e+08	3.32567e+07	22.1784	133241632	9.17482e+07	2.39379e+08	2.20139e+08	3.28492e+08	2.026e+08	8.31959e+07	41.0641
RLLEEIHAM	Serum response factor-binding protein 1 OS=Homo sapiens OX=9606 GN=SRFBP1 PE=1 SV=1	'SRFBP1'	9	619674590	761345504	478028736	669332560	422795680	590235414	1.24119e+08	21.0288	619674590	7.12742e+08	7.77059e+08	7.92693e+08	7.49245e+08	7.30283e+08	6.1619e+07	8.43769
KLPSNLPQL	Protein SDA1 homolog OS=Homo sapiens OX=9606 GN=SDAD1 PE=1 SV=3	'SDAD1'	9	2019515008	2414865152	1289211648	2324631808	1441887360	1.89802e+09	4.56638e+08	24.0586	2019515008	2.2607e+09	2.09568e+09	2.75307e+09	2.5552e+09	2.33683e+09	2.77698e+08	11.8835
SVITQVFHV	Vigilin OS=Homo sapiens OX=9606 GN=HDLBP PE=1 SV=2	'HDLBP'	9	774869952	840944896	448632800	1050065024	919878656	8.06878e+08	2.01213e+08	24.9372	774869952	7.87259e+08	7.29274e+08	1.2436e+09	1.63014e+09	1.03303e+09	3.52191e+08	34.0931
SVIDEPVRL	Proliferation marker protein Ki-67 OS=Homo sapiens OX=9606 GN=MKI67 PE=1 SV=2	'MKI67'	9	1115418752	1319516160	731435840	996195584	707529728	9.74019e+08	2.32257e+08	23.8452	1115418752	1.23528e+09	1.18898e+09	1.1798e+09	1.25383e+09	1.19466e+09	4.83384e+07	4.0462
VLLKARLVPA	Protein FAM171B OS=Homo sapiens OX=9606 GN=FAM171B PE=2 SV=3	'FAM171B'	9	300527640	243972624	133763576	451222008	223563296	2.7061e+08	1.05039e+08	38.8156	300527640	2.28398e+08	2.17439e+08	5.34384e+08	3.96181e+08	3.35386e+08	1.18211e+08	35.2463
SLVEIILHV	26S proteasome non-ATPase regulatory subunit 13 OS=Homo sapiens OX=9606 GN=PSMD13 PE=1 SV=2	'PSMD13'	9	4901841	144389932	15383867	297374148	29116180	9.82332e+07	1.1148e+08	113.486	4901841	1.35172e+08	2.50072e+07	3.52181e+08	5.15974e+07	1.13772e+08	1.27196e+08	111.799
SLPKKLALL	Leydig cell tumor 10 kDa protein homolog OS=Homo sapiens OX=9606 GN=C19orf53 PE=1 SV=1	'C19orf53'	9	5445272576	5440076288	2687835392	5965550592	3931890944	4.69413e+09	1.21189e+09	25.8172	5445272576	5.09278e+09	4.36921e+09	7.06503e+09	6.96778e+09	5.78801e+09	1.06174e+09	18.3438
TLFDYEVRL	E3 ubiquitin-protein ligase UHRF1 OS=Homo sapiens OX=9606 GN=UHRF1 PE=1 SV=1	'UHRF1'	9	982233088	884680576	463843040	725696000	711470400	7.53585e+08	1.76617e+08	23.4369	982233088	8.28203e+08	7.53999e+08	8.59445e+08	1.26081e+09	9.36938e+08	1.77899e+08	18.9873
VEEPSRPSA	Forkhead box protein M1 OS=Homo sapiens OX=9606 GN=FOXM1 PE=1 SV=3	'FOXM1'	9	208274384	166825728	25360288	197392950	162565968	1.52084e+08	6.57212e+07	43.2138	208274384	1.56176e+08	4.12244e+07	2.33773e+08	2.88086e+08	1.85507e+08	8.37238e+07	45.1324
FLMDFIHQV	Nuclear pore complex protein Nup133 OS=Homo sapiens OX=9606 GN=NUP133 PE=1 SV=2	'NUP133'	9	884371584	857832320	504138624	793896064	526545504	7.13357e+08	1.64485e+08	23.0579	884371584	8.03069e+08	8.19502e+08	9.40214e+08	9.33102e+08	8.76052e+08	5.65071e+07	6.4502
SLFGGSVKL	Programmed cell death 6-interacting protein OS=Homo sapiens OX=9606 GN=PDCD6IP PE=1 SV=1	'PDCD6IP'	12	4544858112	4581500416	2075239680	4062754048	2277240576	3.50832e+09	1.10479e+09	31.4906	4544858112	4.28902e+09	3.3734e+09	4.81154e+09	4.03554e+09	4.21087e+09	4.92046e+08	11.6851
KIMEQSPDM	Transcription factor SOX-11 OS=Homo sapiens OX=9606 GN=SOX11 PE=1 SV=2;Transcription factor SOX-4 OS=Homo sapiens OX=9606 GN=SOX4 PE=1 SV=1	'SOX11'	13	97612608	92213592	105697832	120913552	127677200	1.08823e+08	1.35128e+07	12.4172	97612608	8.63267e+07	1.71817e+08	1.43198e+08	2.26259e+08	1.45043e+08	5.10168e+07	35.1736
YLFREPATI	NADH dehydrogenase [ubiquinone] iron-sulfur protein 8, mitochondrial OS=Homo sapiens OX=9606 GN=NDUFS8 PE=1 SV=1	'NDUFS8'	9	2.56292e+07	55037940	45251156	81168256	52938536	5.2005e+07	1.7899e+07	34.4178	2.56292e+07	5.15243e+07	7.35579e+07	9.61279e+07	9.38135e+07	6.81306e+07	2.66648e+07	39.1378
KLPAPLPGL	Nuclear pore complex protein Nup93 OS=Homo sapiens OX=9606 GN=NUP93 PE=1 SV=2	'NUP93'	9	580218560	694709312	362810688	627744768	347894656	5.22676e+08	1.41458e+08	27.0642	580218560	6.50359e+08	5.89766e+08	7.43441e+08	6.16511e+08	6.36059e+08	5.89553e+07	9.26884
TLPEAIHFL	Protein flightless-1 homolog OS=Homo sapiens OX=9606 GN=FLII PE=1 SV=2	'FLII'	9	1970666624	1918012800	1057607744	1669374464	1772486656	1.67763e+09	3.27765e+08	19.5374	1970666624	1.79557e+09	1.71919e+09	1.97705e+09	3.14106e+09	2.12071e+09	5.19846e+08	24.5129
RLPESNQTL	Tubulin-specific chaperone D OS=Homo sapiens OX=9606 GN=TBCD PE=1 SV=2	'TBCD'	9	120887848	138245008	99924568	165036208	111277304	1.27074e+08	2.27632e+07	17.9133	120887848	1.2942e+08	1.62432e+08	1.95453e+08	1.97197e+08	1.61078e+08	3.19548e+07	19.8381
GLALKVQEV	Tensin-4 OS=Homo sapiens OX=9606 GN=TNS4 PE=1 SV=3	'TNS4'	9	213095376	301363712	145882736	54034676	161670112	1.75209e+08	8.1335e+07	46.4216	213095376	2.82125e+08	2.37139e+08	6.39935e+07	2.86499e+08	2.1657e+08	8.112e+07	37.4566
YLPEDFIRV	Interleukin-1 receptor-associated kinase-like 2 OS=Homo sapiens OX=9606 GN=IRAK2 PE=1 SV=2	'IRAK2'	9	2598925056	2367377664	1438454144	2296384512	2274578432	2.19514e+09	3.95435e+08	18.0141	2598925056	2.21625e+09	2.33828e+09	2.71962e+09	4.03083e+09	2.78078e+09	6.50221e+08	23.3827
FIWENIHTL	Dystonin OS=Homo sapiens OX=9606 GN=DST PE=1 SV=4	'DST'	10	270020384	207976768	57803772	209947328	214162960	1.91982e+08	7.09427e+07	36.9528	270020384	1.947e+08	9.39628e+07	2.48642e+08	3.79523e+08	2.37369e+08	9.35808e+07	39.4241
TIVKPFNL	Targeting protein for Xklp2 OS=Homo sapiens OX=9606 GN=TPX2 PE=1 SV=2	'TPX2'	9	2472432128	2474818304	1277534848	2287147264	1517377664	2.00586e+09	5.07111e+08	25.2814	2472432128	2.31683e+09	2.07669e+09	2.70868e+09	2.68898e+09	2.45272e+09	2.37311e+08	9.67541
REVQTNDL	40S ribosomal protein S3a OS=Homo sapiens OX=9606 GN=RPS3A PE=1 SV=2	'RPS3A'	10	481174016	374172426	267553376	326961760	299906656	3.49954e+08	7.4335e+07	21.2414	481174016	3.50285e+08	4.34921e+08	3.87222e+08	5.31471e+08	4.37015e+08	6.46183e+07	14.7863
KLGEIVTTI	ADP-ribosylation factor 3 OS=Homo sapiens OX=9606 GN=ARF3 PE=1 SV=2;ADP-ribosylation factor 4 OS=Homo sapiens OX=9606 GN=ARF4 PE=1 SV=3	'ARF3'	10	2108407424	2867403008	1478437888	2059792896	1525936256	2.008e+09	5.02824e+08	25.0411	2108407424	2.68435e+09	2.40327e+09	2.43942e+09	2.70414e+09	2.46792e+09	2.17662e+08	8.81966
SLIKQIPRI	60S ribosomal protein L10a OS=Homo sapiens OX=9606 GN=RPL10A PE=1 SV=2	'RPL10A'	9	484879307	1064834560	445660252	1077027600	618776000	7.38236e+08	2.77671e+08	37.6129	484879307	9.96856e+08	7.24442e+08	1.27553e+09	1.09655e+09	9.1565e+08	2.79626e+08	30.5385
VSEKGTVQQADE	60S ribosomal protein L9 OS=Homo sapiens OX=9606 GN=RPL9 PE=1 SV=1	'RPL9'	10	22388262	19826796	23713052	26807072	43527612	2.72526e+07	8.44283e+06	30.98	22388262	1.85611e+07	3.85467e+07	3.17477e+07	7.71362e+07	3.7676e+07	2.09385e+07	55.5752
AEVDLPKL	PIH1 domain-containing protein 1 OS=Homo sapiens OX=9606 GN=PIH1D1 PE=1 SV=1	'PIH1D1'	10	73312584	86221372	4.32506e+07	70124864	4.41997e+07	6.34218e+07	1.69644e+07	26.7484	73312584	8.0717e+07	7.03059e+07	8.30492e+07	7.83272e+07	7.71424e+07	4.70056e+06	6.09336
HGGSGGRGVSVSS	Keratin, type I cytoskeletal 19 OS=Homo sapiens OX=9606 GN=KRT19 PE=1 SV=4	'KRT19'	9	375431584	205071856	328565392	338289240	370330384	3.23538e+08	6.19025e+07	19.133	375431584	1.9198e+08	5.34099e+08	4.00637e+08	6.5627e+08	4.31684e+08	1.56534e+08	36.2612
TEVKSVEM	Elongation factor 1-alpha 2 OS=Homo sapiens OX=9606 GN=EEF1A2 PE=1 SV=1;Elongation factor 1-alpha 1 OS=Homo sapiens OX=9606 GN=EEF1A1 PE=1 SV=1	'EEF1A2'	9	119780440	112901704	105742616	140578736	123629488	1.20527e+08	1.17386e+07	9.73946	119780440	1.05694e+08	1.7189e+08	1.66488e+08	2.19086e+08	1.56588e+08	4.04554e+07	25.8356
RLPEIYIQL	EH domain-containing protein 4 OS=Homo sapiens OX=9606 GN=EHD4 PE=1 SV=1	'EHD4'	9	3946474688	3094789672	1993042688	3037460048	2463917760	2.90714e+09	6.57941e+08	22.6319	3946474688	2.89722e+09	3.23979e+09	3.59728e+09	4.36636e+09	3.60942e+09	5.15862e+08	14.2921
TLWGIQKEL	L-lactate dehydrogenase A chain OS=Homo sapiens OX=9606 GN=LDHA PE=1 SV=2	'LDHA'	9	947229184	733679488	158198112	760400320	644139536	648729328	2.6436e+08	40.7504	947229184	6.86842e+08	2.57159e+08	9.00545e+08	1.14149e+09	7.86654e+08	3.0166e+08	38.3473
KLDETGNSL	DNA topoisomerase 2-alpha OS=Homo sapiens OX=9606 GN=TOP2A PE=1 SV=3	'TOP2A'	9	440528000	515872256	318551072	387224480	266549424	3.85745e+08	8.79307e+07	22.795	440528000	4.82939e+08	5.1782e+08	4.58592e+08	4.72358e+08	4.74447e+08	2.59214e+07	5.4635
YIPDLYNHF	Rab GTPase-activating protein 1 OS=Homo sapiens OX=9606 GN=RABGAP1 PE=1 SV=3	'RABGAP1'	12	62364432	82560024	46778272	67740632	60425180	63973708	1.15802e+07	18.1015	62364432	7.72894e+07	7.60403e+07	8.02255e+07	1.07081e+08	8.06001e+07	1.4599e+07	18.1129
KIIQVAVEL	Breast cancer anti-estrogen resistance protein 3 OS=Homo sapiens OX=9606 GN=BCAR3 PE=1 SV=1	'BCAR3'	9	767687308	820968256	441892512	750151872	271246240	6.10389e+08	2.1542e+08	35.2922	767687308	7.68558e+08	7.18318e+08	8.88408e+08	4.80681e+08	7.2473e+08	1.34282e+08	18.5285
KVIEINPYL	Proteasome subunit beta type-8 OS=Homo sapiens OX=9606 GN=PSMB8 PE=1 SV=3	'PSMB8'	9	1136061696	870364800	410544416	779845760	537378176	7.46839e+08	2.54877e+08	34.1274	1136061696	8.14801e+08	6.6736e+08	9.23575e+08	9.52299e+08	8.98819e+08	1.55171e+08	17.2638
HIGISIAGLT	Proteasome subunit alpha type-1 OS=Homo sapiens OX=9606 GN=PSMA1 PE=1 SV=1	'PSMA1'	9	1284363264	1368229632	764234112	1196193280	733174272	1069238912	2.67492e+08	25.017	1284363264	1.28088e+09	1.2423e+09	1.41666e+09	1.29927e+09	1.3047e+09	5.90567e+07	4.52648
GLFQGKTPL	Targeting protein for Xklp2 OS=Homo sapiens OX=9606 GN=TPX2 PE=1 SV=2	'TPX2'	11	1125042432	1460647936	847744128	1172403968	1104345312	1.14204e+09	1.95322e+08	17.1029	1125042432	1.3674e+09	1.37805e+09	1.38848e+09	1.95703e+09	1.4432e+09	2.75039e+08	19.0576
FLLGPRLVLA	Transmembrane emp24 domain-containing protein 10 OS=Homo sapiens OX=9606 GN=TMED10 PE=1 SV=2	'TMED10'	9	238874960	201507392	112228488	212250432	176585840	1.88289e+08	4.29651e+07	22.8186	238874960	1.88643e+08	1.82433e+08	2.51369e+08	3.12931e+08	2.3485e+08	4.7473e+07	20.2141
LTLDGLPPLR	Protein phosphatase 1 regulatory subunit 35 OS=Homo sapiens OX=9606 GN=PPP1R35 PE=1 SV=1	'PPP1R35'	9	682254016	964371840	476892544	895474240	940264192	7.91851e+08	1.86407e+08	23.5407	682254016	9.02807e+08	7.75212e+08	1.06051e+09	1.66626e+09	1.01741e+09	3.48422e+08	34.246
RVVDYLTKL	5'-nucleotidase domain-containing protein 1 OS=Homo sapiens OX=9606 GN=NT5DC1 PE=1 SV=1	'NT5DC1'	9	371652576	470592864	269436576	396304544	351798048	3.71957e+08	6.51748e+07	17.5221	371652576	4.4055e+08	4.37982e+08	4.69345e+08	6.23429e+08	4.68592e+08	8.378e+07	17.8791
FDEASKNEAN	Transcription factor BTF3 homolog 4 OS=Homo sapiens OX=9606 GN=BTF3L4 PE=1 SV=1;Transcription factor BTF3 OS=Homo sapiens OX=9606 GN=BTF3 PE=1 SV=1	'BTF3L4'	9	23175266	20052730	11242828	104347176	114130352	5.45897e+07	4.48988e+07	82.2478	23175266	1.87726e+07	1.82758e+07	1.23579e+08	2.02253e+08	7.7211e+07	7.42882e+07	96.2145
REQEARGTAA	Vacuolar protein sorting-associated protein 52 homolog OS=Homo sapiens OX=9606 GN=VPS52 PE=1 SV=1	'VPS52'	11	456017861	448273232	1.66956e+08	4.26413e+08	1.0764e+08	3.2106e+08	1.5152e+08	47.1937	456017861	4.19656e+08	2.71396e+08	5.05003e+08	1.90752e+08	3.68565e+08	1.18265e+08	32.0879
QEAPPPPPP	Zinc finger RNA-binding protein OS=Homo sapiens OX=9606 GN=ZFR PE=1 SV=2	'ZFR'	9	340237984	285480864	236467088	193485472	282493728	2.67633e+08	4.95581e+07	18.5172	340237984	2.67256e+08	3.84389e+08	2.29146e+08	5.00613e+08	3.44328e+08	9.51353e+07	27.6293
AESPASRQA	Transcriptional repressor p66-alpha OS=Homo sapiens OX=9606 GN=GATAD2A PE=1 SV=1	'GATAD2A'	9	142746224	134864976	158660288	196698288	1.91245e+08	1.64843e+08	2.5048e+07	15.1951	142746224	1.26255e+08	2.5791e+08	2.32951e+08	3.3891e+08	2.19754e+08	7.8103e+07	35.541
IEHDVVMKA	Leydig cell tumor 10 kDa protein homolog OS=Homo sapiens OX=9606 GN=C19orf53 PE=1 SV=1	'C19orf53'	9	146557888	482971696	169873440	530045168	201067552	3.06103e+08	1.65214e+08	53.9733	146557888	4.52139e+08	2.76137e+08	6.27735e+08	3.56316e+08	3.71777e+08	1.62531e+08	43.7174
AMLLEIPYM	Eukaryotic translation initiation factor 3 subunit C-like protein OS=Homo sapiens OX=9606 GN=EIF3CL PE=3 SV=1	'EIF3CL'	9	420977792	413783232	186757184	380573728	235831920	3.27585e+08	9.71712e+07	29.6629	420977792	3.87368e+08	3.03583e+08	4.50715e+08	4.17923e+08	3.96113e+08	5.04254e+07	12.7301
KEAEGAPQV	Caldesmon OS=Homo sapiens OX=9606 GN=CALD1 PE=1 SV=3	'CALD1'	9	279163456	237699904	194415120	190359313	223828067	225093172	3.23472e+07	14.3706	279163456	2.22525e+08	3.16031e+08	2.25443e+08	3.9665e+08	2.87963e+08	6.46049e+07	22.4352
KLLDPEDVAVQL	Utrophin OS=Homo sapiens OX=9606 GN=UTRN PE=1 SV=2	'UTRN'	9	44301788	47997888	30958514	41856384	40639392	4.11508e+07	5.68249e+06	13.8089	44301788	4.49337e+07	5.03246e+07	4.95707e+07	7.20179e+07	5.22297e+07	1.01819e+07	19.4945
RTLAEIAKV	Non-POU domain-containing octamer-binding protein OS=Homo sapiens OX=9606 GN=NONO PE=1 SV=4	'NONO'	9	449917120	415728384	219654144	523359904	292422848	380216480	1.09633e+08	28.8344	449917120	3.89188e+08	3.57058e+08	6.19817e+08	5.18209e+08	4.66838e+08	9.42432e+07	20.1876
RILDQPYSL	Protein FAM160B2 OS=Homo sapiens OX=9606 GN=FAM160B2 PE=2 SV=2	'FAM160B2'	9	228401856	302933088	175212848	222750048	174104192	2.2068e+08	4.70448e+07	21.3181	228401856	2.83594e+08	2.84817e+08	2.63804e+08	3.08534e+08	2.7383e+08	2.67755e+07	9.77813
RLLDSVSRL	Laminin subunit gamma-2 OS=Homo sapiens OX=9606 GN=LAMC2 PE=1 SV=2	'LAMC2'	9	412993776	186386460	163770048	345186272	346576256	2.90983e+08	9.80192e+07	33.6856	412993776	1.74488e+08	2.66216e+08	4.08806e+08	6.14175e+08	3.75336e+08	1.49552e+08	39.845
KIFEMGPVFTL	Cytochrome c oxidase subunit 2 OS=Homo sapiens OX=9606 GN=MT-CO2 PE=1 SV=1	'MT-CO2'	9	400146656	360259843	191713264	294189824	355030865	3.20268e+08	7.26564e+07	22.6861	400146656	3.37261e+08	3.11639e+08	3.4841e+08	6.29157e+08	4.05323e+08	1.15565e+08	28.5119
KLLEPVLLL	40S ribosomal protein S16 OS=Homo sapiens OX=9606 GN=RPS16 PE=1 SV=2	'RPS16'	9	13710280767	12195815424	6832253952	12125964288	9633830912	1.08996e+10	2.41783e+09	22.1827	13710280767	1.14172e+10	1.11062e+10	1.43608e+10	1.70723e+10	1.35334e+10	2.17299e+09	16.0565
SLLEKSLGL	Eukaryotic translation elongation factor 1 epsilon-1 OS=Homo sapiens OX=9606 GN=EEF1E1 PE=1 SV=1	'EEF1E1'	9	1822376320	1971795712	847873024	1551737472	1043332544	1.44742e+09	4.35703e+08	30.102	1822376320	1.84592e+09	1.37826e+09	1.83773e+09	1.84891e+09	1.74664e+09	1.8442e+08	10.5586
RLLNILMQL	SWI/SNF-related matrix-associated actin-dependent regulator of chromatin subfamily A member 5 OS=Homo sapiens OX=9606 GN=SMARCA5 PE=1 SV=1;Probable global transcription activator SNF2L1 OS=Homo sapiens OX=9606 GN=SMARCA1 PE=1 SV=2	'SMARCA5'	9	225372368	229236784	170143968	231337952	173938224	2.06006e+08	2.78239e+07	13.5064	225372368	2.14602e+08	2.76577e+08	2.73975e+08	3.08239e+08	2.59753e+08	3.48047e+07	13.3992
RIVDVYENL	MAP kinase-activated protein kinase 2 OS=Homo sapiens OX=9606 GN=MAPKAPK2 PE=1 SV=1	'MAPKAPK2'	10	115919744	168445056	91047120	133806784	90656392	1.19975e+08	2.91668e+07	24.3107	115919744	1.57692e+08	1.48001e+08	1.58468e+08	1.60654e+08	1.48147e+08	1.66893e+07	11.2654
REMEENFAVEA	Vimentin OS=Homo sapiens OX=9606 GN=VIM PE=1 SV=4	'VIM'	9	139933600	154014192	116790024	149634144	153445088	1.42763e+08	1.3932e+07	9.75884	139933600	1.44182e+08	1.89848e+08	1.77212e+08	2.71923e+08	1.8462e+08	4.76155e+07	25.7911
VIAEILRGV	Nucleolar protein 56 OS=Homo sapiens OX=9606 GN=NOP56 PE=1 SV=4	'NOP56'	9	305575584	335603168	201586208	280084256	183175792	2.61205e+08	5.91662e+07	22.6513	305575584	3.14178e+08	3.27688e+08	3.31705e+08	3.2461e+08	3.20751e+08	9.55503e+06	2.97895
RTIGVITKL	Dynamin-1 OS=Homo sapiens OX=9606 GN=DNM1 PE=1 SV=2;Dynamin-3 OS=Homo sapiens OX=9606 GN=DNM3 PE=1 SV=4	'DNM1'	9	210971520	216939086	136371168	342310288	193043136	2.19927e+08	6.7485e+07	30.6852	210971520	2.0309e+08	2.21678e+08	4.054e+08	3.42096e+08	2.76647e+08	8.19833e+07	29.6346
RLPETLPSL	Amiloride-sensitive sodium channel subunit alpha OS=Homo sapiens OX=9606 GN=SCNN1A PE=1 SV=1	'SCNN1A'	9	1649757440	1739124480	824298240	1454462080	911391488	1.31581e+09	3.78174e+08	28.7409	1649757440	1.6281e+09	1.33994e+09	1.72253e+09	1.6151e+09	1.59108e+09	1.30951e+08	8.23033
AEFEWENKV	Coatomer subunit beta OS=Homo sapiens OX=9606 GN=COPB1 PE=1 SV=3	'COPB1'	9	10552506	86405720	23471060	84784368	68218872	5.46865e+07	3.16775e+07	57.9257	10552506	8.08896e+07	3.81533e+07	1.0041e+08	1.20892e+08	7.01796e+07	4.0451e+07	57.6393
RLPDPFAKV	E3 ubiquitin-protein ligase SMURF2 OS=Homo sapiens OX=9606 GN=SMURF2 PE=1 SV=1	'SMURF2'	9	68778344	377924736	216337680	348237088	244213616	2.51098e+08	1.0956e+08	43.6324	68778344	3.53798e+08	3.51667e+08	4.12419e+08	4.32776e+08	3.23888e+08	1.31485e+08	40.5959
GEVIKITGL	Protein THEMIS OS=Homo sapiens OX=9606 GN=THEMIS PE=1 SV=3	'THEMIS'	9	380473728	557294848	326332440	461632128	287297664	4.02606e+08	9.69703e+07	24.0857	380473728	5.21717e+08	5.30469e+08	5.46713e+08	5.09126e+08	4.977e+08	5.98756e+07	12.0305
RVVDLITNL	E3 ubiquitin-protein ligase HUWE1 OS=Homo sapiens OX=9606 GN=HUWE1 PE=1 SV=3	'HUWE1'	9	2682226432	2750792544	1376880376	2359518240	1454579048	2124799328	5.94351e+08	27.9721	2682226432	2.57518e+09	2.23819e+09	2.79439e+09	2.57769e+09	2.57353e+09	1.86048e+08	7.22927
GAYMTKVD	Keratin, type II cytoskeletal 1 OS=Homo sapiens OX=9606 GN=KRT1 PE=1 SV=6	'KRT1'	9	135650272	118498456	101635384	129018520	115862904	1.20133e+08	1.16859e+07	9.72749	135650272	1.10934e+08	1.65213e+08	1.52797e+08	2.05323e+08	1.53983e+08	3.14727e+07	20.439
RLNEKNYEL	V-type proton ATPase subunit H OS=Homo sapiens OX=9606 GN=ATP6V1H PE=1 SV=1	'ATP6V1H'	9	196588288	191733120	140085088	195518400	123118272	1.69409e+08	3.13736e+07	18.5195	196588288	1.79493e+08	2.27715e+08	2.31553e+08	2.1818e+08	2.10706e+08	1.97654e+07	9.38054
ALPRLLPAL	Dynein assembly factor 5, axonemal OS=Homo sapiens OX=9606 GN=DNAAF5 PE=1 SV=4	'DNAAF5'	10	1435447552	1281417856	753069888	1186157952	1154559360	1.16213e+09	2.2667e+08	19.5047	1435447552	1.19961e+09	1.22415e+09	1.40477e+09	2.04602e+09	1.462e+09	3.0675e+08	20.9815
RVMEEIRNL	Nuclear transcription factor Y subunit gamma OS=Homo sapiens OX=9606 GN=NFYC PE=1 SV=3	'NFYC'	9	272757960	171302832	143712912	211078624	153841360	1.90539e+08	4.70983e+07	24.7185	272757960	1.60367e+08	2.33612e+08	2.49981e+08	2.72625e+08	2.37869e+08	4.14648e+07	17.4318
AEEPPAHAP	Recombining binding protein suppressor of hairless OS=Homo sapiens OX=9606 GN=RBPJ PE=1 SV=3	'RBPJ'	9	247012048	227317408	207002080	2.33541e+08	209453280	2.24865e+08	1.50226e+07	6.6807	247012048	2.12806e+08	3.36492e+08	2.76584e+08	3.71176e+08	2.88814e+08	5.78464e+07	20.0289
RLYDGLFKV	DNA damage-binding protein 1 OS=Homo sapiens OX=9606 GN=DDB1 PE=1 SV=1	'DDB1'	9	156294384	136074640	74628696	144014160	94854752	1.21173e+08	3.11008e+07	25.6664	156294384	1.27388e+08	1.21313e+08	1.70557e+08	1.68094e+08	1.48729e+08	2.05708e+07	13.8311
KEILQKEL	Centromere protein F OS=Homo sapiens OX=9606 GN=CENPF PE=1 SV=3	'CENPF'	9	438899648	556145536	421383232	503582624	353406240	454683456	6.97148e+07	15.3326	438899648	5.20641e+08	6.84979e+08	5.96395e+08	6.26278e+08	5.73439e+08	8.56137e+07	14.9299
RLFENYIEL	Exocyst complex component 2 OS=Homo sapiens OX=9606 GN=EXOC2 PE=1 SV=1	'EXOC2'	9	558440960	583874944	292517120	462082304	452453696	4.69874e+08	1.02625e+08	21.8411	558440960	5.46601e+08	4.75501e+08	5.47246e+08	8.01802e+08	5.85918e+08	1.11888e+08	19.0962
AEERDKRLAA	40S ribosomal protein S4, X isoform OS=Homo sapiens OX=9606 GN=RPS4X PE=1 SV=2	'RPS4X'	12	1227101824	1114770176	1268584448	1560724736	1673918592	1.36902e+09	2.11936e+08	15.4809	1227101824	1.0436e+09	2.06215e+09	1.84837e+09	2.96639e+09	1.82952e+09	6.82276e+08	37.2926
RVPPPPQSV	SHC-transforming protein 1 OS=Homo sapiens OX=9606 GN=SHC1 PE=1 SV=4	'SHC1'	11	693027264	620889216	485659328	738915520	4.97011e+08	6.071e+08	1.018e+08	16.7683	693027264	5.81252e+08	7.89463e+08	8.75101e+08	8.80763e+08	7.63921e+08	1.1407e+08	14.9321
KEERPPELP	E3 ubiquitin-protein ligase HUWE1 OS=Homo sapiens OX=9606 GN=HUWE1 PE=1 SV=3	'HUWE1'	9	135251392	130338984	31533240	138320080	106024464	108293632	4.0029e+07	36.9634	135251392	1.22018e+08	5.12588e+07	1.63813e+08	1.87888e+08	1.32046e+08	4.64002e+07	35.1394
RVPPPPHGA	Amiloride-sensitive sodium channel subunit alpha OS=Homo sapiens OX=9606 GN=SCNN1A PE=1 SV=1	'SCNN1A'	9	134024424	112317072	115065736	180424800	128025000	1.33971e+08	2.45748e+07	18.3434	134024424	1.05147e+08	1.87045e+08	2.13678e+08	2.26876e+08	1.73354e+08	4.66413e+07	26.9053
REDSARPGA	Heterogeneous nuclear ribonucleoprotein A0 OS=Homo sapiens OX=9606 GN=HNRNPA0 PE=1 SV=1	'HNRNPA0'	9	6.01786e+07	67468104	62539648	1.26611e+08	63558904	7.60712e+07	2.53791e+07	33.3623	6.01786e+07	6.3161e+07	1.01661e+08	1.49945e+08	1.12634e+08	9.75161e+07	3.33735e+07	34.2236
REVDPPMGP	B-cell CLL/lymphoma 9-like protein OS=Homo sapiens OX=9606 GN=BCL9L PE=1 SV=1	'BCL9L'	9	552777984	380000160	317024256	407068608	323572608	3.96089e+08	8.53706e+07	21.5534	552777984	3.55741e+08	5.15338e+08	4.82093e+08	5.7341e+08	4.95872e+08	7.67539e+07	15.4786
LLFPESIRV	TBC1 domain family member 9B OS=Homo sapiens OX=9606 GN=TBC1D9B PE=1 SV=3	'TBC1D9B'	9	214124128	260447896	76356904	114103056	118852339	1.56777e+08	6.89392e+07	43.9728	214124128	2.43821e+08	1.24122e+08	1.35133e+08	2.10621e+08	1.85564e+08	4.72353e+07	25.455
AVPPPPAPL	Wiskott-Aldrich syndrome protein family member 1 OS=Homo sapiens OX=9606 GN=WASF1 PE=1 SV=1	'WASF1'	9	293728951	457765168	266921520	471718496	235161536	3.45059e+08	9.9562e+07	28.8536	293728951	4.28542e+08	4.33894e+08	5.58658e+08	4.16735e+08	4.26311e+08	8.39619e+07	19.695
FLADPVSNM	Protein YIF1B OS=Homo sapiens OX=9606 GN=YIF1B PE=1 SV=1	'YIF1B'	9	1290998272	1983688832	1090737152	1763600512	976428864	1.42109e+09	3.89259e+08	27.3915	1290998272	1.85705e+09	1.77305e+09	2.08864e+09	1.73035e+09	1.74802e+09	2.59891e+08	14.8678
KLDAFVEGV	V-type proton ATPase subunit C 1 OS=Homo sapiens OX=9606 GN=ATP6V1C1 PE=1 SV=4	'ATP6V1C1'	9	572422240	642281964	405455552	588305728	413358688	5.24365e+08	9.67101e+07	18.4433	572422240	6.01279e+08	6.59087e+08	6.96733e+08	7.32521e+08	6.52409e+08	5.90582e+07	9.05234
NILETLLQM	28S ribosomal protein S35, mitochondrial OS=Homo sapiens OX=9606 GN=MRPS35 PE=1 SV=1	'MRPS35'	9	65341936	442754208	366454976	601396352	18926326	2.98975e+08	2.23471e+08	74.7458	65341936	4.14489e+08	5.9569e+08	7.12236e+08	3.35397e+07	3.64259e+08	2.74189e+08	75.273
VVKKIETRDG	Keratin, type II cytoskeletal 8 OS=Homo sapiens OX=9606 GN=KRT8 PE=1 SV=7	'KRT8'	9	183481056	109317744	139235408	87142160	98945128	1.23624e+08	3.45578e+07	27.9539	183481056	1.02339e+08	2.26334e+08	1.03203e+08	1.75343e+08	1.5814e+08	4.84156e+07	30.6157
KEEEPVKKV	Heterogeneous nuclear ribonucleoprotein A/B OS=Homo sapiens OX=9606 GN=HNRNPAB PE=1 SV=2	'HNRNPAB'	9	53802948	44646312	54893640	48889044	67173232	5.3881e+07	7.58833e+06	14.0835	53802948	4.17961e+07	8.92323e+07	5.78995e+07	1.19039e+08	7.2354e+07	2.81113e+07	38.8525
QELPSHGV	Anaphase-promoting complex subunit 5 OS=Homo sapiens OX=9606 GN=ANAPC5 PE=1 SV=2	'ANAPC5'	9	289243680	167375600	129987400	223544448	175916880	1.97214e+08	5.48198e+07	27.7972	289243680	1.5669e+08	2.11301e+08	2.64745e+08	3.11746e+08	2.46745e+08	5.60738e+07	22.7254
FVHDLVLYL	Clathrin heavy chain 1 OS=Homo sapiens OX=9606 GN=CLTC PE=1 SV=5;Clathrin heavy chain 2 OS=Homo sapiens OX=9606 GN=CLTCL1 PE=1 SV=2	'CLTC'	9	1728926356	1946314656	1065590976	2085933232	1510151376	1.66738e+09	3.5879e+08	21.5181	1728926356	1.82206e+09	1.73217e+09	2.47038e+09	2.67617e+09	2.08594e+09	4.04576e+08	19.3954
GELLFVHSA	Calpain-2 catalytic subunit OS=Homo sapiens OX=9606 GN=CAPN2 PE=1 SV=6	'CAPN2'	9	32071414	363035200	198000112	328039168	191655072	2.2256e+08	1.17221e+08	52.6692	32071414	3.39859e+08	3.21859e+08	3.88498e+08	3.39636e+08	2.84385e+08	1.28091e+08	45.0413
AEAIHSPQV	Nucleoprotein TPR OS=Homo sapiens OX=9606 GN=TPR PE=1 SV=3	'TPR'	9	590529728	767103488	469720904	748179584	607936904	6.36694e+08	1.09794e+08	17.2444	590529728	7.18132e+08	7.63554e+08	8.86072e+08	1.07734e+09	8.07125e+08	1.64912e+08	20.432
REDDRISRP	La-related protein 4 OS=Homo sapiens OX=9606 GN=LARP4 PE=1 SV=3	'LARP4'	9	102370272	86921040	88452304	116538832	85516032	95959696	1.19308e+07	12.4332	102370272	8.1372e+07	1.43783e+08	1.38017e+08	1.51545e+08	1.23418e+08	2.69439e+07	21.8315
KLIGDTPIDTFL	Retinoic acid receptor RXR-gamma OS=Homo sapiens OX=9606 GN=RXRG PE=1 SV=1;Retinoic acid receptor RXR-beta OS=Homo sapiens OX=9606 GN=RXRB PE=1 SV=2	'RXRG'	9	65074496	41870320	42454644	107950438	69085232	65287026	2.4101e+07	36.9155	65074496	3.91973e+07	6.90121e+07	1.27846e+08	1.22427e+08	8.47115e+07	3.46026e+07	40.8476
RLLEEDTPRYM	Supervillin OS=Homo sapiens OX=9606 GN=SVIL PE=1 SV=2	'SVIL'	9	111862824	158790560	112863024	270648736	91044752	1.49042e+08	6.47119e+07	43.4185	111862824	1.48653e+08	1.83464e+08	3.2053e+08	1.61342e+08	1.85171e+08	7.15549e+07	38.6427
KLDVGNAEV	B-cell receptor-associated protein 31 OS=Homo sapiens OX=9606 GN=BCAP31 PE=1 SV=3	'BCAP31'	9	1943058432	2785956496	1605301888	2431262770	1361470633	2.02541e+09	5.22922e+08	25.8181	1943058432	2.6081e+09	2.6095e+09	2.87935e+09	2.41269e+09	2.49054e+09	3.11431e+08	12.5045
ALATLIHQV	COP9 signalosome complex subunit 7a OS=Homo sapiens OX=9606 GN=COPS7A PE=1 SV=1	'COPS7A'	9	1078785792	713499904	383577504	565909504	344544992	6.17264e+08	2.6604e+08	43.0999	1078785792	6.6795e+08	6.23524e+08	6.70209e+08	6.10575e+08	7.30209e+08	1.75884e+08	24.0868
VVYGGISRL	N-acetyllactosaminide beta-1,6-N-acetylglucosaminyl-transferase OS=Homo sapiens OX=9606 GN=GCNT2 PE=1 SV=1	'GCNT2'	10	2621115136	106420072	2529063936	114381104	128964432	1099988936	1.20479e+09	109.527	2621115136	9.96263e+07	4.11112e+09	1.35462e+08	2.28541e+08	1.43917e+09	1.64292e+09	114.157
SEIDMSVKA	Sodium-dependent phosphate transporter 1 OS=Homo sapiens OX=9606 GN=SLC20A1 PE=1 SV=1	'SLC20A1'	9	867204608	578128384	527082496	605620672	605426925	636692617	1.18763e+08	18.6531	867204608	5.41221e+08	8.56798e+08	7.17239e+08	1.07289e+09	8.1107e+08	1.76303e+08	21.7371
EEEEPVKEA	Nucleolin OS=Homo sapiens OX=9606 GN=NCL PE=1 SV=3	'NCL'	9	201096128	197989005	187755503	216570006	213817016	2.03446e+08	1.05952e+07	5.20787	201096128	1.85349e+08	3.05206e+08	2.56485e+08	3.7891e+08	2.65409e+08	7.08399e+07	26.6908
KVLEVHENL	Coiled-coil domain-containing protein 85C OS=Homo sapiens OX=9606 GN=CCDC85C PE=1 SV=1	'CCDC85C'	9	193539840	155891952	116179416	215674960	143977116	1.65053e+08	3.54706e+07	21.4905	193539840	1.4594e+08	1.88855e+08	2.55425e+08	2.55145e+08	2.07781e+08	4.21867e+07	20.3034
RVPPPPPIA	Heterogeneous nuclear ribonucleoprotein C-like 3 OS=Homo sapiens OX=9606 GN=HNRNPCL3 PE=2 SV=1	'HNRNPCL3'	9	449556640	562366893	266450266	548968845	323599840	4.30188e+08	1.18428e+08	27.5294	449556640	5.26466e+08	4.33128e+08	6.50146e+08	5.73458e+08	5.26551e+08	8.01649e+07	15.2245
RLLEATSYL	Lysine-specific histone demethylase 1A OS=Homo sapiens OX=9606 GN=KDM1A PE=1 SV=2	'KDM1A'	10	947271872	913979200	439337344	724981248	600875968	7.25289e+08	1.90855e+08	26.3143	947271872	8.55631e+08	7.14164e+08	8.58598e+08	1.06482e+09	8.88098e+08	1.15682e+08	13.0258
REKLQEEML	Vimentin OS=Homo sapiens OX=9606 GN=VIM PE=1 SV=4	'VIM'	9	145357648	109507816	133934472	118732176	133987344	1.28304e+08	1.26471e+07	9.85715	145357648	1.02517e+08	2.17717e+08	1.40615e+08	2.37442e+08	1.6873e+08	5.06792e+07	30.0358
KLQDQIFNL	Regulator of G-protein signaling 10 OS=Homo sapiens OX=9606 GN=RGS10 PE=1 SV=3	'RGS10'	9	1036533760	1111771584	90357096	1098070736	761264640	8.196e+08	3.86049e+08	47.1021	1036533760	1.0408e+09	1.4688e+08	1.30045e+09	1.34905e+09	9.74743e+08	4.33528e+08	44.4761
HLAELIAEL	E3 ubiquitin-protein ligase TRIM11 OS=Homo sapiens OX=9606 GN=TRIM11 PE=1 SV=2	'TRIM11'	9	163369184	12041752	94032744	122682088	92541352	96933424	4.96206e+07	51.1904	163369184	1.1273e+07	1.52855e+08	1.45293e+08	1.63994e+08	1.27357e+08	5.84577e+07	45.9007
KEIFLRELI	Endoplasmin OS=Homo sapiens OX=9606 GN=HSP90B1 PE=1 SV=1;Heat shock protein HSP 90-alpha OS=Homo sapiens OX=9606 GN=HSP90AA1 PE=1 SV=5;Heat shock protein HSP 90-beta OS=Homo sapiens OX=9606 GN=HSP90AB1 PE=1 SV=4	'HSP90B1'	9	111257144	36372498	70911592	112198920	88107808	8.37696e+07	2.82646e+07	33.7408	111257144	3.40505e+07	1.1527e+08	1.32878e+08	1.56138e+08	1.09919e+08	4.11089e+07	37.3994
HVLDVIHEV	Triple functional domain protein OS=Homo sapiens OX=9606 GN=TRIO PE=1 SV=2	'TRIO'	9	644906880	608394944	310231744	524238144	320074640	4.81569e+08	1.41437e+08	29.3699	644906880	5.69555e+08	5.04297e+08	6.20857e+08	5.67211e+08	5.81365e+08	4.87372e+07	8.38323
ILMGVLKEV	Pre-mRNA-splicing factor ATP-dependent RNA helicase DHX15 OS=Homo sapiens OX=9606 GN=DHX15 PE=1 SV=2	'DHX15'	9	200402800	423457888	241444528	402173760	240413184	301578432	9.2269e+07	30.5953	200402800	3.96425e+08	3.9248e+08	4.76296e+08	4.26041e+08	3.78329e+08	9.38716e+07	24.8122
KLFGMIITI	Protein transport protein Sec61 subunit alpha isoform 1 OS=Homo sapiens OX=9606 GN=SEC61A1 PE=1 SV=2;Protein transport protein Sec61 subunit alpha isoform 2 OS=Homo sapiens OX=9606 GN=SEC61A2 PE=2 SV=3	'SEC61A1'	9	2101426304	2097066112	1085177984	1773591808	1860623488	1.78358e+09	3.72317e+08	20.8747	2101426304	1.96319e+09	1.76401e+09	2.10047e+09	3.29725e+09	2.24527e+09	5.40277e+08	24.0629
ALQEMVHQV	Enhancer of filamentation 1 OS=Homo sapiens OX=9606 GN=NEDD9 PE=1 SV=1	'NEDD9'	10	118289360	120236936	77290360	127102696	78517928	104287456	2.17434e+07	20.8495	118289360	1.12561e+08	1.25639e+08	1.50528e+08	1.39143e+08	1.29232e+08	1.38732e+07	10.7351
GLAKSIHHA	40S ribosomal protein S9 OS=Homo sapiens OX=9606 GN=RPS9 PE=1 SV=3	'RPS9'	9	161429264	137616288	143859936	232662160	181430576	1.714e+08	3.42137e+07	19.9613	161429264	1.28831e+08	2.33851e+08	2.75543e+08	3.21517e+08	2.24234e+08	7.10425e+07	31.6823
MLPSILNQL	Transcription factor BTF3 OS=Homo sapiens OX=9606 GN=BTF3 PE=1 SV=1	'BTF3'	9	16717019258	16303343616	8002505216	15839466496	13989811542	1.41704e+10	3.22168e+09	22.7352	16717019258	1.52625e+10	1.30085e+10	1.87587e+10	2.47916e+10	1.77077e+10	4.00824e+09	22.6356
KLLGSMEQV	Integrator complex subunit 4 OS=Homo sapiens OX=9606 GN=INTS4 PE=1 SV=2	'INTS4'	9	453216723	467703360	2.89805e+08	405988416	387172736	4.00777e+08	6.28588e+07	15.6842	453216723	4.37845e+08	4.71091e+08	4.80814e+08	6.86117e+08	5.05817e+08	9.1352e+07	18.0603
HILDFSPSL	Kelch domain-containing protein 3 OS=Homo sapiens OX=9606 GN=KLHDC3 PE=2 SV=1	'KLHDC3'	9	356412816	375880720	185736192	379064256	191566416	297732080	8.94201e+07	30.0338	356412816	3.51885e+08	3.01923e+08	4.48927e+08	3.39479e+08	3.59725e+08	4.85396e+07	13.4935
KVVDPIVSNF	DNA-directed RNA polymerase III subunit RPC1 OS=Homo sapiens OX=9606 GN=POLR3A PE=1 SV=2	'POLR3A'	9	208376512	189862784	98567336	161346112	160681204	1.63767e+08	3.72488e+07	22.745	208376512	1.77742e+08	1.60226e+08	1.91083e+08	2.84746e+08	2.04435e+08	4.31525e+07	21.1082
RMLPHAPGV	Histone deacetylase 2 OS=Homo sapiens OX=9606 GN=HDAC2 PE=1 SV=2	'HDAC2'	9	2614679040	2762984192	1821982464	2865550208	1830717312	2.37918e+09	4.58389e+08	19.2667	2614679040	2.5866e+09	2.96172e+09	3.39368e+09	3.24425e+09	2.96019e+09	3.24826e+08	10.9732
NLPDEIYHV	N-terminal Xaa-Pro-Lys N-methyltransferase 1 OS=Homo sapiens OX=9606 GN=NTMT1 PE=1 SV=3	'NTMT1'	9	4340664320	5360038912	3395176448	4881340416	3412212480	4.27789e+09	7.83291e+08	18.3102	4340664320	5.01786e+09	5.51902e+09	5.78099e+09	6.04685e+09	5.34108e+09	6.04749e+08	11.3226
RMWEDPMGA	A-kinase anchor protein 8-like OS=Homo sapiens OX=9606 GN=AKAP8L PE=1 SV=4	'AKAP8L'	10	352112576	303318432	62850380	327675136	390686080	2.87329e+08	1.15891e+08	40.334	352112576	2.83955e+08	1.02166e+08	3.88067e+08	6.92343e+08	3.63729e+08	1.91569e+08	52.6681
RTLETLIRL	DNA replication licensing factor MCM3 OS=Homo sapiens OX=9606 GN=MCM3 PE=1 SV=3	'MCM3'	9	101325528	124934512	70724656	118648208	80224544	9.91715e+07	2.1052e+07	21.2278	101325528	1.16959e+08	1.14966e+08	1.40516e+08	1.42168e+08	1.23187e+08	1.57787e+07	12.8088
MLPHAPGVQM	Histone deacetylase 2 OS=Homo sapiens OX=9606 GN=HDAC2 PE=1 SV=2	'HDAC2'	9	1224474496	1284325792	871885120	1341954944	981148800	1.14076e+09	1.82136e+08	15.9663	1224474496	1.20234e+09	1.41729e+09	1.58928e+09	1.73871e+09	1.43442e+09	2.07273e+08	14.45
KELGITAL	40S ribosomal protein S14 OS=Homo sapiens OX=9606 GN=RPS14 PE=1 SV=3	'RPS14'	10	384183072	489853376	347563168	468397088	289255776	395850496	7.47393e+07	18.8807	384183072	4.58581e+08	5.64981e+08	5.54725e+08	5.12596e+08	4.95013e+08	6.69039e+07	13.5156
KILDLETQL	Outer dense fiber protein 2 OS=Homo sapiens OX=9606 GN=ODF2 PE=1 SV=1	'ODF2'	9	1726852832	1362648704	882393760	1114381312	744587760	1.16617e+09	3.50403e+08	30.0473	1726852832	1.27566e+09	1.43437e+09	1.31977e+09	1.3195e+09	1.41523e+09	1.64459e+08	11.6206
MDISVPKL	Neuroblast differentiation-associated protein AHNAK OS=Homo sapiens OX=9606 GN=AHNAK PE=1 SV=2	'AHNAK'	9	66015564	125547704	6.69039e+07	106369360	61363588	8.524e+07	2.58729e+07	30.353	66015564	1.17533e+08	1.08755e+08	1.25974e+08	1.08744e+08	1.05404e+08	2.07077e+07	19.646
VEEKPPPAP	Protein PRRC2C OS=Homo sapiens OX=9606 GN=PRRC2C PE=1 SV=4	'PRRC2C'	9	221976336	177261344	63229132	132053064	97483144	138400604	5.63211e+07	40.6943	221976336	1.65945e+08	1.02782e+08	1.56391e+08	1.72752e+08	1.63969e+08	3.80714e+07	23.2186
RLPDGIGQL	Protein scribble homolog OS=Homo sapiens OX=9606 GN=SCRIB PE=1 SV=4	'SCRIB'	9	213066544	286914432	170787904	265293728	191019536	2.25416e+08	4.40276e+07	19.5317	213066544	2.68598e+08	2.77624e+08	3.14188e+08	3.3851e+08	2.82397e+08	4.28468e+07	15.1725
REDTERIAA	ATP-dependent DNA helicase Q4 OS=Homo sapiens OX=9606 GN=RECQL4 PE=1 SV=2	'RECQL4'	10	98729704	111692402	89055256	168094320	130883536	1.19691e+08	2.79645e+07	23.3639	98729704	1.04562e+08	1.44764e+08	1.99075e+08	2.31941e+08	1.55814e+08	5.2296e+07	33.563
TVFEHTFHV	Glycine--tRNA ligase OS=Homo sapiens OX=9606 GN=GARS PE=1 SV=3	'GARS'	9	105551400	77116296	43512384	83151232	87902232	7.94467e+07	2.03144e+07	25.5699	105551400	7.21932e+07	7.07315e+07	9.84764e+07	1.55773e+08	1.00545e+08	3.0894e+07	30.7264
RELEKLFQL	Securin OS=Homo sapiens OX=9606 GN=PTTG1 PE=1 SV=1	'PTTG1'	9	339397024	194844528	133257856	194109664	210871952	2.14496e+08	6.78451e+07	31.63	339397024	1.82406e+08	2.16617e+08	2.29885e+08	3.73691e+08	2.68399e+08	7.44131e+07	27.7248
RLIDLGVGL	Lysine-specific demethylase 5B OS=Homo sapiens OX=9606 GN=KDM5B PE=1 SV=3	'KDM5B'	9	287285728	308222912	68035712	595856992	382672400	3.28415e+08	1.69921e+08	51.7398	287285728	2.88546e+08	1.10595e+08	7.05676e+08	6.78142e+08	4.14049e+08	2.36091e+08	57.0201
RERPPEEVAA	MICOS complex subunit MIC60 OS=Homo sapiens OX=9606 GN=IMMT PE=1 SV=1	'IMMT'	9	387830240	589098272	384384160	448960096	569369376	4.75928e+08	8.76442e+07	18.4154	387830240	5.51491e+08	6.24835e+08	5.31705e+08	1.00899e+09	6.2097e+08	2.08674e+08	33.6046
SMVDVVMLL	Large proline-rich protein BAG6 OS=Homo sapiens OX=9606 GN=BAG6 PE=1 SV=2	'BAG6'	9	1430583040	1379575672	560719360	1239925376	1186071808	1.15938e+09	3.12292e+08	26.9362	1430583040	1.2915e+09	9.11476e+08	1.46845e+09	2.10186e+09	1.44077e+09	3.84797e+08	26.7077
KILDYEVTL	Interleukin-6 receptor subunit beta OS=Homo sapiens OX=9606 GN=IL6ST PE=1 SV=2	'IL6ST'	9	1628522752	1965599680	898340560	1482473472	1015240560	1.39804e+09	3.94616e+08	28.2265	1628522752	1.84012e+09	1.4603e+09	1.7557e+09	1.79913e+09	1.69675e+09	1.37896e+08	8.12703
REAEHGYAS	Max dimerization protein 1 OS=Homo sapiens OX=9606 GN=MXD1 PE=1 SV=1	'MXD1'	9	115059928	106450192	112912184	127277832	130285432	1.18397e+08	8.99054e+06	7.59355	115059928	9.96545e+07	1.83544e+08	1.50736e+08	2.30881e+08	1.55975e+08	4.74226e+07	30.404
TMLELINQL	26S proteasome regulatory subunit 7 OS=Homo sapiens OX=9606 GN=PSMC2 PE=1 SV=3	'PSMC2'	9	127152720	227464192	61677580	173100860	168523800	1.51584e+08	5.5114e+07	36.3588	127152720	2.12943e+08	1.0026e+08	2.05004e+08	2.98644e+08	1.88801e+08	7.00728e+07	37.1147
FASHVSPEV	ADP-ribosylation factor GTPase-activating protein 3 OS=Homo sapiens OX=9606 GN=ARFGAP3 PE=1 SV=1	'ARFGAP3'	10	233815552	213575664	148096656	236981456	187568672	204007600	3.30563e+07	16.2035	233815552	1.99941e+08	2.40738e+08	2.80658e+08	3.32394e+08	2.57509e+08	4.53881e+07	17.6258
AETEPIVKM	Eukaryotic translation initiation factor 3 subunit E OS=Homo sapiens OX=9606 GN=EIF3E PE=1 SV=1	'EIF3E'	9	106778428	250539984	166760812	215696032	155042672	1.78964e+08	4.98082e+07	27.8315	106778428	2.34546e+08	2.71078e+08	2.5545e+08	2.74754e+08	2.28521e+08	6.25001e+07	27.3498
GEARPGPTA	Sequestosome-1 OS=Homo sapiens OX=9606 GN=SQSTM1 PE=1 SV=1	'SQSTM1'	9	361681472	308699808	338280256	377380128	396634944	3.56535e+08	3.06283e+07	8.59053	361681472	2.88993e+08	5.49891e+08	4.46933e+08	7.02885e+08	4.70077e+08	1.45359e+08	30.9225
REEAEKQRVA	Nuclear mitotic apparatus protein 1 OS=Homo sapiens OX=9606 GN=NUMA1 PE=1 SV=2	'NUMA1'	9	14316484	16797218	18589978	16502398	17051358	1.66515e+07	1.3721e+06	8.24013	14316484	1.57249e+07	3.02189e+07	1.95439e+07	3.02171e+07	2.20042e+07	6.92122e+06	31.454
NLPIFLPRV	Melanophilin OS=Homo sapiens OX=9606 GN=MLPH PE=1 SV=1	'MLPH'	9	432657568	394607264	218152368	371880352	337998688	351059248	7.32435e+07	20.8636	432657568	3.69416e+08	3.54617e+08	4.40419e+08	5.98974e+08	4.39217e+08	8.67136e+07	19.7428
ALRDVSEEL	Alpha-taxilin OS=Homo sapiens OX=9606 GN=TXLNA PE=1 SV=3	'TXLNA'	9	512493216	593458560	355576352	504681088	352009568	4.63644e+08	9.49347e+07	20.4758	512493216	5.55572e+08	5.78006e+08	5.97696e+08	6.23803e+08	5.73514e+08	3.7893e+07	6.60716
VEFTRSLFVN	Spectrin alpha chain, non-erythrocytic 1 OS=Homo sapiens OX=9606 GN=SPTAN1 PE=1 SV=3	'SPTAN1'	9	143808224	201408272	99723720	94804232	73536648	1.22656e+08	4.55273e+07	37.1178	143808224	1.8855e+08	1.62106e+08	1.12277e+08	1.30316e+08	1.47411e+08	2.62603e+07	17.8143
KLHDINAQM	AP-2 complex subunit beta OS=Homo sapiens OX=9606 GN=AP2B1 PE=1 SV=1	'AP2B1'	9	1358096064	1265801920	942950624	1400457856	995500800	1.19256e+09	1.88215e+08	15.7825	1358096064	1.18499e+09	1.53281e+09	1.65857e+09	1.76415e+09	1.49972e+09	2.07538e+08	13.8384
ALLDRIVSV	Nuclear pore complex protein Nup205 OS=Homo sapiens OX=9606 GN=NUP205 PE=1 SV=3	'NUP205'	9	965613120	889535680	514891296	849791424	585747264	7.61116e+08	1.77513e+08	23.3228	965613120	8.32748e+08	8.36981e+08	1.00641e+09	1.03801e+09	9.35954e+08	8.56826e+07	9.15457
YSKYYKTID	Keratin, type I cytoskeletal 10 OS=Homo sapiens OX=9606 GN=KRT10 PE=1 SV=6	'KRT10'	12	97845344	71161720	75031936	62685624	58006628	7.29463e+07	1.38273e+07	18.9555	97845344	6.66188e+07	1.21968e+08	7.42388e+07	1.02795e+08	9.26931e+07	2.00302e+07	21.6091
KLLPQLTYL	Acidic leucine-rich nuclear phosphoprotein 32 family member B OS=Homo sapiens OX=9606 GN=ANP32B PE=1 SV=1	'ANP32B'	9	552794880	577527040	34703108	503609652	539854008	4.41698e+08	2.04892e+08	46.3875	552794880	5.40658e+08	5.64116e+07	5.96427e+08	9.56686e+08	5.40596e+08	2.86647e+08	53.0242
KDYEVKKEGS	Retinoic acid-induced protein 3 OS=Homo sapiens OX=9606 GN=GPRC5A PE=1 SV=2	'GPRC5A'	9	58392804	48826260	53147416	60409292	52250424	5.46052e+07	4.22137e+06	7.7307	58392804	4.57092e+07	8.63937e+07	7.1543e+07	9.2594e+07	7.09265e+07	1.73326e+07	24.4374
TLIEPIRL	E3 ubiquitin-protein ligase BRE1B OS=Homo sapiens OX=9606 GN=RNF40 PE=1 SV=5	'RNF40'	9	106713168	79600824	48067032	79156672	49334216	7.25744e+07	2.19037e+07	30.1811	106713168	7.45191e+07	7.81353e+07	9.37456e+07	8.74262e+07	8.81079e+07	1.1511e+07	13.0646
RLMNDMTAV	Heat shock protein 105 kDa OS=Homo sapiens OX=9606 GN=HSPH1 PE=1 SV=1	'HSPH1'	9	1137236480	958454592	764232512	769643072	875266432	9.00967e+08	1.3837e+08	15.3579	1137236480	8.97267e+08	1.2423e+09	9.11492e+08	1.55108e+09	1.14787e+09	2.40949e+08	20.9909
VEKKKIRSL	39S ribosomal protein L33, mitochondrial OS=Homo sapiens OX=9606 GN=MRPL33 PE=1 SV=1	'MRPL33'	10	26782012	15022074	13422153	14241843	13285232	1.65507e+07	5.15361e+06	31.1384	26782012	1.40631e+07	2.18184e+07	1.68667e+07	2.3543e+07	2.06146e+07	4.58326e+06	22.233
HIIENIVAV	Ribosomal L1 domain-containing protein 1 OS=Homo sapiens OX=9606 GN=RSL1D1 PE=1 SV=3	'RSL1D1'	9	469524832	498467104	274988544	510793760	268324832	4.0442e+08	1.09246e+08	27.013	469524832	4.66645e+08	4.47007e+08	6.04935e+08	4.75504e+08	4.92723e+08	5.69144e+07	11.551
KIYEGQVEV	60S ribosomal protein L5 OS=Homo sapiens OX=9606 GN=RPL5 PE=1 SV=3	'RPL5'	9	10173605888	11026067456	7438820864	9058655232	8912102400	9321850368	1.2176e+09	13.0618	10173605888	1.03222e+10	1.20922e+10	1.07282e+10	1.57933e+10	1.18219e+10	2.09797e+09	17.7465
RIPSFVTEL	Golgi-specific brefeldin A-resistance guanine nucleotide exchange factor 1 OS=Homo sapiens OX=9606 GN=GBF1 PE=1 SV=2	'GBF1'	9	498899006	132946520	297056136	503632608	266081056	3.39723e+08	1.42971e+08	42.0846	498899006	1.24459e+08	4.82879e+08	5.96454e+08	4.71528e+08	4.34844e+08	1.61377e+08	37.1115
RLPTPIAGL	LIM and calponin homology domains-containing protein 1 OS=Homo sapiens OX=9606 GN=LIMCH1 PE=1 SV=4	'LIMCH1'	9	377247040	399287808	181590944	325735584	230824288	3.02937e+08	8.39647e+07	27.7169	377247040	3.73797e+08	2.95185e+08	3.8577e+08	4.09048e+08	3.6821e+08	3.85271e+07	10.4634
KITDVIIGF	Myosin-9 OS=Homo sapiens OX=9606 GN=MYH9 PE=1 SV=4	'MYH9'	9	7898516480	7460378112	3458502912	6426430464	6777673216	6.4043e+09	1.55985e+09	24.3562	7898516480	6.98411e+09	5.62196e+09	7.61085e+09	1.20109e+10	8.02526e+09	2.14162e+09	26.6859
REAEFTKSI	Signal peptidase complex subunit 2 OS=Homo sapiens OX=9606 GN=SPCS2 PE=1 SV=3	'SPCS2'	9	181529008	201480672	132520704	215922316	1.47159e+08	1.75722e+08	3.16085e+07	17.9877	181529008	1.88618e+08	2.15419e+08	2.55718e+08	2.60784e+08	2.20414e+08	3.29365e+07	14.943
KLVEFDFLGA	Transforming acidic coiled-coil-containing protein 3 OS=Homo sapiens OX=9606 GN=TACC3 PE=1 SV=1	'TACC3'	10	331710240	291413376	139264320	304559050	249942240	2.63378e+08	6.74328e+07	25.603	331710240	2.7281e+08	2.26381e+08	3.60691e+08	4.42928e+08	3.26904e+08	7.43737e+07	22.7509
KILPTLEAV	Interleukin enhancer-binding factor 2 OS=Homo sapiens OX=9606 GN=ILF2 PE=1 SV=2	'ILF2'	9	766728704	812008896	369162464	732923712	450616160	6.26288e+08	1.80311e+08	28.7905	766728704	7.60171e+08	6.00091e+08	8.68005e+08	7.98546e+08	7.58708e+08	8.80438e+07	11.6044
KLDQDLNEV	Structural maintenance of chromosomes protein 3 OS=Homo sapiens OX=9606 GN=SMC3 PE=1 SV=2	'SMC3'	9	748382208	807189248	494066304	801510732	580458688	686321436	1.26411e+08	18.4186	748382208	7.55659e+08	8.03129e+08	9.49233e+08	1.02864e+09	8.57009e+08	1.12195e+08	13.0914
KLPAELQEL	DNA-(apurinic or apyrimidinic site) lyase OS=Homo sapiens OX=9606 GN=APEX1 PE=1 SV=2	'APEX1'	9	508641408	560101888	243929136	496008864	317496000	4.25235e+08	1.22175e+08	28.7312	508641408	5.24345e+08	3.96519e+08	5.87425e+08	5.62641e+08	5.15914e+08	6.58431e+07	12.7624
REIQEAIAV	Glutamine-rich protein 1 OS=Homo sapiens OX=9606 GN=QRICH1 PE=1 SV=1	'QRICH1'	9	183811184	198314224	111965528	185436768	141572560	1.6422e+08	3.23723e+07	19.7127	183811184	1.85654e+08	1.82005e+08	2.19614e+08	2.50884e+08	2.04394e+08	2.70888e+07	13.2533
SLLENIAKA	Mediator of RNA polymerase II transcription subunit 12 OS=Homo sapiens OX=9606 GN=MED12 PE=1 SV=4	'MED12'	9	110968480	174211104	69030160	131695304	81683544	1.13518e+08	3.74517e+07	32.992	110968480	1.6309e+08	1.12212e+08	1.55967e+08	1.44753e+08	1.37398e+08	2.18716e+07	15.9184
AEERDKRLA	40S ribosomal protein S4, X isoform OS=Homo sapiens OX=9606 GN=RPS4X PE=1 SV=2	'RPS4X'	9	195749984	1631448528	1953618816	2138270208	2185656416	1.62095e+09	7.38713e+08	45.5729	195749984	1.5273e+09	3.1757e+09	2.53236e+09	3.87325e+09	2.26087e+09	1.28944e+09	57.0327
KINEAIVAV	RNA transcription, translation and transport factor protein OS=Homo sapiens OX=9606 GN=RTRAF PE=1 SV=1	'RTRAF'	9	1009003584	1095862212	609830336	1015189056	662818136	8.78541e+08	2.0083e+08	22.8595	1009003584	1.0259e+09	9.91309e+08	1.20229e+09	1.17459e+09	1.08062e+09	8.91456e+07	8.24948
RLWGEPVNL	Probable ubiquitin carboxyl-terminal hydrolase FAF-X OS=Homo sapiens OX=9606 GN=USP9X PE=1 SV=3	'USP9X'	9	981120000	751368448	189220272	860701440	567480896	6.69978e+08	2.76204e+08	41.2258	981120000	7.03401e+08	3.07587e+08	1.01933e+09	1.00564e+09	8.03417e+08	2.73841e+08	34.0845
ALWDIETGQQTV	Guanine nucleotide-binding protein G(I)/G(S)/G(T) subunit beta-2 OS=Homo sapiens OX=9606 GN=GNB2 PE=1 SV=3	'GNB2'	9	215776064	151857488	26503314	178107040	202400272	1.54929e+08	6.7817e+07	43.773	215776064	1.42163e+08	4.30824e+07	2.10933e+08	3.58678e+08	1.94126e+08	1.03289e+08	53.2069
FIAEHYMFL	Sphingolipid delta(4)-desaturase DES1 OS=Homo sapiens OX=9606 GN=DEGS1 PE=1 SV=1	'DEGS1'	9	218989368	119458072	49921088	146509424	68930448	120761680	6.00303e+07	49.7097	218989368	1.11832e+08	8.11491e+07	1.73512e+08	1.22153e+08	1.41527e+08	4.88387e+07	34.5084
REPRPFPKL	Thymidylate synthase OS=Homo sapiens OX=9606 GN=TYMS PE=1 SV=3	'TYMS'	9	282059136	337743520	211605952	295365568	145663248	2.54487e+08	6.78886e+07	26.6766	282059136	3.16182e+08	3.43976e+08	3.49803e+08	2.58133e+08	3.1003e+08	3.53489e+07	11.4017
RLDDSLLYL	39S ribosomal protein L19, mitochondrial OS=Homo sapiens OX=9606 GN=MRPL19 PE=1 SV=2	'MRPL19'	9	147037248	144851424	65031520	113019576	108287232	115645400	2.98705e+07	25.8294	147037248	1.35604e+08	1.05712e+08	1.3385e+08	1.91898e+08	1.4282e+08	2.8057e+07	19.645
AVLAVLPRL	Probable rRNA-processing protein EBP2 OS=Homo sapiens OX=9606 GN=EBNA1BP2 PE=1 SV=2	'EBNA1BP2'	9	171585600	186254144	94265136	3721399232	2313216176	1.29734e+09	1.47359e+09	113.585	171585600	1.74364e+08	1.53233e+08	4.40727e+09	4.0993e+09	1.80115e+09	2.00454e+09	111.292
YAYDGKDYIA	HLA class I histocompatibility antigen, A-2 alpha chain OS=Homo sapiens OX=9606 GN=HLA-A PE=1 SV=1;HLA class I histocompatibility antigen, Cw-1 alpha chain OS=Homo sapiens OX=9606 GN=HLA-C PE=1 SV=1;HLA class I histocompatibility antigen, B-48 alpha chain OS=Homo sapiens OX=9606 GN=HLA-B PE=1 SV=1	'HLA-A'	9	58159828	98356912	105107216	77646376	127338320	9.33217e+07	2.36789e+07	25.3734	58159828	9.20779e+07	1.70857e+08	9.19569e+07	2.25659e+08	1.27742e+08	6.13853e+07	48.0541
REKDRDPEA	Protein arginine N-methyltransferase 5 OS=Homo sapiens OX=9606 GN=PRMT5 PE=1 SV=4	'PRMT5'	9	9.46133e+07	287126176	10305226	2.48134e+08	8.0805e+07	1.44197e+08	1.05485e+08	73.1537	9.46133e+07	2.68796e+08	1.67516e+07	2.93866e+08	1.43196e+08	1.63445e+08	1.04667e+08	64.0378
ARVLSLLEV	Protein NLRC5 OS=Homo sapiens OX=9606 GN=NLRC5 PE=1 SV=3	'NLRC5'	9	3268068728	3594826752	2015116800	3393956352	2470365121	2.94847e+09	6.03011e+08	20.4517	3268068728	3.36533e+09	3.27567e+09	4.01948e+09	4.37778e+09	3.66127e+09	4.5444e+08	12.4121
HENESVYKA	Importin subunit alpha-1 OS=Homo sapiens OX=9606 GN=KPNA2 PE=1 SV=1	'KPNA2'	10	2837500432	2621890144	2640237728	3192774016	2841075928	2.8267e+09	2.0545e+08	7.26821	2837500432	2.45451e+09	4.29183e+09	3.78122e+09	5.03473e+09	3.67996e+09	9.41436e+08	25.5828
YVPETVYRV	Glycogen synthase kinase-3 alpha OS=Homo sapiens OX=9606 GN=GSK3A PE=1 SV=2	'GSK3A'	9	225258560	205199008	5864262	236975376	173512256	1.69362e+08	8.45329e+07	49.9126	225258560	1.92099e+08	9.53264e+06	2.80651e+08	3.07485e+08	2.03005e+08	1.04872e+08	51.6597
KEVDKTPPP	Ankyrin repeat and SAM domain-containing protein 1A OS=Homo sapiens OX=9606 GN=ANKS1A PE=1 SV=4	'ANKS1A'	9	54111100	44866128	76431824	79304808	75250176	6.59928e+07	1.3852e+07	20.9902	54111100	4.20019e+07	1.24244e+08	9.3921e+07	1.33352e+08	8.9526e+07	3.64915e+07	40.7607
ALSDSIHTV	PR domain zinc finger protein 4 OS=Homo sapiens OX=9606 GN=PRDM4 PE=1 SV=3	'PRDM4'	9	283063872	307535520	198867058	316656192	266204400	2.74465e+08	4.17875e+07	15.2251	283063872	2.87903e+08	3.23268e+08	3.75017e+08	4.71746e+08	3.482e+08	6.99756e+07	20.0964
KLYNPENIYL	Tubulin gamma-1 chain OS=Homo sapiens OX=9606 GN=TUBG1 PE=1 SV=2	'TUBG1'	9	96031944	112720088	51004844	80993480	43759048	7.69019e+07	2.62097e+07	34.082	96031944	1.05524e+08	8.29108e+07	9.59209e+07	7.75463e+07	9.15868e+07	1.00519e+07	10.9752
TLWVDPYEV	Protein BTG1 OS=Homo sapiens OX=9606 GN=BTG1 PE=1 SV=1;Protein BTG2 OS=Homo sapiens OX=9606 GN=BTG2 PE=1 SV=1	'BTG1'	9	682470720	560931328	23175374	490980448	521957920	455903158	2.25925e+08	49.5555	682470720	5.25122e+08	3.76727e+07	5.8147e+08	9.24972e+08	5.50342e+08	2.906e+08	52.8035
KLYDGFQYL	Phosphatidylinositol 4-kinase beta OS=Homo sapiens OX=9606 GN=PI4KB PE=1 SV=1	'PI4KB'	10	214863392	182209712	105659440	178827872	130469936	1.62406e+08	3.91247e+07	24.0907	214863392	1.70578e+08	1.71755e+08	2.11787e+08	2.31208e+08	2.00038e+08	2.44838e+07	12.2396
KMGEDMHTI	Calpain-2 catalytic subunit OS=Homo sapiens OX=9606 GN=CAPN2 PE=1 SV=6	'CAPN2'	9	298658449	254499888	265633744	378790336	314744608	302465405	4.39273e+07	14.5231	298658449	2.38253e+08	4.318e+08	4.48603e+08	5.57765e+08	3.95016e+08	1.13641e+08	28.7687
SILHDVVEV	Sperm-associated antigen 7 OS=Homo sapiens OX=9606 GN=SPAG7 PE=1 SV=2	'SPAG7'	9	179177312	176115424	91277344	138643040	104811328	1.38005e+08	3.58699e+07	25.9918	179177312	1.64872e+08	1.48376e+08	1.64196e+08	1.85738e+08	1.68472e+08	1.30218e+07	7.72936
YLGRLAHEV	60S ribosomal protein L13a OS=Homo sapiens OX=9606 GN=RPL13A PE=1 SV=2	'RPL13A'	9	386001920	461885632	414581216	403765248	377928672	4.08833e+08	2.94945e+07	7.21433	386001920	4.32399e+08	6.73922e+08	4.78181e+08	6.69735e+08	5.28048e+08	1.20969e+08	22.9086
RLTDYISKV	PRA1 family protein 3 OS=Homo sapiens OX=9606 GN=ARL6IP5 PE=1 SV=1	'ARL6IP5'	9	122023776	59359392	117480616	144206096	530855072	1.94785e+08	1.70359e+08	87.4602	122023776	5.55699e+07	1.9097e+08	1.70784e+08	9.40739e+08	2.96017e+08	3.25722e+08	110.035
QEADATNR	Dynein heavy chain 17, axonemal OS=Homo sapiens OX=9606 GN=DNAH17 PE=1 SV=3	'DNAH17'	9	1.39216e+08	6.26384e+06	42250872	2.66907e+07	2.45007e+06	4.33744e+07	5.00345e+07	115.355	1.39216e+08	5.86396e+06	6.86808e+07	3.16099e+07	4.34183e+06	4.99426e+07	5.03574e+07	100.831
RLLHEMILV	Coatomer subunit beta OS=Homo sapiens OX=9606 GN=COPB1 PE=1 SV=3	'COPB1'	10	282418624	282808590	275171720	317021520	26925110	2.36869e+08	1.05975e+08	44.7398	282418624	2.64754e+08	4.47305e+08	3.7545e+08	4.77145e+07	2.83528e+08	1.35081e+08	47.6428
VIIDQLPDL	Low-density lipoprotein receptor-related protein 5 OS=Homo sapiens OX=9606 GN=LRP5 PE=1 SV=2;Low-density lipoprotein receptor-related protein 6 OS=Homo sapiens OX=9606 GN=LRP6 PE=1 SV=2	'LRP5'	9	230757184	244059616	72705096	212093024	203119984	1.92547e+08	6.15946e+07	31.9894	230757184	2.28479e+08	1.18186e+08	2.51183e+08	3.59953e+08	2.37712e+08	7.68694e+07	32.3373
RLLDYVVNI	KN motif and ankyrin repeat domain-containing protein 2 OS=Homo sapiens OX=9606 GN=KANK2 PE=1 SV=1	'KANK2'	9	4015617248	4977382272	2105974144	1078894336	1053781632	2.64633e+09	1.58706e+09	59.9721	4015617248	4.65963e+09	3.42336e+09	1.27774e+09	1.86743e+09	3.04876e+09	1.28079e+09	42.0102
ALLPELREV	Acetylcholine receptor subunit beta OS=Homo sapiens OX=9606 GN=CHRNB1 PE=1 SV=3	'CHRNB1'	9	326585536	375060416	192162128	332242304	205946080	2.86399e+08	7.33903e+07	25.6252	326585536	3.51117e+08	3.12369e+08	3.93476e+08	3.64961e+08	3.49702e+08	2.85627e+07	8.16774
KEHVIEAL	60S ribosomal protein L10 OS=Homo sapiens OX=9606 GN=RPL10 PE=1 SV=4	'RPL10'	9	351822432	352524288	238845317	434094928	284713216	3.324e+08	6.65591e+07	20.0238	351822432	3.30019e+08	3.88255e+08	5.141e+08	5.04546e+08	4.17749e+08	7.71104e+07	18.4586
KELEKTYSA	Prelamin-A/C OS=Homo sapiens OX=9606 GN=LMNA PE=1 SV=1	'LMNA'	9	6.19177e+09	5694912896	5074459258	6326343904	5402154008	5.73793e+09	4.7053e+08	8.20035	6.19177e+09	5.33135e+09	8.24878e+09	7.49232e+09	9.57327e+09	7.3675e+09	1.49572e+09	20.3016
GIIEPLMNL	Importin subunit alpha-1 OS=Homo sapiens OX=9606 GN=KPNA2 PE=1 SV=1	'KPNA2'	9	941754304	960090944	418107744	829189184	835334912	7.96895e+08	1.96783e+08	24.6937	941754304	8.98799e+08	6.79654e+08	9.82012e+08	1.48031e+09	9.96507e+08	2.63522e+08	26.4446
HEEHSRAAA	Collagen alpha-1(IV) chain OS=Homo sapiens OX=9606 GN=COL4A1 PE=1 SV=4	'COL4A1'	9	86306368	104847002	25243360	1.00468e+06	75095.4	4.34953e+07	4.38651e+07	100.85	86306368	9.81536e+07	4.10343e+07	1.18985e+06	133078	4.53634e+07	4.118e+07	90.7779
RIISTIVKL	Putative ATP-dependent RNA helicase DHX57 OS=Homo sapiens OX=9606 GN=DHX57 PE=1 SV=2	'DHX57'	9	78163832	119982596	67311342	157436336	105242704	105627362	3.19773e+07	30.2737	78163832	1.12323e+08	1.09418e+08	1.86453e+08	1.86503e+08	1.34572e+08	4.40409e+07	32.7267
RVLDLVLQL	DNA-directed RNA polymerase, mitochondrial OS=Homo sapiens OX=9606 GN=POLRMT PE=1 SV=2	'POLRMT'	9	19505376	71043336	49553000	95311104	40107676	5.51041e+07	2.60524e+07	47.2785	19505376	6.6508e+07	8.05508e+07	1.12877e+08	7.10756e+07	7.01034e+07	3.00426e+07	42.8547
KEISESRVV	Nucleosome-remodeling factor subunit BPTF OS=Homo sapiens OX=9606 GN=BPTF PE=1 SV=3	'BPTF'	9	62144572	40650460	41901784	60034896	46620476	5.02704e+07	9.08009e+06	18.0625	62144572	3.80554e+07	6.81134e+07	7.10996e+07	8.26171e+07	6.4406e+07	1.47625e+07	22.9211
REQEITAVQA	Ribosome-binding protein 1 OS=Homo sapiens OX=9606 GN=RRBP1 PE=1 SV=5	'RRBP1'	9	1175329152	1209801344	835598336	1181104004	823423744	1045051316	1.76417e+08	16.8812	1175329152	1.13257e+09	1.35831e+09	1.39879e+09	1.45921e+09	1.30484e+09	1.28034e+08	9.81227
GEEKNTPKA	Calcineurin-binding protein cabin-1 OS=Homo sapiens OX=9606 GN=CABIN1 PE=1 SV=1	'CABIN1'	9	101650856	81281688	74559656	122746464	47972452	8.56422e+07	2.52739e+07	29.511	101650856	7.60927e+07	1.212e+08	1.45369e+08	8.5013e+07	1.05865e+08	2.50388e+07	23.6516
GQIEVVPEV	PHD finger protein 3 OS=Homo sapiens OX=9606 GN=PHF3 PE=1 SV=3	'PHF3'	10	600882112	826268928	176378224	561911552	255627008	4.84214e+08	2.38187e+08	49.1904	600882112	7.7352e+08	2.86711e+08	6.65474e+08	4.53002e+08	5.55918e+08	1.69964e+08	30.5736
ILGIQPPSV	SR-related and CTD-associated factor 8 OS=Homo sapiens OX=9606 GN=SCAF8 PE=1 SV=1	'SCAF8'	9	191200720	212691136	59187352	185431152	37639448	1.3723e+08	7.34023e+07	53.4886	191200720	1.99113e+08	9.62119e+07	2.19607e+08	6.67016e+07	1.54567e+08	6.11264e+07	39.5469
TVIDQIPFL	Protein phosphatase 1D OS=Homo sapiens OX=9606 GN=PPM1D PE=1 SV=1	'PPM1D'	9	108754672	887904160	317653760	1008571232	66610974	4.77899e+08	3.95176e+08	82.6903	108754672	8.31221e+08	5.16361e+08	1.19446e+09	1.18043e+08	5.53767e+08	4.18749e+08	75.6182
AIIEYMPLL	Serine/threonine-protein phosphatase 2A 65 kDa regulatory subunit A beta isoform OS=Homo sapiens OX=9606 GN=PPP2R1B PE=1 SV=3;Serine/threonine-protein phosphatase 2A 65 kDa regulatory subunit A alpha isoform OS=Homo sapiens OX=9606 GN=PPP2R1A PE=1 SV=4	'PPP2R1B'	9	542976704	534527200	72599384	441792064	371112096	3.92601e+08	1.72069e+08	43.8279	542976704	5.00403e+08	1.18014e+08	5.23216e+08	6.57655e+08	4.68453e+08	1.83401e+08	39.1502
LFGHENRV	Guanine nucleotide-binding protein subunit beta-5 OS=Homo sapiens OX=9606 GN=GNB5 PE=1 SV=2	'GNB5'	9	187405216	259751952	104223048	188940272	134001904	1.74864e+08	5.33315e+07	30.4988	187405216	2.4317e+08	1.6942e+08	2.23763e+08	2.37468e+08	2.12245e+08	2.89005e+07	13.6166
KEMELPAKEA	Plectin OS=Homo sapiens OX=9606 GN=PLEC PE=1 SV=3	'PLEC'	9	269288725	256312664	232002848	2.97025e+08	248524400	2.60631e+08	2.18369e+07	8.37848	269288725	2.3995e+08	3.77132e+08	3.51768e+08	4.40415e+08	3.35711e+08	7.28266e+07	21.6933
KILEDVVGV	Targeting protein for Xklp2 OS=Homo sapiens OX=9606 GN=TPX2 PE=1 SV=2	'TPX2'	9	544283200	713992000	394409632	670581392	424046388	5.49463e+08	1.27701e+08	23.241	544283200	6.68411e+08	6.41132e+08	7.94172e+08	7.51461e+08	6.79892e+08	8.7414e+07	12.857
GVLDKLRSV	Zinc finger CCCH domain-containing protein 14 OS=Homo sapiens OX=9606 GN=ZC3H14 PE=1 SV=1	'ZC3H14'	9	120685544	263650976	33722800	256000192	200243728	174860648	8.71395e+07	49.8337	120685544	2.4682e+08	5.4818e+07	3.03182e+08	3.54856e+08	2.16072e+08	1.12157e+08	51.9072
RLPPKVESL	Nuclear mitotic apparatus protein 1 OS=Homo sapiens OX=9606 GN=NUMA1 PE=1 SV=2	'NUMA1'	10	169635136	101336720	102802992	123467256	57750516	110998524	3.63031e+07	32.706	169635136	9.48674e+07	1.67111e+08	1.46223e+08	1.02341e+08	1.36035e+08	3.17129e+07	23.3123
KVQEQIFNL	Protein Jade-1 OS=Homo sapiens OX=9606 GN=JADE1 PE=1 SV=1	'JADE1'	9	1204799040	166089344	90357096	159803280	104068032	3.45023e+08	4.30918e+08	124.895	1204799040	1.55486e+08	1.4688e+08	1.89256e+08	1.84421e+08	3.76168e+08	4.14634e+08	110.226
HLPEELAEL	Leucine-rich repeat and calponin homology domain-containing protein 3 OS=Homo sapiens OX=9606 GN=LRCH3 PE=1 SV=2	'LRCH3'	9	176382960	257084976	117616088	216980528	97733176	1.7316e+08	5.95791e+07	34.4071	176382960	2.40673e+08	1.91191e+08	2.56971e+08	1.73195e+08	2.07682e+08	3.45217e+07	16.6224
AEYIRHNDMP	E3 ubiquitin-protein ligase UBR4 OS=Homo sapiens OX=9606 GN=UBR4 PE=1 SV=1	'UBR4'	9	53796380	65514296	51122156	59345464	64750136	5.89057e+07	5.73957e+06	9.74365	53796380	6.13319e+07	8.31015e+07	7.02831e+07	1.14745e+08	7.66516e+07	2.14025e+07	27.9217
RETEPPPKA	DNA ligase 1 OS=Homo sapiens OX=9606 GN=LIG1 PE=1 SV=1	'LIG1'	9	498000544	424799936	558825344	594454528	597068160	5.3463e+08	6.55245e+07	12.256	498000544	3.97681e+08	9.08397e+08	7.04015e+08	1.05808e+09	7.13234e+08	2.46166e+08	34.5141
RTFEKIEEV	DNA ligase 1 OS=Homo sapiens OX=9606 GN=LIG1 PE=1 SV=1	'LIG1'	9	66475188	34479056	44760200	64917844	62563776	5.46392e+07	1.27481e+07	23.3314	66475188	3.22779e+07	7.27599e+07	7.68825e+07	1.10871e+08	7.18532e+07	2.50743e+07	34.8965
TEVSKTPEA	Melanoma-associated antigen D2 OS=Homo sapiens OX=9606 GN=MAGED2 PE=1 SV=2	'MAGED2'	9	1166720256	1035297856	1107476736	1249870464	1139965952	1.13987e+09	7.04354e+07	6.17927	1166720256	9.69205e+08	1.80026e+09	1.48023e+09	2.02016e+09	1.48731e+09	3.88104e+08	26.0943
RDIEVQKM	Liprin-beta-1 OS=Homo sapiens OX=9606 GN=PPFIBP1 PE=1 SV=2	'PPFIBP1'	9	39026448	28151294	33929620	44858736	46536116	3.85004e+07	6.83043e+06	17.7412	39026448	2.63541e+07	5.51542e+07	5.31264e+07	8.24676e+07	5.12258e+07	1.87751e+07	36.6517
RLLEQKVEL	Pinin OS=Homo sapiens OX=9606 GN=PNN PE=1 SV=5	'PNN'	9	389059609	417061728	135041136	389691325	213870704	3.08945e+08	1.13057e+08	36.5945	389059609	3.90437e+08	2.19516e+08	4.61513e+08	3.79005e+08	3.67906e+08	7.98251e+07	21.6971
KLLGELHTL	Pericentriolar material 1 protein OS=Homo sapiens OX=9606 GN=PCM1 PE=1 SV=5	'PCM1'	14	460366304	375530688	120326112	386025152	112020152	2.90854e+08	1.45618e+08	50.0658	460366304	3.51557e+08	1.95596e+08	4.57171e+08	1.98513e+08	3.32641e+08	1.17432e+08	35.3029
KIMEKIRNV	Schlafen family member 13 OS=Homo sapiens OX=9606 GN=SLFN13 PE=1 SV=1;Schlafen family member 11 OS=Homo sapiens OX=9606 GN=SLFN11 PE=1 SV=2	'SLFN13'	9	194264160	166917552	104483752	91658976	73681152	1.26201e+08	4.62894e+07	36.6791	194264160	1.56262e+08	1.69843e+08	1.08552e+08	1.30572e+08	1.51899e+08	2.98986e+07	19.6833
REIIINAV	Ribonucleoside-diphosphate reductase subunit M2 OS=Homo sapiens OX=9606 GN=RRM2 PE=1 SV=1	'RRM2'	9	390741408	252398128	149430224	327145312	177176816	2.59378e+08	9.02696e+07	34.8023	390741408	2.36285e+08	2.42906e+08	3.8744e+08	3.13979e+08	3.1427e+08	6.68972e+07	21.2865
KVVDRIYSL	Abnormal spindle-like microcephaly-associated protein OS=Homo sapiens OX=9606 GN=ASPM PE=1 SV=2	'ASPM'	9	325361472	298651680	352753280	515548832	364219008	3.71307e+08	7.56174e+07	20.3652	325361472	2.79586e+08	5.73417e+08	6.10567e+08	6.4544e+08	4.86874e+08	1.52962e+08	31.4172
KLPAFSPLM	ADP-ribosylation factor-binding protein GGA2 OS=Homo sapiens OX=9606 GN=GGA2 PE=1 SV=3	'GGA2'	9	227600160	278697920	138444496	225780944	149010432	2.03907e+08	5.27873e+07	25.888	227600160	2.60906e+08	2.25048e+08	2.67393e+08	2.64064e+08	2.49002e+08	1.86475e+07	7.48888
KLLEPVLL	40S ribosomal protein S16 OS=Homo sapiens OX=9606 GN=RPS16 PE=1 SV=2	'RPS16'	9	4478621184	4185494016	2060790784	4000158720	2313194240	3.40765e+09	1.01143e+09	29.6811	4478621184	3.91829e+09	3.34991e+09	4.7374e+09	4.09926e+09	4.1167e+09	4.78308e+08	11.6187
KLHGVNINV	RNA-binding protein 4 OS=Homo sapiens OX=9606 GN=RBM4 PE=1 SV=1	'RBM4'	9	2308100864	2346889472	54559788	2721527168	1809877632	1.84819e+09	9.42498e+08	50.9957	2308100864	2.19707e+09	8.86896e+07	3.22312e+09	3.20732e+09	2.20486e+09	1.14286e+09	51.8338
[truncated: 76 more rows]

## Sheet: Table 1.3
Table 1.3 MDA-MB-231 Cells. TMT labelled replicates with all filtered peptides listed.
[truncated: 1,760 more rows]

## Sheet: Table 1.4
Table 1.4 AUC intensities for normalization hipMHCs ALNEQIAR[L7] and SLPEEIGH[L7]
[truncated: 7 more rows]

[truncated: 4 more sheets: Table 1.5, Table 1.6, Table 1.7, Table 1.8]
