# Supplementary material for: Multiplexed relative and absolute quantitative immunopeptidomics reveals MHC I repertoire alterations induced by CDK4/6 inhibition
Source: Nat Commun. 2020 Jun 2;11:2760. doi: 10.1038/s41467-020-16588-9 (PMC7265461; doi:10.1038/s41467-020-16588-9)
Supplement: Supplementary file 4 — Supplementary Data 2 [file 41467_2020_16588_MOESM4_ESM.xlsx]

## Sheet: Supplementary Table 2
Supplementary Data 2. File map and values used for absolute quantification of BCAP31 and DDX5 peptides.
Table 2.1 interpolated concentration of endogenous BCAP31 and DDX5 peptides
Table 2.2: Summary of files deposited on PRIDE PXD017407

## Sheet: Table 2.1
Table 2.1 interpolated concentration of endogenous BCAP31 and DDX5 peptides
MDA-MB-231 cells with TMT label. Values correspond to data plotted in Fig. 3d.
BCAP31: KLDVGNAEV
	fmol of HipMHC standard added				Endogenous MHCs
	5	15	50
TMT channel	TMT-129	TMT-130	TMT-131		TMT-129	TMT-130	TMT-131
Apex intensity	41392084	91952616	182690032		136521824	144571392	121966152
Correction parameters	1	1.18	0.83		1	1.18	0.83
hipMHC adj. values	41392084	7.81795e+07	2.20102e+08		136521824	1.22917e+08	1.46943e+08
Linear fit parameters from Fig. 3.d	Y-intercept = 20050590			fmol, interpolated	29.17	25.76	31.78
	Slope = 3993172			Average fmol			28.9
				Standard deviation			3.02
DDX5: KQVSDLISV
	fmol of HipMHC standard added				Endogenous MHCs
	0.3	1	3		TMT-126	TMT-127N	TMT-128C
	TMT-126	TMT-127N	TMT-128C
Apex intensity	852397	1294422	2989754		1962262	1530518	1510453
Correction parameters	1	0.899489	0.880292		1	0.899489	0.880292
hipMHC adj. values	852397	1.43906e+06	3.39632e+06		1962262	1.70154e+06	1.71585e+06
Linear fit parameters from Fig. 3.d	Y-intercept = 533923
	Slope: 950235			fmol, interpolated	1.5	1.23	1.24
				Average fmol			1.32
				Standard deviation			0.15

## Sheet: Table 2.2
Table 2.2: Summary of files deposited on PRIDE PXD017407
Table 1
Cell line	Condition	Table #	Sample	Filename	File type	Notes
MDA-MB-231	TMT-6	2.1, 2.3	BCAP31 absolute quantification	20191119_231_L7.raw	Raw
				20191119_231_L7.mzid	Search	Search for hipMHC standards
				20191119_231_L7.mzML	Peak
MDA-MB-231	TMT-10	2.2, 2.3	DDX5 absolute quantification	20191213_231_1_3_L7_25%3.raw	Raw
				20191213_231_1_3_L7_25%3.mzid	Search	Search for hipMHC standards
				20191213_231_1_3_L7_25%3.mzML	Peak
