# Supplementary material for: Multiplexed relative and absolute quantitative immunopeptidomics reveals MHC I repertoire alterations induced by CDK4/6 inhibition
Source: Nat Commun. 2020 Jun 2;11:2760. doi: 10.1038/s41467-020-16588-9 (PMC7265461; doi:10.1038/s41467-020-16588-9)
Supplement: Supplementary file 5 — Supplementary Data 3 [file 41467_2020_16588_MOESM5_ESM.xlsx]

## Sheet: Supplementary Table 3
Supplementary Data 3. File map & peptide MHC quantification of TMT labeled analyses of mutant melanoma cell lines treated with low/high dose palbociclib treatment.
Table 3.1: SKMEL5 cells + 1uM CDK4/6i
Table 3.2: SKMEL5 cells + 10uM CDK4/6i
Table 3.3: SKMEL2 cells + 1uM CDK4/6i
Table 3.4: SKMEL2 cells + 10uM CDK4/6i
Table 3.5: SKMEL28 cells + 1uM CDK4/6i
Table 3.6: SKMEL28 cells + 10uM CDK4/6i
Table 3.7: IPC298 cells + 1uM CDK4/6i
Table 3.8: IPC298 cells + 10uM CDK4/6i
Table 3.9: SKMEL5 cells + 1uM CDK4/6i (AUC)
Table 3.10: Summary of files deposited on PRIDE PXD017407

## Sheet: 3.1 SKMEL5_1
Table 3.1: SKMEL5 cells + 1uM CDK4/6i
X = DMSO treated, Y = CDK4/6i, FC = treated/untreated (Y/X), [S] indicates phosphorylation
P values are calculated as unpaired two-sided t-tests
pMHCs				Raw data												hipMHC normalized															Mean Adjusted
				Raw intensity values for TMT reporter ions												Correction factors															Divide Y by mean log2(FC)
				TMT-126	TMT-127	TMT-128	TMT-129	TMT-130	TMT-131							1	1.16912	1.20532	1.20442	1.22443	1.30982										Y / 1.558
Sequence	Protein	Length	Gene	DMSO 1	DMSO 2	DMSO 3	1uM 1	1uM 2	1uM 3	X mean	X std dev	X % CV	Y mean	Y std dev	Y %C V	DMSO 1	DMSO 2	DMSO 3	1uM 1	1uM 2	1uM 3	X mean	X std dev	X % CV	Y mean	Y std dev	Y % CV	Log2(FC)	pval	-log10(pval)	1uM 1	1uM 2	1uM 3	pval	-log10(pval)
AAAGSGAEF	Solute carrier family 27 member 3 OS=Homo sapiens OX=9606 GN=SLC27A3 PE=2 SV=4	9	SLC27A3	16651.4	18124.4	22248	42783.2	44753.9	52518.5	19007.9	2901	15.2621	46685.2	5146.94	11.0248	16651.4	15502.6	18458.2	35521.8	36550.9	40095.8	16870.7	1489.96	8.8316	37389.5	2399.58	6.41778	1.14811	0.000229622	3.63899	22799	23459.5	25734.8	0.00450504	2.3463
AAAPPQEQK	Polyadenylate-binding protein 4 OS=Homo sapiens OX=9606 GN=PABPC4 PE=1 SV=1	9	PABPC4	7484.59	10042.2	11671.5	18198.9	20158.9	23587.6	9732.78	2110.54	21.6849	20648.5	2727.49	13.2092	7484.59	8589.55	9683.37	15110.1	16463.9	18008.2	8585.84	1099.39	12.8047	16527.4	1450.11	8.774	0.944829	0.00164166	2.78472	9698.12	10567.1	11558.2	0.0718821	1.14338
AAASPVHLK	B-cell CLL/lymphoma 9 protein OS=Homo sapiens OX=9606 GN=BCL9 PE=1 SV=4	9	BCL9	23983.1	23981	20755.8	35153	39107.7	40321.8	22906.6	1862.65	8.13149	38194.1	2702.81	7.0765	23983.1	20512	17220.2	29186.6	31939.5	30784.2	20571.8	3381.8	16.439	30636.8	1382.39	4.51218	0.574597	0.0088291	2.05408	18732.8	20499.8	19758.2	0.676087	0.169997
AADQNGGGGRHN	Derlin-1 OS=Homo sapiens OX=9606 GN=DERL1 PE=1 SV=1	12	DERL1	6614.26	8826.2	8149.95	12258.6	10986.1	17508.4	7863.47	1133.45	14.4142	13584.4	3457.33	25.4508	6614.26	7549.43	6761.67	10178	8972.47	13367	6975.12	502.797	7.20844	10839.2	2270.64	20.9485	0.635963	0.0451131	1.3457	6532.57	5758.81	8579.35	0.984655	0.00671586
AAEEGLREL	Death-associated protein kinase 3 OS=Homo sapiens OX=9606 GN=DAPK3 PE=1 SV=1	9	DAPK3	215968	262204	280465	498886	547782	545216	252879	33244.5	13.1464	530628	27519.2	5.18616	215968	224274	232690	414212	447378	416252	224311	8361.38	3.72759	425947	18587.4	4.36379	0.925177	6.80422e-05	4.16722	265854	287141	267163	0.00430024	2.36651
AAFDGGFTVK	Lon protease homolog 2, peroxisomal OS=Homo sapiens OX=9606 GN=LONP2 PE=1 SV=1	10	LONP2	162859	222182	203507	285585	307173	304620	196183	30332.3	15.4612	299126	11796.1	3.94351	162859	190042	168841	237114	250870	232566	173914	14284	8.21326	240183	9530.34	3.96794	0.46576	0.00260451	2.58427	152187	161016	149268	0.0924184	1.03424
AAFDGRHSQTL	Melanoma antigen preferentially expressed in tumors OS=Homo sapiens OX=9606 GN=PRAME PE=1 SV=1	11	PRAME	131821	171629	157282	242543	279505	319352	153577	20160.8	13.1275	280467	38413.7	13.6964	131821	146802	130490	201377	228274	243813	136371	9057.84	6.64206	224488	21470	9.56396	0.719103	0.00280946	2.55138	129250	146513	156487	0.463338	0.334102
AAGEPGTSM	E3 ubiquitin-protein ligase BRE1A OS=Homo sapiens OX=9606 GN=RNF20 PE=1 SV=2	9	RNF20	78165.9	108426	91442.1	162348	185179	241992	92678	15167.9	16.3662	196507	41012.4	20.8707	78165.9	92741.5	75865.7	134793	151237	184752	82257.7	9151.79	11.1258	156928	25460.6	16.2244	0.931876	0.00877388	2.05681	86514.6	97068.9	118579	0.162931	0.787996
AAIEASQSL	PX domain-containing protein kinase-like protein OS=Homo sapiens OX=9606 GN=PXK PE=1 SV=1	9	PXK	16706.4	18991.8	20240.5	36506.7	44311.2	47382.5	18646.2	1792.23	9.61176	42733.4	5606.95	13.1207	16706.4	16244.6	16792.7	30310.5	36189.3	36174.7	16581.2	294.716	1.77741	34224.8	3389.92	9.90486	1.0455	0.000850717	3.07021	19454.2	23227.4	23218.1	0.0131756	1.88023
AAIGEATRL	Plectin OS=Homo sapiens OX=9606 GN=PLEC PE=1 SV=3	9	PLEC	66107.6	76277.4	83170.9	124205	141478	155800	75185.3	8583.91	11.417	140494	15820.9	11.2609	66107.6	65243.4	69003.4	103124	115547	118948	66784.8	1969.39	2.94885	112539	8329.58	7.40149	0.752838	0.000756607	3.12113	66188	74161.4	76344.3	0.173111	0.761674
AALPNVYEV	DNA replication licensing factor MCM5 OS=Homo sapiens OX=9606 GN=MCM5 PE=1 SV=5	9	MCM5	17043.7	23265.1	24489.1	31675.8	35686.1	42039.3	21599.3	3992.43	18.4841	36467	5225.71	14.3299	17043.7	19899.7	20317.6	26299.6	29145.1	32095.4	19087	1781.81	9.33519	29180	2898.08	9.93171	0.61239	0.00679782	2.16763	16879.9	18706.2	20599.8	0.821424	0.0854327
AAMLDTVVFK	26S proteasome non-ATPase regulatory subunit 14 OS=Homo sapiens OX=9606 GN=PSMD14 PE=1 SV=1	10	PSMD14	74018	81567.5	81514.9	151556	142077	148479	79033.5	4343.59	5.49589	147371	4835.98	3.28151	74018	69768.3	67629.5	125833	116035	113358	70471.9	3251.88	4.61443	118409	6567.77	5.54669	0.748656	0.000346033	3.46088	80763.7	74475	72756.5	0.146587	0.833906
AASEAGRAM	Protein FAM50A OS=Homo sapiens OX=9606 GN=FAM50A PE=1 SV=2	9	FAM50A	233789	263755	293399	400899	421269	471052	263648	29804.9	11.3048	431073	36089.4	8.372	233789	225601	243421	332856	344054	359630	234270	8919.31	3.80727	345513	13446.7	3.89182	0.560566	0.000281813	3.55004	213637	220824	230822	0.155793	0.807452
AASPAGLDL	Zinc finger and BTB domain-containing protein 7B OS=Homo sapiens OX=9606 GN=ZBTB7B PE=1 SV=2	9	ZBTB7B	16747.3	26236.9	20608.3	32900.6	30520.6	42484.2	21197.5	4772.13	22.5127	35301.8	6332.97	17.9395	16747.3	22441.5	17097.8	27316.5	24926.4	32435.1	18762.2	3191.19	17.0086	28226	3836.08	13.5906	0.589193	0.0303584	1.51772	17532.6	15998.6	20817.9	0.795103	0.0995769
AASPSGGGGR	Oxysterol-binding protein-related protein 10 OS=Homo sapiens OX=9606 GN=OSBPL10 PE=1 SV=2	10	OSBPL10	36309.4	43067.7	43988.1	57446.7	61507.3	67486.4	41121.7	4192.96	10.1965	62146.8	5050.29	8.12639	36309.4	36837.7	36495.1	47696.5	50233.5	51523.3	36547.4	268.011	0.733326	49817.7	1946.97	3.90819	0.446892	0.000305663	3.51476	30613.1	32241.4	33069.2	0.00344746	2.4625
AASPSGSQL	U3 small nucleolar RNA-associated protein 4 homolog OS=Homo sapiens OX=9606 GN=UTP4 PE=1 SV=1	9	UTP4	122594	156704	152672	262416	293923	375739	143990	18638.8	12.9445	310693	58492.9	18.8266	122594	134036	126666	217877	240049	286862	127765	5799.39	4.5391	248263	35218.4	14.1859	0.958373	0.00426624	2.36995	139840	154071	184117	0.0790557	1.10207
AASSEHFEK	Vesicle transport through interaction with t-SNAREs homolog 1B OS=Homo sapiens OX=9606 GN=VTI1B PE=1 SV=3	9	VTI1B	41454.2	54339.8	58438.8	95420.6	103964	110881	51410.9	8862.99	17.2395	103422	7744.26	7.48803	41454.2	46479.2	48484.2	79225.2	84908.5	84653.1	45472.5	3621.5	7.96415	82928.9	3210.08	3.87088	0.86688	0.000179074	3.74697	50849.2	54496.9	54333	0.0321799	1.49242
AASSSSLEK	Actin, cytoplasmic 1 OS=Homo sapiens OX=9606 GN=ACTB PE=1 SV=1;Actin, aortic smooth muscle OS=Homo sapiens OX=9606 GN=ACTA2 PE=1 SV=1;POTE ankyrin domain family member I OS=Homo sapiens OX=9606 GN=POTEI PE=3 SV=1	9	ACTB	38024.4	40002.7	49736.9	60468.1	64892.7	80698	42588	6269.66	14.7217	68686.3	10635.1	15.4836	38024.4	34216	41264.6	50205.1	52998.4	61609.8	37835	3528.11	9.32498	54937.8	5944.59	10.8206	0.538077	0.0127941	1.89299	32223.2	34016	39543.1	0.439261	0.357277
AAVDAGMAM	Polypyrimidine tract-binding protein 1 OS=Homo sapiens OX=9606 GN=PTBP1 PE=1 SV=1	9	PTBP1	139000	153801	164039	292523	324652	403826	152280	12588.6	8.26675	340334	57284.4	16.8318	139000	131553	136096	242874	265146	308306	135550	3753.61	2.76918	272109	33266.7	12.2255	1.00536	0.00211724	2.67423	155884	170179	197880	0.0353978	1.45102
AEAAVVAVA	Selenoprotein H OS=Homo sapiens OX=9606 GN=SELENOH PE=1 SV=2	9	SELENOH	30927.3	39332.9	36030	52809	64326.7	76675.1	35430.1	4234.76	11.9525	64603.6	11935.4	18.4748	30927.3	33643.1	29892.5	43846	52536.1	58538.5	31487.7	1937.06	6.15181	51640.2	7387.13	14.305	0.713707	0.0102561	1.98902	28141.7	33719.3	37571.8	0.605217	0.218089
AEAEGLSGTTL	Prenylated Rab acceptor protein 1 OS=Homo sapiens OX=9606 GN=RABAC1 PE=1 SV=1	11	RABAC1	4395.58	7286.26	6340.78	8112.76	9366.31	11320.5	6007.54	1473.87	24.5337	9599.86	1616.57	16.8395	4395.58	6232.26	5260.68	6735.81	7649.54	8642.77	5296.17	918.854	17.3494	7676.04	953.754	12.4251	0.535412	0.035786	1.44629	4323.25	4909.71	5547.2	0.593275	0.226744
AEAEPEPEL	Endoplasmic reticulum protein SC65 OS=Homo sapiens OX=9606 GN=P3H4 PE=1 SV=1	9	P3H4	559546	644154	667192	985952	1.126e+06	1.2413e+06	623631	56681.4	9.08894	1.11775e+06	127872	11.4401	559546	550973	553541	818610	919609	947682	554687	4400.08	0.793255	895300	67883	7.58215	0.690699	0.000972749	3.012	525409	590234	608252	0.474314	0.323934
AEAGADLVL	Nicotinate-nucleotide pyrophosphorylase [carboxylating] OS=Homo sapiens OX=9606 GN=QPRT PE=1 SV=3	9	QPRT	8646.69	12778.9	11874.1	20657.3	21026.5	30703.4	11099.9	2172.17	19.5693	24129.1	5696.49	23.6084	8646.69	10930.3	9851.45	17151.2	17172.5	23440.8	9809.49	1142.41	11.6459	19254.9	3625.18	18.8274	0.972973	0.0126039	1.8995	11008.2	11021.9	15045.1	0.163743	0.785837
AEAGADLVLL	Nicotinate-nucleotide pyrophosphorylase [carboxylating] OS=Homo sapiens OX=9606 GN=QPRT PE=1 SV=3	10	QPRT	24840.2	36938.5	37339.7	50973	54704.8	61206.3	33039.5	7103.57	21.5003	55628	5178.76	9.30961	24840.2	31595.1	30979.2	42321.5	44677.8	46728.7	29138.2	3734.83	12.8177	44576	2205.35	4.94738	0.613358	0.00351456	2.45413	27163.3	28675.6	29991.9	0.830159	0.0808388
AEAGPDFEL	Rhotekin OS=Homo sapiens OX=9606 GN=RTKN PE=1 SV=2	9	RTKN	63921.8	72965	77387	127259	136309	163803	71424.6	6863.46	9.60938	142457	19032.1	13.3599	63921.8	62410.1	64204.7	105660	111324	125057	63512.2	964.866	1.51918	114014	9974.64	8.74863	0.844102	0.000949054	3.02271	67815.6	71451.4	80265.7	0.0609575	1.21497
AEAGPPHC	Latent-transforming growth factor beta-binding protein 2 OS=Homo sapiens OX=9606 GN=LTBP2 PE=1 SV=3	8	LTBP2	10865.6	14986.5	16542.2	18225.5	23167.1	31835.2	14131.4	2933.31	20.7573	24409.2	6889.35	28.2243	10865.6	12818.6	13724.4	15132.1	18920.8	24304.9	12469.5	1461	11.7166	19452.6	4609.48	23.6959	0.641559	0.0666723	1.17605	9712.26	12143.9	15599.7	0.993788	0.00270606
AEAIHSPQV	Nucleoprotein TPR OS=Homo sapiens OX=9606 GN=TPR PE=1 SV=3	9	TPR	30853.2	38300.2	37361.9	57720.1	64180.9	80464.7	35505.1	4055.92	11.4235	67455.2	11720.5	17.3753	30853.2	32759.9	30997.6	47923.5	52417	61431.8	31536.9	1061.6	3.36621	53924.1	6879.09	12.757	0.77389	0.00508746	2.2935	30758.8	33642.9	39428.8	0.306162	0.514048
AEANHFIDL	UDP-N-acetylglucosamine--peptide N-acetylglucosaminyltransferase 110 kDa subunit OS=Homo sapiens OX=9606 GN=OGT PE=1 SV=3	9	OGT	47897.5	54375.5	54506.4	84704.5	96512.2	104375	52259.8	3778.39	7.23002	95197.2	9900.91	10.4004	47897.5	46509.7	45221.7	70327.9	78822.2	79686.2	46543	1338.24	2.87528	76278.8	5171.71	6.78001	0.712718	0.000647288	3.1889	45138.6	50590.6	51145.1	0.307388	0.512313
AEAPAGPAL	Nuclear cap-binding protein subunit 3 OS=Homo sapiens OX=9606 GN=NCBP3 PE=1 SV=2	9	NCBP3	34521.6	39587.1	39713.2	68257.1	75542.2	83789.9	37940.6	2961.63	7.80594	75863.1	7771.38	10.244	34521.6	33860.5	32948.4	56672.1	61695.9	63970.4	33776.9	789.947	2.33872	60779.5	3734.48	6.14432	0.847549	0.000254791	3.59382	36373.9	39598.3	41058.2	0.022928	1.63963
AEAQAGTTTL	Host cell factor 1 OS=Homo sapiens OX=9606 GN=HCFC1 PE=1 SV=2	10	HCFC1	15216.1	23809	19316.4	38917.8	39899.6	54156.3	19447.1	4297.97	22.1008	44324.5	8528.66	19.2414	15216.1	20364.9	16026	32312.4	32586.3	41346.3	17202.3	2768.64	16.0946	35415	5138.45	14.5093	1.04176	0.00567524	2.24602	20739.1	20914.9	26537.3	0.0902502	1.04455
AEAQQLITI	Coatomer subunit alpha OS=Homo sapiens OX=9606 GN=COPA PE=1 SV=2	9	COPA	23514	33016.4	28756.7	43817.7	54445.9	65302.5	28429	4759.66	16.7422	54522	10742.6	19.7032	23514	28240.4	23858.2	36380.7	44466.4	49856	25204.2	2635.04	10.4547	43567.7	6782.45	15.5676	0.789593	0.0119566	1.92239	23350.3	28539.9	31999.1	0.400864	0.397003
AEASVDPSL	Something about silencing protein 10 OS=Homo sapiens OX=9606 GN=UTP3 PE=1 SV=1	9	UTP3	89972.1	101453	109458	171775	186796	217017	100294	9794.56	9.76582	191862	23042.5	12.0099	89972.1	86776.8	90812.9	142620	152557	165684	89187.3	2129.4	2.38756	153620	11568.6	7.53064	0.784461	0.000688708	3.16196	91538	97916.1	106341	0.10246	0.989446
AEDAPSLLPG	Nuclear body protein SP140 OS=Homo sapiens OX=9606 GN=SP140 PE=1 SV=2	10	SP140	3587.5	4947.69	4785.39	5970.62	7906.78	8757.38	4440.19	742.901	16.7313	7544.93	1428.18	18.9291	3587.5	4231.98	3970.24	4957.25	6457.53	6685.93	3929.9	324.126	8.2477	6033.57	939.09	15.5644	0.618517	0.0214351	1.66887	3181.72	4144.64	4291.23	0.891572	0.0498434
AEDLPPNTL	Protein strawberry notch homolog 1 OS=Homo sapiens OX=9606 GN=SBNO1 PE=1 SV=1	9	SBNO1	5676.82	5611.14	7463.09	9499.9	10546	9622.49	6250.35	1050.78	16.8115	9889.48	571.891	5.78282	5676.82	4799.45	6191.81	7887.52	8613.03	7346.41	5556.03	703.997	12.6709	7948.98	635.544	7.99528	0.516717	0.0119674	1.922	5062.45	5528.11	4715.15	0.388426	0.410692
AEDNRSHSA	D-dopachrome decarboxylase-like protein OS=Homo sapiens OX=9606 GN=DDTL PE=2 SV=1	9	DDTL	81111.6	118963	105528	240045	232704	226599	101867	19189.1	18.8374	233116	6732.55	2.88807	81111.6	101754	87551.9	199303	190051	173000	90139.1	10561.5	11.7169	187451	13343	7.11813	1.05629	0.000583222	3.23417	127919	121980	111037	0.0184049	1.73507
AEDPSQLP	Mitochondrial import inner membrane translocase subunit Tim17-A OS=Homo sapiens OX=9606 GN=TIMM17A PE=1 SV=1	8	TIMM17A	27095.4	31448.9	35347.4	60457.3	60156.8	74481.6	31297.2	4128.06	13.1899	65031.9	8185.09	12.5863	27095.4	26899.6	29326.2	50196.1	49130.5	56863.9	27773.8	1348.04	4.85363	52063.5	4191.26	8.05029	0.90655	0.000669945	3.17396	32217.4	31533.5	36497	0.0314397	1.50252
AEDPTISLL	Heat shock factor protein 1 OS=Homo sapiens OX=9606 GN=HSF1 PE=1 SV=1	9	HSF1	57762.7	59963.7	75375.4	100959	110901	131814	64367.3	9596.64	14.9092	114558	15749.2	13.7478	57762.7	51289.6	62535.8	83823.4	90573.9	100635	57196	5644.49	9.86867	91677.4	8459.9	9.22789	0.680651	0.00419999	2.37675	53800.5	58133.2	64590.6	0.734373	0.134083
AEDTPVVQL	Transforming acidic coiled-coil-containing protein 3 OS=Homo sapiens OX=9606 GN=TACC3 PE=1 SV=1	9	TACC3	73019.6	95536.5	93231.8	127135	140297	168154	87262.6	12388.6	14.1969	145195	20943.3	14.4243	73019.6	81716.5	77350.5	105557	114581	128379	77362.2	4348.5	5.62096	116172	11493.8	9.89378	0.586566	0.00543408	2.26487	67749.7	73541.9	82397.5	0.601531	0.220742
AEEAAGIGI	Melanoma antigen recognized by T-cells 1 OS=Homo sapiens OX=9606 GN=MLANA PE=1 SV=1	9	MLANA	151827	183560	191955	324719	329970	423466	175781	21164.6	12.0404	359385	55558	15.4592	151827	157006	159257	269606	269489	323300	156030	3809.85	2.44174	287465	31034.4	10.7959	0.88156	0.00189103	2.7233	173041	172966	207504	0.0718369	1.14365
AEEAAGIGIL	Melanoma antigen recognized by T-cells 1 OS=Homo sapiens OX=9606 GN=MLANA PE=1 SV=1	10	MLANA	349341	398656	360830	614073	686500	694823	369609	25803.2	6.98122	665132	44413.8	6.67745	349341	340988	299365	509848	560670	530471	329898	26769.9	8.11459	533663	25560.6	4.78965	0.693908	0.000675497	3.17038	327236	359855	340473	0.524538	0.280223
AEEKIPPSTL	Sterol regulatory element-binding protein 2 OS=Homo sapiens OX=9606 GN=SREBF2 PE=1 SV=2	10	SREBF2	16773.5	16967	19061.3	22457.6	26979.4	25206.8	17600.6	1268.69	7.20823	24881.2	2278.44	9.15726	16773.5	14512.6	15814.3	18645.9	22034.3	19244.4	15700.1	1134.77	7.22777	19974.9	1808.45	9.05362	0.347408	0.0256314	1.59123	11967.5	14142.3	12351.7	0.0371969	1.42949
AEEPAGTSL	Peroxisome assembly protein 26 OS=Homo sapiens OX=9606 GN=PEX26 PE=1 SV=2	9	PEX26	106374	151783	139573	225478	248717	312153	132576	23499.1	17.725	262116	44864	17.1161	106374	129826	115798	187209	203129	238317	117333	11801.5	10.0581	209552	26152.5	12.4802	0.836703	0.00510004	2.29243	120156	130375	152959	0.220957	0.655691
AEEPHALEL	Protein SFI1 homolog OS=Homo sapiens OX=9606 GN=SFI1 PE=1 SV=2	9	SFI1	11531.3	11961.6	12149.2	17339.4	21711.9	25627	11880.7	316.796	2.66648	21559.4	4145.9	19.2301	11531.3	10231.3	10079.7	14396.5	17732.2	19565.3	10614.1	797.941	7.51776	17231.3	2620.55	15.2081	0.699054	0.0138735	1.85781	9240.1	11381.1	12557.6	0.699769	0.155045
AEFEDLDSL	Eukaryotic translation initiation factor 4B OS=Homo sapiens OX=9606 GN=EIF4B PE=1 SV=2	9	EIF4B	19531.5	27339.8	24178.4	39081.1	38349.1	40826.6	23683.2	3927.59	16.5838	39418.9	1272.82	3.22896	19531.5	23384.9	20059.8	32448	31320	31169.5	20992.1	2088.99	9.95134	31645.9	698.779	2.20812	0.592171	0.00111071	2.9544	20826.2	20102.1	20005.6	0.610405	0.214382
AEFEDLDSLL	Eukaryotic translation initiation factor 4B OS=Homo sapiens OX=9606 GN=EIF4B PE=1 SV=2	10	EIF4B	53731.2	98816.8	117395	87521.6	92627.2	176480	89981.1	32738.9	36.3842	118876	49951.3	42.0197	53731.2	84522.3	97398	72666.9	75649.3	134735	78550.5	22437.6	28.5645	94350.6	35006.1	37.1022	0.26441	0.546383	0.262503	46639.9	48554.1	86477.4	0.381919	0.418028
AEFHTELERL	26S proteasome non-ATPase regulatory subunit 8 OS=Homo sapiens OX=9606 GN=PSMD8 PE=1 SV=2	10	PSMD8	75976.6	91603.3	89505.1	148238	158995	184074	85695	8481.53	9.89735	163769	18388.8	11.2285	75976.6	78352.3	74258.6	123078	129852	140533	76195.8	2055.65	2.69785	131155	8800.26	6.70984	0.783484	0.000459447	3.33776	78995.2	83343.4	90198.6	0.0828978	1.08146
AEFKEAFQL	Myosin light polypeptide 6 OS=Homo sapiens OX=9606 GN=MYL6 PE=1 SV=2	9	MYL6	321667	363879	414060	797181	800329	739693	366535	46254	12.6193	779068	34135.4	4.38157	321667	311242	343528	661878	653635	564728	325479	16477.4	5.06251	626747	53868	8.59486	0.945319	0.000755265	3.1219	424814	419523	362460	0.0255241	1.59305
AEFLPDPSAL	BRISC and BRCA1-A complex member 2 OS=Homo sapiens OX=9606 GN=BABAM2 PE=1 SV=2	10	BABAM2	10607.9	12463.2	13948	14139	19006	23563.5	12339.7	1673.44	13.5614	18902.9	4713.09	24.9332	10607.9	10660.3	11572	11739.3	15522.4	17989.8	10946.8	542.13	4.95242	15083.8	3148.29	20.872	0.462497	0.0883262	1.05391	7534.62	9962.74	11546.4	0.35391	0.451107
AEFNDSDSGISL	Nuclear factor erythroid 2-related factor 2 OS=Homo sapiens OX=9606 GN=NFE2L2 PE=1 SV=3	12	NFE2L2	36824.5	65396.9	45129.7	76908.6	85925.3	110661	49117	14697.6	29.9237	91164.9	17475.5	19.1691	36824.5	55936.8	37442.3	63855.2	70175.8	84485.4	43401.2	10860.6	25.0237	72838.8	10569.7	14.5111	0.746973	0.0281892	1.54992	40984.3	45041	54225.3	0.674039	0.171315
AEFPLDPQL	Pre-mRNA-splicing factor ATP-dependent RNA helicase DHX15 OS=Homo sapiens OX=9606 GN=DHX15 PE=1 SV=2	9	DHX15	19209.9	25221.6	26810.1	29191	35051.6	41211.4	23747.2	4008.88	16.8815	35151.3	6010.82	17.0998	19209.9	21573.2	22243.2	24236.5	28627	31463.3	21008.8	1593.46	7.58475	28108.9	3641.16	12.9537	0.420037	0.0364279	1.43857	15555.7	18373.7	20194.1	0.143345	0.843617
AEFPLEPML	ATP-dependent RNA helicase DHX8 OS=Homo sapiens OX=9606 GN=DHX8 PE=1 SV=1	9	DHX8	13800.9	21752	23297.7	24534.5	32365.5	44393.5	19616.9	5095.74	25.9763	33764.5	10003.2	29.6264	13800.9	18605.4	19329.2	20370.3	26433.1	33892.8	17245.1	3004.69	17.4234	26898.7	6773.25	25.1806	0.641348	0.0870129	1.06042	13074.3	16965.6	21753.4	0.995256	0.0020652
AEFQEHEHAL	RNA-binding protein 28 OS=Homo sapiens OX=9606 GN=RBM28 PE=1 SV=3	10	RBM28	133585	161189	167703	244717	272733	313199	154159	18112.9	11.7495	276883	34429.4	12.4346	133585	137872	139136	203182	222743	239116	136864	2909.59	2.1259	221680	17990.5	8.11554	0.695734	0.0012862	2.89069	130408	142963	153472	0.474806	0.323483
AEFVGVSHL	RNA-binding protein NOB1 OS=Homo sapiens OX=9606 GN=NOB1 PE=1 SV=1	9	NOB1	74923.4	83060.1	84869.6	131372	159290	161766	80951.1	5297.94	6.54462	150809	16878.4	11.1919	74923.4	71044.9	70412.8	109075	130093	123502	72127	2442.24	3.38603	120890	10749.7	8.89216	0.745084	0.0015598	2.80693	70007.7	83497.8	79267.6	0.265617	0.575744
AEGPITAL	Solute carrier family 12 member 9 OS=Homo sapiens OX=9606 GN=SLC12A9 PE=1 SV=1	8	SLC12A9	32306.4	39992.4	37118.6	55828.1	65404.8	81848.5	36472.5	3883.49	10.6477	67693.8	13160.4	19.441	32306.4	34207.2	30795.7	46352.6	53416.6	62488.2	32436.5	1709.45	5.27015	54085.8	8088.6	14.9551	0.737634	0.0105315	1.97751	29750.5	34284.5	40106.9	0.510397	0.292092
AEGPVGSTL	Caskin-2 OS=Homo sapiens OX=9606 GN=CASKIN2 PE=1 SV=2	9	CASKIN2	77641.3	93873.8	99728.6	140551	163942	197422	90414.6	11442.8	12.6559	167305	28583.9	17.0849	77641.3	80294.3	82740.7	116696	133893	150724	80225.4	2550.38	3.17901	133771	17014.2	12.7189	0.737635	0.00572748	2.24204	74899.2	85936.7	96739.3	0.433379	0.363132
AEHFLEQQM	T-complex protein 1 subunit gamma OS=Homo sapiens OX=9606 GN=CCT3 PE=1 SV=4	9	CCT3	32839.7	42756.6	49099.9	64400.2	76438.9	85593.1	41565.4	8195.29	19.7166	75477.4	10629.1	14.0825	32839.7	36571.6	40736.2	53469.8	62428.2	65347.1	36715.8	3950.2	10.7588	60415	6189.26	10.2446	0.718506	0.0050227	2.29906	34318.6	40068.4	41941.8	0.558737	0.252793
AEHPAGHLVL	Pumilio homolog 3 OS=Homo sapiens OX=9606 GN=PUM3 PE=1 SV=3	10	PUM3	30701.5	45669.9	48782.2	59586	72217.4	90138.8	41717.9	9666.56	23.1713	73980.7	15352.5	20.7521	30701.5	39063.4	40472.6	49472.7	58980.5	68817.6	36745.8	5281.78	14.3738	59090.2	9672.9	16.3697	0.68534	0.0246355	1.60844	31753.1	37855.5	44169.2	0.814348	0.0891897
AEIAHNVSS	60S ribosomal protein L32 OS=Homo sapiens OX=9606 GN=RPL32 PE=1 SV=2	9	RPL32	23075	29096.8	30567.6	52359.9	54084.1	71537.9	27579.8	3969.94	14.3944	59327.3	10609.8	17.8835	23075	24887.7	25360.6	43473	44170.9	54616.5	24441.1	1206.47	4.93625	47420.1	6241.98	13.1631	0.956189	0.00332083	2.47875	27902.3	28350.2	35054.5	0.0680966	1.16687
AEIDAHLVAL	Proteasome subunit alpha type-6 OS=Homo sapiens OX=9606 GN=PSMA6 PE=1 SV=1	10	PSMA6	14851.4	19961.3	19505.4	25843.6	28902.7	34872	18106	2827.76	15.6178	29872.8	4591.72	15.3709	14851.4	17073.7	16182.8	21457.3	23605	26623.5	16036	1118.4	6.97432	23895.3	2595.3	10.8611	0.575411	0.00854227	2.06843	13771.9	15150.5	17087.8	0.578631	0.237598
AEIDSIHQL	Syntaxin-18 OS=Homo sapiens OX=9606 GN=STX18 PE=1 SV=1	9	STX18	78900.3	105899	110116	153682	158248	201583	98305.2	16936.9	17.2289	171171	26436.3	15.4444	78900.3	90580.3	91358.6	127598	129242	153901	86946.4	6979.01	8.0268	136914	14734.3	10.7617	0.655067	0.00605275	2.21805	81896.3	82951.5	98778.3	0.897724	0.0468573
AEIGAVTL	tRNA-splicing endonuclease subunit Sen34 OS=Homo sapiens OX=9606 GN=TSEN34 PE=1 SV=1	8	TSEN34	65675.4	86780.3	86327.4	119235	140926	166104	79594.4	12056.3	15.1472	142088	23456.2	16.5082	65675.4	74227	71622.2	98997.4	115096	126814	70508.2	4383.29	6.21671	113636	13965.6	12.2898	0.688552	0.00696656	2.15698	63539.6	73871.9	81393.1	0.69523	0.157871
AEIITDLL	Far upstream element-binding protein 1 OS=Homo sapiens OX=9606 GN=FUBP1 PE=1 SV=3	8	FUBP1	62993.6	71939.7	73471.2	94747.2	116828	120864	69468.2	5659.16	8.14641	110813	14058.8	12.687	62993.6	61533.1	60956	78666.1	95414.3	92274.7	61827.6	1050.25	1.69868	88785	8902.73	10.0273	0.522066	0.00647816	2.18855	50490.4	61239.8	59224.8	0.22231	0.653041
AEIQGVIDA	AP-3 complex subunit mu-2 OS=Homo sapiens OX=9606 GN=AP3M2 PE=2 SV=1	9	AP3M2	7135.39	9554.66	10730.1	12313.7	14595.6	22200.4	9140.05	1832.87	20.0531	16369.9	5176.66	31.623	7135.39	8172.51	8902.31	10223.8	11920.4	16949.2	8070.07	887.904	11.0024	13031.1	3497.59	26.8403	0.691306	0.0758872	1.11983	6561.93	7650.86	10878.5	0.843406	0.0739636
AEISQPPAL	Transcription factor 25 OS=Homo sapiens OX=9606 GN=TCF25 PE=1 SV=1	9	TCF25	86085.7	99214.1	114266	162310	174943	210328	99855.2	14101	14.1214	182527	24891.1	13.6369	86085.7	84862.1	94801.5	134762	142877	160578	88583.1	5419.93	6.11846	146072	13201	9.03733	0.72158	0.00221849	2.65394	86494.4	91703.2	103064	0.423559	0.373086
AEISSNTSQL	HMG box transcription factor BBX OS=Homo sapiens OX=9606 GN=BBX PE=1 SV=1	10	BBX	10505.5	11446.3	12180	10326.6	13714.1	15018.3	11377.3	839.397	7.37784	13019.7	2421.7	18.6003	10505.5	9790.53	10105.3	8573.91	11200.4	11465.9	10133.8	358.334	3.53605	10413.4	1598.57	15.351	0.0392715	0.782208	0.106678	5503	7188.76	7359.17	0.00533306	2.27302
AEITDAEGL	Dynactin subunit 1 OS=Homo sapiens OX=9606 GN=DCTN1 PE=1 SV=3	9	DCTN1	20945.2	32735.1	34436.2	49089.1	51182.6	68081.9	29372.2	7347.33	25.0146	56117.9	10413.9	18.5572	20945.2	27999.7	28570.3	40757.4	41801.2	51977.9	25838.4	4247.21	16.4376	44845.5	6198.86	13.8227	0.795446	0.0118642	1.92576	26159.3	26829.3	33361	0.430269	0.36626
AEITDKLGL	ADP-ribosylation factor 3 OS=Homo sapiens OX=9606 GN=ARF3 PE=1 SV=2	9	ARF3	120261	136179	148523	220228	230111	229058	134987	14168.7	10.4963	226466	5427.29	2.39652	120261	116480	123223	182850	187933	174877	119988	3380.14	2.81706	181887	6581.3	3.61835	0.600151	0.000131858	3.87989	117359	120621	112241	0.357211	0.447075
AEKVEIATL	Proteasome subunit alpha type-4 OS=Homo sapiens OX=9606 GN=PSMA4 PE=1 SV=1	9	PSMA4	47009.8	52753.6	48449.6	73947.6	80310.1	86515.2	49404.3	2988.58	6.04922	80257.6	6283.94	7.82971	47009.8	45122.5	40196.6	61396.8	65589.8	66051	44109.6	3517.74	7.97499	64345.9	2564.4	3.98534	0.544755	0.00129194	2.88876	39406.3	42097.6	42393.6	0.27833	0.555439
AELDEKISAL	MAP3K12-binding inhibitory protein 1 OS=Homo sapiens OX=9606 GN=MBIP PE=1 SV=2	10	MBIP	43238.3	45613.2	47351.7	76736.8	79290.4	80376.9	45401.1	2064.88	4.54808	78801.4	1868.67	2.37136	43238.3	39014.9	39285.8	63712.6	64757.1	61364.7	40513	2364.1	5.8354	63278.1	1737.39	2.74564	0.643322	0.000177304	3.75128	40892.7	41563.1	39385.8	0.949921	0.0223125
AELTGDHQL	U5 small nuclear ribonucleoprotein 200 kDa helicase OS=Homo sapiens OX=9606 GN=SNRNP200 PE=1 SV=2	9	SNRNP200	26159.3	37302.5	32422.3	52417	58205.9	60848.3	31961.4	5585.86	17.4769	57157.1	4312.38	7.54479	26159.3	31906.5	26899.5	43520.5	47537.2	46455.4	28321.8	3126.42	11.0389	45837.7	2078.4	4.53426	0.694623	0.00127402	2.89482	27932.8	30510.9	29816.5	0.605578	0.21783
AEMAQNAVRL	Catenin beta-1 OS=Homo sapiens OX=9606 GN=CTNNB1 PE=1 SV=1	10	CTNNB1	279742	324083	327708	424817	474086	490069	310511	26708.4	8.60142	462991	34011.7	7.34609	279742	277202	271886	352714	387189	374149	276277	4009.02	1.45109	371351	17407.1	4.68751	0.426669	0.000769366	3.11387	226383	248510	240141	0.00520738	2.28338
AENVAVPEA	Eukaryotic translation initiation factor 3 subunit B OS=Homo sapiens OX=9606 GN=EIF3B PE=1 SV=3	9	EIF3B	29513.5	40432.8	35450.3	63072.7	66612.9	78376.8	35132.2	5466.57	15.56	69354.1	8011.85	11.5521	29513.5	34583.9	29411.7	52367.6	54403.3	59837.7	31169.7	2957.23	9.48753	55536.2	3861.78	6.95362	0.833284	0.000970963	3.0128	33611.2	34917.7	38405.7	0.114954	0.939474
AEPDIIEQL	Kelch-like protein 7 OS=Homo sapiens OX=9606 GN=KLHL7 PE=1 SV=2	9	KLHL7	247152	267963	281776	385238	417493	424752	265630	17429.7	6.56164	409161	21033.6	5.14065	247152	229200	233778	319853	340970	324282	236710	9328	3.94069	328368	11135.5	3.39116	0.472194	0.000398083	3.40003	205292	218845	208134	0.0186933	1.72831
AEPPPPPEPARI	CD99 antigen-like protein 2 OS=Homo sapiens OX=9606 GN=CD99L2 PE=1 SV=1	12	CD99L2	57055.4	83418.2	80563.7	85332.8	102560	124888	73679.1	14467.1	19.6354	104260	19832.5	19.0221	57055.4	71351.2	66840.3	70849.6	83761.5	95347.4	65082.3	7308.28	11.2293	83319.5	12254.9	14.7083	0.356389	0.0912403	1.03981	45473.5	53760.7	61196.9	0.134496	0.871292
AEQMPQHTL	Chromodomain-helicase-DNA-binding protein 9 OS=Homo sapiens OX=9606 GN=CHD9 PE=1 SV=2	9	CHD9	22118.6	24151.9	30406.4	33539.4	34821.6	38787.9	25559	4319.37	16.8996	35716.3	2736.25	7.66107	22118.6	20658.2	25226.9	27846.9	28439.1	29613.1	22667.9	2333.39	10.2938	28633	898.942	3.13953	0.337029	0.0144723	1.83946	17873	18253.1	19006.6	0.0365188	1.43748
AEQPPHLTP	Phosphoserine phosphatase OS=Homo sapiens OX=9606 GN=PSPH PE=1 SV=2	9	PSPH	144546	176461	189766	287439	315167	364783	170258	23239.2	13.6494	322463	39184.7	12.1517	144546	150935	157441	238653	257400	278498	150974	6447.26	4.27044	258183	19934	7.72088	0.774096	0.000894928	3.04821	153175	165207	178748	0.14942	0.825591
AEQQGKGVAL	Eukaryotic translation initiation factor 4 gamma 1 OS=Homo sapiens OX=9606 GN=EIF4G1 PE=1 SV=4	10	EIF4G1	61785.9	60681.5	75029.1	122685	131668	120148	65832.1	7983.88	12.1276	124834	6053.02	4.84887	61785.9	51903.5	62248.5	101862	107534	91728.4	58646	5843.73	9.96442	100375	8007.11	7.97721	0.775294	0.00188084	2.72565	65378.2	69018.7	58874.1	0.267854	0.572101
AETDPGMVHL	CCR4-NOT transcription complex subunit 2 OS=Homo sapiens OX=9606 GN=CNOT2 PE=1 SV=1	10	CNOT2	23546	29151.8	34103.2	51912.7	52522.3	54963.8	28933.6	5281.98	18.2555	53132.9	1614.57	3.03874	23546	24934.8	28294	43101.8	42895.4	41962.7	25591.6	2441.2	9.53907	42653.3	606.876	1.42281	0.736989	0.000300346	3.52238	27664.1	27531.6	26933	0.279306	0.55392
AETGQVQKI	Clathrin heavy chain 1 OS=Homo sapiens OX=9606 GN=CLTC PE=1 SV=5	9	CLTC	272483	327393	348413	606196	621462	646898	316096	39205.5	12.403	624852	20562.1	3.29071	272483	280034	289064	503308	507553	493882	280527	8301.45	2.95924	501581	6997.03	1.39499	0.838344	3.85846e-06	5.41359	323039	325763	316989	0.00160985	2.79321
AETPDIKL	40S ribosomal protein S5 OS=Homo sapiens OX=9606 GN=RPS5 PE=1 SV=4	8	RPS5	23020.5	29439.9	31710	52923.8	58976.4	63971.4	28056.8	4506.81	16.0632	58623.9	5532.22	9.43681	23020.5	25181.2	26308.5	43941.2	48166.5	48839.7	24836.7	1670.81	6.72716	46982.5	2655.21	5.65149	0.919647	0.000256904	3.59023	28202.9	30914.7	31346.9	0.0181546	1.74101
AEVEPGVHL	Putative PIP5K1A and PSMD4-like protein OS=Homo sapiens OX=9606 GN=PIPSL PE=5 SV=1	9	PIPSL	75905.2	94864.7	105479	160694	166577	192893	92082.9	14981.8	16.2699	173388	17146.3	9.88899	75905.2	81141.9	87511.5	133420	136045	147267	81519.5	5812.36	7.13003	138910	7354.84	5.29467	0.768936	0.000447684	3.34903	85632.9	87317.6	94520.3	0.15203	0.818071
AEVGDGTTSV	T-complex protein 1 subunit eta OS=Homo sapiens OX=9606 GN=CCT7 PE=1 SV=2	10	CCT7	8667.9	9209.59	9594.34	14928.2	13687.7	17236.5	9157.28	465.432	5.08264	15284.1	1800.96	11.7832	8667.9	7877.36	7960.03	12394.5	11178.9	13159.4	8168.43	434.525	5.31957	12244.2	998.781	8.15715	0.583973	0.00292102	2.53446	7955.16	7174.94	8446.11	0.526648	0.278479
AEVGDGTTSVTL	T-complex protein 1 subunit eta OS=Homo sapiens OX=9606 GN=CCT7 PE=1 SV=2	12	CCT7	116277	149950	147981	210324	221749	257483	138070	18898.3	13.6875	229852	24601.3	10.7031	116277	128259	122774	174627	181104	196578	122437	5997.84	4.89873	184103	11278.9	6.12639	0.588477	0.00111884	2.95123	112081	116238	126170	0.475092	0.323222
AEVGDGTTSVTLL	T-complex protein 1 subunit eta OS=Homo sapiens OX=9606 GN=CCT7 PE=1 SV=2	13	CCT7	69661.6	72192.2	75221.3	118970	122631	139822	72358.4	2783.57	3.84692	127141	11133.4	8.75676	69661.6	61749.1	62408	98777.5	100154	106749	64606.2	4390.46	6.79572	101893	4260.71	4.18154	0.657314	0.00045558	3.34144	63398.4	64281.9	68514.5	0.803941	0.0947759
AGGHKLGLGLEFQA	Voltage-dependent anion-selective channel protein 1 OS=Homo sapiens OX=9606 GN=VDAC1 PE=1 SV=2	14	VDAC1	80211.5	95444.3	106615	181654	216067	234299	94090.3	13253.8	14.0862	210673	26733.6	12.6896	80211.5	81637.6	88454.1	150822	176463	178878	83434.4	4405.29	5.27994	168721	15547.8	9.21507	1.01593	0.000794787	3.09975	96802.5	113260	114809	0.0168636	1.77305
AGGHKVGLALELEA	Voltage-dependent anion-selective channel protein 2 OS=Homo sapiens OX=9606 GN=VDAC2 PE=1 SV=2	14	VDAC2	81591.8	101763	102746	156406	177756	178739	95366.7	11939.6	12.5196	170967	12619.8	7.38139	81591.8	87042.1	85243.8	129860	145175	136461	84625.9	2777.18	3.28172	137165	7681.64	5.60029	0.696743	0.000369416	3.43248	83348.2	93177.7	87584.7	0.355405	0.449276
AGMALGIQK	Protein YIF1A OS=Homo sapiens OX=9606 GN=YIF1A PE=1 SV=2	9	YIF1A	39935.8	46927	52227.9	84961.3	85032.2	93217.9	46363.6	6165.38	13.2979	87737.2	4746.63	5.41005	39935.8	40138.7	43331.3	70541.1	69446.5	71168.3	41135.3	1904.51	4.62988	70385.3	871.449	1.23811	0.774898	1.73272e-05	4.76127	45275.5	44572.9	45678.1	0.0243305	1.61385
AGVPLFLLE	Sodium- and chloride-dependent GABA transporter 1 OS=Homo sapiens OX=9606 GN=SLC6A1 PE=1 SV=2	9	SLC6A1	7318.32	12670.4	12579.5	18167.5	15696.8	21922.4	10856.1	3064.12	28.2249	18595.6	3134.81	16.8579	7318.32	10837.5	10436.7	15084	12819.7	16736.9	9530.84	1926.55	20.2139	14880.2	1966.55	13.2159	0.642719	0.0281592	1.55038	9681.36	8228.08	10742.3	0.98887	0.0048607
AIDSGSSAAQLPQK	Syndecan-3 OS=Homo sapiens OX=9606 GN=SDC3 PE=1 SV=2	14	SDC3	16753.9	23131.9	21016	33631.3	39874.7	46612.6	20300.6	3248.64	16.0027	40039.5	6492.25	16.2146	16753.9	19785.7	17436.1	27923.2	32565.9	35587	17991.9	1590.52	8.84019	32025.4	3860.4	12.0542	0.831868	0.00433536	2.36297	17922	20901.8	22840.8	0.206108	0.685905
AILETAPKEV	Ribosome-binding protein 1 OS=Homo sapiens OX=9606 GN=RRBP1 PE=1 SV=5	10	RRBP1	55599.1	59940.4	70721.8	103926	111787	112002	62087.1	7786.54	12.5413	109238	4601.98	4.2128	55599.1	51269.6	58674.9	86286.8	91297.4	85509.2	55181.2	3720.29	6.74194	87697.8	3141.47	3.58216	0.668363	0.00031915	3.49601	55381.6	58597.5	54882.4	0.674246	0.171182
AIQDKLFQV	MICOS complex subunit MIC25 OS=Homo sapiens OX=9606 GN=CHCHD6 PE=1 SV=1	9	CHCHD6	91272.6	101099	110812	167660	191502	196375	101061	9769.75	9.66716	185179	15366.1	8.29796	91272.6	86474.4	91936.1	139204	156402	149925	89894.4	2980.27	3.3153	148510	8685.64	5.84852	0.724257	0.000380557	3.41958	89345.4	100383	96226.2	0.211429	0.674836
AIQEQITRV	CCR4-NOT transcription complex subunit 1 OS=Homo sapiens OX=9606 GN=CNOT1 PE=1 SV=2	9	CNOT1	17037.8	20573.5	20271.8	28583.9	34365.5	37641.1	19294.3	1960.07	10.1588	33530.2	4586.01	13.6773	17037.8	17597.4	16818.7	23732.5	28066.6	28737.6	17151.3	401.583	2.34142	26845.5	2716.79	10.1201	0.646367	0.0036233	2.4409	15232.2	18014	18444.7	0.942695	0.0256288
AISDFYYTV	Selenoprotein N OS=Homo sapiens OX=9606 GN=SELENON PE=1 SV=5	9	SELENON	13366.9	15082.3	12454.6	23328.2	19270.5	22822.8	13634.6	1334.15	9.78503	21807.2	2211.31	10.1403	13366.9	12900.6	10333.1	19368.8	15738.4	17424.3	12200.2	1633.67	13.3905	17510.5	1816.76	10.3753	0.521319	0.0196971	1.7056	12431.5	10101.4	11183.5	0.453388	0.34353
AISEYIATK	DNA mismatch repair protein Msh2 OS=Homo sapiens OX=9606 GN=MSH2 PE=1 SV=1	9	MSH2	38376.2	43022.4	50398.4	69452.9	74205.7	88240.6	43932.3	6062.54	13.7997	77299.8	9768.52	12.6372	38376.2	36798.9	41813.5	57664.9	60604.4	67368.4	38996.2	2564.12	6.5753	61879.2	4975.74	8.04105	0.666122	0.00209991	2.6778	37011.1	38897.8	43239.1	0.775992	0.110143
AIVDKVPSV	Coatomer subunit gamma-1 OS=Homo sapiens OX=9606 GN=COPG1 PE=1 SV=1	9	COPG1	5.61189e+06	6.39392e+06	6.58638e+06	1.06058e+07	1.14039e+07	1.18416e+07	6.1974e+06	516115	8.32793	1.12838e+07	626613	5.55322	5.61189e+06	5.469e+06	5.46445e+06	8.80573e+06	9.31367e+06	9.04065e+06	5.51511e+06	83843.3	1.52025	9.05335e+06	254210	2.80792	0.715061	2.15637e-05	4.66628	5.65179e+06	5.9778e+06	5.80257e+06	0.0492558	1.30754
ALADFAELI	Lysosomal Pro-X carboxypeptidase OS=Homo sapiens OX=9606 GN=PRCP PE=1 SV=1	9	PRCP	6191.44	7811.75	9138.12	10918.1	18453	23820.7	7713.77	1475.78	19.1318	17730.6	6481.6	36.556	6191.44	6681.73	7581.51	9064.98	15070.7	18186.2	6818.23	705.019	10.3402	14107.3	4636.31	32.8646	1.04897	0.0545373	1.26331	5818.18	9672.85	11672.5	0.274036	0.562192
ALADGVQKV	Apolipoprotein L1 OS=Homo sapiens OX=9606 GN=APOL1 PE=1 SV=5	9	APOL1	186821	209932	239340	359459	395070	373930	212031	26322.4	12.4144	376153	17909.4	4.76119	186821	179564	198571	298449	322657	285481	188319	9591.27	5.09311	302196	18869	6.24395	0.682307	0.000738158	3.13185	191554	207091	183231	0.561512	0.250641
ALADLQEAV	Protein TANC1 OS=Homo sapiens OX=9606 GN=TANC1 PE=1 SV=3	9	TANC1	29294.2	35420.5	37809.2	57574.3	59040.1	76485.7	34174.6	4392.14	12.852	64366.7	10520.9	16.3453	29294.2	30296.7	31368.7	47802.4	48218.5	58393.9	30319.9	1037.49	3.42181	51471.6	5998.49	11.654	0.763513	0.00383975	2.4157	30681.1	30948.1	37479	0.303425	0.517948
ALAEALKEV	Protein SHQ1 homolog OS=Homo sapiens OX=9606 GN=SHQ1 PE=1 SV=2	9	SHQ1	56151.5	69705.4	62277.5	104162	108803	113966	62711.5	6787.36	10.8232	108977	4903.95	4.49999	56151.5	59622.1	51669	86483.2	88859.9	87008.3	55814.2	3987.23	7.14376	87450.5	1248.54	1.42771	0.647834	0.000195188	3.70955	55507.6	57033.1	55844.7	0.900003	0.0457559
ALAEIAKAEL	Splicing factor, proline- and glutamine-rich OS=Homo sapiens OX=9606 GN=SFPQ PE=1 SV=2	10	SFPQ	25926.3	33691	32510.9	44223.8	43478.6	46226.2	30709.4	4184.07	13.6247	44642.8	1420.92	3.18286	25926.3	28817.4	26972.9	36717.8	35509.3	35291.9	27238.9	1463.75	5.37374	35839.7	768.236	2.14353	0.395891	0.000839676	3.07589	23566.7	22791	22651.4	0.0089708	2.04717
ALAGDQPSV	Filamin-A OS=Homo sapiens OX=9606 GN=FLNA PE=1 SV=4	9	FLNA	187812	235290	247576	375400	393378	443120	223559	31561.4	14.1177	403966	35079.7	8.68382	187812	201253	205403	311684	321275	338305	198156	9195.38	4.64047	323755	13482.6	4.16443	0.708263	0.000183106	3.7373	200049	206204	217135	0.256613	0.590721
ALASHLIEA	EH domain-containing protein 2 OS=Homo sapiens OX=9606 GN=EHD2 PE=1 SV=2	9	EHD2	499935	612657	648330	960321	985889	1.0533e+06	586974	77459.7	13.1964	999835	48030.3	4.80382	499935	524032	537893	797330	805183	804151	520620	19207.5	3.68935	802221	4267.57	0.53197	0.623769	1.57184e-05	4.80359	511751	516791	516129	0.635952	0.196576
ALASLLQEL	Neurosecretory protein VGF OS=Homo sapiens OX=9606 GN=VGF PE=1 SV=2	9	VGF	8564.14	11749.8	10309.5	15114.6	18244.1	20924	10207.8	1595.26	15.6279	18094.2	2907.6	16.0692	8564.14	10050.1	8553.35	12549.3	14900.1	15974.7	9055.87	861.058	9.50829	14474.7	1751.89	12.1032	0.676607	0.00859739	2.06563	8054.5	9563.34	10253.1	0.788575	0.103157
ALASVIKEL	Intraflagellar transport protein 81 homolog OS=Homo sapiens OX=9606 GN=IFT81 PE=1 SV=1	9	IFT81	121532	126920	150143	159603	174664	181535	132865	15203.9	11.4431	171934	11218	6.52456	121532	108560	124568	132514	142650	138595	118220	8502.12	7.19178	137920	5101.29	3.69873	0.222355	0.026262	1.58067	85051.9	91557	88954.7	0.00484619	2.3146
ALATLIHQV	COP9 signalosome complex subunit 7a OS=Homo sapiens OX=9606 GN=COPS7A PE=1 SV=1	9	COPS7A	73114.9	87301	99883.1	113212	127514	143950	86766.3	13392.1	15.4346	128225	15381.3	11.9955	73114.9	74672.4	82868.8	93997.2	104141	109900	76885.4	5239.99	6.81533	102680	8051.77	7.84164	0.417369	0.00965701	2.01516	60330.3	66841.1	70537.5	0.0610279	1.21447
ALDDFSISV	WD repeat-containing protein 36 OS=Homo sapiens OX=9606 GN=WDR36 PE=1 SV=1	9	WDR36	5720.65	4521.76	4402.24	8136.69	7992.95	9846.22	4881.55	729.132	14.9365	8658.62	1031	11.9073	5720.65	3867.66	3652.36	6755.68	6527.9	7517.22	4413.55	1137.08	25.7634	6933.6	518.102	7.47234	0.651664	0.0250518	1.60116	4336	4189.81	4824.78	0.959842	0.0178003
ALDESPYGV	17-beta-hydroxysteroid dehydrogenase 14 OS=Homo sapiens OX=9606 GN=HSD17B14 PE=1 SV=1	9	HSD17B14	167217	206201	205801	298098	318548	372719	193073	22393	11.5982	329788	38559.2	11.6921	167217	176373	170744	247503	260161	284556	171445	4617.98	2.69357	264073	18834.1	7.13214	0.623197	0.00116481	2.93375	158855	166979	182637	0.80659	0.0933471
ALDEVFTKV	Neudesin OS=Homo sapiens OX=9606 GN=NENF PE=1 SV=1	9	NENF	95951.7	110619	119326	212013	229971	234830	108632	11813.3	10.8746	225605	12018.9	5.32743	95951.7	94617	99000.2	176029	187819	179284	96522.9	2246.74	2.32768	181044	6089.33	3.36346	0.907396	2.28833e-05	4.64048	112981	120548	115070	0.00164073	2.78496
ALDGGNKHFL	Melanocyte protein PMEL OS=Homo sapiens OX=9606 GN=PMEL PE=1 SV=2	10	PMEL	601214	731696	776489	1.35398e+06	1.5378e+06	1.48401e+06	703133	91061.6	12.9508	1.4586e+06	94507.4	6.47934	601214	625851	644221	1.12418e+06	1.25593e+06	1.13299e+06	623762	21579.2	3.45953	1.17103e+06	73659.2	6.29011	0.908712	0.000247049	3.60722	721531	806097	727185	0.0130452	1.88455
ALDQEIIEV	40S ribosomal protein S17 OS=Homo sapiens OX=9606 GN=RPS17 PE=1 SV=2	9	RPS17	8085.08	6720.27	8052.3	9842.42	15290.5	14128.3	7619.22	778.687	10.22	13087.1	2869.42	21.9256	8085.08	5748.14	6680.66	8171.9	12487.9	10786.4	6837.96	1176.39	17.2038	10482.1	2174.04	20.7405	0.616286	0.0630771	1.20013	5244.98	8015.13	6923.05	0.921713	0.0354045
ALDSTNVEA	Ras-related protein Rab-11A OS=Homo sapiens OX=9606 GN=RAB11A PE=1 SV=3	9	RAB11A	182049	231373	243705	361125	406004	471992	219042	32624.7	14.8943	413041	55767.5	13.5017	182049	197903	202191	299833	331587	360348	194048	10610.1	5.46775	330589	30270.1	9.15641	0.768626	0.0018034	2.74391	192442	212823	231283	0.228928	0.640301
ALFDGDPHL	Protein prune homolog 2 OS=Homo sapiens OX=9606 GN=PRUNE2 PE=1 SV=3	9	PRUNE2	692896	786600	883078	977712	1.04952e+06	1.02292e+06	787525	95094.2	12.0751	1.01672e+06	36301.5	3.57047	692896	672813	732653	811769	857147	780963	699454	30454	4.35397	816626	38323.9	4.69296	0.223447	0.014307	1.84445	521018	550144	501246	0.00148848	2.82726
ALFDGVVSK	Translation factor GUF1, mitochondrial OS=Homo sapiens OX=9606 GN=GUF1 PE=1 SV=1	9	GUF1	21125.5	28717.2	26695.5	40231	47773.6	57481.3	25512.7	3931.66	15.4106	48495.3	8647.81	17.8323	21125.5	24563.1	22148.1	33402.7	39017.1	43884.8	22612.2	1765.19	7.80634	38768.2	5245.49	13.5304	0.77777	0.00720038	2.14264	21438.9	25042.4	28166.6	0.359355	0.444477
ALFEEQGIGV	ATP-binding cassette sub-family A member 1 OS=Homo sapiens OX=9606 GN=ABCA1 PE=1 SV=3	10	ABCA1	53394.9	65433.3	67909.7	85621.6	91780.6	100548	62246	7764.59	12.474	92650	7500.95	8.09601	53394.9	55968	56341.9	71089.4	74957.9	76764.4	55234.9	1604.39	2.90467	74270.6	2899.28	3.90367	0.42721	0.000572983	3.24186	45627.4	48110.3	49269.8	0.00595139	2.22538
ALFEGKVQL	WD repeat-containing protein 19 OS=Homo sapiens OX=9606 GN=WDR19 PE=1 SV=2	9	WDR19	415893	450605	491295	638412	685454	653375	452598	37740.5	8.33865	659080	24034.3	3.64665	415893	385422	407607	530057	559816	498827	402974	15754.9	3.90965	529566	30497.3	5.75892	0.394125	0.00308294	2.51104	340207	359307	320163	0.0121727	1.91461
ALGTDAEGQKV	Syntaxin-binding protein 3 OS=Homo sapiens OX=9606 GN=STXBP3 PE=1 SV=2	11	STXBP3	50245.2	57503.2	57763.7	74980.2	77737	79963.1	55170.7	4267.63	7.73532	77560.1	2496.17	3.21837	50245.2	49185	47924.1	62254.1	63488.4	61048.8	49118.1	1161.95	2.36562	62263.8	1219.83	1.95913	0.342138	0.00017344	3.76085	39956.6	40748.8	39183	0.000347404	3.45917
ALHDILTEI	Replication factor C subunit 5 OS=Homo sapiens OX=9606 GN=RFC5 PE=1 SV=1	9	RFC5	56405.3	67488.7	79596.5	104641	125274	121184	67830.2	11599.3	17.1005	117033	10924.8	9.33483	56405.3	57726	66037.8	86880.7	102312	92519.6	60056.4	5222	8.69516	93904.1	7808.27	8.31515	0.64487	0.00335897	2.47379	55762.7	65667	59381.9	0.961586	0.0170121
ALIEGAGILL	Mitochondrial import inner membrane translocase subunit Tim17-A OS=Homo sapiens OX=9606 GN=TIMM17A PE=1 SV=1	10	TIMM17A	43135	52576.7	49567	69804.9	89543.1	95821.2	48426.3	4823.09	9.95966	85056.4	13576.1	15.9613	43135	44971.1	41123.7	57957.1	73130.5	73155.8	43076.6	1924.38	4.46734	68081.2	8767.67	12.8783	0.66035	0.00849339	2.07092	37198.7	46937.4	46953.7	0.865495	0.0627354
ALIEKLVEL	DNA polymerase alpha subunit B OS=Homo sapiens OX=9606 GN=POLA2 PE=1 SV=2	9	POLA2	15091.8	19248.7	21177	16342.6	21457.8	16128.8	18505.8	3109.91	16.805	17976.4	3016.9	16.7826	15091.8	16464.2	17569.7	13568.8	17524.8	12313.7	16375.2	1241.37	7.58079	14469.1	2719.68	18.7965	-0.178539	0.33141	0.479634	8708.88	11248	7903.34	0.0045876	2.33841
ALIEVGEGV	Paraneoplastic antigen-like protein 8A OS=Homo sapiens OX=9606 GN=PNMA8A PE=1 SV=2	9	PNMA8A	67612.1	83837	85185.2	116083	132882	162476	78878.1	9779.87	12.3987	137147	23489	17.1268	67612.1	71709.4	70674.6	96380.5	108526	124045	69998.7	2130.63	3.04381	109650	13866.2	12.6459	0.64751	0.00807014	2.09312	61860	69655.4	79615.6	0.946357	0.0239451
ALIEVPDGFTA	Aminopeptidase B OS=Homo sapiens OX=9606 GN=RNPEP PE=1 SV=2	11	RNPEP	45674.7	60489.8	53560.7	69238.5	85763.6	101067	53241.7	7412.68	13.9227	85356.5	15918.4	18.6493	45674.7	51739.5	44437	57486.9	70043.8	77161.1	47283.8	3908.12	8.26525	68230.6	9961.66	14.6	0.529074	0.0275178	1.56039	36896.9	44956.3	49524.4	0.464934	0.332608
ALIQFLEQV	Carboxypeptidase N catalytic chain OS=Homo sapiens OX=9606 GN=CPN1 PE=1 SV=1	9	CPN1	32238.4	44282.6	41815.6	60618.6	70464.3	81247.8	39445.5	6362.26	16.1292	70776.9	10318.1	14.5784	32238.4	37876.8	34692.6	50330	57548.7	62029.6	34936	2827.07	8.09214	56636.1	5902.93	10.4226	0.697009	0.0045565	2.34137	32303.4	36936.5	39812.5	0.631533	0.199604
ALKDLINEA	Proliferating cell nuclear antigen OS=Homo sapiens OX=9606 GN=PCNA PE=1 SV=1	9	PCNA	63830.4	65964.4	74726.5	62854	68551.3	65027.1	68173.8	5774.24	8.46988	65477.5	2875.25	4.39121	63830.4	56422.2	61997.4	52186	55986.4	49645.7	60750	3858.41	6.3513	52606	3191.14	6.06612	-0.207656	0.0479657	1.31907	33494.6	35933.8	31864.2	0.000432271	3.36424
ALLDGTVFEI	Protein DGCR6 OS=Homo sapiens OX=9606 GN=DGCR6 PE=1 SV=3	10	DGCR6	4741.43	4942.77	4077.49	7823.89	6411.72	7109.8	4587.23	452.777	9.87038	7115.14	706.097	9.92388	4741.43	4227.76	3382.93	6495.97	5236.5	5428.06	4117.37	685.946	16.6598	5720.18	678.646	11.8641	0.474335	0.0451471	1.34537	4169.31	3360.95	3483.9	0.395607	0.402737
ALLDKLYAL	U3 small nucleolar ribonucleoprotein protein IMP3 OS=Homo sapiens OX=9606 GN=IMP3 PE=1 SV=1	9	IMP3	1.61712e+06	1.75135e+06	1.95662e+06	3.74278e+06	3.88297e+06	3729407	1.77503e+06	170985	9.63275	3.78505e+06	85062.5	2.24733	1.61712e+06	1.49801e+06	1.62333e+06	3.10753e+06	3.17125e+06	2.84726e+06	1.57949e+06	70632.1	4.47184	3.04202e+06	171645	5.64248	0.945571	0.00016692	3.77749	1.99451e+06	2.03541e+06	1.82746e+06	0.00783669	2.10587
ALLEGLLEL	CD2 antigen cytoplasmic tail-binding protein 2 OS=Homo sapiens OX=9606 GN=CD2BP2 PE=1 SV=1	9	CD2BP2	8237.77	16013.5	12112.2	17330.4	17044.5	22944.5	12121.1	3887.88	32.0752	19106.5	3326.89	17.4124	8237.77	13697.1	10048.9	14389	13920.4	17517.2	10661.3	2780.67	26.082	15275.5	1955.46	12.8013	0.518845	0.0784258	1.10554	9235.31	8934.52	11243.1	0.652052	0.185718
ALLEGLTVV	Coatomer subunit zeta-1 OS=Homo sapiens OX=9606 GN=COPZ1 PE=1 SV=1	9	COPZ1	19568	26070.3	24362.7	38648.2	41698.9	54305.2	23333.7	3371.08	14.4472	44884.1	8300.28	18.4927	19568	22299.1	20212.7	32088.5	34055.8	41460	20693.3	1427.54	6.89856	35868.1	4941.57	13.7771	0.793539	0.00693455	2.15898	20595.4	21858.1	26610.3	0.310824	0.507486
ALLELLHEL	LEM domain-containing protein 2 OS=Homo sapiens OX=9606 GN=LEMD2 PE=1 SV=1	9	LEMD2	60003.1	72527.9	72395.7	120586	138030	127122	68308.9	7193.32	10.5306	128580	8812.68	6.85387	60003.1	62036.3	60063.7	100120	112730	97052.8	60701	1156.76	1.90567	103301	8308.76	8.04326	0.767061	0.000921649	3.03543	64260	72353.8	62291.5	0.150082	0.82367
ALLEMDARL	Exosome complex component RRP41 OS=Homo sapiens OX=9606 GN=EXOSC4 PE=1 SV=3	9	EXOSC4	17277.3	24190.4	22701.6	37195.1	40845.1	44418.3	21389.8	3638.49	17.0104	40819.5	3611.68	8.84793	17277.3	20691.1	18834.6	30882.1	33358.5	33911.7	18934.3	1709.1	9.02648	32717.4	1613.32	4.93108	0.789056	0.00052899	3.27655	19821.1	21410.5	21765.6	0.148014	0.829698
ALLENMEGLFL	Coatomer subunit zeta-1 OS=Homo sapiens OX=9606 GN=COPZ1 PE=1 SV=1	11	COPZ1	2150.84	2139.27	1872.56	3232.5	4457.3	3580	2054.22	157.43	7.66372	3756.6	631.21	16.8027	2150.84	1829.81	1553.59	2683.86	3640.31	2733.19	1844.74	298.906	16.2031	3019.12	538.533	17.8374	0.710708	0.0298637	1.52486	1722.58	2336.47	1754.25	0.742194	0.129483
ALLESSLRQA	G1/S-specific cyclin-D1 OS=Homo sapiens OX=9606 GN=CCND1 PE=1 SV=1	10	CCND1	81091.1	88895	98996	153670	158875	171181	89660.7	8976.99	10.0122	161242	8992	5.57671	81091.1	76035.8	82132.8	127589	129754	130690	79753.2	3261.28	4.08921	129344	1590.91	1.22998	0.697602	1.88848e-05	4.72389	81890.3	83280.4	83881	0.173408	0.76093
ALLGKIEKV	Polypeptide N-acetylgalactosaminyltransferase 2 OS=Homo sapiens OX=9606 GN=GALNT2 PE=1 SV=1	9	GALNT2	109409	111412	138638	162671	166618	173959	119820	16327.8	13.6269	167749	5728.36	3.41483	109409	95295.8	115022	135061	136079	132811	106576	10163.8	9.53669	134650	1672.09	1.2418	0.337341	0.00916572	2.03783	86686.6	87339.5	85242.3	0.0268951	1.57033
ALLNGEYLL	WD repeat-containing protein 18 OS=Homo sapiens OX=9606 GN=WDR18 PE=1 SV=2	9	WDR18	11617.2	18289.2	14195.2	16650.3	20231.9	24990.4	14700.5	3364.6	22.8876	20624.2	4183.87	20.2862	11617.2	15643.6	11777.2	13824.3	16523.6	19079.2	13012.6	2279.85	17.5202	16475.7	2627.79	15.9495	0.340427	0.159771	0.796502	8872.88	10605.4	12245.6	0.210711	0.676312
ALLNILSEV	Ubiquitin-like modifier-activating enzyme 6 OS=Homo sapiens OX=9606 GN=UBA6 PE=1 SV=1	9	UBA6	36182	37037.2	40287.8	49816.5	57365.5	65191.6	37835.7	2166.22	5.72534	57457.9	7687.96	13.3802	36182	31679.6	33425.1	41361.3	46850.8	49771.3	33762.2	2270.09	6.72376	45994.5	4269.88	9.28347	0.44605	0.0118635	1.92579	26547	30070.3	31944.8	0.107908	0.966946
ALLQSQSST	E3 ubiquitin-protein ligase BRE1A OS=Homo sapiens OX=9606 GN=RNF20 PE=1 SV=2	9	RNF20	6475.53	6993.62	7784.8	11821	11328.5	17406.6	7084.65	659.363	9.30693	13518.7	3376.05	24.9732	6475.53	5981.95	6458.72	9814.63	9252.05	13289.3	6305.4	280.24	4.44445	10785.3	2186.67	20.2745	0.77441	0.0244559	1.61162	6299.33	5938.25	8529.48	0.496767	0.303848
ALLSEVIQL	Neuronal membrane glycoprotein M6-b OS=Homo sapiens OX=9606 GN=GPM6B PE=1 SV=2	9	GPM6B	35931.1	42818.1	47516.1	58598.2	69354.8	70469	42088.4	5826.85	13.8443	66140.7	6555.67	9.91171	35931.1	36624.2	39422.1	48652.6	56642.6	53800.4	37325.8	1848.24	4.95164	53031.8	4050.07	7.63706	0.506686	0.00363069	2.44001	31226.7	36355	34530.8	0.148696	0.8277
ALMDEVVKA	Phosphoglycerate kinase 1 OS=Homo sapiens OX=9606 GN=PGK1 PE=1 SV=3	9	PGK1	393222	443647	455164	623179	656984	665298	430678	32944.7	7.64949	648487	22308.2	3.44004	393222	379470	377631	517409	536564	507930	383441	8520.49	2.22211	520634	14586.9	2.80176	0.441264	0.000148228	3.82907	332089	344383	326005	0.00252127	2.59838
ALMDQVHHM	S100P-binding protein OS=Homo sapiens OX=9606 GN=S100PBP PE=1 SV=1	9	S100PBP	35812.2	55493.9	48100.5	80811.5	93431.1	111113	46468.9	9941.8	21.3945	95118.6	15221.1	16.0023	35812.2	47466.3	39907	67095.7	76305.9	84830.7	41061.8	5912.29	14.3985	76077.4	8869.7	11.6588	0.88967	0.0047129	2.32671	43064.1	48975.5	54447	0.176538	0.753161
ALMDSSSSL	Meckelin OS=Homo sapiens OX=9606 GN=TMEM67 PE=1 SV=2	9	TMEM67	37754.7	47080.8	51560	115918	102214	121446	45465.2	7043.04	15.4911	113193	9901.5	8.74747	37754.7	40270.3	42777.2	96243.7	83479	92719.5	40267.4	2511.25	6.23643	90814.1	6592.26	7.25907	1.1733	0.000242329	3.6156	61772.2	53579.4	59510.3	0.00316307	2.49989
ALMDTDGSGKLNL	Calpain-3 OS=Homo sapiens OX=9606 GN=CAPN3 PE=1 SV=2	13	CAPN3	18438	23280	23841	19091.8	18530.3	19832.7	21853	2970.74	13.5942	19151.6	653.255	3.41097	18438	19912.4	19779.9	15851.4	15133.8	15141.5	19376.8	815.677	4.20956	15375.6	412.107	2.68027	-0.333684	0.00162168	2.79003	10173.9	9713.37	9718.3	4.33133e-05	4.36338
ALMEDAEIRL	Protein EFR3 homolog B OS=Homo sapiens OX=9606 GN=EFR3B PE=1 SV=2	10	EFR3B	38648.8	45374.6	47198.2	57981	61544.8	69550.6	43740.5	4502.89	10.2946	63025.5	5925.24	9.40133	38648.8	38810.9	39158.4	48140.1	50264.2	53099.3	38872.7	260.387	0.669846	50501.2	2488.07	4.92677	0.37756	0.00129221	2.88867	30897.8	32261.1	34080.8	0.00229509	2.6392
ALNEKLVNL	Eukaryotic translation initiation factor 3 subunit F OS=Homo sapiens OX=9606 GN=EIF3F PE=1 SV=1	9	EIF3F	494935	520562	552720	1.22977e+06	1.27139e+06	1.24401e+06	522739	28953.8	5.53886	1.24839e+06	21149.6	1.69415	494935	445259	458569	1.02105e+06	1.03835e+06	949751	466255	25714.5	5.51511	1.00305e+06	46962	4.68192	1.1052	6.45485e-05	4.19011	655340	666446	609580	0.00148541	2.82815
ALNELLQHV	Talin-1 OS=Homo sapiens OX=9606 GN=TLN1 PE=1 SV=3	9	TLN1	69588.2	75849.3	80772.6	135156	128183	143058	75403.4	5605.53	7.43406	135466	7442.38	5.49392	69588.2	64877.2	67013.6	112216	104688	109220	67159.7	2358.88	3.51235	108708	3790.07	3.48647	0.694791	8.66168e-05	4.0624	72023.9	67192.1	70100.5	0.252668	0.597449
ALNENINQV	Pantothenate kinase 2, mitochondrial OS=Homo sapiens OX=9606 GN=PANK2 PE=1 SV=3	9	PANK2	112881	143118	145544	189637	218318	250317	133848	18197.9	13.596	219424	30355.1	13.834	112881	122415	120752	157451	178302	191108	118683	5092.51	4.29087	175620	16988	9.67314	0.56535	0.00512091	2.29065	101057	114440	122659	0.439058	0.357478
ALNGHVEMV	Serine/threonine-protein phosphatase 6 regulatory ankyrin repeat subunit B OS=Homo sapiens OX=9606 GN=ANKRD44 PE=1 SV=3	9	ANKRD44	25627.7	30346.1	35159.1	51150.7	54795.7	61054.4	30377.6	4765.76	15.6884	55666.9	5009.01	8.99818	25627.7	25956.3	29170	42469.1	44752.1	46612.7	26918	1957.2	7.27097	44611.3	2075.41	4.6522	0.728837	0.000425622	3.37098	27258	28723.3	29917.5	0.277925	0.556072
ALPDDLVEV	Plastin-1 OS=Homo sapiens OX=9606 GN=PLS1 PE=1 SV=2	9	PLS1	40274.6	50986.7	48867.3	75086.9	79732.9	99468	46709.5	5672.67	12.1446	84762.6	12945.4	15.2725	40274.6	43611.1	40543.2	62342.6	65118.5	75940	41476.3	1853.68	4.46925	67800.4	7184.48	10.5965	0.709006	0.00355652	2.44898	40013.4	41795.1	48740.7	0.516351	0.287055
ALPDQGIAKA	Immunoglobulin-binding protein 1 OS=Homo sapiens OX=9606 GN=IGBP1 PE=1 SV=1	10	IGBP1	418084	441240	452947	641446	752458	730393	437424	17742	4.05602	708099	58768.3	8.29944	418084	377412	375791	532576	614539	557627	390429	23963.6	6.13777	568247	42000.8	7.39129	0.541458	0.0031161	2.50639	341824	394430	357903	0.284539	0.545858
ALPEDLVEV	Plastin-3 OS=Homo sapiens OX=9606 GN=PLS3 PE=1 SV=4	9	PLS3	53469.9	68653.1	66429.2	101909	115235	150424	62850.7	8199.78	13.0464	122523	25064.9	20.4574	53469.9	58722	55113.5	84612.5	94113.2	114843	55768.4	2686.6	4.81742	97856.1	15458.8	15.7975	0.811213	0.00969052	2.01365	54306.9	60404.7	73709.7	0.301253	0.521069
ALPEGLPEA	Growth/differentiation factor 15 OS=Homo sapiens OX=9606 GN=GDF15 PE=1 SV=3	9	GDF15	305183	355259	361230	498524	554058	630601	340557	30780.1	9.03814	561061	66316.7	11.8199	305183	303869	299697	413911	452504	481440	302916	2864.17	0.945531	449285	33879.4	7.54074	0.568711	0.00172857	2.76231	265661	290431	309003	0.314537	0.502328
ALPEIFTEL	Eukaryotic translation initiation factor 2 subunit 3 OS=Homo sapiens OX=9606 GN=EIF2S3 PE=1 SV=3	9	EIF2S3	65032	139235	160840	280831	301803	334941	121702	50252.8	41.2915	305858	27282.2	8.91987	65032	119094	133442	233166	246485	255715	105856	36075.2	34.0795	245122	11335.9	4.62459	1.2114	0.00309849	2.50885	149653	158202	164126	0.0725701	1.13924
ALPENPPAI	ATP synthase subunit d, mitochondrial OS=Homo sapiens OX=9606 GN=ATP5PD PE=1 SV=3	9	ATP5PD	9367.51	10736.8	10639.6	15958.2	20779.6	25144.6	10248	764.05	7.45562	20627.4	4595.08	22.2766	9367.51	9183.64	8827.24	13249.7	16970.8	19196.9	9126.13	274.685	3.00988	16472.5	3004.79	18.2413	0.851982	0.0135094	1.86936	8504.04	10892.4	12321.2	0.267823	0.572152
ALPHAILRL	Actin, cytoplasmic 1 OS=Homo sapiens OX=9606 GN=ACTB PE=1 SV=1	9	ACTB	146438	173800	168744	241166	274642	317207	162994	14559.3	8.93243	277672	38111.2	13.7253	146438	148659	140000	200234	224302	242176	145032	4497.48	3.10102	222237	21047.2	9.47059	0.615728	0.00341486	2.46663	128516	143964	155436	0.7854	0.104909
ALQEMVHQV	Enhancer of filamentation 1 OS=Homo sapiens OX=9606 GN=NEDD9 PE=1 SV=1	9	NEDD9	536209	638803	661063	853487	933581	1.01625e+06	612025	66595.5	10.8812	934438	81384.2	8.70942	536209	546396	548457	708627	762463	775867	543687	6557.88	1.20619	748986	35588.1	4.7515	0.462161	0.000601424	3.22082	454819	489372	497975	0.0101132	1.99511
ALSDGVHKI	Fas apoptotic inhibitory molecule 1 OS=Homo sapiens OX=9606 GN=FAIM PE=1 SV=1	9	FAIM	19650.8	25589.8	28609.6	42722.9	50322	51228.4	24616.7	4557.98	18.5158	48091.1	4671.05	9.71291	19650.8	21888.1	23736.2	35471.7	41098.4	39110.9	21758.4	2045.78	9.40226	38560.3	2853.47	7.40002	0.825547	0.00115667	2.93679	22766.8	26378.2	25102.6	0.132264	0.878557
ALSDHHIYL	Fructose-bisphosphate aldolase A OS=Homo sapiens OX=9606 GN=ALDOA PE=1 SV=2	9	ALDOA	81542.1	107262	113079	185937	191677	218799	100628	16782.4	16.6778	198804	17552	8.82878	81542.1	91745.9	93816.5	154379	156544	167044	89034.8	6571	7.38026	159322	6774.65	4.25217	0.839506	0.000208303	3.6813	99084.9	100475	107214	0.043822	1.35831
ALSDLEITL	Fermitin family homolog 2 OS=Homo sapiens OX=9606 GN=FERMT2 PE=1 SV=1	9	FERMT2	81933.4	109558	98991.7	132108	158850	189659	96827.6	13938.8	14.3955	160206	28799.2	17.9764	81933.4	93709.6	82129.3	109686	129734	144797	85924.1	6743.16	7.84781	128073	17614.5	13.7535	0.575827	0.0179847	1.7451	70400	83267.3	92935.5	0.649873	0.187172
ALSDSIHTV	PR domain zinc finger protein 4 OS=Homo sapiens OX=9606 GN=PRDM4 PE=1 SV=3	9	PRDM4	65695.2	79495.8	87562.6	112512	137375	150638	77584.5	11058.3	14.2532	133508	19354.7	14.497	65695.2	67996.2	72647.1	93415.9	112195	115006	68779.5	3541.51	5.14908	106872	11738.2	10.9833	0.635839	0.00576364	2.2393	59957.2	72010.3	73814.6	0.971071	0.012749
ALSEELVQL	Kinesin-1 heavy chain OS=Homo sapiens OX=9606 GN=KIF5B PE=1 SV=1	9	KIF5B	96579.1	111593	111515	138939	152196	160288	106562	8645.72	8.11331	150474	10778.1	7.16275	96579.1	95450.1	92519.2	115358	124299	122374	94849.5	2095.54	2.20933	120677	4706.31	3.89992	0.347439	0.000968159	3.01405	74040	79779.3	78543.4	0.00120764	2.91806
ALSGHLETV	Annexin A2 OS=Homo sapiens OX=9606 GN=ANXA2 PE=1 SV=2	9	ANXA2	251203	288398	303607	372887	399009	436464	281069	26959.9	9.59191	402787	31956.6	7.93388	251203	246679	251890	309598	325874	333224	249924	2830.86	1.13269	322899	12090.6	3.7444	0.369592	0.000524725	3.28007	198710	209156	213873	0.000862557	3.06421
ALSKEGIVAL	T-complex protein 1 subunit zeta OS=Homo sapiens OX=9606 GN=CCT6A PE=1 SV=3	10	CCT6A	289956	324211	325531	516958	489955	511224	313233	20168.6	6.43885	506046	14227.1	2.81142	289956	277312	270079	429217	400150	390300	279116	10060.7	3.6045	406556	20233.6	4.97683	0.54259	0.000615356	3.21087	275485	256829	250507	0.127808	0.893443
ALSQDIPEI	Enhancer of mRNA-decapping protein 4 OS=Homo sapiens OX=9606 GN=EDC4 PE=1 SV=1	9	EDC4	155040	171053	181169	270906	282844	300024	169087	13174.9	7.79177	284591	14637.8	5.14345	155040	146309	150309	224926	231001	229057	150553	4370.71	2.90311	228328	3102.36	1.35873	0.600839	1.48791e-05	4.82742	144364	148263	147016	0.222185	0.653285
ALSTPVVEK	Transcription initiation factor IIE subunit beta OS=Homo sapiens OX=9606 GN=GTF2E2 PE=1 SV=1	9	GTF2E2	28287	28843.1	31277.7	49599.9	57963	60437.6	29469.3	1590.65	5.39767	56000.2	5679.2	10.1414	28287	24670.7	25949.8	41181.5	47338.8	46141.8	26302.5	1833.74	6.97171	44887.4	3264.72	7.27313	0.771109	0.00100608	2.99737	26431.6	30383.5	29615.2	0.193815	0.712614
ALTGHLEEV	Annexin A1 OS=Homo sapiens OX=9606 GN=ANXA1 PE=1 SV=2	9	ANXA1	44892.5	58493.4	67538.9	100117	98672.6	103404	56974.9	11399.3	20.0075	100731	2425.08	2.40747	44892.5	50031.9	56034.2	83124.3	80586.7	78945.4	50319.6	5576.4	11.082	80885.4	2105.39	2.60293	0.684761	0.00088774	3.05171	53351.7	51723	50669.6	0.655286	0.183569
ALVVQVAEA	Beta-hexosaminidase subunit beta OS=Homo sapiens OX=9606 GN=HEXB PE=1 SV=3	9	HEXB	256885	322711	327812	516048	547707	580460	302469	39559.9	13.079	548072	32207.2	5.87646	256885	276029	271972	428461	447317	443159	268295	10087.9	3.76002	439646	9906.43	2.25328	0.712519	3.04417e-05	4.51653	275000	287102	284433	0.11395	0.943286
ALWDIETGQQTV	Guanine nucleotide-binding protein G(I)/G(S)/G(T) subunit beta-2 OS=Homo sapiens OX=9606 GN=GNB2 PE=1 SV=3	12	GNB2	49938.9	84105.4	66341.2	64356.2	71905.9	65908.7	66795.2	17087.8	25.5824	67390.3	3986.93	5.91617	49938.9	71939	55040.5	53433.3	58726.1	50318.8	58972.8	11515.2	19.5262	54159.4	4250.43	7.848	-0.122839	0.53427	0.272239	34295.1	37692.2	32296.1	0.0239337	1.62099
ALWEDEGVRA	Guanine nucleotide-binding protein G(s) subunit alpha isoforms XLas OS=Homo sapiens OX=9606 GN=GNAS PE=1 SV=2;Guanine nucleotide-binding protein G(s) subunit alpha isoforms short OS=Homo sapiens OX=9606 GN=GNAS PE=1 SV=1	10	GNAS	65454.3	71148.5	72600.4	101762	111547	115648	69734.4	3777.13	5.41645	109652	7134.19	6.5062	65454.3	60856.4	60233.5	84490.2	91101.6	88292.5	62181.4	2851.43	4.58567	87961.4	3318.13	3.77226	0.500388	0.000519272	3.28461	54228.4	58471.8	56668.9	0.0495027	1.30537
ALWEGPSKA	FERM, ARHGEF and pleckstrin domain-containing protein 2 OS=Homo sapiens OX=9606 GN=FARP2 PE=1 SV=3	9	FARP2	392552	430515	463798	712830	741193	750085	428955	35648.5	8.31055	734703	19456.8	2.64826	392552	368238	384794	591844	605338	572661	381861	12419.6	3.25238	589948	16420.7	2.78342	0.627538	6.25234e-05	4.20396	379864	388525	367552	0.749695	0.125116
ALYDASFET	Destrin OS=Homo sapiens OX=9606 GN=DSTN PE=1 SV=3	9	DSTN	13985.3	17927.9	15275.5	28996.8	29287.6	33418.6	15729.5	2010.12	12.7792	30567.6	2473.25	8.09107	13985.3	15334.5	12673.4	24075.2	23919.4	25513.8	13997.7	1330.56	9.50553	24502.8	878.998	3.58733	0.807754	0.000336584	3.47291	15452.2	15352.2	16375.6	0.106979	0.9707
ALYDATYET	Cofilin-1 OS=Homo sapiens OX=9606 GN=CFL1 PE=1 SV=3	9	CFL1	74078.3	100996	92926.4	152215	149364	213090	89333.4	13813.7	15.4631	171556	35997.6	20.9829	74078.3	86386	77097.1	126380	121986	162686	79187.1	6414.5	8.10044	137018	22337.9	16.3029	0.791024	0.0125468	1.90147	81114.8	78294.7	104417	0.388986	0.410066
ALYGDIDAV	Prostaglandin G/H synthase 2 OS=Homo sapiens OX=9606 GN=PTGS2 PE=1 SV=2	9	PTGS2	20986.6	22774.2	25109	40167.2	39393.8	53455.2	22956.6	2067.25	9.00501	44338.7	7904.56	17.8277	20986.6	19479.8	20831.9	33349.7	32173.2	40811	20432.8	828.939	4.05691	35444.7	4684.48	13.2163	0.794685	0.00544994	2.26361	21404.9	20649.8	26193.8	0.267645	0.572442
AMDTSTVGV	Protein transport protein Sec31A OS=Homo sapiens OX=9606 GN=SEC31A PE=1 SV=3	9	SEC31A	49628.3	66436.4	74912.1	123653	131964	160431	63658.9	12868.7	20.2151	138683	19288	13.908	49628.3	56825.9	62151.5	102666	107776	122483	56201.9	6284.86	11.1826	110975	10288.9	9.27139	0.981542	0.00140983	2.85083	65894	69173.8	78613.6	0.0461768	1.33558
AMFENFVSV	Nuclear cap-binding protein subunit 1 OS=Homo sapiens OX=9606 GN=NCBP1 PE=1 SV=1	9	NCBP1	24431.7	29870.1	30405.3	35939	40410.5	48259.1	28235.7	3305.22	11.7058	41536.2	6236.71	15.0151	24431.7	25549.2	25226	29839.2	33003.6	36844	25069	575.065	2.29393	33228.9	3507.83	10.5565	0.406536	0.0164555	1.78369	19151.7	21182.7	23647.6	0.0493654	1.30658
AMIELVERL	Tripartite motif-containing protein 44 OS=Homo sapiens OX=9606 GN=TRIM44 PE=1 SV=1	9	TRIM44	69287.7	78974.2	83695.1	117149	130348	133092	77319	7344.93	9.49952	126863	8523.95	6.71902	69287.7	67550.1	69438.3	97265.4	106457	101611	68758.7	1049.38	1.52618	101778	4597.84	4.51754	0.565805	0.000265305	3.57625	62428	68327.1	65216.8	0.130327	0.884967
AMLGTHTMEV	Melanocyte protein PMEL OS=Homo sapiens OX=9606 GN=PMEL PE=1 SV=2	10	PMEL	53044.6	62609.6	65919.2	94694.5	92030.2	106043	60524.5	6685.82	11.0465	97589.4	7441.67	7.62549	53044.6	53552.7	54690.4	78622.4	75161.8	80960.2	53762.6	842.771	1.56758	78248.1	2917.27	3.72823	0.541454	0.000152441	3.8169	50462.3	48241.2	51962.8	0.0404759	1.3928
AMWEHPITA	Phosphopantothenoylcysteine decarboxylase OS=Homo sapiens OX=9606 GN=PPCDC PE=1 SV=2	9	PPCDC	67012.5	86245.2	88819.9	130546	119859	129845	80692.5	11917	14.7684	126750	5977.88	4.71627	67012.5	73769.3	73690.1	108389	97890.1	99131.4	71490.6	3878.4	5.42505	101804	5737.04	5.6354	0.509963	0.00162298	2.78969	69567.6	62828.9	63625.6	0.117212	0.931027
APEEHPVL	Actin, cytoplasmic 1 OS=Homo sapiens OX=9606 GN=ACTB PE=1 SV=1	8	ACTB	17946.3	25279.9	24194.3	28001.4	31605.6	35876.6	22473.5	3958.08	17.6122	31827.9	3942.32	12.3864	17946.3	21623	20073	23248.8	25812.5	27390.4	19880.8	1845.88	9.28476	25483.9	2090.28	8.20234	0.358214	0.0253482	1.59605	14921.8	16567.3	17580	0.0555092	1.25564
AQAESLRYK	40S ribosomal protein S3 OS=Homo sapiens OX=9606 GN=RPS3 PE=1 SV=2	9	RPS3	190194	223120	228678	454204	448694	485503	213997	20800.6	9.72003	462800	19853.1	4.28977	190194	190844	189725	377113	366452	370663	190254	561.923	0.295353	371409	5369.64	1.44575	0.96508	5.24917e-07	6.27991	242043	235200	237903	1.82607e-05	4.73848
AQAEVYKEL	Fatty acid synthase OS=Homo sapiens OX=9606 GN=FASN PE=1 SV=3	9	FASN	26543.7	30301.9	36204.8	54341.1	54813.7	58328.1	31016.8	4870.09	15.7015	55827.7	2178.34	3.9019	26543.7	25918.6	30037.6	45118	44766.8	44531.3	27500	2219.81	8.07205	44805.4	295.232	0.658922	0.704242	0.000180171	3.74432	28958.1	28732.7	28581.6	0.383604	0.416117
AQATEWVGATTDWS	40S ribosomal protein SA OS=Homo sapiens OX=9606 GN=RPSA PE=1 SV=4	14	RPSA	5852.86	8395.51	9975.61	9366.55	11398.9	11864.7	8074.66	2080.01	25.7598	10876.7	1328.41	12.2134	5852.86	7181.04	8276.34	7776.8	9309.6	9058.22	7103.42	1213.6	17.0848	8714.87	822.062	9.43287	0.294966	0.129618	0.887334	4991.39	5975.19	5813.85	0.119307	0.923332
AQFGAVLEV	RNA-binding protein 28 OS=Homo sapiens OX=9606 GN=RBM28 PE=1 SV=3	9	RBM28	18905.5	21074.6	21054	30692.7	36294.9	46077.1	20344.7	1246.41	6.12647	37688.3	7786.28	20.6597	18905.5	18026.1	17467.6	25483.3	29642.4	35178.1	18133.1	724.914	3.99775	30101.3	4863.67	16.1577	0.731203	0.0135257	1.86884	16356	19025.4	22578.4	0.556126	0.254827
AQIEVVPSA	60S ribosomal protein L12 OS=Homo sapiens OX=9606 GN=RPL12 PE=1 SV=1	9	RPL12	44504	65600.3	63879.6	105945	105208	121244	57994.6	11714.9	20.1999	110799	9053.4	8.171	44504	56110.8	52998.2	87963.1	85924.4	92565.5	51204.3	6007.76	11.7329	88817.7	3402.06	3.83038	0.794581	0.000703302	3.15286	56457.5	55148.9	59411.4	0.191049	0.718854
AQNSVIIVDK	Transferrin receptor protein 1 OS=Homo sapiens OX=9606 GN=TFRC PE=1 SV=2	10	TFRC	187936	214973	227087	338000	357962	356217	209999	20043.8	9.54473	350726	11055.7	3.15223	187936	183876	188404	280633	292350	271958	186739	2490.31	1.33358	281647	10233.9	3.63358	0.592867	9.84074e-05	4.00697	180119	187640	174551	0.215062	0.667436
AQWHEQILV	Arrestin domain-containing protein 1 OS=Homo sapiens OX=9606 GN=ARRDC1 PE=1 SV=1	9	ARRDC1	38906.1	51119.5	44035.9	66813	79084.3	84066.9	44687.2	6132.66	13.7235	76654.7	8879.82	11.5842	38906.1	43724.7	36534.8	55473.1	64588.8	64181.9	39721.9	3663.73	9.22345	61414.6	5149.51	8.38483	0.628647	0.00401517	2.3963	35604.3	41455.1	41193.9	0.920128	0.0361519
AQYEHDLEV	GTP-binding nuclear protein Ran OS=Homo sapiens OX=9606 GN=RAN PE=1 SV=3	9	RAN	9635.54	12072.5	13313.4	19909.5	20372.8	24215.4	11673.8	1871.06	16.0278	21499.2	2363.65	10.9941	9635.54	10326.2	11045.6	16530.3	16638.6	18487.5	10335.8	705.057	6.82154	17218.8	1100.07	6.38875	0.736342	0.000800527	3.09662	10609.7	10679.2	11865.9	0.281899	0.549907
AQYEHDLEVA	GTP-binding nuclear protein Ran OS=Homo sapiens OX=9606 GN=RAN PE=1 SV=3	10	RAN	51587.8	63756.3	56733.1	88175.3	106817	118605	57359.1	6108.35	10.6493	104532	15342.8	14.6776	51587.8	54533.5	47069.1	73209.7	87237.9	90550.3	51063.5	3759.73	7.36286	83666	9205.63	11.0028	0.712349	0.00474545	2.32372	46988.2	55992	58118	0.550016	0.259625
ARSVHEEF	45 kDa calcium-binding protein OS=Homo sapiens OX=9606 GN=SDF4 PE=1 SV=1	8	SDF4	38851.1	50327.9	47588.7	74517.2	84100.9	99439.8	45589.2	5993.95	13.1477	86019.3	12571.5	14.6148	38851.1	43047.6	39482.3	61869.6	68685.9	75918.5	40460.3	2262.76	5.59254	68824.7	7025.44	10.2077	0.766417	0.00264585	2.57743	39709.9	44084.7	48726.8	0.271366	0.566445
ASAIPAYSK	Serine palmitoyltransferase 1 OS=Homo sapiens OX=9606 GN=SPTLC1 PE=1 SV=1	9	SPTLC1	14111.3	20170.4	19829.9	34043.8	42161.6	45679.1	18037.2	3404.18	18.8731	40628.2	5967.28	14.6876	14111.3	17252.6	16452.1	28265.7	34433.7	34874.2	15938.7	1632.37	10.2416	32524.5	3694.86	11.3602	1.029	0.00206555	2.68496	18141.8	22100.6	22383.4	0.0411463	1.38567
ASAPPQEQK	Polyadenylate-binding protein 1 OS=Homo sapiens OX=9606 GN=PABPC1 PE=1 SV=2	9	PABPC1	2.20507e+06	2.51231e+06	2.71692e+06	3.93309e+06	4.3364e+06	4.45658e+06	2.4781e+06	257637	10.3965	4.24202e+06	274207	6.46406	2.20507e+06	2.14889e+06	2.25412e+06	3.26554e+06	3.54157e+06	3.40243e+06	2.20269e+06	52653.8	2.39043	3.40318e+06	138015	4.05547	0.627616	0.000147821	3.83026	2.09593e+06	2.27309e+06	2.18378e+06	0.772256	0.112239
ASAPRDRRAVS	Tetratricopeptide repeat protein 22 OS=Homo sapiens OX=9606 GN=TTC22 PE=2 SV=1	11	TTC22	47272.2	56168.6	62424.7	102036	103676	96653.8	55288.5	7614.5	13.7723	100788	3673.49	3.64475	47272.2	48043.4	51791.1	84717.4	84673.1	73791.5	49035.6	2417.34	4.92977	81060.7	6295.31	7.76617	0.725173	0.00119085	2.92414	54374.3	54345.8	47361.7	0.332882	0.47771
ASAPTGSGK	Probable ATP-dependent RNA helicase DDX52 OS=Homo sapiens OX=9606 GN=DDX52 PE=1 SV=3	9	DDX52	42571	52645.9	54811.7	119029	123414	135528	50009.5	6532.35	13.0622	125990	8545.8	6.78292	42571	45030.4	45474.9	98826.6	100793	103470	44358.8	1564.14	3.52612	101030	2330.87	2.30711	1.18749	3.99112e-06	5.3989	63430	64691.9	66410.4	8.10567e-05	4.09121
ASDPHIIIK	Kinase D-interacting substrate of 220 kDa OS=Homo sapiens OX=9606 GN=KIDINS220 PE=1 SV=3	9	KIDINS220	31229.4	49457.1	47238.5	68589.4	71808.1	82715.5	42641.7	9945.37	23.3231	74371	7403.56	9.95491	31229.4	42302.8	39191.8	56948	58646.2	63150.1	37574.7	5711.08	15.1993	59581.4	3205.09	5.37935	0.665103	0.0043391	2.3626	36551	37641	40531.7	0.858423	0.0662988
ASLADIMAK	60S ribosomal protein L24 OS=Homo sapiens OX=9606 GN=RPL24 PE=1 SV=1	9	RPL24	73192.1	86215.1	89261.5	136181	146298	157232	82889.6	8535.27	10.2972	146570	10528.1	7.18295	73192.1	73743.6	74056.6	113068	119483	120041	73664.1	437.666	0.594138	117530	3874.94	3.29697	0.674001	4.09134e-05	4.38813	72570.3	76687.8	77045.8	0.291379	0.535542
ASQLVGIEK	Ubiquitin-conjugating enzyme E2 T OS=Homo sapiens OX=9606 GN=UBE2T PE=1 SV=1	9	UBE2T	402639	458682	487054	639479	627889	653478	449458	42956.7	9.55744	640282	12813.4	2.00121	402639	392331	404088	530942	512802	498906	399686	6410.92	1.60399	514217	16065	3.12417	0.363509	0.000329917	3.4816	340775	329132	320213	0.000576298	3.23935
ASSGASGGK	Apoptosis-inducing factor 1, mitochondrial OS=Homo sapiens OX=9606 GN=AIFM1 PE=1 SV=1	9	AIFM1	12674.9	19805.9	20439.3	31867.2	29663.1	40211.6	17640.1	4311.58	24.442	33914	5564.15	16.4067	12674.9	16940.9	16957.7	26458.5	24226.1	30700	15524.5	2467.81	15.8962	27128.2	3288.53	12.1222	0.805248	0.00811206	2.09087	16981.9	15549	19704.2	0.37107	0.430544
ASSHVPIQK	Cullin-4B OS=Homo sapiens OX=9606 GN=CUL4B PE=1 SV=4	9	CUL4B	125989	165926	163863	267283	279980	306934	151926	22485.6	14.8004	284732	20248.2	7.1113	125989	141923	135950	221918	228662	234332	134621	8049.91	5.97969	228304	6215	2.72224	0.762055	9.02073e-05	4.04476	142434	146762	150402	0.083259	1.07957
ASSPEHPEL	OTU domain-containing protein 5 OS=Homo sapiens OX=9606 GN=OTUD5 PE=1 SV=1	9	OTUD5	60079.1	81161	76360.8	100581	116644	126842	72533.6	11049.7	15.234	114689	13239	11.5434	60079.1	69420.5	63353.4	83509.9	95264.2	96838.8	64284.3	4739.78	7.37315	91871	7283.57	7.92804	0.515142	0.00533356	2.27298	53599.2	61143.5	62154.1	0.238631	0.622273
ASSPGGVYAT	Vimentin OS=Homo sapiens OX=9606 GN=VIM PE=1 SV=4	10	VIM	38344	51379.4	55995.2	83255.3	95867.2	124831	48572.9	9154.2	18.8463	101318	21316.9	21.0396	38344	43947	46456.9	69124.7	78295.5	95303.5	42916	4153.59	9.67841	80907.9	13283.5	16.418	0.914765	0.00911713	2.04014	44366.4	50252.5	61168.7	0.175084	0.756754
ASSPGGVYATR	Vimentin OS=Homo sapiens OX=9606 GN=VIM PE=1 SV=4	11	VIM	5902.53	7341.05	10165.6	12713.8	18407.6	22826.7	7803.05	2168.74	27.7935	17982.7	5069.81	28.1927	5902.53	6279.12	8433.94	10555.9	15033.7	17427.3	6871.86	1365.84	19.8758	14339	3487.96	24.3251	1.06117	0.0259896	1.5852	6775.12	9649.07	11185.4	0.198454	0.702339
ASSPGGVYATRS	Vimentin OS=Homo sapiens OX=9606 GN=VIM PE=1 SV=4	12	VIM	27872.3	44113.9	43324.1	53057.1	75807.9	79946.1	38436.8	9157.62	23.8252	69603.7	14478.4	20.8012	27872.3	37732.5	35944.2	44051.9	61912.9	61035.8	33849.7	5253.22	15.5193	55666.9	10068.4	18.0869	0.717677	0.0291739	1.535	28273.9	39737.6	39174.7	0.715865	0.145169
ASSPGGVYATRSS	Vimentin OS=Homo sapiens OX=9606 GN=VIM PE=1 SV=4	13	VIM	19384.3	24452.7	26187.9	36565.5	40727.1	41199.2	23341.6	3535.24	15.1457	39497.2	2549.93	6.45597	19384.3	20915.4	21727	30359.4	33262.1	31454	20675.6	1189.61	5.75371	31691.8	1465.91	4.62551	0.616183	0.000539313	3.26816	19485.6	21348.6	20188.2	0.721676	0.141658
ASSPPATSK	Zinc finger protein 335 OS=Homo sapiens OX=9606 GN=ZNF335 PE=1 SV=1	9	ZNF335	9074.08	11045.8	9845.2	16353.1	19032.1	28857.1	9988.35	993.604	9.94763	21414.1	6583.57	30.7441	9074.08	9447.92	8168.15	13577.5	15543.6	22031.3	8896.72	658.063	7.3967	17050.8	4423.84	25.945	0.938497	0.0342563	1.46526	8714.48	9976.38	14140.4	0.290674	0.536594
ASVAWAVLK	Contactin-associated protein-like 3B OS=Homo sapiens OX=9606 GN=CNTNAP3B PE=2 SV=3	9	CNTNAP3B	46086.4	53664.3	56055.8	82947.6	87976.6	92601.4	51935.5	5204.71	10.0215	87841.9	4828.32	5.4966	46086.4	45901.4	46507.2	68869.2	71851.2	70697.7	46165	310.441	0.67246	70472.7	1503.67	2.13369	0.610266	1.05186e-05	4.97804	44202.4	46116.3	45376	0.186005	0.730474
ASWGGTIEK	Neurobeachin-like protein 1 OS=Homo sapiens OX=9606 GN=NBEAL1 PE=2 SV=3	9	NBEAL1	69117.8	74101.8	84735.8	132554	133196	137602	75985.1	7977.54	10.4988	134450	2748.08	2.04393	69117.8	63382.5	70301.8	110056	108782	105054	67600.7	3700.73	5.4744	107964	2599.41	2.40766	0.675439	0.000102195	3.99057	70637.3	69819.7	67426.8	0.509833	0.292572
ASYGSTTTK	Sec1 family domain-containing protein 1 OS=Homo sapiens OX=9606 GN=SCFD1 PE=1 SV=4	9	SCFD1	95107.1	98788.4	109408	179797	192626	204868	101101	7425.37	7.34451	192430	12536.8	6.51499	95107.1	84498	90770.8	149280	157319	156409	90125.3	5333.93	5.91835	154336	4402.02	2.85223	0.776071	8.74462e-05	4.05826	95812.7	100972	100388	0.0624288	1.20461
ATAASSSSLEK	Actin, cytoplasmic 1 OS=Homo sapiens OX=9606 GN=ACTB PE=1 SV=1;Actin, aortic smooth muscle OS=Homo sapiens OX=9606 GN=ACTA2 PE=1 SV=1	11	ACTB	762538	846999	858215	922322	1.03471e+06	1.09929e+06	822584	52302.8	6.35835	1.01877e+06	89554.4	8.79041	762538	724475	712026	765780	845055	839268	733013	26316.5	3.59019	816701	44193.6	5.41123	0.155969	0.0479203	1.31948	491501	542382	538668	0.000729176	3.13717
ATAELIMSR	Transmembrane protein 147 OS=Homo sapiens OX=9606 GN=TMEM147 PE=1 SV=1	9	TMEM147	166436	222685	220793	318890	358706	396162	203305	31942.9	15.7118	357919	38642.1	10.7963	166436	190472	183182	264766	292958	302455	180030	12324	6.84551	286726	19602	6.83648	0.671434	0.00133568	2.8743	169935	188029	194125	0.714136	0.146219
ATAGDGLIELRK	Prohibitin OS=Homo sapiens OX=9606 GN=PHB PE=1 SV=1	12	PHB	8.41064e+06	8.91745e+06	9.9097e+06	1.45446e+07	1.54696e+07	1.48465e+07	9.07926e+06	762521	8.39849	1.49536e+07	471717	3.15455	8.41064e+06	7.62748e+06	8.22167e+06	1.2076e+07	1.26342e+07	1.13347e+07	8.08659e+06	408677	5.05375	1.2015e+07	651856	5.42537	0.571228	0.000902538	3.04453	7.75074e+06	8.10899e+06	7.27498e+06	0.328994	0.482813
ATAGIIGVNR	Clathrin heavy chain 1 OS=Homo sapiens OX=9606 GN=CLTC PE=1 SV=5	10	CLTC	669248	752598	791954	1.09506e+06	1.11864e+06	1.15971e+06	737933	62653.8	8.49045	1.12447e+06	32719.4	2.90975	669248	643730	657051	909198	913603	885397	656676	12763	1.94358	902733	15173.7	1.68086	0.459117	2.77085e-05	4.55739	583552	586379	568275	0.00113133	2.94641
ATAGIIGVNRK	Clathrin heavy chain 1 OS=Homo sapiens OX=9606 GN=CLTC PE=1 SV=5	11	CLTC	586475	624957	710208	708172	856911	821592	640547	63322.3	9.88565	795558	77711.7	9.7682	586475	534553	589230	587977	699846	627254	570086	30803.2	5.40325	638359	56755.4	8.89083	0.163188	0.141029	0.850692	377382	449183	402591	0.00433301	2.36321
ATAIGMPVEK	Major facilitator superfamily domain-containing protein 10 OS=Homo sapiens OX=9606 GN=MFSD10 PE=1 SV=1	10	MFSD10	555143	622955	671309	965547	1.01602e+06	993772	616469	58354	9.46585	991781	25297	2.55067	555143	532840	556957	801668	829794	758707	548314	13430.9	2.44949	796723	35800.5	4.49347	0.539077	0.000355337	3.44936	514536	532588	486962	0.0739757	1.13091
ATALPTGTSK	E3 ubiquitin-protein ligase SIAH1 OS=Homo sapiens OX=9606 GN=SIAH1 PE=1 SV=2	10	SIAH1	95037	120239	123322	173682	186078	188921	112866	15517.2	13.7483	182894	8103.34	4.43063	95037	102846	102315	144203	151972	144234	100066	4363.34	4.36046	146803	4476.12	3.04907	0.55293	0.000205106	3.68802	92554.2	97540	92573.9	0.124765	0.903909
ATAPPGADK	Mediator of RNA polymerase II transcription subunit 19 OS=Homo sapiens OX=9606 GN=MED19 PE=1 SV=2	9	MED19	12708	13678	14671.7	19791.6	25238.6	31156.6	13685.9	981.826	7.17399	25395.6	5684.12	22.3823	12708	11699.4	12172.5	16432.4	20612.6	23786.9	12193.3	504.642	4.13868	20277.3	3688.66	18.1911	0.733776	0.0197596	1.70422	10546.8	13229.8	15267.1	0.588339	0.230372
ATAQGTPEK	Protein FAM210A OS=Homo sapiens OX=9606 GN=FAM210A PE=1 SV=2	9	FAM210A	7639.27	11575.8	10967.1	15318.3	17671.7	21739	10060.7	2119.02	21.0623	18243	3248.25	17.8055	7639.27	9901.31	9098.92	12718.4	14432.6	16596.9	8879.84	1146.83	12.9149	14582.6	1943.6	13.3282	0.715644	0.0119035	1.92432	8163.05	9263.27	10652.4	0.649559	0.187382
ATATELTTK	E3 ubiquitin-protein ligase makorin-1 OS=Homo sapiens OX=9606 GN=MKRN1 PE=1 SV=3	9	MKRN1	104586	143969	134876	217335	238593	241104	127810	20620.9	16.1339	232344	13058.7	5.62039	104586	123143	111901	180448	194861	184074	113210	9347.88	8.25711	186461	7497.3	4.02084	0.719871	0.000450324	3.34647	115817	125068	118144	0.346782	0.459944
ATDFGEALVRHDEF	Calumenin OS=Homo sapiens OX=9606 GN=CALU PE=1 SV=2	14	CALU	23490.2	28926.5	32861.7	44406.7	47091.8	55510.3	28426.1	4705.76	16.5544	49002.9	5793.28	11.8223	23490.2	24742.1	27264	36869.7	38460.2	42380	25165.4	1922.19	7.63823	39236.6	2836.03	7.22802	0.640759	0.00206352	2.68539	23664.1	24685	27200.8	0.991226	0.00382728
ATDIPSSQK	Adenomatous polyposis coli protein OS=Homo sapiens OX=9606 GN=APC PE=1 SV=2	9	APC	1.53032e+06	1.70487e+06	1.82868e+06	3.26817e+06	3.42076e+06	3.31504e+06	1.68796e+06	149895	8.88027	3.33466e+06	78164.7	2.34401	1.53032e+06	1.45825e+06	1.51718e+06	2.71348e+06	2.79376e+06	2.5309e+06	1.50192e+06	38385	2.55573	2.67938e+06	134705	5.02748	0.835093	0.0001294	3.88806	1.74159e+06	1.79312e+06	1.62441e+06	0.0162953	1.78794
ATDPNILGR	DNA-dependent protein kinase catalytic subunit OS=Homo sapiens OX=9606 GN=PRKDC PE=1 SV=3	9	PRKDC	862518	1.00944e+06	1.10484e+06	1.51174e+06	1.52508e+06	1.56519e+06	992266	122072	12.3023	1.534e+06	27822.7	1.81373	862518	863416	916642	1.25516e+06	1.24554e+06	1.19497e+06	880859	30992.3	3.51842	1.23189e+06	32335.2	2.62485	0.48389	0.000170482	3.76832	805600	799428	766967	0.0138257	1.85931
ATDYGTIKK	Semaphorin-5A OS=Homo sapiens OX=9606 GN=SEMA5A PE=1 SV=3	9	SEMA5A	51566.9	62141.7	65563.4	95227.3	104094	116661	59757.3	7296.53	12.2103	105327	10769.9	10.2252	51566.9	53152.5	54395.2	79064.7	85014.1	89066.1	53038.2	1417.61	2.67282	84381.6	5030.61	5.96174	0.669897	0.000485074	3.31419	50746.2	54564.7	57165.4	0.611338	0.213719
ATEPTPAQK	B-cell CLL/lymphoma 9 protein OS=Homo sapiens OX=9606 GN=BCL9 PE=1 SV=4	9	BCL9	59126.8	62071.5	66554.9	174083	191102	196653	62584.4	3740.51	5.97674	187279	11760.3	6.27954	59126.8	53092.5	55217.8	144537	156074	150137	55812.4	3060.81	5.4841	150249	5769.47	3.83993	1.4287	1.50899e-05	4.82131	92768.2	100173	96362.6	0.000126467	3.89802
ATEQPLTAK	Nucleotide exchange factor SIL1 OS=Homo sapiens OX=9606 GN=SIL1 PE=1 SV=1	9	SIL1	331945	364815	394794	759158	798406	807273	363851	31435.6	8.63969	788279	25606.1	3.24836	331945	312042	327544	630309	652065	616322	323844	10454.9	3.22838	632899	18011.4	2.84585	0.966677	1.36083e-05	4.8662	404552	418515	395575	0.000790772	3.10195
ATEWVGATTDWS	40S ribosomal protein SA OS=Homo sapiens OX=9606 GN=RPSA PE=1 SV=4	12	RPSA	15008.6	18222.5	19439.2	27810.2	27858.4	32396.8	17556.8	2289.14	13.0385	29355.2	2634.28	8.97382	15008.6	15586.5	16127.9	23090.1	22752.2	24733.7	15574.3	559.778	3.59423	23525.3	1060.06	4.50604	0.595044	0.000327763	3.48444	14819.9	14603.1	15874.9	0.403227	0.39445
ATFPDPNVK	Upstream stimulatory factor 1 OS=Homo sapiens OX=9606 GN=USF1 PE=1 SV=1	9	USF1	318412	361475	371205	652444	702886	681925	350364	28095.8	8.01905	679085	25340.7	3.7316	318412	309185	307973	541707	574053	520624	311857	5708.97	1.83064	545461	26911.5	4.93372	0.806593	0.000124367	3.90529	347684	368445	334152	0.0219528	1.65851
ATFPLSVQK	Probable ATP-dependent RNA helicase DDX6 OS=Homo sapiens OX=9606 GN=DDX6 PE=1 SV=2	9	DDX6	26556.1	29620.4	32300.6	41178.2	46285.1	52949.4	29492.4	2874.38	9.74618	46804.2	5902.73	12.6115	26556.1	25335.6	26798.5	34189.2	37801.4	40424.9	26230.1	784.047	2.98911	37471.8	3130.86	8.35525	0.514585	0.00380557	2.41958	21943.7	24262.1	25945.9	0.155	0.809667
ATGDMSGLLK	Angio-associated migratory cell protein OS=Homo sapiens OX=9606 GN=AAMP PE=1 SV=2	10	AAMP	517401	590946	610563	966280	1.03123e+06	987088	572970	49113.7	8.57178	994867	33168.2	3.33393	517401	505462	506559	802276	842216	753604	509807	6599.18	1.29445	799365	44377.8	5.55163	0.648903	0.000364589	3.4382	514926	540560	483686	0.856691	0.067176
ATGSWDSFLK	Guanine nucleotide-binding protein G(I)/G(S)/G(T) subunit beta-2 OS=Homo sapiens OX=9606 GN=GNB2 PE=1 SV=3	10	GNB2	40281.5	49493.7	48796.9	66251.4	69976.2	74135	46190.7	5129.38	11.1048	70120.9	3943.83	5.62434	40281.5	42334.1	40484.8	55006.8	57150.1	56599.3	41033.4	1130.96	2.7562	56252.1	1113.07	1.97873	0.455106	7.69314e-05	4.1139	35305	36680.7	36327.2	0.00309268	2.50967
ATIDGSVNPK	Transcription termination factor 2 OS=Homo sapiens OX=9606 GN=TTF2 PE=1 SV=2	10	TTF2	412006	458854	492884	537704	562063	561424	454581	40608.1	8.93308	553730	13882.9	2.50716	412006	392478	408925	446441	459041	428626	404470	10498.9	2.59572	444703	15281.8	3.4364	0.136811	0.0197998	1.70334	286540	294627	275106	0.000136985	3.86333
ATIEDILFK	General transcription factor IIH subunit 2 OS=Homo sapiens OX=9606 GN=GTF2H2 PE=1 SV=1	9	GTF2H2	95839.6	104062	110588	148675	154000	164934	103497	7390.4	7.14073	155870	8289.43	5.31819	95839.6	89008.9	91750.1	123441	125773	125921	92199.5	3437.45	3.72828	125045	1391.22	1.11258	0.439614	0.000105321	3.97748	79228.1	80724.9	80820	0.00432919	2.36359
ATIGELAQV	Serine/threonine-protein kinase mTOR OS=Homo sapiens OX=9606 GN=MTOR PE=1 SV=1	9	MTOR	100304	121189	126340	164383	173154	214665	115944	13787.7	11.8916	184067	26859	14.5919	100304	103659	104819	136483	141416	163889	102927	2344.68	2.278	147263	14608.5	9.92002	0.516767	0.00656016	2.18309	87599	90765.2	105189	0.206272	0.685559
ATIQGAYAR	Major facilitator superfamily domain-containing protein 10 OS=Homo sapiens OX=9606 GN=MFSD10 PE=1 SV=1	9	MFSD10	328665	389399	394252	538885	586354	676755	370772	36546.7	9.85692	600664	70040.2	11.6604	328665	333070	327094	447422	478880	516676	329610	3097.87	0.939859	480993	34675.7	7.2092	0.545256	0.00166423	2.77879	287169	307360	331619	0.182576	0.738556
ATIQNETPK	Protein FAM76B OS=Homo sapiens OX=9606 GN=FAM76B PE=1 SV=3	9	FAM76B	12510.3	16079.9	13388.4	20353.3	23363.5	28578.7	13992.9	1859.96	13.2922	24098.5	4161.67	17.2694	12510.3	13753.8	11107.8	16898.8	19081.2	21818.7	12457.3	1323.8	10.6267	19266.2	2465.19	12.7954	0.629081	0.0135348	1.86855	10846.2	12246.9	14003.9	0.942362	0.0257823
ATISNDGATILK	T-complex protein 1 subunit eta OS=Homo sapiens OX=9606 GN=CCT7 PE=1 SV=2	12	CCT7	273774	280170	332964	456872	455695	478559	295636	32484.9	10.9881	463709	12874.3	2.77639	273774	239641	276246	379329	372170	365362	263220	20457.6	7.77203	372287	6984.2	1.87603	0.500142	0.000944784	3.02467	243465	238870	234500	0.115106	0.938901
ATLDIDGVRK	Gephyrin OS=Homo sapiens OX=9606 GN=GPHN PE=1 SV=1	10	GPHN	229884	267723	275372	422639	442160	461820	257660	24356.5	9.45297	442206	19590.8	4.43023	229884	228995	228465	350906	361115	352582	229115	717.227	0.313043	354868	5474.9	1.5428	0.631212	2.46751e-06	5.60774	225222	231775	226298	0.550125	0.259539
ATLDVAVRR	Polyamine deacetylase HDAC10 OS=Homo sapiens OX=9606 GN=HDAC10 PE=1 SV=1	9	HDAC10	120763	140080	144008	208292	240682	253399	134951	12442.5	9.22006	234124	23257.4	9.93377	120763	119817	119478	172939	196567	193460	120019	666.333	0.555189	187656	12838.9	6.84172	0.644823	0.000804526	3.09446	110998	126163	124169	0.933477	0.0298963
ATLQDIIRR	Glycogen phosphorylase, brain form OS=Homo sapiens OX=9606 GN=PYGB PE=1 SV=5	9	PYGB	766804	871812	909507	1.89324e+06	1.96705e+06	2.14238e+06	849374	73950	8.70641	2.00089e+06	127971	6.3957	766804	745699	754580	1.5719e+06	1.6065e+06	1.63562e+06	755694	10596.7	1.40225	1.60468e+06	31898.7	1.98786	1.08641	1.63237e-06	5.78718	1.0089e+06	1.0311e+06	1.04979e+06	3.27758e-05	4.48445
ATLQDIIRRF	Glycogen phosphorylase, brain form OS=Homo sapiens OX=9606 GN=PYGB PE=1 SV=5	10	PYGB	563050	627725	690872	1.25291e+06	1.2851e+06	1.30222e+06	627215	63912.4	10.1899	1.28008e+06	25033	1.95558	563050	536920	573187	1.04026e+06	1.04955e+06	994196	557719	18711.9	3.35508	1.028e+06	29642.6	2.88352	0.882232	2.03286e-05	4.69189	667672	673632	638106	0.00269115	2.57006
ATMATSGSARK	Eukaryotic initiation factor 4A-III OS=Homo sapiens OX=9606 GN=EIF4A3 PE=1 SV=4	11	EIF4A3	27546	30869.7	33657.1	51104.1	51840.3	54675.2	30690.9	3059.43	9.96852	52539.9	1885.51	3.58873	27546	26404.2	27923.9	42430.4	42338.4	41742.4	27291.4	791.197	2.89907	42170.4	373.484	0.885654	0.627786	7.90954e-06	5.10185	27233.1	27174.1	26791.6	0.661786	0.179283
ATMEDTVEY	Protein ecdysoneless homolog OS=Homo sapiens OX=9606 GN=ECD PE=1 SV=1	9	ECD	30382.9	34560.3	37636.5	59146.7	66057	81446	34193.2	3640.68	10.6474	68883.2	11415.1	16.5717	30382.9	29560.9	31225.4	49108	53949.2	62180.9	30389.8	832.261	2.73862	55079.4	6609.34	11.9997	0.857927	0.00302668	2.51903	31519	34626.3	39909.6	0.117713	0.929177
ATMSEVEWRGR	Signal recognition particle subunit SRP68 OS=Homo sapiens OX=9606 GN=SRP68 PE=1 SV=2	11	SRP68	361959	410403	450742	681701	724052	775607	407702	44453.1	10.9033	727120	47028.2	6.46774	361959	351036	373962	565998	591339	592146	362319	11467.3	3.16497	583161	14869.2	2.54975	0.686634	3.42907e-05	4.46482	363275	379540	380058	0.23691	0.625417
ATPELGSSLK	WD repeat-containing protein 26 OS=Homo sapiens OX=9606 GN=WDR26 PE=1 SV=3	10	WDR26	18808.4	20550.2	20254.6	36880.1	41031.8	38712.5	19871	932.075	4.69062	38874.8	2080.61	5.35207	18808.4	17577.5	16804.4	30620.6	33511	29555.5	17730.1	1010.69	5.70041	31229	2046.73	6.55395	0.81669	0.000512128	3.29062	19653.2	21508.4	18969.7	0.0729353	1.13706
ATSAFQTQK	Retinoblastoma-associated protein OS=Homo sapiens OX=9606 GN=RB1 PE=1 SV=2	9	RB1	87690.6	98209.9	102034	127125	148905	151682	95978	7427.37	7.73861	142571	13448.1	9.43256	87690.6	84003.2	84653	105549	121612	115803	85448.9	1968.37	2.30356	114321	8133.62	7.1147	0.419961	0.00394028	2.40447	67744.4	78054.5	74326.1	0.0199759	1.69949
ATSAPEETK	RNA helicase aquarius OS=Homo sapiens OX=9606 GN=AQR PE=1 SV=4	9	AQR	15018.5	30037.7	16051.1	30463.8	35621.3	38175	20369.1	8389.16	41.1857	34753.4	3928.18	11.303	15018.5	25692.6	13316.9	25293.3	29092.2	29145.2	18009.3	6708.05	37.2476	27843.5	2208.74	7.9327	0.628598	0.0734066	1.13426	16234	18672.3	18706.3	0.973769	0.011544
ATSAPLVSR	Cadherin EGF LAG seven-pass G-type receptor 1 OS=Homo sapiens OX=9606 GN=CELSR1 PE=1 SV=1;Cadherin EGF LAG seven-pass G-type receptor 3 OS=Homo sapiens OX=9606 GN=CELSR3 PE=1 SV=2;Cadherin EGF LAG seven-pass G-type receptor 2 OS=Homo sapiens OX=9606 GN=CELSR2 PE=1 SV=1	9	CELSR1	20331.8	26750.1	22815.1	29887.2	34715.5	41924.7	23299	3236.39	13.8907	35509.1	6057.89	17.0601	20331.8	22880.5	18928.7	24814.5	28352.4	32007.9	20713.7	2003.4	9.67186	28391.6	3596.86	12.6687	0.454882	0.0319744	1.4952	15926.7	18197.5	20543.7	0.230925	0.636529
ATSEIFASK	E3 ubiquitin-protein ligase MYCBP2 OS=Homo sapiens OX=9606 GN=MYCBP2 PE=1 SV=4	9	MYCBP2	54323.2	61822.3	66648.6	78170	79846.7	92430.4	60931.4	6210.84	10.1932	83482.4	7794.45	9.33665	54323.2	52879.3	55295.6	64902.5	65211.4	70567.1	54166	1215.76	2.2445	66893.7	3185.04	4.76135	0.304482	0.00294622	2.53074	41656.4	41854.7	45292.2	0.00121686	2.91476
ATSGETLEENEAGD	Proliferation-associated protein 2G4 OS=Homo sapiens OX=9606 GN=PA2G4 PE=1 SV=3	14	PA2G4	3478.9	6766.03	5427.15	9728.46	11425.7	12348.3	5224.03	1652.95	31.6413	11167.5	1328.88	11.8996	3478.9	5787.28	4502.68	8077.28	9331.46	9427.47	4589.62	1156.64	25.2013	8945.41	753.35	8.42164	0.962772	0.00545002	2.2636	5184.25	5989.22	6050.84	0.186738	0.728768
ATSNGSSSK	Serine/threonine-protein phosphatase 4 regulatory subunit 3B OS=Homo sapiens OX=9606 GN=PPP4R3B PE=1 SV=2	9	PPP4R3B	19279.9	17156.5	22912.3	33155.1	31669.8	31836.2	19782.9	2910.64	14.7129	32220.4	813.768	2.52563	19279.9	14674.7	19009.3	27527.8	25865	24305.7	17654.7	2584.23	14.6377	25899.5	1611.31	6.2214	0.552875	0.00938353	2.02763	17668.2	16600.9	15600.2	0.555876	0.255022
ATSPALFNR	Cytoplasmic dynein 1 heavy chain 1 OS=Homo sapiens OX=9606 GN=DYNC1H1 PE=1 SV=5	9	DYNC1H1	652663	753409	772361	987482	1.00266e+06	1.05786e+06	726144	64338.4	8.86028	1.016e+06	37035.6	3.64524	652663	644423	640795	819881	818879	807634	645960	6081.12	0.941408	815465	6800.06	0.833887	0.336176	5.55726e-06	5.25514	526225	525582	518365	9.19614e-06	5.03639
ATSPHVNNR	Multiple epidermal growth factor-like domains protein 10 OS=Homo sapiens OX=9606 GN=MEGF10 PE=1 SV=1	9	MEGF10	10767.3	9277.28	13589.8	12304.6	13190.7	14706.5	11211.5	2190.29	19.5362	13400.6	1214.63	9.064	10767.3	7935.26	11274.9	10216.2	10773	11227.9	9992.49	1799.6	18.0095	10739	506.692	4.71825	0.103943	0.527235	0.277996	6557.06	6914.42	7206.38	0.04256	1.371
ATSPIIIHR	Origin recognition complex subunit 3 OS=Homo sapiens OX=9606 GN=ORC3 PE=1 SV=1	9	ORC3	15689.6	20555.1	20315.3	26137.8	31558.7	45038.5	18853.3	2742.53	14.5466	34245	9732.49	28.4202	15689.6	17581.7	16854.7	21701.5	25774.2	34385.2	16708.7	954.497	5.71258	27287	6475.74	23.732	0.707615	0.0488558	1.31108	13928.7	16542.7	22069.5	0.760109	0.119124
ATSPPASVR	G-protein coupled receptor 143 OS=Homo sapiens OX=9606 GN=GPR143 PE=1 SV=2	9	GPR143	28622.9	36031.6	41053.8	87796.5	72149.1	97092.9	35236.1	6253.5	17.7474	85679.5	12605.9	14.7129	28622.9	30819.4	34060.6	72895.1	58924.8	74126.7	31167.6	2735.52	8.77681	68648.9	8443.81	12.3	1.13919	0.00185877	2.73078	46786.4	37819.7	47576.8	0.0212299	1.67305
ATSQGTASK	5-aminolevulinate synthase, nonspecific, mitochondrial OS=Homo sapiens OX=9606 GN=ALAS1 PE=1 SV=2	9	ALAS1	26287.2	30088.6	31217.6	48799.1	49946.2	49488.6	29197.8	2583.13	8.847	49411.3	577.451	1.16866	26287.2	25736.1	25900	40516.6	40791.5	37782.7	25974.4	282.962	1.08939	39696.9	1663.47	4.19044	0.611936	0.000147422	3.83144	26004.8	26181.2	24250.1	0.480375	0.318419
ATTLPIRNK	Ankyrin repeat domain-containing protein 17 OS=Homo sapiens OX=9606 GN=ANKRD17 PE=1 SV=3	9	ANKRD17	220999	262231	281787	391953	412183	420008	255006	31031.2	12.1688	408048	14477.8	3.54806	220999	224298	233787	325428	336633	320660	226361	6638.77	2.93282	327574	8199.72	2.50317	0.533194	7.68445e-05	4.11439	208870	216062	205810	0.0300875	1.52161
ATTSLSLRR	Helicase SKI2W OS=Homo sapiens OX=9606 GN=SKIV2L PE=1 SV=3	9	SKIV2L	69568.7	78264.2	79119.4	86996.8	94778.4	119576	75650.8	5284.53	6.98543	100450	17014.2	16.9379	69568.7	66942.8	65642.1	72231.2	77406.2	91291.9	67384.5	2000.26	2.96843	80309.8	9856.51	12.2731	0.253158	0.0900165	1.04568	46360.2	49681.7	58594	0.0144369	1.84053
ATVAGVHVK	Protein PET117 homolog, mitochondrial OS=Homo sapiens OX=9606 GN=PET117 PE=3 SV=1	9	PET117	81108.8	100956	95069.4	148362	152414	163012	92377.9	10193.5	11.0345	154596	7564.68	4.89319	81108.8	86351.8	78875.1	123181	124478	124453	82111.9	3837.94	4.67404	124037	741.603	0.597886	0.595113	4.94175e-05	4.30612	79061.6	79893.7	79878.1	0.325416	0.487562
ATVLTTERK	Pre-mRNA-processing factor 19 OS=Homo sapiens OX=9606 GN=PRPF19 PE=1 SV=1	9	PRPF19	1.10847e+06	1.21287e+06	1.28752e+06	1.90007e+06	2.08969e+06	2.05053e+06	1.20295e+06	89940.2	7.47661	2.01343e+06	100105	4.97188	1.10847e+06	1.03742e+06	1.0682e+06	1.57758e+06	1.70666e+06	1.5655e+06	1.07136e+06	35626.4	3.32533	1.61658e+06	78247.5	4.84031	0.593494	0.000390414	3.40847	1.01254e+06	1.09539e+06	1.00479e+06	0.395637	0.402703
ATYPYQVVR	Mitochondrial folate transporter/carrier OS=Homo sapiens OX=9606 GN=SLC25A32 PE=1 SV=2	9	SLC25A32	64343	66501.2	83917.7	120125	134965	140895	71587.3	10732.8	14.9927	131995	10698.3	8.10511	64343	56881.4	69623	99736.9	110227	107568	63615.8	6401.87	10.0633	105844	5453.19	5.15212	0.734479	0.000962214	3.01673	64014.3	70746.9	69040.2	0.363278	0.439761
ATYSEDGLLK	WD40 repeat-containing protein SMU1 OS=Homo sapiens OX=9606 GN=SMU1 PE=1 SV=2	10	SMU1	37884.7	42804.5	41720.3	61750.8	68704	67213.8	40803.2	2584.95	6.33517	65889.5	3660.91	5.55613	37884.7	36612.5	34613.6	51270	56111.1	51315.2	36370.3	1648.94	4.53374	52898.8	2782.05	5.25919	0.540474	0.000899216	3.04614	32906.7	36013.8	32935.7	0.159934	0.796059
ATYSVGMQK	Putative rhophilin-2-like protein RHPN2P1 OS=Homo sapiens OX=9606 GN=RHPN2P1 PE=5 SV=2;Rhophilin-2 OS=Homo sapiens OX=9606 GN=RHPN2 PE=1 SV=1	9	RHPN2P1	158090	184246	197465	273974	284817	284927	179934	20038.7	11.1367	281239	6292.21	2.23731	158090	157593	163829	227473	232612	217531	159837	3465.5	2.16814	225872	7666.86	3.39433	0.498902	0.000169535	3.77074	145999	149298	139618	0.0128679	1.89049
AVAEPANAVK	E3 ubiquitin-protein ligase RNF213 OS=Homo sapiens OX=9606 GN=RNF213 PE=1 SV=3	10	RNF213	36168	36294.1	38851.8	53871.7	57892.4	65727.2	37104.6	1514.4	4.08142	59163.8	6029.13	10.1906	36168	31043.9	32233.7	44728.3	47281.2	50180.2	33148.5	2681.75	8.0901	47396.5	2727.81	5.75529	0.515836	0.00297163	2.52701	28708	30346.5	32207.2	0.214154	0.669274
AVAHALTEK	T-complex protein 1 subunit gamma OS=Homo sapiens OX=9606 GN=CCT3 PE=1 SV=4	9	CCT3	19710.1	26508.2	24799.8	42092.3	47553.8	57763.9	23672.7	3536.43	14.9389	49136.6	7954.79	16.1891	19710.1	22673.6	20575.3	34948.1	38837.6	44100.5	20986.4	1523.92	7.26149	39295.4	4593.35	11.6893	0.904908	0.00280464	2.55212	22430.8	24927.2	28305.1	0.0916197	1.03801
AVAPPTPASK	Chromobox protein homolog 2 OS=Homo sapiens OX=9606 GN=CBX2 PE=1 SV=2	10	CBX2	48799.5	50682.2	57084.3	67136.3	78557.8	81993.1	52188.7	4342.96	8.32165	75895.8	7777.91	10.2482	48799.5	43350.7	47360.4	55741.5	64158.8	62598.6	46503.6	2823.66	6.07193	60833	4477.8	7.36082	0.387513	0.00938882	2.02739	35776.6	41179.1	40177.7	0.0326941	1.48553
AVDPSSGHPR	Cilia- and flagella-associated protein 97 OS=Homo sapiens OX=9606 GN=CFAP97 PE=1 SV=2	10	CFAP97	99393	120358	130337	177173	183467	223093	116696	15793.8	13.5342	194577	24895.1	12.7945	99393	102947	108135	147102	149839	170323	103492	4396.62	4.24827	155755	12690.9	8.14801	0.589756	0.00252564	2.59763	94414.4	96171.1	109319	0.545676	0.263065
AVHEAWAGMLK	Protein canopy homolog 4 OS=Homo sapiens OX=9606 GN=CNPY4 PE=2 SV=1	11	CNPY4	68151.4	82540.9	88275.1	156174	176867	180414	79655.8	10367.4	13.0152	171152	13091.6	7.64912	68151.4	70600.9	73238.1	129667	144449	137739	70663.5	2543.92	3.60005	137285	7401.16	5.39109	0.958138	0.000123152	3.90956	83224.5	92711.7	88405.2	0.00496303	2.30425
AVIDVGINR	Bifunctional methylenetetrahydrofolate dehydrogenase/cyclohydrolase, mitochondrial OS=Homo sapiens OX=9606 GN=MTHFD2 PE=1 SV=2	9	MTHFD2	261083	322593	351138	473750	533276	584555	311605	46022.1	14.7694	530527	55453.9	10.4526	261083	275928	291324	393342	435530	446286	276112	15121.5	5.47659	425053	27983.9	6.58363	0.622389	0.00125668	2.90078	252459	279537	286440	0.819651	0.0863712
AVIEFLLDK	Replication termination factor 2 OS=Homo sapiens OX=9606 GN=RTF2 PE=1 SV=3	9	RTF2	17957.4	27651.5	21408.4	30586.1	44271.2	48347.9	22339.1	4913.62	21.9956	41068.4	9303.99	22.6549	17957.4	23651.5	17761.7	25394.8	36156.6	36911.8	19790.2	3345.45	16.9046	32821.1	6442.41	19.6289	0.729837	0.0359012	1.44489	16299.2	23206.4	23691.1	0.699215	0.155389
AVIEHLERL	Glutamyl-tRNA(Gln) amidotransferase subunit C, mitochondrial OS=Homo sapiens OX=9606 GN=GATC PE=1 SV=1	9	GATC	63608	93294.8	83661.6	155808	173032	211970	80188.1	15145.1	18.887	180270	28772.1	15.9605	63608	79799.1	69410.5	129363	141317	161831	70939.2	8203.07	11.5635	144170	16420.9	11.3899	1.02312	0.00230087	2.63811	83029.5	90701.5	103868	0.0487885	1.31168
AVIGNVQEK	Adenosine 3'-phospho 5'-phosphosulfate transporter 2 OS=Homo sapiens OX=9606 GN=SLC35B3 PE=1 SV=1	9	SLC35B3	339421	402525	402434	818139	834233	835501	381460	36406.9	9.5441	829291	9678.94	1.16713	339421	344297	333883	679279	681325	637873	339200	5210.62	1.53615	666159	24517.6	3.68045	0.973729	2.27286e-05	4.64343	435982	437295	409407	0.000764894	3.1164
AVISGEALGIK	Pirin OS=Homo sapiens OX=9606 GN=PIR PE=1 SV=1	11	PIR	29508.4	34674.8	34274.5	57962	57289	58882.5	32819.2	2874.24	8.75778	58044.5	799.938	1.37814	29508.4	29658.9	28436.1	48124.3	46788.4	44954.6	29201.1	666.757	2.28332	46622.4	1591.39	3.41336	0.675	6.27713e-05	4.20224	30887.7	30030.2	28853.2	0.362856	0.440266
AVLDFVKQK	Leucine-rich repeat and calponin homology domain-containing protein 3 OS=Homo sapiens OX=9606 GN=LRCH3 PE=1 SV=2	9	LRCH3	48489.1	51962.8	60928	84100.1	96793	91517.1	53793.3	6418.33	11.9315	90803.4	6376.44	7.02225	48489.1	44446.1	50549.4	69826.1	79051.6	69869.8	47828.2	3104.89	6.49176	72915.8	5313.74	7.2875	0.608371	0.00212249	2.67315	44816.6	50737.8	44844.6	0.71897	0.143289
AVLDRMHSL	Coatomer subunit alpha OS=Homo sapiens OX=9606 GN=COPA PE=1 SV=2	9	COPA	19762.8	23586.6	24200.8	62864.2	63173.7	70896.1	22516.7	2404.66	10.6795	65644.7	4550.5	6.93202	19762.8	20174.6	20078.4	52194.5	51594.5	54126.5	20005.2	215.437	1.0769	52638.5	1323.11	2.51358	1.39574	1.89126e-06	5.72325	33500	33114.9	34740.1	1.07967e-05	4.96671
AVLEADFAK	Proteasome subunit beta type-7 OS=Homo sapiens OX=9606 GN=PSMB7 PE=1 SV=1	9	PSMB7	46295.2	55976.5	59901	70995.6	80055.5	76525.4	54057.6	7002.95	12.9546	75858.8	4566.62	6.01989	46295.2	47879.2	49697.4	58945.7	65382	58424.2	47957.2	1702.43	3.54989	60917.3	3875.29	6.36156	0.345104	0.00607365	2.21655	37833.2	41964.2	37498.5	0.00702857	2.15313
AVLPRLHQL	Probable rRNA-processing protein EBP2 OS=Homo sapiens OX=9606 GN=EBNA1BP2 PE=1 SV=2	9	EBNA1BP2	7760.78	9825.95	12072.7	16634.3	19967.1	19353.6	9886.48	2156.61	21.8137	18651.6	1773.81	9.51018	7760.78	8404.56	10016.2	13811	16307.3	14775.7	8727.19	1161.83	13.3127	14964.7	1258.8	8.41184	0.77797	0.00323164	2.49058	8864.33	10466.5	9483.51	0.343244	0.464397
AVNAHSNILK	MICOS complex subunit MIC60 OS=Homo sapiens OX=9606 GN=IMMT PE=1 SV=1	10	IMMT	474209	574320	583641	703666	800351	887390	544056	60669.3	11.1513	797136	91903.9	11.5293	474209	491241	484222	584236	653653	677488	483224	8559.88	1.77141	638459	48447.5	7.5882	0.401902	0.00545161	2.26347	374981	419535	434833	0.0169017	1.77207
AVQEFGLAR	PRELI domain-containing protein 1, mitochondrial OS=Homo sapiens OX=9606 GN=PRELID1 PE=1 SV=1	9	PRELID1	869765	1.03493e+06	1.0987e+06	1.85642e+06	1.96527e+06	2.09305e+06	1.00113e+06	118150	11.8017	1.97158e+06	118442	6.00748	869765	885225	911544	1.54134e+06	1.60505e+06	1.59797e+06	888845	21123.2	2.37648	1.58145e+06	34918.8	2.20802	0.831246	7.97471e-06	5.09829	989279	1.03017e+06	1.02563e+06	0.00208255	2.6814
AVQEFGLARFK	PRELI domain-containing protein 1, mitochondrial OS=Homo sapiens OX=9606 GN=PRELID1 PE=1 SV=1	11	PRELID1	868048	923313	1.02545e+06	1.58954e+06	1.76065e+06	1.7213e+06	938937	79855.5	8.50489	1.6905e+06	89614.7	5.30109	868048	789749	850772	1.31975e+06	1.43793e+06	1.31415e+06	836190	41135.6	4.91941	1.35728e+06	69905	5.15038	0.698814	0.000371137	3.43047	847060	922910	843461	0.376228	0.424548
AVQRTLLEK	CD99 antigen OS=Homo sapiens OX=9606 GN=CD99 PE=1 SV=1	9	CD99	5.23075e+06	5.25309e+06	6.29778e+06	9.98312e+06	1.07735e+07	9.97591e+06	5.59387e+06	609704	10.8995	1.02442e+07	458436	4.47508	5.23075e+06	4.4932e+06	5.22501e+06	8.28872e+06	8.79882e+06	7.61623e+06	4.98298e+06	424176	8.51248	8.23459e+06	593151	7.20317	0.724687	0.00151319	2.82011	5.31996e+06	5.64735e+06	4.88833e+06	0.410358	0.386837
AVSEGTKAVTK	Histone H2B type 1-K OS=Homo sapiens OX=9606 GN=HIST1H2BK PE=1 SV=3	11	HIST1H2BK	194581	233642	221588	335936	369563	352074	216603	20001.6	9.2342	352524	16818	4.77074	194581	199844	183842	278919	301825	268795	192756	8155.5	4.231	283180	16921.9	5.97569	0.554944	0.00113096	2.94655	179019	193720	172521	0.233256	0.632167
AVVEFLTSV	Ribonuclease 3 OS=Homo sapiens OX=9606 GN=DROSHA PE=1 SV=2	9	DROSHA	14840.6	21753.2	18955.5	28520.4	27412.4	34599.3	18516.4	3477.16	18.7788	30177.4	3869.4	12.8222	14840.6	18606.4	15726.6	23679.7	22387.9	26415.3	16391.2	1968.95	12.0122	24161	2056.36	8.51107	0.559759	0.00912436	2.0398	15198.4	14369.3	16954.2	0.553543	0.256849
AVVSPPALHNA	Bromodomain-containing protein 4 OS=Homo sapiens OX=9606 GN=BRD4 PE=1 SV=2	11	BRD4	2910.23	4263.02	4258.48	7542.81	7271.8	7921.67	3810.58	779.727	20.4622	7578.76	326.426	4.30711	2910.23	3646.35	3533.09	6262.6	5938.93	6047.9	3363.22	396.367	11.7854	6083.14	164.687	2.70727	0.854973	0.000391508	3.40726	4019.53	3811.79	3881.73	0.0843409	1.07396
AVYENAREK	Integrator complex subunit 8 OS=Homo sapiens OX=9606 GN=INTS8 PE=1 SV=1	9	INTS8	52828.7	67987	71548.9	99165.9	90932.4	105214	64121.5	9940.75	15.503	98437.4	7168.53	7.28233	52828.7	58152.3	59361.2	82334.8	74265.2	80326.8	56780.7	3475.52	6.12095	78975.6	4201.05	5.31943	0.476006	0.00213364	2.67088	52845	47665.7	51556.2	0.0744669	1.12804
AYPTMVLEL	Solute carrier family 5 member 4 OS=Homo sapiens OX=9606 GN=SLC5A4 PE=1 SV=1	9	SLC5A4	5365.16	8679	8895.51	12938.5	31991.3	36421.7	7646.55	1978.71	25.8772	27117.1	12477.3	46.0126	5365.16	7423.52	7380.23	10742.5	26127.5	27806.6	6722.97	1176.1	17.4938	21558.9	9404.81	43.6239	1.68111	0.0534733	1.27186	6894.85	16769.5	17847.1	0.115633	0.93692
AYSSYVHQY	Amyloid protein-binding protein 2 OS=Homo sapiens OX=9606 GN=APPBP2 PE=1 SV=2	9	APPBP2	89026.7	106273	107210	141065	164448	177378	100836	10238.3	10.1534	160964	18405.2	11.4344	89026.7	90899.6	88947.8	117123	134306	135421	89624.7	1104.82	1.23271	128950	10257.7	7.9548	0.524842	0.00272757	2.56422	75173	86201.6	86917.4	0.149679	0.824838
DGYEPPVQESV	40S ribosomal protein S3a OS=Homo sapiens OX=9606 GN=RPS3A PE=1 SV=2	11	RPS3A	234470	239502	297994	360463	374780	402225	257322	35313	13.7233	379156	21221.9	5.59714	234470	204857	247233	299283	306086	307083	228853	21739.5	9.4993	304151	4244.8	1.39562	0.410364	0.0041597	2.38094	192089	196455	197096	0.0564265	1.24852
DPEPEDENL	NADH dehydrogenase [ubiquinone] 1 beta subcomplex subunit 11, mitochondrial OS=Homo sapiens OX=9606 GN=NDUFB11 PE=1 SV=1	9	NDUFB11	11670	17308.3	12215.6	21598.7	25280.5	30253.9	13731.3	3109.76	22.6472	25711.1	4343.63	16.894	11670	14804.5	10134.8	17932.8	20646.8	23097.7	12203.1	2380.08	19.5039	20559.1	2583.55	12.5665	0.752531	0.0146109	1.83532	11509.9	13251.8	14824.8	0.585354	0.232581
DSLPLVDTHSK	Vimentin OS=Homo sapiens OX=9606 GN=VIM PE=1 SV=4	11	VIM	72777.8	84351.6	93283	133014	154496	170880	83470.8	10280.9	12.3168	152797	18990.2	12.4284	72777.8	72149.6	77393	110438	126178	130460	74106.8	2863.22	3.86364	122359	10543.5	8.6169	0.723441	0.00156916	2.80433	70882.5	80985.2	83733.5	0.355627	0.449005
DSPLSLPAIVSI	Plexin-A4 OS=Homo sapiens OX=9606 GN=PLXNA4 PE=1 SV=4	12	PLXNA4	31366.5	35301.2	33356.1	61568.8	74543.9	99632.8	33341.3	1967.38	5.90072	78581.8	19350.6	24.6247	31366.5	30194.7	27674.2	51119	60880.6	76065.8	29745.1	1886.77	6.34311	62688.5	12571.3	20.0536	1.07555	0.0109176	1.96187	32809.7	39075.1	48821.4	0.0934068	1.02962
DYQALRTSI	Clathrin heavy chain 1 OS=Homo sapiens OX=9606 GN=CLTC PE=1 SV=5	9	CLTC	6864.56	9166.97	10364.2	9621.3	10984.3	13011.9	8798.58	1778.67	20.2155	11205.8	1706.12	15.2253	6864.56	7840.91	8598.75	7988.31	8970.96	9934.09	7768.07	869.39	11.1918	8964.45	972.904	10.8529	0.206659	0.187439	0.727139	5127.15	5757.84	6376.01	0.0310934	1.50733
EAPEEVEVL	MORF4 family-associated protein 1-like 1 OS=Homo sapiens OX=9606 GN=MRFAP1L1 PE=1 SV=1	9	MRFAP1L1	16593.7	18632.8	20772.3	30481.8	35080.4	40568.9	18666.3	2089.48	11.1939	35377.1	5050.12	14.2751	16593.7	15937.4	17233.9	25308.2	28650.5	30972.8	16588.4	648.262	3.90793	28310.5	2847.57	10.0584	0.771167	0.00224914	2.64798	16243.6	18388.8	19879.3	0.230481	0.637366
EDEDVKAE	ATP-binding cassette sub-family A member 5 OS=Homo sapiens OX=9606 GN=ABCA5 PE=2 SV=2	8	ABCA5	146632	218065	216272	310076	307512	434543	193656	40733.8	21.0341	350711	72612.4	20.7044	146632	186520	179432	257448	251148	331757	170861	21280.2	12.4547	280118	44831.9	16.0047	0.713206	0.0188872	1.72383	165238	161194	212932	0.687991	0.162417
EDEDVKEA	Cytochrome b-c1 complex subunit 7 OS=Homo sapiens OX=9606 GN=UQCRB PE=1 SV=2	8	UQCRB	33007.8	43168.8	44613.5	58662.2	60081.7	77965.9	40263.3	6324.85	15.7087	65569.9	10758.7	16.4079	33007.8	36924.1	37013.9	48705.7	49069.2	59524	35648.6	2287.43	6.41661	52433	6143.71	11.7173	0.556628	0.0113823	1.94377	31260.8	31494.1	38204.4	0.490552	0.309315
EEAAGIGIL	Melanoma antigen recognized by T-cells 1 OS=Homo sapiens OX=9606 GN=MLANA PE=1 SV=1	9	MLANA	45318.7	41302.6	41037.5	74137.6	71662.1	75365.2	42552.9	2398.87	5.63739	73721.7	1886.27	2.55864	45318.7	35327.9	34047.1	61554.5	58527	57538.5	38231.2	6171.22	16.1418	59206.7	2092.49	3.53421	0.631008	0.00507263	2.29477	39507.6	37564.5	36930	0.952621	0.0210799
EEEEEEEE	Anion exchange protein 3 OS=Homo sapiens OX=9606 GN=SLC4A3 PE=2 SV=2;Serine/threonine-protein kinase TAO2 OS=Homo sapiens OX=9606 GN=TAOK2 PE=1 SV=2;Fanconi anemia group I protein OS=Homo sapiens OX=9606 GN=FANCI PE=1 SV=4;Transcription activator BRG1 OS=Homo sapiens OX=9606 GN=SMARCA4 PE=1 SV=2;DDB1- and CUL4-associated factor 8-like protein 2 OS=Homo sapiens OX=9606 GN=DCAF8L2 PE=2 SV=2;Transcr…	8	SLC4A3	20148.9	28729.7	20093	30331.8	29448.4	41940.7	22990.5	4970.35	21.6191	33907	6971.44	20.5605	20148.9	24573.8	16670.3	25183.7	24050.7	32020.1	20464.3	3961.15	19.3564	27084.9	4311.47	15.9184	0.404375	0.121756	0.91451	16163.7	15436.5	20551.5	0.331464	0.479563
EEEIEPLPPT	Membrane-spanning 4-domains subfamily A member 14 OS=Homo sapiens OX=9606 GN=MS4A14 PE=2 SV=2	10	MS4A14	21703.8	26242.1	30365.8	36740.6	36999.5	43068.6	26103.9	4332.65	16.5977	38936.2	3581.1	9.19734	21703.8	22446	25193.2	30504.8	30217.7	32881.3	23114.3	1838.21	7.95269	31201.2	1461.99	4.68567	0.432816	0.00396985	2.40123	19578.9	19394.7	21104.2	0.0605642	1.21778
EEEPLHTIL	DDB1- and CUL4-associated factor 13 OS=Homo sapiens OX=9606 GN=DCAF13 PE=1 SV=2	9	DCAF13	32201.3	48753	40163.9	68374.8	65620.7	83291.2	40372.7	8277.79	20.5034	72428.9	9507.26	13.1263	32201.3	41700.5	33322.3	56769.8	53592.9	63589.7	35741.4	5191.13	14.5241	57984.1	5107.79	8.80894	0.698063	0.00612834	2.21266	36436.6	34397.6	40813.8	0.698754	0.155676
EEIQNSVVL	Zinc finger FYVE domain-containing protein 16 OS=Homo sapiens OX=9606 GN=ZFYVE16 PE=1 SV=3	9	ZFYVE16	19125	20418.2	27964.4	31406.7	39522.6	43131.6	22502.5	4774.08	21.2158	38020.3	6005.1	15.7945	19125	17464.6	23200.9	26076.2	32278.4	32929.4	19930.2	2951.68	14.8101	30428	3782.82	12.4321	0.610446	0.0192764	1.71497	16736.5	20717.3	21135.1	0.864793	0.0630879
EEVDLQTAL	Probable ATP-dependent RNA helicase DDX46 OS=Homo sapiens OX=9606 GN=DDX46 PE=1 SV=2	9	DDX46	7105.29	10308.6	9075.26	12507.3	12980.2	18497.4	8829.71	1615.7	18.2985	14661.6	3330.25	22.714	7105.29	8817.38	7529.37	10384.5	10601	14122	7817.34	891.634	11.4058	11702.5	2098.15	17.9291	0.582069	0.0418952	1.37784	6665.09	6804.07	9063.96	0.759021	0.119746
EEVLSSTAHASAQ	Tumor protein D53 OS=Homo sapiens OX=9606 GN=TPD52L1 PE=1 SV=1	13	TPD52L1	3159.28	4211.06	5070.2	6592.71	8263.68	7489.24	4146.85	957.078	23.0797	7448.54	836.227	11.2267	3159.28	3601.9	4206.54	5473.75	6749.01	5717.75	3655.91	525.712	14.3798	5980.17	676.918	11.3194	0.709958	0.0093289	2.03017	3513.23	4331.72	3669.83	0.667359	0.175641
EGQEPFLQ	Tripeptidyl-peptidase 1 OS=Homo sapiens OX=9606 GN=TPP1 PE=1 SV=2	8	TPP1	22763.5	33323.6	33305.8	47086.2	56658.5	66404.2	29797.7	6091.75	20.4437	56716.3	9659.15	17.0306	22763.5	28503.2	27632.4	39094.4	46273.5	50697.1	26299.7	3093.22	11.7614	45355	5855.62	12.9106	0.786215	0.00757688	2.12051	25092	29699.7	32539	0.37386	0.427291
EKALETIAV	Rho GTPase-activating protein 45 OS=Homo sapiens OX=9606 GN=ARHGAP45 PE=1 SV=2	9	ARHGAP45	42483.8	46688.7	55563.6	95544.1	109887	99767.9	48245.4	6677.37	13.8404	101733	7370.4	7.24485	42483.8	39934.9	46098.8	79327.8	89745.3	76169	42839.2	3097.26	7.22997	81747.4	7104.18	8.69041	0.932242	0.000962935	3.0164	50915	57601.3	48887.7	0.0389477	1.40952
EPRPPHGEL	Thymidylate synthase OS=Homo sapiens OX=9606 GN=TYMS PE=1 SV=3	9	TYMS	32888.8	43612.6	48044.3	57702.8	58183	71864.7	41515.2	7792.39	18.77	62583.5	8041.31	12.8489	32888.8	37303.7	39860.3	47909.1	47518.5	54865.9	36684.3	3526.81	9.61395	50097.9	4133.9	8.25164	0.449587	0.0128931	1.88964	30749.6	30498.9	35214.7	0.150073	0.823696
ETRDGQVINETSQ	Vimentin OS=Homo sapiens OX=9606 GN=VIM PE=1 SV=4	13	VIM	4951.59	6331.81	6002.71	8966.16	9814.08	10475.1	5762.04	720.896	12.5111	9751.79	756.41	7.75663	4951.59	5415.87	4980.19	7444.37	8015.23	7997.36	5115.89	260.19	5.08592	7818.99	324.554	4.15084	0.611997	0.000354982	3.44979	4778.03	5144.43	5132.96	0.639313	0.194286
FEQEMATAA	Actin, cytoplasmic 1 OS=Homo sapiens OX=9606 GN=ACTB PE=1 SV=1	9	ACTB	20532	24635.4	24819.6	42181	42769.4	53813.6	23329	2424.04	10.3907	46254.7	6552.83	14.1668	20532	21071.7	20591.8	35021.8	34930.1	41084.6	20731.8	295.843	1.427	37012.2	3527.15	9.52971	0.836152	0.00134507	2.87125	22478.1	22419.2	26369.4	0.083494	1.07834
FGGPGTAS	Vimentin OS=Homo sapiens OX=9606 GN=VIM PE=1 SV=4	8	VIM	132542	162857	164711	237911	254208	322416	153370	18061.1	11.7762	271512	44831.2	16.5117	132542	139298	136654	197531	207614	246152	136165	3404.5	2.50028	217099	25660.9	11.8199	0.673	0.00563414	2.24917	126782	133253	157988	0.759993	0.11919
FGGPGTASRP	Vimentin OS=Homo sapiens OX=9606 GN=VIM PE=1 SV=4	10	VIM	2.14452e+06	2.47588e+06	2.5914e+06	2.77028e+06	2.74378e+06	3.09549e+06	2.40393e+06	231967	9.64947	2.86985e+06	195856	6.82462	2.14452e+06	2.11773e+06	2.14998e+06	2.30009e+06	2.24087e+06	2.36329e+06	2.13741e+06	17260.7	0.807554	2.30141e+06	61219.8	2.66009	0.106659	0.0111084	1.95435	1.47627e+06	1.43826e+06	1.51683e+06	1.17875e-05	4.92858
FGGPGTASRPS	Vimentin OS=Homo sapiens OX=9606 GN=VIM PE=1 SV=4	11	VIM	309771	361164	363141	458880	463703	537143	344692	30258.5	8.77841	486576	43859.2	9.01386	309771	308919	301283	380996	378710	410088	306658	4674.42	1.52431	389931	17493.8	4.48638	0.346591	0.00134588	2.87099	244535	243068	263207	0.001305	2.88439
FGGPGTASRPSSS	Vimentin OS=Homo sapiens OX=9606 GN=VIM PE=1 SV=4	13	VIM	447119	485409	512326	647780	676657	756940	481618	32768.3	6.80379	693793	56561.2	8.15246	447119	415192	425056	537835	552631	577895	429122	16347.7	3.80956	556120	20256.6	3.64249	0.374008	0.00107435	2.96886	345199	354696	370911	0.00391593	2.40717
FIDDANYSV	Antizyme inhibitor 1 OS=Homo sapiens OX=9606 GN=AZIN1 PE=1 SV=2	9	AZIN1	22448.1	31241	31592.8	41795.1	46223	50857.8	28427.3	5181.11	18.2258	46292	4531.74	9.78948	22448.1	26721.8	26211.2	34701.4	37750.7	38828	25127	2334.02	9.28889	37093.3	2140.41	5.77033	0.56192	0.00281735	2.55016	22272.4	24229.6	24921	0.446299	0.350374
FIQSLAQFLGA	Nck-associated protein 1-like OS=Homo sapiens OX=9606 GN=NCKAP1L PE=1 SV=3	11	NCKAP1L	1.07499e+06	1.21185e+06	1.28042e+06	1.28832e+06	1.29663e+06	1.2486e+06	1.18909e+06	104586	8.79552	1.27785e+06	25668.2	2.0087	1.07499e+06	1.03655e+06	1.06231e+06	1.06966e+06	1.05897e+06	953262	1.05795e+06	19591.3	1.85182	1.0273e+06	64338.1	6.26285	-0.0424167	0.474039	0.324186	686539	679680	611833	0.000111963	3.95093
FLDEPTNHL	ATP-binding cassette sub-family F member 2 OS=Homo sapiens OX=9606 GN=ABCF2 PE=1 SV=2	9	ABCF2	85633	98825.6	109948	125677	146004	163954	98135.6	12172.3	12.4036	145212	19150.7	13.1881	85633	84529.9	91219.5	104347	119243	125173	87127.4	3586.48	4.11636	116254	10730	9.22975	0.416082	0.0111675	1.95205	66972.8	76533.8	80339.7	0.0492615	1.30749
FLDGNELTL	Chloride intracellular channel protein 1 OS=Homo sapiens OX=9606 GN=CLIC1 PE=1 SV=4	9	CLIC1	9442.32	10000.9	11099.5	11814.3	16634.4	16959.9	10180.9	843.108	8.28128	15136.2	2881.46	19.0369	9442.32	8554.22	9208.76	9809.07	13585.4	12948.2	9068.43	460.378	5.07671	12114.2	2021.6	16.6878	0.417779	0.0636812	1.19599	6295.77	8719.55	8310.57	0.179103	0.746897
FLDGNEMTL	Chloride intracellular channel protein 4 OS=Homo sapiens OX=9606 GN=CLIC4 PE=1 SV=4	9	CLIC4	27179.3	33676.6	32389.6	47096.4	46638.6	55698.6	31081.8	3440.42	11.0689	49811.2	5103.79	10.2463	27179.3	28805.1	26872.3	39102.9	38090.1	42523.8	27618.9	1038.67	3.76071	39905.6	2323.28	5.82194	0.530936	0.00111823	2.95147	25097.4	24447.4	27293.1	0.128423	0.891358
FLDNERHEV	Serine/threonine-protein kinase N1 OS=Homo sapiens OX=9606 GN=PKN1 PE=1 SV=2	9	PKN1	62385	73056.4	77414.2	97934	107497	130773	70951.9	7732.49	10.8982	112068	16889.8	15.071	62385	62488.4	64227.4	81312	87793.5	99839.9	63033.6	1035.14	1.6422	89648.5	9402.2	10.4879	0.508159	0.00819903	2.08624	52188.6	56348.6	64080.4	0.195084	0.709779
FLDPNNIPKA	Probable dolichyl pyrophosphate Glc1Man9GlcNAc2 alpha-1,3-glucosyltransferase OS=Homo sapiens OX=9606 GN=ALG8 PE=1 SV=2	10	ALG8	43034.6	45421	51197	72233.7	81662.7	73469.7	46550.9	4196.87	9.01565	75788.7	5124.41	6.76145	43034.6	38850.6	42476	59973.7	66694.5	56091.3	41453.8	2271.65	5.47996	60919.9	5364.54	8.8059	0.55541	0.00442929	2.35367	38493	42806.6	36001.2	0.378991	0.421371
FLLEKGYEV	GDP-mannose 4,6 dehydratase OS=Homo sapiens OX=9606 GN=GMDS PE=1 SV=1	9	GMDS	60935.2	65966.7	73600.3	95668.6	88317.3	86972.4	66834.1	6376.97	9.5415	90319.5	4681.05	5.18277	60935.2	56424.2	61063.1	79431.1	72129.4	66400.2	59474.2	2642.14	4.44251	72653.6	6531.27	8.98961	0.28877	0.0316735	1.4993	50981.4	46294.9	42617.7	0.0109129	1.96206
FLPEGVNKL	Terminal nucleotidyltransferase 5C OS=Homo sapiens OX=9606 GN=TENT5C PE=1 SV=1	9	TENT5C	53491.7	96345	67703	187401	133186	137797	72513.3	21827.9	30.1019	152795	30058.4	19.6724	53491.7	82408.1	56170.4	155594	108774	105203	64023.4	15977.9	24.9563	123190	28119.2	22.8258	0.944217	0.0339008	1.46979	99865	69814.4	67522.6	0.340514	0.467865
FLQEGDLISA	Exosome complex component RRP4 OS=Homo sapiens OX=9606 GN=EXOSC2 PE=1 SV=2	10	EXOSC2	30487.7	32169.5	35092.4	36350.8	49254.3	49426.7	32583.2	2330.08	7.15115	45010.6	7500.09	16.6629	30487.7	27516	29114.7	30181.1	40226.4	37735.4	29039.5	1487.28	5.12158	36047.6	5230.98	14.5113	0.311889	0.0894085	1.04862	19371.2	25818.5	24219.8	0.0495986	1.30453
FLSELTQQL	Macrophage migration inhibitory factor OS=Homo sapiens OX=9606 GN=MIF PE=1 SV=4	9	MIF	20446.1	24715.7	21451.9	27059.1	26912	32684.3	22204.6	2232.09	10.0524	28885.1	3290.99	11.3934	20446.1	21140.4	17797.7	22466.4	21979.3	24953.2	19794.8	1763.97	8.9113	23133	1595.08	6.89529	0.224832	0.0718864	1.14335	14419.7	14107	16015.7	0.01368	1.86391
FMSEYLIEL	Tudor domain-containing protein 7 OS=Homo sapiens OX=9606 GN=TDRD7 PE=1 SV=2	9	TDRD7	9664.29	13552.3	9928.98	15969.8	17598.3	24640.9	11048.5	2172.37	19.6621	19403	4608.66	23.7523	9664.29	11591.9	8237.66	13259.3	14372.7	18812.4	9831.27	1683.33	17.1222	15481.5	2937.91	18.9769	0.655093	0.0445505	1.35115	8510.24	9224.85	12074.4	0.945985	0.0241157
FNDPNAKEM	Zinc finger RNA-binding protein OS=Homo sapiens OX=9606 GN=ZFR PE=1 SV=2	9	ZFR	336596	336885	380244	533317	570675	554727	351242	25117.5	7.15105	552907	18745.4	3.39033	336596	288152	315473	442799	466075	423513	313407	24287.8	7.7496	444129	21312.2	4.79866	0.502942	0.00218384	2.66078	284202	299141	271824	0.152922	0.815529
FVDDYTVRV	26S proteasome non-ATPase regulatory subunit 14 OS=Homo sapiens OX=9606 GN=PSMD14 PE=1 SV=1	9	PSMD14	26775.4	30965.4	29223.2	45018.5	46542.5	50418.2	28988	2104.84	7.26107	47326.4	2783.9	5.88234	26775.4	26486	24245.3	37377.6	38011.6	38492.4	25835.6	1384.84	5.36019	37960.5	559.109	1.47287	0.555141	0.000148403	3.82856	23990.1	24397	24705.6	0.149442	0.825526
FVWSGTAEA	Ubiquitin carboxyl-terminal hydrolase 22 OS=Homo sapiens OX=9606 GN=USP22 PE=1 SV=2	9	USP22	13817.9	16963.7	16239.7	23619.4	28516.8	28877.9	15673.8	1647.46	10.5109	27004.7	2937.28	10.8769	13817.9	14509.8	13473.4	19610.6	23289.9	22047.2	13933.7	527.782	3.78781	21649.2	1871.64	8.64529	0.635736	0.00234881	2.62915	12586.7	14948.2	14150.6	0.961842	0.0168961
FVYGEPREL	Melanoma-associated antigen C2 OS=Homo sapiens OX=9606 GN=MAGEC2 PE=1 SV=1	9	MAGEC2	212516	218119	254487	295015	271831	288143	228374	22787.7	9.97823	284996	11907.8	4.17824	212516	186566	211138	244943	222007	219986	203407	14600.3	7.17787	228979	13862.5	6.05406	0.170846	0.0926561	1.03313	157212	142491	141194	0.00462939	2.33448
GAEAKPAE	Myosin-9 OS=Homo sapiens OX=9606 GN=MYH9 PE=1 SV=4	8	MYH9	73503.4	83324.9	97659.3	503253	621100	579913	84829.2	12148	14.3205	568089	59806.7	10.5277	73503.4	71271.5	81023.9	417838	507257	442741	75266.3	5109.6	6.7887	455945	46149	10.1216	2.59879	0.000142785	3.84532	268181	325573	284165	0.000233697	3.63135
GAITSGSSV	Unconventional myosin-X OS=Homo sapiens OX=9606 GN=MYO10 PE=1 SV=3	9	MYO10	55733	76566.3	67206.9	108161	142215	187618	66502.1	10434.5	15.6905	145998	39863.3	27.3041	55733	65490.5	55758.7	89803.2	116148	143239	58994.1	5626.07	9.53667	116397	26718.8	22.955	0.980408	0.0219398	1.65877	57638.5	74547.2	91935.3	0.20606	0.686007
GAMGYGYEK	ETS translocation variant 4 OS=Homo sapiens OX=9606 GN=ETV4 PE=1 SV=3	9	ETV4	86504.2	97088.1	100626	148978	170592	171066	94739.3	7347.84	7.75585	163546	12618	7.7153	86504.2	83043.6	83484.8	123693	139324	130603	84344.2	1883.56	2.23319	131206	7833.22	5.97015	0.637477	0.000546015	3.2628	79389.7	89422.5	83824.8	0.968098	0.0140808
GATTTAPSL	Catenin beta-1 OS=Homo sapiens OX=9606 GN=CTNNB1 PE=1 SV=1	9	CTNNB1	437402	566084	564131	1.02033e+06	1.05919e+06	1.31927e+06	522539	73737.6	14.1114	1.13293e+06	162542	14.347	437402	484197	468036	847153	865048	1.00721e+06	463211	23767.6	5.13104	906472	87702.6	9.67517	0.968591	0.00107492	2.96862	543729	555215	646461	0.0282617	1.5488
GAVDPLLAL	Importin subunit alpha-1 OS=Homo sapiens OX=9606 GN=KPNA2 PE=1 SV=1	9	KPNA2	30654.3	35265.9	37788.4	50016.7	53934	54109.1	34569.5	3617.66	10.4649	52686.6	2313.86	4.39175	30654.3	30164.4	31351.4	41527.6	44048.3	41310.3	30723.4	596.505	1.94153	42295.4	1521.98	3.59846	0.461163	0.000254103	3.59499	26653.7	28271.6	26514.2	0.00564402	2.24841
GEADPSIQL	HEAT repeat-containing protein 6 OS=Homo sapiens OX=9606 GN=HEATR6 PE=1 SV=1	9	HEATR6	15135.9	16911.9	15707.1	29656.9	27566.5	33808.8	15918.3	906.66	5.69571	30344.1	3177.39	10.4712	15135.9	14465.5	13031.5	24623.3	22513.8	25811.7	14211	1075.02	7.56469	24316.3	1670.29	6.86902	0.774919	0.000915209	3.03848	15804	14450	16566.8	0.186463	0.729406
GEAPPGTPP	Zinc finger protein 428 OS=Homo sapiens OX=9606 GN=ZNF428 PE=1 SV=2	9	ZNF428	111299	152780	146050	260263	276600	334550	136710	22261.8	16.284	290471	39037.9	13.4395	111299	130679	121171	216089	225901	255416	121050	9690.53	8.0054	232469	20469.6	8.80531	0.941435	0.00104064	2.9827	138693	144990	163934	0.0404487	1.3931
GEDEGEEY	Tubulin alpha-1C chain OS=Homo sapiens OX=9606 GN=TUBA1C PE=1 SV=1	8	TUBA1C	22660.7	29320.7	28332.9	45298.4	58673.4	82492.6	26771.4	3594.1	13.4251	62154.8	18839.9	30.3113	22660.7	25079.3	23506.6	37610	47919	62979.9	23748.9	1227.36	5.16809	49503	12758.9	25.774	1.05966	0.0253493	1.59603	24139.3	30755.9	40422.5	0.168585	0.773182
GEDGQVVLI	DNA-directed RNA polymerase III subunit RPC4 OS=Homo sapiens OX=9606 GN=POLR3D PE=1 SV=2	9	POLR3D	8308.44	8704.92	9051.56	14845.9	17465.6	18337.7	8688.31	371.838	4.27976	16883	1817.34	10.7643	8308.44	7445.7	7509.7	12326.1	14264.3	14000.1	7754.62	480.696	6.19884	13530.2	1051.07	7.76836	0.803053	0.00098025	3.00866	7911.29	9155.25	8985.72	0.123881	0.906996
GEDGSGKTTL	Cytoplasmic dynein 1 light intermediate chain 2 OS=Homo sapiens OX=9606 GN=DYNC1LI2 PE=1 SV=1	10	DYNC1LI2	223488	244937	269664	270741	284337	267344	246030	23107.6	9.39221	274141	8992.48	3.28024	223488	209506	223729	224789	232221	204107	218908	8143.22	3.71994	220372	14567.9	6.61058	0.0096196	0.886553	0.0522951	144276	149046	131002	0.000413707	3.38331
GEDLPTIVI	Nicalin OS=Homo sapiens OX=9606 GN=NCLN PE=1 SV=2	9	NCLN	73992.4	78629.7	103546	149987	170232	183965	85389.5	15894.3	18.6139	168061	17093.2	10.1708	73992.4	67255.4	85908	124530	139030	140451	75718.6	9445.34	12.4743	134670	8810.48	6.54226	0.830711	0.00138533	2.85845	79927.1	89233.9	90145.6	0.167047	0.777162
GEEILITVL	Eukaryotic translation initiation factor 5A-1 OS=Homo sapiens OX=9606 GN=EIF5A PE=1 SV=2	9	EIF5A	104208	150459	122772	235178	262127	307545	125813	23275.3	18.4999	268283	36574.5	13.6328	104208	128694	101859	195262	214081	234799	111587	14862	13.3188	214714	19776.3	9.21051	0.944249	0.00195119	2.7097	125325	137404	150701	0.0807891	1.09265
GEERPIGHL	Chondroitin sulfate synthase 2 OS=Homo sapiens OX=9606 GN=CHPF PE=1 SV=2	9	CHPF	89297.6	115474	109972	268026	302525	305941	104914	13801.5	13.155	292164	20973.6	7.17871	89297.6	98769.5	91239.4	222535	247074	233575	93102.2	5003.17	5.37385	234395	12290	5.24329	1.33205	5.0859e-05	4.29363	142830	158580	149915	0.00044307	3.35353
GEFADPFKL	Nuclear pore complex protein Nup155 OS=Homo sapiens OX=9606 GN=NUP155 PE=1 SV=1	9	NUP155	320013	355954	384389	414853	414793	444635	353452	32261.1	9.12742	424760	17211.7	4.0521	320013	304463	318912	344442	338764	339462	314463	8677.2	2.75937	340889	3096.27	0.908291	0.116415	0.00766128	2.1157	221073	217430	217877	4.90266e-05	4.30957
GEFGGFGSV	Histone-binding protein RBBP7 OS=Homo sapiens OX=9606 GN=RBBP7 PE=1 SV=1	9	RBBP7	53854	58049.5	70571.9	97845.3	101193	129957	60825.1	8697.74	14.2996	109665	17652.5	16.0968	53854	49652.2	58550.6	81238.4	82645.4	99216.9	54018.9	4451.46	8.24056	87700.2	9998.53	11.4008	0.699116	0.00596432	2.22444	52141.3	53044.4	63680.5	0.641157	0.193036
GEGDPDSPL	Pleckstrin homology domain-containing family H member 1 OS=Homo sapiens OX=9606 GN=PLEKHH1 PE=2 SV=2	9	PLEKHH1	312754	390080	420177	800698	815964	941093	374337	55414.9	14.8035	852585	77029	9.03476	312754	333652	348603	664799	666404	718489	331670	18006.7	5.42912	683231	30544.9	4.47066	1.04263	6.74505e-05	4.17102	426689	427719	461148	0.00224888	2.64803
GEGDSVITQVL	PC4 and SFRS1-interacting protein OS=Homo sapiens OX=9606 GN=PSIP1 PE=1 SV=1	11	PSIP1	10555.9	17374.3	13237.2	20447.5	25679.2	33027.3	13722.5	3435.03	25.0322	26384.6	6319.51	23.9515	10555.9	14861	10982.3	16977	20972.4	25215.1	12133.1	2372.07	19.5504	21054.8	4119.66	19.5664	0.795206	0.031356	1.50368	10896.4	13460.7	16183.8	0.537735	0.269432
GEGGSFGEL	cAMP-dependent protein kinase type I-alpha regulatory subunit OS=Homo sapiens OX=9606 GN=PRKAR1A PE=1 SV=1	9	PRKAR1A	218482	276318	286400	481392	493565	576706	260400	36650.2	14.0746	517221	51873.8	10.0293	218482	236347	237614	399687	403098	440293	230814	10698.7	4.63518	414360	22523.8	5.43581	0.844149	0.000218077	3.66139	256532	258721	282594	0.0276914	1.55766
GEGTGEVVL	Intraflagellar transport protein 57 homolog OS=Homo sapiens OX=9606 GN=IFT57 PE=1 SV=1	9	IFT57	72611.8	83182.3	87010.9	126542	141946	179767	80935	7457.98	9.21477	149418	27388	18.3297	72611.8	71149.4	72189.3	105064	115928	137245	71983.5	752.59	1.0455	119413	16370.9	13.7095	0.730215	0.00742337	2.1294	67433.4	74406.4	88088.1	0.486349	0.313052
GEHGLIIRV	Nardilysin OS=Homo sapiens OX=9606 GN=NRDC PE=1 SV=3	9	NRDC	116686	156020	146086	220542	247498	279641	139597	20453.8	14.652	249227	29587.3	11.8716	116686	133451	121201	183111	202133	213495	123779	8674.43	7.00797	199580	15352.6	7.69245	0.689194	0.00173817	2.75991	117526	129736	137028	0.599427	0.222264
GEHIIAGAGEL	Elongation factor 2 OS=Homo sapiens OX=9606 GN=EEF2 PE=1 SV=4	11	EEF2	38895.4	44210.8	41756.1	61812.7	69437.1	85160.1	41620.8	2660.28	6.39172	72136.6	11905.5	16.5041	38895.4	37815.5	34643.3	51321.5	56709.8	65016.5	37118.1	2210.2	5.95451	57682.6	6899.17	11.9606	0.636015	0.00794853	2.09971	32939.7	36398.1	41729.6	0.974919	0.0110315
GEIDGNKVTL	Nucleolin OS=Homo sapiens OX=9606 GN=NCL PE=1 SV=3	10	NCL	2.85601e+06	3.19091e+06	3.43027e+06	6.72067e+06	7.01319e+06	6.82289e+06	3.15907e+06	288452	9.13092	6.85225e+06	148454	2.16651	2.85601e+06	2.72933e+06	2.84595e+06	5.57999e+06	5.72773e+06	5.20902e+06	2.81043e+06	70417.6	2.50558	5.50558e+06	267242	4.85403	0.970103	7.20153e-05	4.14258	3.58141e+06	3.67623e+06	3.34331e+06	0.00250326	2.60149
GEIDHVHIL	BTB/POZ domain-containing protein 9 OS=Homo sapiens OX=9606 GN=BTBD9 PE=1 SV=2	9	BTBD9	19564.9	18768.9	21178.6	38455	42124.7	48028.1	19837.4	1227.75	6.18907	42869.2	4829.78	11.2663	19564.9	16053.8	17571	31928.1	34403.6	36667.6	17729.9	1760.92	9.93195	34333.1	2370.51	6.90446	0.953417	0.000622678	3.20574	20492.5	22081.3	23534.4	0.0327457	1.48485
GEIEAIEL	Heterogeneous nuclear ribonucleoprotein A/B OS=Homo sapiens OX=9606 GN=HNRNPAB PE=1 SV=2	8	HNRNPAB	88323.1	104425	97439.7	142861	156176	204424	96729.3	8074.41	8.34743	167820	32391	19.301	88323.1	89319.3	80841.7	118614	127550	156070	86161.4	4633.82	5.37808	134078	19562.5	14.5904	0.637958	0.0145145	1.8382	76130.1	81865.5	100170	0.989708	0.00449284
GEIEGLNDTF	Acidic leucine-rich nuclear phosphoprotein 32 family member E OS=Homo sapiens OX=9606 GN=ANP32E PE=1 SV=1	10	ANP32E	28452.5	38886.4	38285	48635.1	55731	56310.9	35208	5858.14	16.6387	53559	4274.05	7.98007	28452.5	33261.3	31763.4	40380.5	45516	42991.2	31159.1	2460.7	7.89722	42962.6	2567.86	5.97697	0.463428	0.00454012	2.34293	25917.4	29213.6	27593.1	0.104096	0.982567
GEIGIGTPP	Cathepsin D OS=Homo sapiens OX=9606 GN=CTSD PE=1 SV=1	9	CTSD	153425	219189	184933	364548	418413	589005	185849	32891.4	17.6979	457322	117178	25.6226	153425	187482	153431	302675	341721	449683	164780	19660.9	11.9316	364693	76148.7	20.8802	1.14615	0.0116659	1.93308	194266	219327	288621	0.0849564	1.0708
GEIINTHTL	Ras GTPase-activating-like protein IQGAP1 OS=Homo sapiens OX=9606 GN=IQGAP1 PE=1 SV=1	9	IQGAP1	9997.33	9165.09	7160.14	13110.7	16632.8	16012.6	8774.19	1458.43	16.6218	15252	1880.2	12.3275	9997.33	7839.3	5940.47	10885.5	13584.1	12225	7925.7	2029.81	25.6105	12231.5	1349.35	11.0317	0.625994	0.037666	1.42405	6986.63	8718.72	7846.39	0.95581	0.0196282
GEINVIGEPFL	DNA replication licensing factor MCM4 OS=Homo sapiens OX=9606 GN=MCM4 PE=1 SV=5	11	MCM4	3735.71	6993.75	4440	7438.18	7824.37	10226.1	5056.49	1714.28	33.9026	8496.2	1510.49	17.7784	3735.71	5982.06	3683.69	6175.73	6390.22	7807.2	4467.15	1312.21	29.3746	6791.05	886.526	13.0543	0.604279	0.0638635	1.19475	3963.77	4101.44	5010.91	0.901857	0.0448622
GEIPAGETSL	Oncostatin-M-specific receptor subunit beta OS=Homo sapiens OX=9606 GN=OSMR PE=1 SV=1	10	OSMR	73642.6	85381.1	98086.9	134076	168847	199587	85703.5	12225.3	14.2647	167503	32776.1	19.5674	73642.6	73030.1	81378.6	111320	137899	152377	76017.1	4653.27	6.12134	133865	20823.7	15.5557	0.816383	0.00933743	2.02977	71448.4	88507.6	97800.2	0.292262	0.534227
GEIPTYGL	U4/U6.U5 tri-snRNP-associated protein 1 OS=Homo sapiens OX=9606 GN=SART1 PE=1 SV=1	8	SART1	8082.49	12829.4	11667.3	18058.5	20886.6	25488.5	10859.7	2474.36	22.7847	21477.9	3750.08	17.4602	8082.49	10973.6	9679.84	14993.5	17058.3	19459.5	9578.63	1448.2	15.119	17170.4	2235.08	13.0171	0.842033	0.00783163	2.10615	9623.31	10948.5	12489.7	0.287725	0.541022
GEIQEIVKT	Coatomer subunit beta' OS=Homo sapiens OX=9606 GN=COPB2 PE=1 SV=2	9	COPB2	35005.5	51077.3	52571.5	84514.7	89281.5	93496.4	46218.1	9739.07	21.072	89097.5	4493.65	5.04352	35005.5	43688.6	43616.4	70170.3	72916.9	71380.9	40770.2	4992.46	12.2454	71489.4	1376.48	1.92544	0.810215	0.000506084	3.29578	45037.5	46800.3	45814.5	0.155551	0.808128
GEIQEIVKTGL	Coatomer subunit beta' OS=Homo sapiens OX=9606 GN=COPB2 PE=1 SV=2	11	COPB2	76710.1	87068.5	90821.8	140596	144240	148297	84866.8	7308.93	8.61224	144378	3852.7	2.66849	76710.1	74473.5	75351	116733	117802	113219	75511.5	1126.93	1.49239	115918	2397.52	2.06829	0.618338	1.22011e-05	4.9136	74922.8	75609.1	72667.8	0.369841	0.431985
GEISDIHTKL	Serine/threonine-protein kinase TBK1 OS=Homo sapiens OX=9606 GN=TBK1 PE=1 SV=1	10	TBK1	64718.5	83361.5	78108.9	105688	109185	125691	75396.3	9612.97	12.7499	113522	10683.4	9.41087	64718.5	71302.7	64803.7	87750.3	89172.2	95960.6	66941.6	3777.03	5.64228	90961	4387.73	4.82374	0.442345	0.00198669	2.70187	56320.9	57233.5	61590.5	0.0346155	1.46073
GEISGTIAI	Protein FRG1 OS=Homo sapiens OX=9606 GN=FRG1 PE=1 SV=1	9	FRG1	86414.1	98893.6	103610	143405	153184	184638	96305.9	8885.21	9.22602	160409	21544.9	13.4312	86414.1	84588	85960.9	119065	125107	140964	85654.3	950.88	1.11014	128379	11310	8.80984	0.583806	0.00285732	2.54404	76419.7	80297.4	90474.9	0.483959	0.315191
GEITGEVRM	Filamin-A OS=Homo sapiens OX=9606 GN=FLNA PE=1 SV=4	9	FLNA	208929	248200	256138	381312	446620	481541	237756	25278.4	10.6321	436491	50876.1	11.6557	208929	212296	212507	316594	364758	367638	211244	2007.93	0.950529	349663	28675.2	8.20082	0.727055	0.0011295	2.94712	203200	234113	235962	0.285048	0.545082
GEIVTEEHL	Microtubule-associated protein 1B OS=Homo sapiens OX=9606 GN=MAP1B PE=1 SV=2	9	MAP1B	13599	20020.4	19126.6	24153.2	26931.6	34952.5	17582	3478.21	19.7828	28679.1	5607.74	19.5534	13599	17124.3	15868.6	20053.8	21995.2	26684.9	15530.6	1786.78	11.5049	22911.3	3409.18	14.8799	0.560945	0.0293433	1.53249	12871.1	14117.2	17127.2	0.639415	0.194217
GELGNGNIKL	Proliferating cell nuclear antigen OS=Homo sapiens OX=9606 GN=PCNA PE=1 SV=1	10	PCNA	5.70651e+06	6.18012e+06	6.50415e+06	3.51892e+06	3.58594e+06	3.36884e+06	6.13026e+06	401148	6.54373	3.49123e+06	111168	3.1842	5.70651e+06	5.28613e+06	5.39622e+06	2.92166e+06	2.92866e+06	2.57198e+06	5.46295e+06	217994	3.9904	2.80743e+06	203942	7.26434	-0.960428	0.000103538	3.9849	1.87521e+06	1.87971e+06	1.65078e+06	1.53479e-05	4.81395
GELLFVHSA	Calpain-2 catalytic subunit OS=Homo sapiens OX=9606 GN=CAPN2 PE=1 SV=6	9	CAPN2	16655.1	18245	17238.3	25622.4	27216.3	34720.7	17379.4	804.277	4.62775	29186.5	4858.59	16.6467	16655.1	15605.7	14301.9	21273.6	22227.8	26507.9	15520.9	1178.89	7.59548	23336.4	2787.72	11.9458	0.588374	0.0110538	1.95649	13654.1	14266.5	17013.6	0.683467	0.165282
GELPSWIL	ATP synthase subunit f, mitochondrial OS=Homo sapiens OX=9606 GN=ATP5MF PE=1 SV=3	8	ATP5MF	22801.2	29565.6	36697.8	49542.7	51461.8	47841.2	29688.2	6949.13	23.4071	49615.2	1811.38	3.65085	22801.2	25288.7	30446.6	41134	42029.2	36524.9	26178.8	3899.68	14.8963	39896.1	2953.59	7.4032	0.607845	0.00829886	2.08098	26401.1	26975.7	23442.8	0.830383	0.0807214
GELTQGSLL	Antigen peptide transporter 2 OS=Homo sapiens OX=9606 GN=TAP2 PE=1 SV=1	9	TAP2	10212.6	10695.7	10743.6	17496.4	20505.4	26181	10550.7	293.714	2.78385	21394.3	4409.96	20.6128	10212.6	9148.5	8913.54	14526.8	16746.9	19988.2	9424.89	692.247	7.34488	17087.3	2746.53	16.0735	0.858378	0.00940823	2.02649	9323.77	10748.7	12829	0.23121	0.635992
GEMVALPPV	Kelch repeat and BTB domain-containing protein 2 OS=Homo sapiens OX=9606 GN=KBTBD2 PE=1 SV=2	9	KBTBD2	51092	72059.2	61144.2	96862.8	114950	125914	61431.8	10486.6	17.0702	112575	14670.4	13.0316	51092	61635.4	50728.8	80422.6	93880.2	96130.5	54485.4	6194.74	11.3695	90144.4	8494.19	9.42287	0.726369	0.00419378	2.37739	51617.7	60255.2	61699.5	0.518145	0.285549
GENADSQIKL	Histone H1.0 OS=Homo sapiens OX=9606 GN=H1F0 PE=1 SV=3	10	H1F0	100045	109011	109287	185829	179931	189198	106114	5257.79	4.95483	184986	4690.3	2.53549	100045	93241.8	90670.8	154289	146951	144445	94652.6	4843.88	5.11753	148562	5115.74	3.44351	0.650349	0.000187287	3.72749	99027.5	94317.9	92709.4	0.846201	0.0725267
GEPDHNEAL	DNA topoisomerase 3-beta-1 OS=Homo sapiens OX=9606 GN=TOP3B PE=1 SV=1	9	TOP3B	8143.59	9221.7	9066.11	13357.6	14400.5	15614.5	8810.47	582.751	6.6143	14457.6	1129.51	7.81259	8143.59	7887.73	7521.77	11090.5	11761	11921.1	7851.03	312.528	3.98073	11590.9	440.657	3.80176	0.562034	0.0002773	3.55705	7118.23	7548.58	7651.32	0.165986	0.779929
GEQEPPPPP	26S proteasome non-ATPase regulatory subunit 3 OS=Homo sapiens OX=9606 GN=PSMD3 PE=1 SV=2	9	PSMD3	19847.2	26496.5	23710.1	34578.5	42635.5	52814.3	23351.3	3339.14	14.2996	43342.8	9138.44	21.0841	19847.2	22663.6	19671.3	28709.6	34820.7	40321.7	20727.4	1679.12	8.10098	34617.3	5808.71	16.7798	0.739959	0.016417	1.78471	18426.7	22349	25879.7	0.561919	0.250326
GEQTSSGTL	Disabled homolog 2 OS=Homo sapiens OX=9606 GN=DAB2 PE=1 SV=3	9	DAB2	12669.8	18702.9	18730.4	19240.4	31908.6	37831.6	16701	3491.18	20.904	29660.2	9497.36	32.0206	12669.8	15997.4	15539.8	15974.8	26060	28883	14735.7	1803.67	12.2402	23639.2	6786.05	28.7067	0.681871	0.0930392	1.03133	10253.1	16726.1	18538	0.880296	0.0553712
GESAVGKSSL	Ras-related protein Rab-5C OS=Homo sapiens OX=9606 GN=RAB5C PE=1 SV=2	10	RAB5C	60949.1	71070.8	73529.8	138382	158043	167791	68516.6	6667.97	9.73192	154739	14980.3	9.68103	60949.1	60789.9	61004.6	114895	129075	128102	60914.5	111.437	0.18294	124024	7921.01	6.38668	1.02576	0.000159871	3.79623	73743.1	82844.5	82219.7	0.00312325	2.50539
GESDDSILRL	40S ribosomal protein S21 OS=Homo sapiens OX=9606 GN=RPS21 PE=1 SV=1	10	RPS21	843902	949491	1.03783e+06	1.99251e+06	2.02564e+06	2.03387e+06	943739	97089.2	10.2877	2.01734e+06	21894.6	1.08532	843902	812141	861040	1.65433e+06	1.65436e+06	1.55278e+06	839028	24811.6	2.95718	1.62049e+06	58636.1	3.61842	0.94964	2.89482e-05	4.53838	1.0618e+06	1.06182e+06	996625	0.00151174	2.82052
GESSGKNVTL	60S ribosomal protein L4 OS=Homo sapiens OX=9606 GN=RPL4 PE=1 SV=5	10	RPL4	106097	129850	127166	218531	234186	228471	121037	13008.2	10.7472	227062	7922.05	3.48893	106097	111066	105504	181440	191261	174429	107556	3054.51	2.83993	182377	8455.27	4.63615	0.761838	0.000134605	3.87094	116454	122757	111954	0.0574552	1.24067
GETLEENEAGD	Proliferation-associated protein 2G4 OS=Homo sapiens OX=9606 GN=PA2G4 PE=1 SV=3	11	PA2G4	7562.09	9338.39	10731.9	11321.6	14623.5	15171.3	9210.79	1588.75	17.2488	13705.5	2082.59	15.1953	7562.09	7987.53	8903.8	9400.03	11943.1	11582.7	8151.14	685.656	8.41178	10975.3	1376.07	12.5379	0.429186	0.0334823	1.47518	6033.23	7665.48	7434.15	0.161566	0.791651
GETLPEQHL	tRNA wybutosine-synthesizing protein 2 homolog OS=Homo sapiens OX=9606 GN=TRMT12 PE=1 SV=1	9	TRMT12	13684.8	20431.9	19497.4	28661	26173.1	34698.2	17871.4	3655.65	20.4553	29844.1	4383.99	14.6896	13684.8	17476.3	16176.2	23796.5	21375.8	26490.8	15779.1	1926.68	12.2103	23887.7	2558.73	10.7115	0.598252	0.0118306	1.92699	15273.3	13719.6	17002.6	0.774879	0.110766
GETQDFHSL	Nuclear protein localization protein 4 homolog OS=Homo sapiens OX=9606 GN=NPLOC4 PE=1 SV=3	9	NPLOC4	15600.1	24745.8	23663.9	31555.4	34558	48991.7	21336.6	4997.31	23.4213	38368.4	9321.78	24.2955	15600.1	21166.2	19633	26199.6	28223.8	37403.3	18799.8	2875.04	15.293	30608.9	5970.54	19.5059	0.703237	0.0366952	1.43539	16815.7	18114.9	24006.6	0.774968	0.110716
GEVDPKVAL	NADH dehydrogenase [ubiquinone] 1 beta subcomplex subunit 7 OS=Homo sapiens OX=9606 GN=NDUFB7 PE=1 SV=4	9	NDUFB7	111577	120318	121779	239488	229852	237483	117891	5517.08	4.67981	235608	5084.68	2.15811	111577	102913	101035	198841	187722	181310	105175	5623.09	5.34641	189291	8870.28	4.68606	0.847812	0.000156553	3.80534	127622	120486	116370	0.0241868	1.61642
GEVDVEQHTL	G2/mitotic-specific cyclin-B1 OS=Homo sapiens OX=9606 GN=CCNB1 PE=1 SV=1	10	CCNB1	149117	192938	180270	227304	247180	276377	174108	22550.9	12.9522	250287	24683.6	9.86214	149117	165028	149562	188724	201874	211003	154569	9060.54	5.86181	200534	11199.7	5.58495	0.375593	0.00523658	2.28095	121129	129569	135428	0.0179511	1.74591
GEVESIEL	Heterogeneous nuclear ribonucleoprotein D0 OS=Homo sapiens OX=9606 GN=HNRNPD PE=1 SV=1	8	HNRNPD	11546.3	14793.4	16767.8	23016.1	24673.6	39477	14369.1	2636.48	18.3482	29055.6	9063.2	31.1927	11546.3	12653.4	13911.5	19109.6	20151.1	30139.2	12703.7	1183.44	9.31565	23133.3	6089.57	26.3238	0.86472	0.0435909	1.3606	12265.2	12933.6	19344.3	0.414612	0.382358
GEVGHHIDL	Cullin-associated NEDD8-dissociated protein 1 OS=Homo sapiens OX=9606 GN=CAND1 PE=1 SV=2	9	CAND1	3762.2	5937.89	5313.79	7155.28	8540.74	14623.8	5004.63	1120.31	22.3855	10106.6	3972.86	39.3096	3762.2	5078.94	4408.63	5940.84	6975.29	11164.7	4416.59	658.406	14.9076	8026.94	2766.17	34.4611	0.861918	0.0927349	1.03276	3813.01	4476.96	7165.86	0.53804	0.269185
GEVLDILTRL	Flotillin-1 OS=Homo sapiens OX=9606 GN=FLOT1 PE=1 SV=3	10	FLOT1	58962.1	111825	109380	84988.1	76654.3	119313	93389	29839.7	31.952	93651.7	22610.3	24.143	58962.1	95648.8	90748.1	70563.4	62604.2	91090.7	81786.3	19917.7	24.3533	74752.7	14698.1	19.6623	-0.129733	0.648402	0.188156	45289.8	40181.3	58464.8	0.0565682	1.24743
GEVPFNHEI	COP9 signalosome complex subunit 6 OS=Homo sapiens OX=9606 GN=COPS6 PE=1 SV=1	9	COPS6	141084	169024	194382	257493	319351	321452	168163	26659.8	15.8535	299432	36335.6	12.1349	141084	144574	161271	213789	260816	245417	148976	10789.7	7.24257	240007	23975.5	9.98948	0.687997	0.00388961	2.41009	137217	167400	157516	0.664761	0.177334
GEVPGSAVL	Peptidyl-prolyl cis-trans isomerase FKBP9 OS=Homo sapiens OX=9606 GN=FKBP9 PE=1 SV=2	9	FKBP9	23164.3	26547.4	29946.2	48591	51741.3	72135.7	26552.6	3390.98	12.7708	57489.3	12781.6	22.233	23164.3	22707.1	24845.1	40343.8	42257.5	55072.9	23572.2	1125.86	4.77625	45891.4	8008.76	17.4516	0.961139	0.00877575	2.05672	25893.9	27122.2	35347.5	0.124922	0.903363
GEVPVEGNLL	Supervillin OS=Homo sapiens OX=9606 GN=SVIL PE=1 SV=2	10	SVIL	18159.5	20831.4	23396.9	29041.6	34499.2	39269.7	20795.9	2618.87	12.5932	34270.2	5117.89	14.9339	18159.5	17818	19411.4	24112.5	28175.7	29980.9	18463	838.932	4.54386	27423	3005.75	10.9607	0.570754	0.00763453	2.11722	15476.1	18084.1	19242.7	0.517058	0.28646
GEVREDLRL	Eukaryotic translation initiation factor 5A-1 OS=Homo sapiens OX=9606 GN=EIF5A PE=1 SV=2	9	EIF5A	36154	40086.7	43272.2	74756.2	85194.6	73227.1	39837.6	3565.63	8.95039	77726	6513.06	8.37951	36154	34287.9	35901.1	62068.1	69579.1	55906.1	35447.7	1012.33	2.85583	62517.8	6847.57	10.953	0.818575	0.00247894	2.60573	39837.2	44658	35882.3	0.146817	0.833224
GEVSTQEAL	Abasic site processing protein HMCES OS=Homo sapiens OX=9606 GN=HMCES PE=1 SV=1	9	HMCES	16104.7	27111.9	23060	34165.5	38245.1	45721.8	22092.2	5567.02	25.199	39377.5	5860.78	14.8836	16104.7	23190	19131.9	28366.7	31235.1	34906.8	19475.5	3555.09	18.2541	31502.9	3278.29	10.4063	0.69382	0.0125681	1.90073	18206.6	20047.6	22404.3	0.770677	0.113128
GEVTNDFVML	60S ribosomal protein L3 OS=Homo sapiens OX=9606 GN=RPL3 PE=1 SV=2	10	RPL3	128154	168991	164544	244822	274035	317438	153896	22403.8	14.5578	278765	36538.1	13.1071	128154	144545	136515	203269	223806	242351	136405	8196	6.00858	223142	19549.6	8.76104	0.710069	0.00209276	2.67928	130464	143646	155549	0.474986	0.323319
GEYQSPINL	Carbonic anhydrase-related protein OS=Homo sapiens OX=9606 GN=CA8 PE=1 SV=3	9	CA8	15519.7	16540.2	19316.7	26840.1	29484.8	34433.5	17125.5	1965.04	11.4743	30252.8	3854.51	12.741	15519.7	14147.5	16026.3	22284.7	24080.5	26288.7	15231.2	972.042	6.38193	24217.9	2005.55	8.28126	0.669049	0.00221085	2.65544	14303	15455.6	16872.9	0.753951	0.122657
GFIQSLAQFLGA	Nck-associated protein 1-like OS=Homo sapiens OX=9606 GN=NCKAP1L PE=1 SV=3	12	NCKAP1L	460498	537803	560252	619883	586394	582556	519518	52330.3	10.0729	596278	20532.5	3.44345	460498	460007	464817	514672	478913	444760	461774	2647.04	0.573233	479448	34959.5	7.29161	0.0541881	0.431859	0.364658	330333	307381	285461	0.000294265	3.53126
GGGGYGGSGDGYNG	Heterogeneous nuclear ribonucleoprotein A1-like 2 OS=Homo sapiens OX=9606 GN=HNRNPA1L2 PE=2 SV=2;Heterogeneous nuclear ribonucleoprotein A1 OS=Homo sapiens OX=9606 GN=HNRNPA1 PE=1 SV=5	14	HNRNPA1L2	5504.74	8910.55	9340	10053.8	13963.4	15686.5	7918.43	2101.32	26.537	13234.6	2886.25	21.8084	5504.74	7621.58	7749.01	8347.37	11404	11976.1	6958.44	1260.55	18.1155	10575.8	1950.97	18.4475	0.603933	0.0542397	1.26568	5357.6	7319.46	7686.61	0.87602	0.057486
GGGSSGGRGSGGG	Keratin, type II cytoskeletal 1 OS=Homo sapiens OX=9606 GN=KRT1 PE=1 SV=6	13	KRT1	26823.1	27428.3	31628	30102.3	27529.8	23492.2	28626.5	2616.98	9.14183	27041.4	3332.01	12.3219	26823.1	23460.6	26240.4	24993.1	22483.8	17935.4	25508	1796.87	7.04434	21804.1	3577.64	16.4081	-0.226354	0.184317	0.734435	16041.4	14430.8	11511.5	0.00239097	2.62143
GGGYGSGGGSGG	Heterogeneous nuclear ribonucleoprotein A3 OS=Homo sapiens OX=9606 GN=HNRNPA3 PE=1 SV=2;Keratin, type II cytoskeletal 2 epidermal OS=Homo sapiens OX=9606 GN=KRT2 PE=1 SV=2	12	HNRNPA3	31277.8	39857.6	43629.1	58277	59794.7	75921.4	38254.8	6329.68	16.5461	64664.4	9778.34	15.1217	31277.8	34091.9	36197.2	48385.9	48834.8	57963.1	33855.7	2468.19	7.29034	51727.9	5404.47	10.4479	0.611546	0.00647091	2.18903	31055.6	31343.7	37202.5	0.80302	0.0952738
GGPGTASRP	Vimentin OS=Homo sapiens OX=9606 GN=VIM PE=1 SV=4	9	VIM	3.03333e+06	3.73819e+06	4.03528e+06	6.85508e+06	6.79208e+06	8.9819e+06	3.60227e+06	514619	14.286	7.54302e+06	1.2465e+06	16.5253	3.03333e+06	3.19743e+06	3.34791e+06	5.69159e+06	5.54714e+06	6.85734e+06	3.19289e+06	157337	4.92773	6.03202e+06	718382	11.9095	0.917779	0.00260107	2.58485	3.65304e+06	3.56033e+06	4.40125e+06	0.0733359	1.13468
GGPGTASRPS	Vimentin OS=Homo sapiens OX=9606 GN=VIM PE=1 SV=4	10	VIM	141329	177471	159367	248856	244107	302744	159389	18071	11.3377	265236	32570	12.2796	141329	151799	132220	206618	199364	231134	141783	9797.31	6.91009	212372	16648	7.83906	0.582913	0.00318916	2.49632	132614	127958	148349	0.548677	0.260683
GGPGTASRPSS	Vimentin OS=Homo sapiens OX=9606 GN=VIM PE=1 SV=4	11	VIM	154361	181168	187331	342018	346508	460952	174287	17529.3	10.0577	383159	67407.6	17.5926	154361	154961	155421	283969	282996	351919	154914	531.493	0.343088	306295	39515.1	12.901	0.983449	0.00267777	2.57223	182260	181635	225873	0.0466078	1.33154
GGPGTASRPSSS	Vimentin OS=Homo sapiens OX=9606 GN=VIM PE=1 SV=4	12	VIM	682685	830831	847670	1.92976e+06	1.89568e+06	2.88814e+06	787062	90784.5	11.5346	2.23786e+06	563419	25.1767	682685	710646	703277	1.60222e+06	1.54822e+06	2.20499e+06	698869	14492.2	2.07366	1.78514e+06	364596	20.4239	1.35295	0.00671478	2.17297	1.02836e+06	993695	1.41523e+06	0.0298941	1.52441
GGPGTASRPSSSRS	Vimentin OS=Homo sapiens OX=9606 GN=VIM PE=1 SV=4	14	VIM	74642.9	99918.6	89775.2	122369	134262	157930	88112.2	12719.7	14.4358	138187	18102.8	13.1002	74642.9	85464.7	74482.7	101600	109653	120574	78196.8	6294.76	8.0499	110609	9523.21	8.6098	0.500287	0.00794194	2.10007	65209.8	70378.8	77388.1	0.228032	0.642005
GGPYGGGNYGP	Heterogeneous nuclear ribonucleoproteins A2/B1 OS=Homo sapiens OX=9606 GN=HNRNPA2B1 PE=1 SV=2	11	HNRNPA2B1	10216.6	15406.1	13670.1	24110.6	23846.8	27802.4	13097.6	2641.7	20.1693	25253.3	2211.55	8.75746	10216.6	13177.5	11341.5	20018.4	19475.9	21226.1	11578.5	1494.62	12.9085	20240.1	895.919	4.42645	0.805765	0.00100044	2.99981	12848.4	12500.2	13623.6	0.201374	0.695996
GGSGGSGGYGGR	Heterogeneous nuclear ribonucleoproteins A2/B1 OS=Homo sapiens OX=9606 GN=HNRNPA2B1 PE=1 SV=2	12	HNRNPA2B1	74244.1	95662.7	85876.9	89626.1	84802.2	97027.1	85261.2	10722.6	12.5761	90485.1	6157.57	6.80506	74244.1	81824.5	71248.5	74414.2	69258.6	74076.5	75772.3	5451.1	7.19405	72583.1	2884.07	3.97347	-0.0620377	0.421034	0.375683	47761.4	44452.3	47544.6	0.000927431	3.03272
GGSGGSGGYGGRS	Heterogeneous nuclear ribonucleoproteins A2/B1 OS=Homo sapiens OX=9606 GN=HNRNPA2B1 PE=1 SV=2	13	HNRNPA2B1	82968.8	101755	102933	101102	96086.1	116144	95885.5	11201.7	11.6824	104444	10438.1	9.99399	82968.8	87035.1	85399.4	83942.2	78474.3	88671.4	85134.4	2046.07	2.40333	83696	5103	6.09707	-0.0245848	0.673918	0.171393	53876.7	50367.2	56912	0.000147247	3.83195
GGSGGYGGR	Heterogeneous nuclear ribonucleoproteins A2/B1 OS=Homo sapiens OX=9606 GN=HNRNPA2B1 PE=1 SV=2	9	HNRNPA2B1	56695.3	68027	73688.7	82169.8	77783.2	98598.8	66137	8652.91	13.0833	86184	10973	12.7321	56695.3	58186.5	61136.4	68223.5	63526.2	75276.4	58672.8	2260.14	3.8521	69008.7	5914.36	8.57045	0.234087	0.0474648	1.32363	43787.9	40773.1	48314.8	0.00487122	2.31236
GGYGGGSSGG	Keratin, type I cytoskeletal 10 OS=Homo sapiens OX=9606 GN=KRT10 PE=1 SV=6	10	KRT10	23246.6	33662	32031	47340.8	50284.6	70089.2	29646.5	5602.18	18.8966	55904.9	12371.9	22.1302	23246.6	28792.6	26574.8	39305.8	41067.8	53510.5	26204.7	2791.46	10.6525	44628	7742.69	17.3494	0.768127	0.0178858	1.74749	25227.7	26358.6	34344.7	0.499749	0.301248
GIDSSSPEV	Poly(rC)-binding protein 1 OS=Homo sapiens OX=9606 GN=PCBP1 PE=1 SV=2	9	PCBP1	361971	466545	472630	746512	802458	878421	433715	62206.7	14.3428	809130	66207	8.18249	361971	399057	392121	619809	655373	670641	384383	19716.5	5.12938	648608	26082.4	4.02129	0.754802	0.000151133	3.82064	397813	420639	430438	0.0994089	1.00257
GIFGGHIRSV	Ubiquitin carboxyl-terminal hydrolase 10 OS=Homo sapiens OX=9606 GN=USP10 PE=1 SV=2	10	USP10	138454	169860	164992	243740	274729	313943	157769	16902.9	10.7137	277471	35181.6	12.6794	138454	145289	136887	202371	224374	239684	140210	4467.73	3.18646	222143	18756	8.44323	0.663898	0.00181525	2.74106	129888	144010	153836	0.765379	0.116124
GIISSPLTGK	Ubiquitin carboxyl-terminal hydrolase 36 OS=Homo sapiens OX=9606 GN=USP36 PE=1 SV=4	10	USP36	31196.6	36341.2	34931.9	49925.8	54197.3	55313.4	34156.5	2658.51	7.7833	53145.5	2843.66	5.35071	31196.6	31084.2	28981.5	41452.1	44263.3	42229.7	30420.8	1247.7	4.10147	42648.4	1451.65	3.40376	0.487434	0.000379467	3.42083	26605.2	28409.6	27104.3	0.0275314	1.56017
GKADGAEAKPAE	Myosin-9 OS=Homo sapiens OX=9606 GN=MYH9 PE=1 SV=4	12	MYH9	22602.4	26240	24298.5	152224	202482	192567	24380.3	1820.16	7.46572	182424	26619.8	14.5923	22602.4	22444.2	20159.5	126388	165368	147017	21735.4	1367.06	6.28955	146258	19501.5	13.3337	2.7504	0.000383735	3.41597	81119.4	106139	94360.3	0.000579002	3.23732
GLADITQQL	Cyclin-dependent kinase 12 OS=Homo sapiens OX=9606 GN=CDK12 PE=1 SV=2	9	CDK12	7514.54	19340.4	7426.26	15765	16921.6	18861.4	11427.1	6853.3	59.9742	17182.7	1564.63	9.10586	7514.54	16542.7	6161.26	13089.3	13820	14400	10072.8	5643.78	56.0297	13769.7	656.794	4.76984	0.451031	0.322789	0.491081	8401.1	8870.08	9242.35	0.724662	0.139865
GLADKVYFL	CAD protein OS=Homo sapiens OX=9606 GN=CAD PE=1 SV=3	9	CAD	86085.7	111683	104030	195340	204048	193119	100600	13138.9	13.0605	197502	5776.67	2.92486	86085.7	95527.1	86309.6	162186	166648	147439	89307.5	5387.53	6.03256	158757	10052.8	6.33218	0.829971	0.000457172	3.33992	104096	106960	94630.9	0.0604397	1.21868
GLAEDSPKM	E3 ubiquitin-protein ligase RNF213 OS=Homo sapiens OX=9606 GN=RNF213 PE=1 SV=3	9	RNF213	111809	132394	137232	205599	227141	243217	127145	13500	10.6178	225319	18875.2	8.37711	111809	113242	113856	170703	185508	185687	112969	1050.53	0.92993	180633	8599.61	4.76082	0.677133	0.000172824	3.7624	109563	119065	119180	0.412159	0.384936
GLAEKPQLV	Synaptojanin-1 OS=Homo sapiens OX=9606 GN=SYNJ1 PE=1 SV=2	9	SYNJ1	26154.3	30675.9	30136.1	50540.6	51853.6	49668.9	28988.8	2469.53	8.51891	50687.7	1099.78	2.16972	26154.3	26238.4	25002.7	41962.5	42349.2	37920.3	25798.5	690.448	2.67631	40744	2453.05	6.02064	0.659303	0.000528882	3.27664	26932.8	27181.1	24338.4	0.740555	0.130443
GLAHFVNEI	Zinc finger MYM-type protein 2 OS=Homo sapiens OX=9606 GN=ZMYM2 PE=1 SV=1	9	ZMYM2	11440.8	13833.8	16579.8	19911.6	26556.8	28891.9	13951.5	2571.48	18.4316	25120.1	4659.37	18.5484	11440.8	11832.7	13755.5	16532.1	21689.1	22057.9	12343	1238.87	10.037	20093	3089.39	15.3754	0.703001	0.0156967	1.80419	10610.8	13920.8	14157.4	0.702879	0.15312
GLATDVQTV	Proteasome subunit beta type-3 OS=Homo sapiens OX=9606 GN=PSMB3 PE=1 SV=2	9	PSMB3	1.46647e+06	1.77599e+06	1.90683e+06	3.02674e+06	3.13396e+06	3.1723e+06	1.71643e+06	226137	13.1749	3.111e+06	75446	2.42514	1.46647e+06	1.51908e+06	1.58201e+06	2.51302e+06	2.55953e+06	2.42193e+06	1.52252e+06	57847.4	3.79945	2.49816e+06	69992	2.80174	0.714403	4.90731e-05	4.30916	1.61294e+06	1.64278e+06	1.55447e+06	0.128369	0.891541
GLDDIKDLKV	Helicase MOV-10 OS=Homo sapiens OX=9606 GN=MOV10 PE=1 SV=2	10	MOV10	37877.1	39918.3	45932.5	83255	82783.9	81583	41242.6	4187.81	10.1541	82540.6	862.114	1.04447	37877.1	34143.8	38108.3	69124.4	67610.2	62285.5	36709.7	2225.14	6.06145	66340.1	3592.01	5.41454	0.853718	0.000263663	3.57895	44366.2	43394.3	39976.8	0.0337669	1.47151
GLDEALYNV	Selenocysteine insertion sequence-binding protein 2-like OS=Homo sapiens OX=9606 GN=SECISBP2L PE=1 SV=3	9	SECISBP2L	7518.5	11233.5	10913.4	13367.7	13898.9	20513	9888.48	2058.7	20.8192	15926.5	3980.88	24.9953	7518.5	9608.54	9054.4	11098.8	11351.3	15660.9	8727.15	1082.77	12.4069	12703.7	2564.13	20.1842	0.541665	0.068612	1.1636	7123.58	7285.62	10051.7	0.64059	0.19342
GLDELFVQV	GPN-loop GTPase 1 OS=Homo sapiens OX=9606 GN=GPN1 PE=1 SV=1	9	GPN1	18539.5	24084.2	21808.9	49386	53178.3	56115.6	21477.5	2787.18	12.9772	52893.3	3373.81	6.37853	18539.5	20600.3	18094	41003.9	43431.1	42842.1	19077.9	1337.09	7.00859	42425.7	1266.03	2.98411	1.15304	2.54396e-05	4.59449	26317.6	27875.4	27497.4	0.000835063	3.07828
GLDIDGIYRV	Rho GTPase-activating protein 12 OS=Homo sapiens OX=9606 GN=ARHGAP12 PE=1 SV=1	10	ARHGAP12	96307	135903	129886	242839	261388	272335	120699	21336.9	17.6779	258854	14910.6	5.76024	96307	116244	107761	201623	213477	207918	106771	10005.2	9.37077	207672	5931.21	2.85604	0.959796	0.00011431	3.94191	129408	137016	133448	0.0127369	1.89494
GLDIPTVQV	Probable ATP-dependent RNA helicase DDX49 OS=Homo sapiens OX=9606 GN=DDX49 PE=1 SV=1	9	DDX49	4685.41	4589.98	3242.94	7759.3	10429.5	13310.1	4172.78	806.675	19.3318	10499.6	2776.07	26.4397	4685.41	3926.01	2690.53	6442.34	8517.83	10161.8	3767.32	1006.86	26.7262	8373.98	1863.88	22.258	1.15238	0.0196652	1.7063	4134.9	5467.01	6522.14	0.149595	0.825082
GLFDQHFRL	Nischarin OS=Homo sapiens OX=9606 GN=NISCH PE=1 SV=3	9	NISCH	8035.37	10073.7	7559.7	18776.8	20467.9	19514.3	8556.26	1335.5	15.6084	19586.3	847.843	4.32875	8035.37	8616.48	6271.97	15589.9	16716.3	14898.5	7641.27	1220.93	15.9781	15734.9	917.544	5.83128	1.04208	0.000782349	3.1066	10006.1	10729	9562.29	0.0348294	1.45805
GLGPPGRSV	Protein SPT2 homolog OS=Homo sapiens OX=9606 GN=SPTY2D1 PE=1 SV=3	9	SPTY2D1	156325	191021	218765	310099	323863	348398	188704	31284.2	16.5785	327453	19400.3	5.92459	156325	163389	181500	257467	264501	265989	167071	12985	7.77215	262652	4551.76	1.733	0.65269	0.000273603	3.56288	165250	169765	170720	0.854079	0.0685018
GLIDEIYGI	Vacuolar protein sorting-associated protein 33A OS=Homo sapiens OX=9606 GN=VPS33A PE=1 SV=1	9	VPS33A	16302.6	22876.9	25635.4	30245.9	38092.1	43127.4	21605	4794.62	22.1922	37155.1	6491.66	17.4718	16302.6	19567.6	21268.6	25112.4	31110.1	32926.2	19046.3	2523.7	13.2504	29716.2	4089.12	13.7606	0.641742	0.0183649	1.73601	16117.9	19967.4	21133	0.990538	0.00412905
GLIDENPGL	DNA-dependent protein kinase catalytic subunit OS=Homo sapiens OX=9606 GN=PRKDC PE=1 SV=3	9	PRKDC	343264	416327	427055	604536	612980	667881	395549	45596.4	11.5274	628466	34395.1	5.47287	343264	356102	354310	501930	500625	509902	351225	6952.74	1.97957	504152	5021.75	0.996079	0.521463	6.54953e-06	5.18379	322154	321317	327271	0.00334513	2.47559
GLIDGVVEA	Heterogeneous nuclear ribonucleoprotein L OS=Homo sapiens OX=9606 GN=HNRNPL PE=1 SV=2	9	HNRNPL	379416	495972	524922	784170	843403	1.03067e+06	466770	77023.1	16.5013	886082	128675	14.5218	379416	424227	435506	651075	688814	786880	413049	29668.3	7.18275	708923	70100	9.88824	0.779315	0.00253601	2.59585	417880	442102	505044	0.24879	0.604167
GLIDHQTYL	Plectin OS=Homo sapiens OX=9606 GN=PLEC PE=1 SV=3	9	PLEC	36402.2	46686.1	44443.5	64159	67388.9	83577.3	42510.6	5407.57	12.7205	71708.4	10404.9	14.51	36402.2	39932.6	36872.9	53269.5	55037	63808.1	37735.9	1916.92	5.07982	57371.5	5643.83	9.83733	0.604396	0.0046642	2.33122	34190	35324.5	40954	0.719218	0.143139
GLIEKNIEL	DNA (cytosine-5)-methyltransferase 1 OS=Homo sapiens OX=9606 GN=DNMT1 PE=1 SV=2	9	DNMT1	365906	418556	416648	465331	478520	472023	400370	29861.9	7.45857	471958	6594.86	1.39734	365906	358010	345676	386352	390811	360372	356531	10196.2	2.85983	379178	16438.9	4.33541	0.0888513	0.112487	0.948896	247973	250835	231298	0.000181587	3.74092
GLLEIVTSV	HEAT repeat-containing protein 5B OS=Homo sapiens OX=9606 GN=HEATR5B PE=1 SV=2	9	HEATR5B	33246.7	42306.2	39883.4	59890.1	79310.8	94082.6	38478.8	4690.25	12.1892	77761.2	17148.8	22.0532	33246.7	36186.3	33089.6	49725.2	64773.7	71828.5	34174.2	1744.33	5.10424	62109.1	11290	18.1777	0.861898	0.0133127	1.87574	31915.2	41573.8	46101.8	0.256657	0.590648
GLLGNVAEV	Protein zer-1 homolog OS=Homo sapiens OX=9606 GN=ZER1 PE=1 SV=1	9	ZER1	45844.1	63513.1	58678.8	90870.3	101895	107664	56012	9131.39	16.3026	100143	8533.03	8.52082	45844.1	54325.5	48683.4	75447.2	83218.5	82197.7	49617.7	4317.21	8.70096	80287.8	4223.04	5.25988	0.694327	0.000921406	3.03555	48424.4	53412.2	52757	0.551029	0.258826
GLLGTLVQL	Catenin beta-1 OS=Homo sapiens OX=9606 GN=CTNNB1 PE=1 SV=1	9	CTNNB1	203658	229177	229460	326439	368840	394922	220765	14815.8	6.7111	363400	34564.4	9.5114	203658	196025	190373	271033	301234	301508	196685	6666.99	3.38967	291259	17516.1	6.01395	0.566411	0.000944325	3.02488	173958	193341	193517	0.266084	0.574982
GLLPDVPSL	Lysophospholipid acyltransferase 7 OS=Homo sapiens OX=9606 GN=MBOAT7 PE=1 SV=2	9	MBOAT7	93330.4	108055	117056	208375	201352	231980	106147	11977.4	11.2838	213902	16045	7.50108	93330.4	92424.1	97116.7	173008	164445	177108	94290.4	2489.23	2.63996	171521	6461.14	3.76697	0.863199	4.2314e-05	4.37352	111042	105546	113673	0.00481236	2.31764
GLNDFIQKI	Serine/threonine-protein kinase Sgk1 OS=Homo sapiens OX=9606 GN=SGK1 PE=1 SV=2	9	SGK1	487962	535494	560413	861542	933643	872125	527956	36809.3	6.97203	889103	38933.8	4.37899	487962	458031	464952	715315	762513	665835	470315	15669.5	3.3317	714554	48343.9	6.7656	0.603417	0.00113792	2.94389	459112	489405	427353	0.591442	0.228088
GLNEEIARV	Kinetochore protein NDC80 homolog OS=Homo sapiens OX=9606 GN=NDC80 PE=1 SV=1	9	NDC80	544335	622752	682936	706750	732319	769793	616674	69500	11.2701	736288	31708.4	4.30652	544335	532667	566603	586796	598091	587708	547868	17241.7	3.14706	590865	6274.56	1.06193	0.108999	0.0153629	1.81353	376624	383873	377209	7.90747e-05	4.10196
GLQEGTHEL	Signal recognition particle subunit SRP72 OS=Homo sapiens OX=9606 GN=SRP72 PE=1 SV=3	9	SRP72	76876.8	118757	110140	192582	212346	245190	101925	22115.9	21.6983	216706	26573.7	12.2626	76876.8	101578	91378.6	159896	173425	187193	89944.6	12413	13.8008	173504	13649	7.86665	0.947865	0.00142626	2.8458	102626	111309	120146	0.0710938	1.14817
GLQEYVEAV	Translin-associated protein X OS=Homo sapiens OX=9606 GN=TSNAX PE=1 SV=1	9	TSNAX	18948.2	23088.7	25166	42052.3	45667.4	54007.2	22401	3165.45	14.1309	47242.3	6131.1	12.978	18948.2	19748.8	20879.1	34914.9	37296.9	41232.5	19858.7	970.178	4.8854	37814.8	3190.46	8.43708	0.929178	0.000735737	3.13328	22409.5	23938.3	26464.3	0.0279799	1.55315
GLSEFTEYL	Microtubule-associated protein 1B OS=Homo sapiens OX=9606 GN=MAP1B PE=1 SV=2	9	MAP1B	36136	42534.2	45906.1	86285.4	81181.5	91691.2	41525.4	4962.56	11.9506	86386	5255.58	6.08383	36136	36381.3	38086.4	71640.5	66301.6	70002.8	36867.9	1062.34	2.88147	69314.9	2735.13	3.94594	0.910801	4.37836e-05	4.35869	45981.1	42554.4	44929.9	0.00300374	2.52234
GLSEPIFQL	Mitofusin-1 OS=Homo sapiens OX=9606 GN=MFN1 PE=1 SV=3	9	MFN1	6500.08	8886.31	11607.2	13627.5	17477.8	21021.8	8997.86	2555.38	28.3998	17375.7	3698.21	21.2838	6500.08	7600.85	9629.99	11314.6	14274.3	16049.4	7910.31	1587.74	20.0718	13879.4	2391.97	17.234	0.811139	0.022735	1.64331	7262.03	9161.67	10301	0.477599	0.320936
GLSTEGIYRV	Rho GTPase-activating protein 35 OS=Homo sapiens OX=9606 GN=ARHGAP35 PE=1 SV=3	10	ARHGAP35	241690	293966	290877	386240	404007	448174	275511	29330.2	10.6458	412807	31891.3	7.72549	241690	251442	241328	320685	329955	342164	244820	5737.39	2.34351	330935	10773.2	3.25537	0.434823	0.00025746	3.58929	205825	211776	219612	0.00334339	2.47581
GLVGSLQEV	Anaphase-promoting complex subunit 1 OS=Homo sapiens OX=9606 GN=ANAPC1 PE=1 SV=1	9	ANAPC1	25100.3	36087.9	31372.3	48867.7	53162.2	70525.9	30853.5	5512.12	17.8654	57518.6	11467.5	19.937	25100.3	30867.5	26028.3	40573.6	43417.9	53843.9	27332.1	3096.77	11.3302	45945.1	6986.79	15.2068	0.749318	0.0134943	1.86985	26041.4	27867	34558.7	0.530674	0.275173
GLWEEAYRV	Intraflagellar transport protein 172 homolog OS=Homo sapiens OX=9606 GN=IFT172 PE=1 SV=2	9	IFT172	171882	230667	215790	276596	304155	336119	206113	30563.9	14.8287	305624	29788.8	9.74688	171882	197299	179032	229650	248406	256614	182738	13107.6	7.17291	244890	13821.5	5.64395	0.422362	0.00482934	2.31611	147397	159435	164703	0.0489573	1.31018
GLYSGVTTV	Ribonucleoside-diphosphate reductase large subunit OS=Homo sapiens OX=9606 GN=RRM1 PE=1 SV=1	9	RRM1	16222.1	21602.3	23357.2	32104.7	40068.7	52442.3	20393.8	3717.85	18.2302	41538.6	10248.2	24.6714	16222.1	18477.4	19378.5	26655.7	32724.4	40037.7	18026	1625.86	9.01953	33139.3	6700.64	20.2196	0.878465	0.0191616	1.71757	17108.5	21003.5	25697.4	0.28879	0.539417
GMAERIPEL	Long-chain-fatty-acid--CoA ligase 3 OS=Homo sapiens OX=9606 GN=ACSL3 PE=1 SV=3	9	ACSL3	53882.4	63938.6	70171.3	83528.2	84213.1	94032.6	62664.1	8218.88	13.1158	87258	5877.02	6.73522	53882.4	54689.4	58218.2	69351.2	68777.5	71790.3	55596.7	2305.87	4.14749	69973	1599.78	2.28628	0.3318	0.000891354	3.04995	44511.8	44143.5	46077.3	0.00184126	2.73489
GMLDGLVNV	DnaJ homolog subfamily C member 10 OS=Homo sapiens OX=9606 GN=DNAJC10 PE=1 SV=2	9	DNAJC10	61508.3	72156.9	79345	116750	123459	127693	71003.4	8974.11	12.639	122634	5517.97	4.49954	61508.3	61718.9	65829.2	96934.5	100830	97488.9	63018.8	2436.15	3.86576	98417.7	2107.12	2.141	0.643135	4.48708e-05	4.34804	62215.6	64715.6	62571.4	0.930796	0.0311457
GMPDFLEKL	StAR-related lipid transfer protein 7, mitochondrial OS=Homo sapiens OX=9606 GN=STARD7 PE=1 SV=2	9	STARD7	168315	185593	195990	473165	473450	453843	183299	13979.4	7.62652	466819	11239	2.40756	168315	158746	162605	392857	386670	346492	163222	4814.32	2.94956	375340	25173.7	6.70692	1.20136	0.000137605	3.86137	252148	248177	222389	0.00133607	2.87417
GNYGGGSGSGG	Keratin, type I cytoskeletal 9 OS=Homo sapiens OX=9606 GN=KRT9 PE=1 SV=3	11	KRT9	7036.79	8638.43	7474.5	11889.7	16108	17051	7716.57	827.802	10.7276	15016.2	2748.4	18.3029	7036.79	7388.82	6201.28	9871.7	13155.5	13017.8	6875.63	609.954	8.87124	12015	1857.43	15.4592	0.805272	0.010392	1.9833	6335.96	8443.61	8355.22	0.340419	0.467986
GPEAAKSDETAAK	Heat shock protein beta-1 OS=Homo sapiens OX=9606 GN=HSPB1 PE=1 SV=2	13	HSPB1	10087.4	22589.1	19361.9	27802.2	36344.2	42610.5	17346.1	6490.04	37.4149	35585.6	7433.28	20.8884	10087.4	19321.5	16063.7	23083.4	29682.6	32531.5	15157.5	4683.25	30.8972	28432.5	4846.53	17.0457	0.907506	0.0269868	1.56885	14815.6	19051.2	20879.7	0.394844	0.403574
GPGTASRP	Vimentin OS=Homo sapiens OX=9606 GN=VIM PE=1 SV=4	8	VIM	16584.6	23006.5	22051.9	90298.2	95178.3	132391	20547.7	3465.14	16.8639	105956	23022.9	21.7288	16584.6	19678.5	18295.5	74972.2	77732.8	101075	18186.2	1549.83	8.52198	84593.4	14340.2	16.9519	2.2177	0.00134012	2.87286	48119.5	49891.3	64873.2	0.00258096	2.58822
GPGTASRPSSS	Vimentin OS=Homo sapiens OX=9606 GN=VIM PE=1 SV=4	11	VIM	30033.1	39533.7	42600.6	214314	211953	307730	37389.2	6552.45	17.525	244666	54628.2	22.3277	30033.1	33814.9	35343.9	177939	173104	234940	33064	2733.86	8.2684	195328	34390.6	17.6066	2.56256	0.00123549	2.90816	114207	111103	150792	0.00198447	2.70236
GQFPSYLETV	Dynein assembly factor 5, axonemal OS=Homo sapiens OX=9606 GN=DNAAF5 PE=1 SV=4	10	DNAAF5	8774.78	10945.6	11369.3	16309.8	20384.8	20325.1	10363.2	1391.84	13.4306	19006.5	2335.64	12.2886	8774.78	9362.22	9432.61	13541.6	16648.4	15517.4	9189.87	361.2	3.93042	15235.8	1572.43	10.3206	0.729349	0.00290552	2.53678	8691.41	10685.5	9959.56	0.395173	0.403212
GQIEVVPEV	PHD finger protein 3 OS=Homo sapiens OX=9606 GN=PHF3 PE=1 SV=3	9	PHF3	223416	290649	303486	398221	438391	496803	272517	43004.2	15.7804	444472	49571.5	11.1529	223416	248605	251790	330633	358038	379290	241270	15543.7	6.44245	355987	24393.6	6.85239	0.561174	0.00235234	2.6285	212210	229800	243440	0.372243	0.429174
GQNPTNAEVLK	Myosin light polypeptide 6 OS=Homo sapiens OX=9606 GN=MYL6 PE=1 SV=2	11	MYL6	44476.2	42857.9	45679.8	84342.8	92781.2	95606.9	44338	1416.04	3.19373	90910.3	5860.5	6.44646	44476.2	36658.2	37898.7	70027.6	75775.2	72992.2	39677.7	4201.66	10.5895	72931.7	2874.28	3.94105	0.878217	0.000347829	3.45863	44945.9	48634.9	46848.7	0.0545439	1.26325
GQSDIAITK	DNA replication licensing factor MCM4 OS=Homo sapiens OX=9606 GN=MCM4 PE=1 SV=5	9	MCM4	107303	123736	130554	177232	187561	187323	120531	11952.1	9.91624	184039	5896.15	3.20375	107303	105837	108315	147151	153183	143014	107152	1245.97	1.16281	147783	5113.61	3.46022	0.463825	0.000180906	3.74255	94446.1	98317.5	91791	0.00372414	2.42897
GQVINETSQHHDDLE	Vimentin OS=Homo sapiens OX=9606 GN=VIM PE=1 SV=4	15	VIM	28222.4	47297.3	44680.4	66602.8	95594.3	119026	40066.7	10340.6	25.8085	93741.2	26260.9	28.0142	28222.4	40455.4	37069.4	55298.6	78072.6	90872.1	35249.1	6316.44	17.9194	74747.8	18018.3	24.1055	1.08445	0.0231034	1.63632	35492.3	50109.4	58324.6	0.169686	0.770354
GQVSLKVSND	Melanocyte protein PMEL OS=Homo sapiens OX=9606 GN=PMEL PE=1 SV=2	10	PMEL	41242	67456.9	49508.9	104398	138264	140185	52736	13402.1	25.4136	127616	20130.2	15.7741	41242	57698.9	41075.5	86678.6	112921	107026	46672.1	9549.8	20.4615	102209	13768.6	13.471	1.13088	0.00456231	2.34082	55633	72476.3	68692.6	0.0653738	1.1846
GQYGNPLNK	Disintegrin and metalloproteinase domain-containing protein 10 OS=Homo sapiens OX=9606 GN=ADAM10 PE=1 SV=1	9	ADAM10	320491	361875	385292	570666	579488	571872	355886	32813.2	9.22013	574009	4783.05	0.833271	320491	309527	319661	473809	473272	436603	316560	6104.42	1.92836	461228	21327.7	4.62411	0.543002	0.000350124	3.45578	304105	303761	280225	0.0766217	1.11565
GSDLPIIEK	Phosphatidylinositide phosphatase SAC2 OS=Homo sapiens OX=9606 GN=INPP5F PE=1 SV=3	9	INPP5F	1.74709e+06	1.96852e+06	2.05365e+06	4.54595e+06	4.72875e+06	4.60204e+06	1.92309e+06	158246	8.22876	4.62558e+06	93648.7	2.02458	1.74709e+06	1.68376e+06	1.70382e+06	3.77438e+06	3.86201e+06	3.51349e+06	1.71156e+06	32368	1.89114	3.71662e+06	181298	4.87802	1.11868	4.65712e-05	4.33188	2.42251e+06	2.47876e+06	2.25506e+06	0.000641451	3.19284
GSEGPSYAK	Mitochondrial import inner membrane translocase subunit TIM50 OS=Homo sapiens OX=9606 GN=TIMM50 PE=1 SV=2	9	TIMM50	561543	636455	639583	1.05062e+06	1.14527e+06	1.1537e+06	612527	44181.2	7.21293	1.11653e+06	57236.3	5.12627	561543	544388	530635	872301	935348	880809	545522	15485.1	2.83859	896152	34209.8	3.81741	0.716107	8.55107e-05	4.06798	559870	600335	565330	0.128479	0.891168
GSGGGGGGHGSY	Keratin, type II cytoskeletal 1 OS=Homo sapiens OX=9606 GN=KRT1 PE=1 SV=6	12	KRT1	14279.6	15866.2	17914.3	16285.2	17138.2	20883.4	16020	1822.19	11.3745	18102.3	2445.99	13.512	14279.6	13571	14862.7	13521.2	13996.9	15943.7	14237.8	646.853	4.54321	14487.2	1283.53	8.8597	0.0250586	0.778685	0.108638	8678.3	8983.67	10233.1	0.00122316	2.91252
GSGGSGGYGGRS	Heterogeneous nuclear ribonucleoproteins A2/B1 OS=Homo sapiens OX=9606 GN=HNRNPA2B1 PE=1 SV=2	12	HNRNPA2B1	30342.6	44332.7	40456.7	51805.4	64971.8	69283.5	38377.3	7223.14	18.8214	62020.2	9105.21	14.681	30342.6	37919.7	33565.2	43012.6	53062.9	52895.3	33942.5	3802.62	11.2031	49656.9	5754.77	11.5891	0.548902	0.0168743	1.77277	27606.8	34057.4	33949.8	0.535707	0.271073
GSGYPNDPK	Ribonuclease H2 subunit A OS=Homo sapiens OX=9606 GN=RNASEH2A PE=1 SV=2	9	RNASEH2A	13314.1	15513.1	15749.8	26353.5	25753.2	27642.9	14859	1343.16	9.0394	26583.2	965.583	3.63231	13314.1	13269	13067	21880.6	21032.8	21104.3	13216.7	131.599	0.995707	21339.3	470.176	2.20334	0.691152	8.63388e-06	5.06379	14043.6	13499.5	13545.4	0.0651583	1.18603
GSLASVYHK	AP-2 complex subunit beta OS=Homo sapiens OX=9606 GN=AP2B1 PE=1 SV=1	9	AP2B1	25292.1	32573.8	32030.1	47664.5	54028.8	73433	29965.4	4056.27	13.5365	58375.4	13422.9	22.994	25292.1	27861.8	26574.1	39574.6	44125.7	56063.3	26576	1284.86	4.83465	46587.9	8515.63	18.2786	0.80983	0.0158016	1.8013	25400.2	28321.3	35983.2	0.362926	0.440182
GSLGGQINK	DNA-dependent protein kinase catalytic subunit OS=Homo sapiens OX=9606 GN=PRKDC PE=1 SV=3	9	PRKDC	18353.6	27131.2	21965.9	37231	40880	42276.6	22483.6	4411.66	19.6217	40129.2	2605.29	6.49225	18353.6	23206.5	18224.2	30911.9	33387	32276.6	19928.1	2839.93	14.2509	32191.8	1239.74	3.85109	0.69189	0.00237093	2.62508	19840.2	21428.8	20716.1	0.68879	0.161913
GSMGSFSEK	ER membrane protein complex subunit 1 OS=Homo sapiens OX=9606 GN=EMC1 PE=1 SV=1	9	EMC1	187853	200237	215326	479040	527291	520505	201139	13758.7	6.8404	508945	26120.5	5.13227	187853	171272	178647	397734	430643	397386	179257	8307.68	4.6345	408588	19101.1	4.67491	1.18861	4.45517e-05	4.35114	255278	276400	255055	0.000630805	3.2001
GSSDVIIHR	PHD and RING finger domain-containing protein 1 OS=Homo sapiens OX=9606 GN=PHRF1 PE=1 SV=3	9	PHRF1	309667	401176	400972	570454	609884	713822	370605	52774	14.24	631386	74063	11.7302	309667	343144	332670	473633	498097	544976	328494	17124.5	5.21304	505568	36253.4	7.17083	0.622041	0.00156924	2.80431	303992	319694	349782	0.82209	0.0850808
GSVELPIVGK	Transmembrane protein 189 OS=Homo sapiens OX=9606 GN=TMEM189 PE=1 SV=3	10	TMEM189	24983.2	29826.1	29324.1	44204	47395	53297	28044.5	2662.99	9.49561	48298.7	4613.37	9.55174	24983.2	25511.6	24329	36701.4	38707.9	40690.2	24941.2	592.404	2.3752	38699.8	1994.42	5.15357	0.633795	0.000331564	3.47943	23556.1	24843.9	26116.3	0.905932	0.0429045
GSYVTHETK	Dynein light chain 1, cytoplasmic OS=Homo sapiens OX=9606 GN=DYNLL1 PE=1 SV=1	9	DYNLL1	58489.9	68541.6	73096.7	106120	114005	138470	66709.4	7473.75	11.2034	119532	16868.6	14.1122	58489.9	58626.6	60645.3	88108.4	93108.5	105717	59253.9	1206.87	2.03678	95644.6	9074	9.48721	0.690773	0.00233157	2.63235	56550.7	59759.9	67852.3	0.568013	0.245642
GTADVHFER	THO complex subunit 4 OS=Homo sapiens OX=9606 GN=ALYREF PE=1 SV=3	9	ALYREF	2.76991e+06	3.29658e+06	3.19707e+06	5.32948e+06	5.74049e+06	5.82209e+06	3.08785e+06	279807	9.06156	5.63069e+06	264023	4.689	2.76991e+06	2.81971e+06	2.65248e+06	4.42493e+06	4.6883e+06	4.44495e+06	2.74736e+06	85863.2	3.1253	4.51939e+06	146622	3.24428	0.718081	5.52218e-05	4.25789	2.84006e+06	3.0091e+06	2.8529e+06	0.105468	0.976878
GTAEPGGSMK	Smoothelin OS=Homo sapiens OX=9606 GN=SMTN PE=1 SV=7	10	SMTN	49099.4	55585.6	58864.3	99717.6	104711	108095	54516.4	4969.51	9.11561	104175	4214.3	4.04542	49099.4	47544.8	48837.3	82792.9	85518.6	82526.2	48493.8	832.238	1.71617	83612.6	1656.05	1.98063	0.785919	5.13993e-06	5.28904	53139	54888.5	52967.9	0.00267746	2.57228
GTASRPSSS	Vimentin OS=Homo sapiens OX=9606 GN=VIM PE=1 SV=4	9	VIM	457788	661381	719095	611560	563752	752631	612754	137273	22.4025	642647	98202	15.2809	457788	565708	596603	507762	460421	574605	540033	72882.3	13.4959	514262	57369.1	11.1556	-0.0705421	0.655493	0.183432	325897	295512	368799	0.0112149	1.9502
GTFDPDNLEK	39S ribosomal protein L41, mitochondrial OS=Homo sapiens OX=9606 GN=MRPL41 PE=1 SV=1	10	MRPL41	44547	51115.4	59630.4	48002.9	47506.4	50386.9	51764.3	7562.59	14.6097	48632.1	1539.85	3.16633	44547	43721.2	49472.8	39855.6	38798.8	38468.5	45913.7	3109.83	6.77322	39041	724.559	1.85589	-0.233936	0.0203326	1.69181	25580.5	24902.3	24690.3	0.000327732	3.48448
GTFLEGVAK	NADH dehydrogenase [ubiquinone] 1 alpha subcomplex subunit 11 OS=Homo sapiens OX=9606 GN=NDUFA11 PE=1 SV=3	9	NDUFA11	495013	598116	625110	1.38474e+06	1.43586e+06	1.48419e+06	572746	68658.9	11.9877	1.43493e+06	49731.9	3.46581	495013	511594	518628	1.14971e+06	1.17268e+06	1.13312e+06	508412	12124.9	2.38487	1.15184e+06	19865.4	1.72467	1.17987	1.13785e-06	5.94391	737920	752663	727272	2.22015e-05	4.65362
GTIIVSGSTEK	WD repeat-containing protein 48 OS=Homo sapiens OX=9606 GN=WDR48 PE=1 SV=1	11	WDR48	25632.1	28696.8	30412.6	44002	54085.6	47732.7	28247.2	2421.76	8.57348	48606.8	5098.28	10.4888	25632.1	24545.6	25232	36533.7	44172.1	36442.1	25136.6	549.475	2.18596	39049.3	4436.7	11.3618	0.635509	0.00572938	2.24189	23448.5	28351	23389.7	0.967084	0.0145356
GTLASVYHK	AP-1 complex subunit beta-1 OS=Homo sapiens OX=9606 GN=AP1B1 PE=1 SV=2	9	AP1B1	77005.1	90477.2	94266.4	142178	164441	189018	87249.6	9072.05	10.3978	165212	23429.4	14.1814	77005.1	77389.1	78208.9	118047	134300	144308	77534.4	614.928	0.793103	132218	13253.8	10.0242	0.770014	0.00203664	2.69109	75766.1	86198	92621.3	0.210955	0.67581
GTLDYILQR	Alpha-ketoglutarate-dependent dioxygenase FTO OS=Homo sapiens OX=9606 GN=FTO PE=1 SV=3	9	FTO	325552	371313	411161	648914	645838	668427	369342	42838.8	11.5987	654393	12250.8	1.87208	325552	317600	341123	538776	527461	510319	328091	11965.6	3.64703	525519	14327.9	2.72643	0.679644	5.22421e-05	4.28198	345803	338541	327538	0.35044	0.455386
GTLIDNQFK	UPF0428 protein CXorf56 OS=Homo sapiens OX=9606 GN=CXorf56 PE=1 SV=1	9	CXorf56	302729	312708	325150	583904	630505	656641	313529	11233.2	3.58282	623683	36845.2	5.90768	302729	267473	269763	484800	514938	501320	279988	19727	7.04567	500353	15092.4	3.01634	0.837579	0.000104631	3.98034	311160	330503	321763	0.0315724	1.50069
GTLSSWNLK	Putative inactive carbonic anhydrase 5B-like protein OS=Homo sapiens OX=9606 GN=CA5BP1 PE=5 SV=2	9	CA5BP1	148853	150699	163928	277720	308013	307257	154493	8222.68	5.32235	297663	17275.1	5.80357	148853	128899	136004	230584	251556	234579	137919	10113.6	7.333	238906	11135.8	4.66114	0.792626	0.000312646	3.50495	147996	161457	150560	0.0972753	1.012
GTMEWIMIK	Small integral membrane protein 4 OS=Homo sapiens OX=9606 GN=SMIM4 PE=1 SV=2	9	SMIM4	58577.8	74943.7	67688.7	120940	130470	119085	67070	8200.46	12.2267	123498	6108.25	4.94602	58577.8	64102.6	56158.5	100414	106555	90916.6	59612.9	4071.97	6.83067	99295.2	7879.19	7.93511	0.736099	0.0014939	2.82568	64448.6	68390.6	58353.1	0.333664	0.476691
GTMTGMLYK	Putative mitochondrial import inner membrane translocase subunit Tim23B OS=Homo sapiens OX=9606 GN=TIMM23B PE=5 SV=2	9	TIMM23B	92709	104366	113721	175234	181434	179466	103598	10526.8	10.1611	178711	3168.19	1.7728	92709	89268.5	94349.2	145492	148179	137016	92108.9	2592.96	2.8151	143562	5826.26	4.05835	0.640263	0.000152089	3.8179	93381.4	95105.6	87941	0.99037	0.00420241
GTQSFVFQR	Sigma non-opioid intracellular receptor 1 OS=Homo sapiens OX=9606 GN=SIGMAR1 PE=1 SV=1	9	SIGMAR1	43489.9	46302.8	42910.7	64238.7	68752.9	78097.5	44234.5	1814.49	4.10197	70363.1	7068.31	10.0455	43489.9	39604.8	35601.2	53335.7	56151.1	59624.5	39565.3	3944.48	9.96955	56370.4	3150.12	5.58825	0.510703	0.00448942	2.34781	34232.5	36039.5	38268.9	0.256477	0.590952
GTSGPHVGK	Enhancer of filamentation 1 OS=Homo sapiens OX=9606 GN=NEDD9 PE=1 SV=1	9	NEDD9	578903	701307	694454	1.21987e+06	1.26443e+06	1.31428e+06	658221	68776.8	10.4489	1.2662e+06	47232.7	3.73029	578903	599858	576159	1.01282e+06	1.03267e+06	1.00341e+06	584974	12963.2	2.21604	1.0163e+06	14938.7	1.46991	0.796884	2.93412e-06	5.53252	650062	662800	644017	0.00193991	2.71222
GTSPSSSSR	Nuclear pore complex protein Nup93 OS=Homo sapiens OX=9606 GN=NUP93 PE=1 SV=2	9	NUP93	72470.4	80443.1	81684.5	115906	108310	118675	78199.3	5000.11	6.39406	114297	5366.63	4.69534	72470.4	68806.5	67770.2	96233.9	88457.5	90603.8	69682.4	2469.44	3.54386	91765.1	4016.11	4.37652	0.397152	0.00125521	2.90128	61765.9	56774.8	58152.3	0.00637115	2.19578
GTSSVIVSR	F-box/WD repeat-containing protein 11 OS=Homo sapiens OX=9606 GN=FBXW11 PE=1 SV=1	9	FBXW11	874743	1.03887e+06	1.09068e+06	1.2963e+06	1.42398e+06	1.51839e+06	1.00143e+06	112733	11.2572	1.41289e+06	111458	7.88866	874743	888592	904894	1.07629e+06	1.16298e+06	1.15923e+06	889410	15092.4	1.6969	1.13283e+06	49006.9	4.32605	0.349014	0.00119273	2.92346	690793	746436	744031	0.00128753	2.89024
GTYEGLLRR	L-dopachrome tautomerase OS=Homo sapiens OX=9606 GN=DCT PE=1 SV=1	9	DCT	553962	590294	673267	703330	728249	770414	605841	61152.9	10.0939	733998	33909.3	4.61982	553962	504904	558581	583957	594766	588182	539149	29747.2	5.51743	588968	5447.65	0.924948	0.127505	0.0462412	1.33497	374802	381740	377513	0.000738347	3.13174
GVIDLIFEK	Eukaryotic translation initiation factor 4 gamma 1 OS=Homo sapiens OX=9606 GN=EIF4G1 PE=1 SV=4	9	EIF4G1	411881	467066	464130	867655	908614	892019	447692	31048.2	6.93516	889429	20601.9	2.3163	411881	399502	385069	720391	742072	681022	398817	13419.1	3.36473	714495	30948.8	4.33156	0.841195	8.47622e-05	4.0718	462369	476285	437101	0.0124628	1.90438
GVIVHIIEK	Proteasome subunit beta type-3 OS=Homo sapiens OX=9606 GN=PSMB3 PE=1 SV=2	9	PSMB3	205125	258204	263255	488815	507709	550285	242194	32202.4	13.2961	515603	31486.4	6.10671	205125	220853	218411	405850	414650	420122	214796	8464.34	3.94063	413541	7200.4	1.74116	0.94506	6.47124e-06	5.18901	260487	266135	269647	0.000811228	3.09086
GVKSSGGSSS	Keratin, type II cytoskeletal 1 OS=Homo sapiens OX=9606 GN=KRT1 PE=1 SV=6	10	KRT1	50989.9	54991.4	62548.8	56635.4	52514.3	57235.3	56176.7	5869.88	10.449	55461.7	2570.07	4.63395	50989.9	47036.6	51894.1	47022.9	42888.8	43697	49973.5	2583.37	5.16947	44536.2	2191.09	4.91978	-0.166185	0.0498088	1.30269	30180.7	27527.4	28046.1	0.000228724	3.64069
GVLENIFGV	Pecanex-like protein 3 OS=Homo sapiens OX=9606 GN=PCNX3 PE=1 SV=2	9	PCNX3	3040.55	4254.2	3577.3	6781.3	7023.71	9974.26	3624.02	608.171	16.7817	7926.43	1777.62	22.4264	3040.55	3638.8	2967.94	5630.34	5736.32	7614.97	3215.76	368.157	11.4485	6327.21	1116.49	17.6459	0.976408	0.010152	1.99345	3613.72	3681.75	4887.52	0.143346	0.843614
GVNDSPALKK	Sodium/potassium-transporting ATPase subunit alpha-4 OS=Homo sapiens OX=9606 GN=ATP1A4 PE=1 SV=3;Potassium-transporting ATPase alpha chain 1 OS=Homo sapiens OX=9606 GN=ATP4A PE=2 SV=5;Sodium/potassium-transporting ATPase subunit alpha-1 OS=Homo sapiens OX=9606 GN=ATP1A1 PE=1 SV=1	10	ATP1A4	52471.5	54162.7	62084.1	88288.3	100355	96407.6	56239.5	5131.75	9.12483	95016.9	6152.31	6.47496	52471.5	46327.7	51508.6	73303.4	81960.6	73603.6	50102.6	3304.41	6.59529	76289.2	4913.85	6.44108	0.606592	0.00156148	2.80646	47048.4	52604.8	47241	0.688379	0.162172
GVPDDIFKL	Protein flightless-1 homolog OS=Homo sapiens OX=9606 GN=FLII PE=1 SV=2	9	FLII	55703.7	75575.1	75169.5	334390	333051	334354	68816.1	11357.5	16.5041	333932	763.047	0.228504	55703.7	64642.7	62365	277635	272005	255267	60903.8	4645.18	7.62707	268302	11635.1	4.33655	2.13926	8.80459e-06	5.05529	178195	174581	163838	2.56316e-05	4.59123
GVPTDEEQATG	Cytochrome c oxidase subunit 5B, mitochondrial OS=Homo sapiens OX=9606 GN=COX5B PE=1 SV=2	11	COX5B	26342.6	38410.6	32307.6	46545	56634.5	73601.7	32353.6	6034.14	18.6506	58927.1	13673.3	23.2037	26342.6	32854.3	26804.3	38645.1	46253.9	56192.1	28667.1	3633.59	12.6751	47030.3	8799.24	18.7097	0.714198	0.028809	1.54047	24803.6	29687.2	36065.8	0.715293	0.145516
GVYDGEEHSV	Melanoma-associated antigen B2 OS=Homo sapiens OX=9606 GN=MAGEB2 PE=1 SV=3	10	MAGEB2	217774	259425	274559	369459	400576	427801	250586	29406.4	11.735	399279	29192.5	7.3113	217774	221898	227790	306752	327153	326610	222487	5034.04	2.26262	320172	11624.8	3.63081	0.525125	0.000181709	3.74062	196883	209977	209628	0.0307984	1.51147
GVYGDVHRV	Polypyrimidine tract-binding protein 3 OS=Homo sapiens OX=9606 GN=PTBP3 PE=1 SV=2	9	PTBP3	52936.2	81505.3	75521.5	114748	137368	167183	69987.7	15067	21.5281	139767	26299.8	18.8169	52936.2	69715	62657	95272.4	112190	127638	61769.4	8424.53	13.6387	111700	16188.5	14.4928	0.854667	0.00904427	2.04363	61148.8	72006.9	81922.2	0.268183	0.571569
GVYGDVQRV	Polypyrimidine tract-binding protein 1 OS=Homo sapiens OX=9606 GN=PTBP1 PE=1 SV=1	9	PTBP1	35064.5	49518.1	48731.7	76877.1	85476	94333	44438.1	8127.31	18.2891	85562	8728.27	10.2011	35064.5	42355	40430.7	63829	69808.9	72019.6	39283.4	3778.24	9.61791	68552.5	4237.4	6.18124	0.80329	0.000869646	3.06066	40967.4	44805.5	46224.4	0.154196	0.811926
GVYGGSVHEA	Cytosolic non-specific dipeptidase OS=Homo sapiens OX=9606 GN=CNDP2 PE=1 SV=2	10	CNDP2	7619.35	11944.8	10376.9	12707.7	17622	26210.6	9980.33	2189.8	21.9412	18846.8	6834.24	36.2622	7619.35	10216.9	8609.26	10550.9	14392	20010.8	8815.17	1310.95	14.8715	14984.6	4757.71	31.7507	0.765416	0.0963176	1.01629	6771.87	9237.25	12843.5	0.697271	0.156599
HDALSGSGNPNP	Galectin-3 OS=Homo sapiens OX=9606 GN=LGALS3 PE=1 SV=5	12	LGALS3	8076.55	11051.2	11817.5	14738.8	14756.2	22554.1	10315.1	1976.1	19.1575	17349.7	4507.12	25.9781	8076.55	9452.53	9804.45	12237.3	12051.5	17219.2	9111.18	913.129	10.0221	13836	2931.4	21.1868	0.602715	0.0560751	1.25123	7854.26	7735.02	11051.8	0.857709	0.0666602
HEADKTYML	TIP41-like protein OS=Homo sapiens OX=9606 GN=TIPRL PE=1 SV=2	9	TIPRL	58404.5	71281.3	69849.9	106939	109989	141354	66511.9	7057.6	10.611	119427	19050.1	15.9512	58404.5	60970	57951.5	88788.8	89828.8	107918	59108.7	1627.77	2.75387	95511.9	10756.8	11.2622	0.692311	0.0044067	2.35589	56987.4	57654.9	69265.3	0.620567	0.207211
HEADVDVLM	Protein FAM199X OS=Homo sapiens OX=9606 GN=FAM199X PE=1 SV=1	9	FAM199X	3860.39	3790.93	4776.62	9546.87	9261.34	10860.4	4142.65	550.13	13.2797	9889.54	852.828	8.62354	3860.39	3242.55	3962.96	7926.51	7563.81	8291.5	3688.63	389.707	10.5651	7927.27	363.849	4.58984	1.10374	0.00016118	3.79269	5087.48	4854.69	5321.74	0.00594594	2.22578
HEAEPVRTL	Zinc finger and BTB domain-containing protein 38 OS=Homo sapiens OX=9606 GN=ZBTB38 PE=1 SV=2	9	ZBTB38	29106.1	41202.1	39637.7	59684.3	73021.6	81987.4	36648.7	6578.7	17.9507	71564.5	11222.7	15.682	29106.1	35242	32885.8	49554.3	59637.3	62594.3	32411.3	3095.33	9.55015	57262	6836.79	11.9395	0.821081	0.0045778	2.33934	31805.5	38277.1	40174.9	0.234032	0.630724
HEKVELTAL	Major facilitator superfamily domain-containing protein 12 OS=Homo sapiens OX=9606 GN=MFSD12 PE=1 SV=2	9	MFSD12	71675.4	110400	84507.4	148851	173067	219158	88860.8	19725.7	22.1985	180359	35716.3	19.8029	71675.4	94429.5	70112.2	123587	141345	167319	78739.1	13610.8	17.286	144084	21994.2	15.2649	0.871757	0.0119139	1.92395	79322	90719.7	107391	0.291701	0.535062
HENESVYKA	Importin subunit alpha-1 OS=Homo sapiens OX=9606 GN=KPNA2 PE=1 SV=1	9	KPNA2	36184.2	47798.5	46234	103655	114503	141494	43405.5	6302.62	14.5203	119884	19485.1	16.2533	36184.2	40884.1	38358.4	86062.3	93515.4	108026	38475.6	2352.16	6.1134	95867.8	11169.1	11.6505	1.3171	0.000957229	3.01898	55237.4	60021.1	69334.2	0.00611657	2.21349
HEVMEQQTI	DNA replication licensing factor MCM7 OS=Homo sapiens OX=9606 GN=MCM7 PE=1 SV=4	9	MCM7	15358.8	16292.4	16448.4	30972.8	30069.7	33357	16033.2	589.264	3.67527	31466.5	1698.35	5.39733	15358.8	13935.6	13646.6	25715.9	24558.1	25466.8	14313.7	916.564	6.40342	25246.9	609.368	2.41363	0.818716	6.69542e-05	4.17422	16505.2	15762.2	16345.4	0.0303275	1.51816
HIIENIVAV	Ribosomal L1 domain-containing protein 1 OS=Homo sapiens OX=9606 GN=RSL1D1 PE=1 SV=3	9	RSL1D1	254879	311389	308052	500972	504559	559274	291440	31706.9	10.8794	521602	32674.3	6.26422	254879	266345	255578	415944	412078	426985	258934	6427.69	2.48237	418335	7735.82	1.84919	0.692078	1.04738e-05	4.97989	266966	264484	274052	0.110919	0.954996
HLAELIAEL	E3 ubiquitin-protein ligase TRIM11 OS=Homo sapiens OX=9606 GN=TRIM11 PE=1 SV=2	9	TRIM11	7640.08	9753.11	8458.36	12139.1	15878	20766.4	8617.19	1065.43	12.364	16261.2	4326.36	26.6055	7640.08	8342.26	7017.55	10078.8	12967.7	15854.3	7666.63	662.754	8.64466	12966.9	2887.77	22.2702	0.758173	0.0362735	1.44041	6468.88	8323.07	10175.8	0.594738	0.225674
HLLEEPIYL	tRNA-specific adenosine deaminase 1 OS=Homo sapiens OX=9606 GN=ADAT1 PE=1 SV=1	9	ADAT1	14473.9	17772.2	18328.8	24427.1	35539	39602.8	16858.3	2083.66	12.3598	33189.6	7855.93	23.6698	14473.9	15201.3	15206.7	20281.1	29025	30235.3	14960.6	421.561	2.8178	26513.8	5431.45	20.4854	0.825572	0.0213315	1.67098	13017.1	18629.1	19405.9	0.36772	0.434483
HLLNESPML	Nuclear pore complex protein Nup205 OS=Homo sapiens OX=9606 GN=NUP205 PE=1 SV=3	9	NUP205	41525.5	51172.5	49692.5	71176	83672.2	93655.6	47463.5	5195.43	10.9461	82834.6	11263.2	13.5972	41525.5	43770.1	41227.8	59095.5	68335.8	71502.5	42174.5	1389.82	3.2954	66311.3	6446.47	9.72154	0.652884	0.00317049	2.49887	37929.4	43860	45892.5	0.885627	0.0527491
HVDSTLLQV	P protein OS=Homo sapiens OX=9606 GN=OCA2 PE=1 SV=2	9	OCA2	173530	215187	219996	287308	313739	347545	202904	25552.4	12.5933	316197	30193.8	9.54903	173530	184059	182522	238544	256233	265338	180037	5687.27	3.15895	253372	13623.9	5.37704	0.492963	0.00100293	2.99873	153105	164458	170302	0.044486	1.35178
HVIETLIGK	T-complex protein 1 subunit epsilon OS=Homo sapiens OX=9606 GN=CCT5 PE=1 SV=1	9	CCT5	116988	146436	149610	221697	231963	283003	137678	17988.5	13.0656	245555	32835.3	13.3719	116988	125254	124125	184069	189446	216062	122122	4482.11	3.67018	196526	17131.3	8.71706	0.686393	0.00189418	2.72258	118142	121592	138676	0.589622	0.229427
HVLDVIHEV	Triple functional domain protein OS=Homo sapiens OX=9606 GN=TRIO PE=1 SV=2	9	TRIO	31965.4	43706.5	36811.9	75817.3	72798.7	91629.2	37494.6	5900.21	15.7362	80081.7	10113.7	12.6292	31965.4	37384	30541.3	62949.1	59455.2	69955.4	33296.9	3610.45	10.8432	64119.9	5347.12	8.33925	0.945383	0.00116417	2.93398	40402.7	38160.2	44899.6	0.0523337	1.28122
IDSGSSAAQLPQK	Syndecan-3 OS=Homo sapiens OX=9606 GN=SDC3 PE=1 SV=2	13	SDC3	16504.2	24960.2	23202.1	35663.9	31608.5	37796.2	21555.5	4461.98	20.7	35022.9	3143.27	8.97492	16504.2	21349.6	19249.8	29610.8	25814.9	28856	19034.5	2429.82	12.7653	28093.9	2009.42	7.15252	0.561636	0.00761619	2.11826	19005.1	16568.8	18520.7	0.561986	0.250275
IEIGDGAEL	Twinfilin-2 OS=Homo sapiens OX=9606 GN=TWF2 PE=1 SV=2	9	TWF2	7670.96	8853.1	10205	19720.2	24512.7	28660.2	8909.67	1267.95	14.2311	24297.7	4473.86	18.4127	7670.96	7572.44	8466.62	16373.2	20019.7	21881	7903.34	490.298	6.20367	19424.6	2801.7	14.4234	1.29735	0.00217345	2.66285	10508.8	12849.3	14043.9	0.0132506	1.87777
IEVDGKQVEL	Rho-related GTP-binding protein RhoB OS=Homo sapiens OX=9606 GN=RHOB PE=1 SV=1	10	RHOB	133571	137939	160086	286181	311260	314905	143865	14215.9	9.88142	304115	15638.3	5.14222	133571	117986	132816	237608	254208	240418	128124	8788.56	6.8594	244078	8884.53	3.64004	0.929799	8.7671e-05	4.05714	152504	163159	154308	0.00919024	2.03667
IEVDPDTKEML	40S ribosomal protein S17 OS=Homo sapiens OX=9606 GN=RPS17 PE=1 SV=2	11	RPS17	15237.9	17746.5	20082.3	28772.5	28383.2	28198.6	17688.9	2422.68	13.6961	28451.4	292.956	1.02967	15237.9	15179.3	16661.4	23889	23180.8	21528.6	15692.9	839.271	5.3481	22866.1	1211.27	5.29724	0.543101	0.00108373	2.96508	15332.7	14878.1	13817.7	0.198568	0.702091
IEVENKEVL	Protein mono-ADP-ribosyltransferase PARP14 OS=Homo sapiens OX=9606 GN=PARP14 PE=1 SV=3	9	PARP14	14503.5	18628	16934.3	27854.4	28172.6	27176.7	16688.6	2073.21	12.4229	27734.6	508.636	1.83394	14503.5	15933.3	14049.7	23126.8	23008.8	20748.4	14828.8	983.074	6.62948	22294.6	1340.4	6.0122	0.588293	0.00147232	2.832	14843.5	14767.7	13317	0.528881	0.276642
IGSLFLRELI	Alpha-N-acetylglucosaminidase OS=Homo sapiens OX=9606 GN=NAGLU PE=1 SV=2	10	NAGLU	182856	231797	221985	265169	280520	286816	212213	25892.2	12.201	277502	11134.3	4.01235	182856	198266	184171	220163	229103	218973	188431	8542.28	4.53337	222746	5537.1	2.48583	0.241364	0.00428984	2.36756	141308	147045	140544	0.00104516	2.98082
ILDAGGHNV	26S proteasome non-ATPase regulatory subunit 1 OS=Homo sapiens OX=9606 GN=PSMD1 PE=1 SV=2	9	PSMD1	10507.4	15371.1	14820.7	19902.7	20090.5	23606.7	13566.4	2663.45	19.6327	21200	2086.42	9.84163	10507.4	13147.6	12296.1	16524.7	16408.1	18022.8	11983.7	1347.54	11.2448	16985.2	900.517	5.30177	0.503207	0.0059054	2.22875	10606.1	10531.2	11567.6	0.270312	0.568135
ILDEHVQRV	Axin-1 OS=Homo sapiens OX=9606 GN=AXIN1 PE=1 SV=2	9	AXIN1	39596.5	48308.7	50348.9	76152.9	83182.5	99169.1	46084.7	5710.79	12.3919	86168.2	11795	13.6884	39596.5	41320.5	41772.3	63227.7	67935.8	75711.8	40896.4	1148.25	2.8077	68958.5	6304.57	9.14257	0.753752	0.0016206	2.79032	40581.5	43603.3	48594.2	0.23831	0.622857
ILDEPTNHL	ATP-binding cassette sub-family F member 3 OS=Homo sapiens OX=9606 GN=ABCF3 PE=1 SV=2	9	ABCF3	43406.4	52877.6	53881.8	75421.8	82118.2	92893.7	50055.3	5779.9	11.547	83477.9	8814.96	10.5596	43406.4	45228.5	44703.5	62620.7	67066.5	70920.8	44446.1	937.881	2.11015	66869.4	4153.56	6.21145	0.589287	0.000801615	3.09603	40191.9	43045.4	45519.2	0.402235	0.39552
ILFGHENRV	Guanine nucleotide-binding protein subunit beta-5 OS=Homo sapiens OX=9606 GN=GNB5 PE=1 SV=2	9	GNB5	208383	243488	248491	338515	364947	447842	233454	21855.6	9.36185	383768	57041.6	14.8635	208383	208266	206163	281060	298055	341910	207604	1249.29	0.601768	307009	31397.4	10.2269	0.564446	0.00540087	2.26754	180393	191301	219449	0.416378	0.380512
ILHDDEVTV	60S acidic ribosomal protein P1 OS=Homo sapiens OX=9606 GN=RPLP1 PE=1 SV=1	9	RPLP1	17151.9	20331.8	22557.3	30955.5	39885.4	50612.4	20013.7	2716.69	13.5742	40484.4	9842.12	24.3109	17151.9	17390.7	18714.9	25701.5	32574.7	38640.6	17752.5	841.942	4.74267	32305.6	6473.74	20.039	0.863765	0.018129	1.74163	16496	20907.5	24800.8	0.290014	0.537581
ILLAELEQL	Vimentin OS=Homo sapiens OX=9606 GN=VIM PE=1 SV=4	9	VIM	40321.3	45087.7	49945.1	59169.6	65888.6	76391.2	45118	4811.98	10.6653	67149.8	8679.81	12.926	40321.3	38565.5	41437.4	49126.9	53811.7	58321.8	40108.1	1447.8	3.60974	53753.5	4597.7	8.5533	0.422467	0.00802568	2.09552	31531.2	34538.1	37432.7	0.0417705	1.37913
ILMEHIHKL	60S ribosomal protein L19 OS=Homo sapiens OX=9606 GN=RPL19 PE=1 SV=1	9	RPL19	141555	177956	184098	273058	319872	342782	167870	22995.3	13.6983	311904	35538.3	11.394	141555	152214	152739	226713	261242	261701	148836	6310.76	4.24009	249885	20069.2	8.03136	0.747545	0.00114044	2.94293	145511	167673	167968	0.235628	0.627772
ILMGVLKEV	Pre-mRNA-splicing factor ATP-dependent RNA helicase DHX15 OS=Homo sapiens OX=9606 GN=DHX15 PE=1 SV=2	9	DHX15	44081.6	54311.1	50993.9	74886.9	82556.6	85263.1	49795.5	5218.96	10.4808	80902.2	5382.31	6.65285	44081.6	46454.6	42307.5	62176.6	67424.6	65095.2	44281.2	2080.77	4.69899	64898.8	2629.5	4.05169	0.551496	0.000440235	3.35632	39906.9	43275.2	41780.1	0.164656	0.783422
ILPEEITNL	Leucine-rich repeat-containing protein 40 OS=Homo sapiens OX=9606 GN=LRRC40 PE=1 SV=1	9	LRRC40	43387.8	46196.8	51533.6	77620.4	78304.3	85134.9	47039.4	4137.78	8.79641	80353.2	4155.17	5.17113	43387.8	39514.1	42755.3	64446.2	63951.8	64997.3	41885.7	2078.05	4.96124	64465.1	523.022	0.811327	0.622059	5.30147e-05	4.2756	41363.6	41046.2	41717.3	0.696285	0.157213
ILTDITKGV	Elongation factor 2 OS=Homo sapiens OX=9606 GN=EEF2 PE=1 SV=4	9	EEF2	65824.8	80551.3	77416.2	99852.5	107120	112199	74597.4	7757.37	10.399	106390	6205.28	5.83256	65824.8	68899	64229	82904.9	87485.7	85659.3	66317.6	2373.72	3.57932	85350	2306.01	2.70183	0.363999	0.00057057	3.24369	53210.9	56151	54978.8	0.00203126	2.69223
IMLEALERV	Putative small nuclear ribonucleoprotein G-like protein 15 OS=Homo sapiens OX=9606 GN=SNRPGP15 PE=5 SV=2	9	SNRPGP15	420829	451931	507702	535624	538443	535214	460154	44016.5	9.56559	536427	1757.63	0.327655	420829	386556	421219	444715	439750	408616	409535	19900.9	4.8594	431027	19566.9	4.5396	0.0737914	0.253147	0.596628	285432	282245	262262	0.000612265	3.21306
IQFNPPLSEK	Lysine-specific histone demethylase 1B OS=Homo sapiens OX=9606 GN=KDM1B PE=1 SV=3	10	KDM1B	143971	164557	167522	213019	235119	248502	158683	12827.3	8.08361	232213	17919.3	7.71675	143971	140753	138986	176864	192024	189722	141237	2527.39	1.78948	186203	8169.63	4.38748	0.398763	0.000806171	3.09357	113517	123247	121769	0.00294898	2.53033
ITAPPSRVL	Acyl-CoA desaturase OS=Homo sapiens OX=9606 GN=SCD PE=1 SV=2	9	SCD	55803.2	58709.7	66143.7	79546.3	77392.6	88390.7	60218.9	5332.89	8.85585	81776.5	5828.38	7.1272	55803.2	50217	54876.7	66045.2	63207.2	67482.9	53632.3	2993.8	5.58208	65578.4	2175.76	3.3178	0.29012	0.00502172	2.29915	42389.8	40568.3	43312.7	0.00376248	2.42453
IVMQEVETV	Cytoplasmic dynein 1 heavy chain 1 OS=Homo sapiens OX=9606 GN=DYNC1H1 PE=1 SV=5	9	DYNC1H1	78882	88844.1	88673.6	132023	137443	142747	85466.6	5703.07	6.67287	137404	5362.21	3.9025	78882	75992.3	73568.8	109615	112250	108982	76147.7	2659.99	3.4932	110283	1733.31	1.5717	0.534334	4.89469e-05	4.31027	70354.5	72045.8	69948.1	0.0321945	1.49222
IVQEDVQPPG	Small integral membrane protein 20 OS=Homo sapiens OX=9606 GN=SMIM20 PE=1 SV=3	10	SMIM20	17738.7	21161.4	23652	30174.9	35001.9	35452.2	20850.7	2968.86	14.2386	33543	2925.5	8.72165	17738.7	18100.3	19623.1	25053.5	28586.3	27066.4	18487.4	1000.03	5.40924	26902.1	1772.16	6.58745	0.541177	0.00201118	2.69655	16080.1	18347.6	17372	0.235177	0.628605
IVQQPTEEK	P antigen family member 5 OS=Homo sapiens OX=9606 GN=PAGE5 PE=1 SV=2	9	PAGE5	59924.2	62845.9	64311.3	118712	117833	137392	62360.5	2233.48	3.58157	124646	11047.5	8.86315	59924.2	53754.9	53356.4	98563	96235.2	104894	55678.5	3682.27	6.61346	99897.3	4480.75	4.48536	0.843326	0.000189965	3.72133	63260.8	61766.7	67324	0.0352424	1.45293
KAFQATQQK	Histone-lysine N-methyltransferase SETD7 OS=Homo sapiens OX=9606 GN=SETD7 PE=1 SV=1	9	SETD7	41297.9	47261.5	49604	84689	82612.7	97646.3	46054.5	4282.62	9.29904	88316	8146.72	9.22451	41297.9	40424.8	41154.4	70315	67470.4	74549.2	40959	468.174	1.14303	70778.2	3562.08	5.03274	0.789124	0.000136062	3.86626	45130.4	43304.6	47848	0.0294724	1.53058
KALQFLEEV	T-complex protein 1 subunit zeta OS=Homo sapiens OX=9606 GN=CCT6A PE=1 SV=3	9	CCT6A	62031.3	67816.6	75295.7	99482.4	103181	103329	68381.2	6650.24	9.72524	101998	2179.39	2.13671	62031.3	58006.5	62469.7	82597.6	84268.9	78887.7	60835.8	2460.04	4.04374	81918.1	2754.22	3.36217	0.429261	0.000587039	3.23133	53013.7	54086.4	50632.6	0.00915956	2.03813
KEAAGEGPAL	DNA-(apurinic or apyrimidinic site) lyase OS=Homo sapiens OX=9606 GN=APEX1 PE=1 SV=2	10	APEX1	10983.2	12948.7	12893.8	21377.1	22619.5	20529.2	12275.2	1119.28	9.11821	21508.6	1051.34	4.88798	10983.2	11075.6	10697.5	17748.8	18473.5	15673.3	10918.7	197.119	1.80533	17298.5	1453.42	8.40199	0.663845	0.00166231	2.77929	11391.8	11856.9	10059.6	0.754962	0.122075
KEAEGAPQV	Caldesmon OS=Homo sapiens OX=9606 GN=CALD1 PE=1 SV=3	9	CALD1	40948	39188.9	48124.9	74116.5	72281.7	80374.9	42753.9	4733.8	11.0722	75591	4243.29	5.61348	40948	33520	39927.2	61537	59033	61363.1	38131.7	4026.35	10.5591	60644.4	1398.21	2.30559	0.669382	0.000792358	3.10108	39496.4	37889.2	39384.8	0.756264	0.121327
KEAPAPPKA	60S ribosomal protein L23a OS=Homo sapiens OX=9606 GN=RPL23A PE=1 SV=1	9	RPL23A	135126	168627	171681	410327	463336	440022	158478	20281	12.7974	437895	26568.5	6.06732	135126	144234	142436	340684	378410	335940	140598	4824.15	3.43115	351678	23271.8	6.61736	1.32267	0.000104196	3.98215	218661	242875	215617	0.000715908	3.14514
KEDKPPLAP	Ataxin-2-like protein OS=Homo sapiens OX=9606 GN=ATXN2L PE=1 SV=2	9	ATXN2L	41155.2	48816.7	49495.8	100084	115270	113853	46489.2	4631.88	9.96334	109736	8388.62	7.6444	41155.2	41755	41064.6	83096.9	94141.9	86922.3	41324.9	375.228	0.907995	88053.7	5608.71	6.36965	1.09137	0.000135227	3.86894	53334.2	60423.2	55789.4	0.00190207	2.72077
KEDQVIQL	Dolichyl-diphosphooligosaccharide--protein glycosyltransferase subunit 2 OS=Homo sapiens OX=9606 GN=RPN2 PE=1 SV=3	8	RPN2	44786.8	48353.7	49804.2	82173.2	80345.4	86914.8	47648.2	2582.01	5.4189	83144.5	3390.69	4.07807	44786.8	41359	41320.5	68226.2	65618.7	66356.1	42488.8	1990.26	4.68421	66733.7	1344.13	2.01417	0.651334	6.28115e-05	4.20196	43789.7	42116.1	42589.4	0.79774	0.0981384
KEEHEVAVL	Interferon-induced transmembrane protein 3 OS=Homo sapiens OX=9606 GN=IFITM3 PE=1 SV=2	9	IFITM3	37025	43399.2	45774	85097.9	107504	124583	42066.1	4524.3	10.7552	105728	19802.3	18.7294	37025	37121.2	37976.8	70654.6	87799.5	95114.3	37374.3	523.946	1.40189	84522.8	12554.8	14.8537	1.17729	0.00289177	2.53884	45348.3	56352.4	61047.3	0.0223653	1.65043
KEEIGNVQL	Kinectin OS=Homo sapiens OX=9606 GN=KTN1 PE=1 SV=1	9	KTN1	16998.5	19432.1	18483.2	27955.9	26652.5	31704.9	18304.6	1226.58	6.70095	28771.1	2623.03	9.11689	16998.5	16621.1	15334.8	23211	21767.3	24205.5	16318.1	872.279	5.34546	23061.3	1226	5.31626	0.498996	0.00148458	2.8284	14897.6	13970.9	15535.8	0.0889961	1.05063
KEEMGIGGVL	ATP-citrate synthase OS=Homo sapiens OX=9606 GN=ACLY PE=1 SV=3	10	ACLY	32113.8	35878.7	35963.9	54722.5	60701.5	56271.7	34652.1	2198.64	6.34489	57231.9	3103	5.4218	32113.8	30688.6	29837.7	45434.6	49575.4	42961.3	30880.1	1150.07	3.72431	45990.4	3341.88	7.26647	0.574658	0.00177401	2.75104	29161.4	31819	27573.9	0.387299	0.411954
KEEPPQPQL	Uncharacterized protein RAB5IF OS=Homo sapiens OX=9606 GN=RAB5IF PE=2 SV=1	9	RAB5IF	189876	222150	224015	443555	491656	486331	212014	19194.4	9.05336	473847	26368.4	5.56475	189876	190015	185856	368272	401539	371296	188582	2362.07	1.25254	380369	18395.9	4.83634	1.01221	5.71153e-05	4.24325	236369	257720	238309	0.00132978	2.87622
KEETQPPVA	Plasminogen activator inhibitor 1 RNA-binding protein OS=Homo sapiens OX=9606 GN=SERBP1 PE=1 SV=2	9	SERBP1	8408.43	11240.2	10561.1	19976.3	18691.2	23575.9	10069.9	1478.42	14.6815	20747.8	2532.06	12.204	8408.43	9614.26	8762.1	16585.8	15265.3	17999.3	8928.26	619.855	6.94261	16616.8	1367.26	8.22821	0.896188	0.00089203	3.04962	10645.3	9797.73	11552.5	0.0488072	1.31152
KEHINSVSA	Cytoplasmic dynein 1 heavy chain 1 OS=Homo sapiens OX=9606 GN=DYNC1H1 PE=1 SV=5	9	DYNC1H1	55604.8	77637.5	79874.6	114494	134931	154019	71039	13413.1	18.8813	134481	19766.5	14.6984	55604.8	66406.7	66268.6	95061	110199	117588	62760.1	6196.99	9.8741	107616	11483.3	10.6707	0.777973	0.00399347	2.39865	61013.1	70729.2	75471.4	0.319701	0.495257
KEIEDFDSL	Ran GTPase-activating protein 1 OS=Homo sapiens OX=9606 GN=RANGAP1 PE=1 SV=1	9	RANGAP1	555874	619631	658196	853657	922407	897973	611234	51675	8.45421	891346	34850.9	3.90992	555874	529998	546077	708769	753337	685568	543983	13064.8	2.4017	715891	34441.4	4.81099	0.396179	0.00127279	2.89524	454910	483515	440019	0.00468195	2.32957
KEIGELTQL	Ras suppressor protein 1 OS=Homo sapiens OX=9606 GN=RSU1 PE=1 SV=3	9	RSU1	360872	436473	438832	732888	795621	811700	412059	44345.4	10.7619	780070	41643.8	5.33848	360872	373335	364081	608498	649790	619702	366096	6471.21	1.76763	625997	21353.7	3.41115	0.773934	3.56291e-05	4.44819	390553	417055	397744	0.0151181	1.8205
KEINQNVEI	Protein bicaudal D homolog 2 OS=Homo sapiens OX=9606 GN=BICD2 PE=1 SV=1	9	BICD2	41450.9	44177.1	47044.2	70430.5	73844.4	83569	44224.1	2796.94	6.32448	75948	6817.19	8.97614	41450.9	37786.6	39030.6	58476.6	60309.3	63801.8	39422.7	1863.34	4.72657	60862.5	2705.37	4.44505	0.626528	0.000349003	3.45717	37532.1	38708.4	40950	0.819023	0.0867042
KELESQVSGL	Ribosome-binding protein 1 OS=Homo sapiens OX=9606 GN=RRBP1 PE=1 SV=5	10	RRBP1	12863.7	11930.6	10955.1	18939.4	20027.3	23468.3	11916.5	954.364	8.00877	20811.7	2364.11	11.3595	12863.7	10204.8	9089.01	15724.9	16356.5	17917.1	10719.2	1939.2	18.091	16666.2	1128.45	6.7709	0.63673	0.0100993	1.99571	10092.7	10498.1	11499.8	0.986006	0.00612048
KELGSSTNAL	U2 small nuclear ribonucleoprotein B'' OS=Homo sapiens OX=9606 GN=SNRPB2 PE=1 SV=1	10	SNRPB2	96517.3	130916	114668	178348	192718	226845	114034	17208.3	15.0905	199304	24910.1	12.4986	96517.3	111978	95135	148078	157394	173188	101210	9351.11	9.2393	159553	12693.3	7.95552	0.656683	0.00304399	2.51656	95041.1	101020	111157	0.87545	0.0577686
KEPEINTTL	Calcium uptake protein 2, mitochondrial OS=Homo sapiens OX=9606 GN=MICU2 PE=1 SV=2	9	MICU2	70507.5	79787.3	85514	122357	125898	119099	78602.9	7573.05	9.63456	122451	3400.44	2.77698	70507.5	68245.6	70947.4	101590	102822	90927.5	69900.2	1449.68	2.07394	98446.4	6540.59	6.64381	0.494043	0.00179667	2.74553	65203.5	65994.2	58360.1	0.0588915	1.22995
KESEVFYEL	Hypoxia-inducible factor 1-alpha OS=Homo sapiens OX=9606 GN=HIF1A PE=1 SV=1	9	HIF1A	46821	57272.6	61979.3	92905.5	90342.4	96937.7	55357.6	7758.44	14.0151	93395.2	3324.83	3.55996	46821	48987.7	51421.6	77136.9	73783.3	74008.3	49076.8	2301.59	4.68978	74976.2	1874.65	2.50033	0.611392	0.000111761	3.95171	49508.9	47356.4	47500.8	0.558918	0.252652
KESSTVFEL	Elongin-B OS=Homo sapiens OX=9606 GN=ELOB PE=1 SV=1	9	ELOB	369909	444591	448243	723619	774132	838456	420914	44209.8	10.5033	778736	57556.9	7.39107	369909	380278	371888	600802	632240	640130	374025	5505.01	1.47183	624390	20805.7	3.33216	0.739313	3.58111e-05	4.44598	385613	405791	410855	0.0327414	1.4849
KESTLHLVL	Ubiquitin-40S ribosomal protein S27a OS=Homo sapiens OX=9606 GN=RPS27A PE=1 SV=2	9	RPS27A	402778	449042	467466	750114	738583	847841	439762	33327.5	7.57853	778846	60029	7.70743	402778	384085	387837	622800	603206	647294	391567	9888.97	2.52549	624434	22089.4	3.53752	0.67329	7.59499e-05	4.11947	399732	387157	415454	0.408124	0.389208
KETTYYDVL	DnaJ homolog subfamily A member 1 OS=Homo sapiens OX=9606 GN=DNAJA1 PE=1 SV=2	9	DNAJA1	36055.2	51994.1	40677.7	81613.8	93697.5	100924	42909	8200.35	19.111	92078.6	9756.61	10.596	36055.2	44472.8	33748.6	67761.8	76523.5	77052	38092.2	5644.83	14.8188	73779.1	5217.85	7.07226	0.953715	0.00129838	2.8866	43491.6	49115.1	49454.4	0.0709006	1.14935
KEVDPSTGEL	Sequestosome-1 OS=Homo sapiens OX=9606 GN=SQSTM1 PE=1 SV=1	10	SQSTM1	27792.9	29132.1	31669.3	45321.9	50848.1	59731.6	29531.4	1968.79	6.66677	51967.2	7269.71	13.989	27792.9	24918	26274.7	37629.6	41528	45602.8	26328.5	1438.24	5.46265	41586.8	3986.91	9.58697	0.6595	0.00337028	2.47233	24151.8	26654	29269.3	0.840794	0.0753105
KEVEEISLL	Nucleolar protein 56 OS=Homo sapiens OX=9606 GN=NOP56 PE=1 SV=4	9	NOP56	56728.2	60703.2	71025.7	121542	131331	136105	62819	7379.87	11.7478	129659	7423.93	5.72573	56728.2	51922.1	58927.1	100913	107259	103911	55859.1	3582.43	6.41333	104028	3174.66	3.05175	0.897101	6.36095e-05	4.19648	64769.1	68842.2	66693.1	0.0101478	1.99363
KEVNFTSEL	Targeting protein for Xklp2 OS=Homo sapiens OX=9606 GN=TPX2 PE=1 SV=2	9	TPX2	214912	252445	256008	340172	357014	361993	241121	22767.9	9.44253	353060	11435.2	3.2389	214912	215927	212399	282436	291576	276368	214412	1816.27	0.847091	283460	7655.45	2.70072	0.402756	0.000109229	3.96166	181276	187142	177382	0.000426195	3.37039
KIADFGWSV	Aurora kinase B OS=Homo sapiens OX=9606 GN=AURKB PE=1 SV=3	9	AURKB	85022.8	112512	94598.1	120657	127852	130289	97377.8	13954	14.3298	126266	5007.86	3.96611	85022.8	96236.7	78484.1	100179	104418	99470.7	86581.2	8978.34	10.3699	101356	2675.29	2.63951	0.227301	0.0523606	1.281	64297.7	67018.5	63843.4	0.0151092	1.82076
KIGDEPPKV	Myeloid leukemia factor 1 OS=Homo sapiens OX=9606 GN=MLF1 PE=1 SV=1	9	MLF1	60437	60599.7	63008.2	77095.4	83384.3	88724.3	61348.3	1439.81	2.34694	83068	5820.87	7.00736	60437	51833.6	52275.3	64010.3	68100.6	67737.6	54848.6	4844.73	8.8329	66616.2	2264.03	3.39863	0.280416	0.0189175	1.72314	41083.8	43709.1	43476.1	0.014366	1.84266
KIIGIMEEV	DNA mismatch repair protein Msh6 OS=Homo sapiens OX=9606 GN=MSH6 PE=1 SV=2	9	MSH6	26873.7	42948.2	34233.1	45534.3	46028.9	50395	34685	8046.76	23.1995	47319.4	2675.03	5.65313	26873.7	36735.5	28401.8	37805.9	37592.1	38474.7	30670.3	5307.84	17.3061	37957.6	460.404	1.21294	0.307544	0.0768986	1.11408	24265	24127.8	24694.2	0.109041	0.962411
KILDLETQL	Outer dense fiber protein 2 OS=Homo sapiens OX=9606 GN=ODF2 PE=1 SV=1	9	ODF2	75825.2	86020.1	93404.7	145218	149582	152849	85083.4	8827.11	10.3747	149216	3828.91	2.56601	75825.2	73576.7	77494	120570	122165	116695	75632	1965.78	2.59913	119810	2813.37	2.34819	0.663681	2.39618e-05	4.62048	77385.9	78409.3	74898.2	0.457563	0.339549
KILDYEVTL	Interleukin-6 receptor subunit beta OS=Homo sapiens OX=9606 GN=IL6ST PE=1 SV=2	9	IL6ST	54420.3	72168.5	73183.8	99609.8	112717	105298	66590.8	10552.3	15.8464	105875	6572.79	6.20806	54420.3	61728.9	60717.5	82703.4	92057.1	80391.1	58955.5	3960.09	6.71708	85050.5	6177.02	7.26277	0.528693	0.00352501	2.45284	53081.6	59085.1	51597.5	0.248362	0.604916
KILEDVVGV	Targeting protein for Xklp2 OS=Homo sapiens OX=9606 GN=TPX2 PE=1 SV=2	9	TPX2	68070.4	83075.2	94709.6	107465	106854	116040	81951.7	13355.1	16.2963	110119	5136.13	4.66414	68070.4	71057.9	78576.6	89225	87268.5	88591.8	72568.3	5413.51	7.45989	88361.8	998.368	1.12986	0.284084	0.00765516	2.11605	57267.4	56011.6	56861	0.00729431	2.13702
KILEELQKV	Ankyrin repeat domain-containing protein 17 OS=Homo sapiens OX=9606 GN=ANKRD17 PE=1 SV=3	9	ANKRD17	225883	226636	280212	381296	449012	416435	244244	31152.3	12.7546	415581	33866	8.14908	225883	193851	232481	316580	366712	317932	217405	20663	9.50437	333741	28561.1	8.55785	0.618347	0.00463419	2.33403	203191	235367	204059	0.850794	0.0701757
KILPTLEAV	Interleukin enhancer-binding factor 2 OS=Homo sapiens OX=9606 GN=ILF2 PE=1 SV=2	9	ILF2	50102.1	57503	54845.8	69048.8	72132.9	66673.4	54150.3	3749.15	6.9236	69285	2737.43	3.95097	50102.1	49184.8	45503.3	57329.4	58911.5	50902.6	48263.4	2433.96	5.04307	55714.5	4241.65	7.61319	0.207123	0.0576407	1.23927	36795.8	37811.3	32670.9	0.00405131	2.3924
KILQELPSV	Protein IWS1 homolog OS=Homo sapiens OX=9606 GN=IWS1 PE=1 SV=2	9	IWS1	90305.7	91266.3	105589	152809	157357	171503	95720.4	8560.11	8.94282	160556	9748.8	6.07189	90305.7	78064.1	87602.9	126873	128514	130936	85324.2	6431.09	7.53723	128775	2043.61	1.58697	0.59382	0.000367881	3.43429	81431.3	82484.5	84038.6	0.519519	0.284399
KILSELFTV	G2/M phase-specific E3 ubiquitin-protein ligase OS=Homo sapiens OX=9606 GN=G2E3 PE=1 SV=1	9	G2E3	30530.7	32191.4	34330.1	44871.2	50029.3	49297.5	32350.7	1904.72	5.8877	48066	2790.89	5.80636	30530.7	27534.7	28482.3	37255.4	40859.4	37636.7	28849.2	1531.33	5.30804	38583.8	1979.87	5.13136	0.419463	0.0025305	2.59679	23911.6	26224.8	24156.4	0.0236796	1.62563
KIMDQVQQA	Adenomatous polyposis coli protein OS=Homo sapiens OX=9606 GN=APC PE=1 SV=2	9	APC	83509.4	102623	100551	130323	136776	149468	95561.1	10488.4	10.9756	138856	9740.5	7.01484	83509.4	87778.1	83422.6	108203	111706	114113	84903.4	2489.96	2.9327	111341	2971.72	2.66903	0.39109	0.000294121	3.53147	69448.3	71696.6	73241.3	0.00175848	2.75486
KIMEQSPDM	Transcription factor SOX-4 OS=Homo sapiens OX=9606 GN=SOX4 PE=1 SV=1	9	SOX4	25873.9	33267	33151.6	45709.1	47019	47145.8	30764.2	4235.51	13.7677	46624.6	795.397	1.70596	25873.9	28454.7	27504.5	37951.1	38400.8	35994	27277.7	1305.29	4.78519	37448.6	1279.66	3.41712	0.45719	0.000648275	3.18824	24358.2	24646.8	23102.1	0.0219426	1.65871
KINEAIVAV	RNA transcription, translation and transport factor protein OS=Homo sapiens OX=9606 GN=RTRAF PE=1 SV=1	9	RTRAF	89631.6	114657	112685	155842	180930	194453	105658	13914.1	13.169	177075	19592.1	11.0643	89631.6	98070.7	93490.3	129391	147767	148457	93730.9	4224.72	4.50728	141872	10814	7.62238	0.597994	0.00199078	2.70098	83047.4	94841.6	95284.5	0.599294	0.22236
KIQEILTQV	Insulin-like growth factor 2 mRNA-binding protein 3 OS=Homo sapiens OX=9606 GN=IGF2BP3 PE=1 SV=2	9	IGF2BP3	27185	29179.7	36715.3	47527.3	59224.3	69530.4	31026.7	5026.47	16.2005	58760.6	11008.9	18.7351	27185	24958.7	30461.2	39460.7	48368.9	53083.8	27534.9	2767.88	10.0523	46971.1	6918.3	14.7288	0.77051	0.0106759	1.97159	25327.1	31044.7	34070.8	0.435917	0.360596
KITDVIIGF	Myosin-9 OS=Homo sapiens OX=9606 GN=MYH9 PE=1 SV=4	9	MYH9	78814.7	96842.3	94158.9	192157	196807	210738	89938.7	9726.61	10.8147	199901	9669.13	4.83697	78814.7	82833.5	78119.7	159542	160734	160890	79922.6	2544.69	3.18394	160389	737.247	0.459662	1.0049	7.81542e-07	6.10705	102399	103164	103264	0.000103621	3.98455
KIYEGQVEV	60S ribosomal protein L5 OS=Homo sapiens OX=9606 GN=RPL5 PE=1 SV=3	9	RPL5	1.71724e+06	1.93975e+06	2.0246e+06	3.94647e+06	4.13014e+06	3.94204e+06	1.89387e+06	158733	8.38144	4.00622e+06	107345	2.67947	1.71724e+06	1.65916e+06	1.67973e+06	3.27665e+06	3.37312e+06	3.00959e+06	1.68538e+06	29453.7	1.74761	3.21979e+06	188314	5.84866	0.933895	0.000153433	3.81408	2.10306e+06	2.16497e+06	1.93165e+06	0.00605769	2.21769
KLAAAISEV	Calpastatin OS=Homo sapiens OX=9606 GN=CAST PE=1 SV=4	9	CAST	31068.6	36453.4	38867.1	61589	58450.2	61158.9	35463	3992.44	11.258	60399.4	1701.66	2.81735	31068.6	31180.2	32246.4	51135.7	47736.7	46692.5	31498.4	650.164	2.06412	48521.6	2323.3	4.78817	0.62335	0.000257342	3.58949	32820.5	30638.9	29968.7	0.724131	0.140183
KLAEGAGIQL	Probable RNA-binding protein 23 OS=Homo sapiens OX=9606 GN=RBM23 PE=1 SV=1	10	RBM23	19901.7	26794.4	25366.3	42612.6	41767.3	40088.5	24020.8	3637.99	15.1452	41489.4	1284.77	3.09661	19901.7	22918.4	21045.4	35380.1	34111.6	30606	21288.5	1522.96	7.15389	33365.9	2472.84	7.41128	0.648301	0.00196912	2.70573	22708	21893.9	19643.9	0.925278	0.0337276
KLAEGVLDV	Protein PRR14L OS=Homo sapiens OX=9606 GN=PRR14L PE=1 SV=1	9	PRR14L	81153.4	93461.1	98354.6	133633	144771	139761	90989.7	8862.94	9.7406	139388	5578.32	4.002	81153.4	79941.3	81600.7	110952	118235	106702	80898.5	858.56	1.06128	111963	5832.74	5.20952	0.468841	0.000799763	3.09704	71212.4	75887.2	68484.8	0.0151567	1.8194
KLDAFVEGV	V-type proton ATPase subunit C 1 OS=Homo sapiens OX=9606 GN=ATP6V1C1 PE=1 SV=4	9	ATP6V1C1	1.14488e+06	1.30729e+06	1.42086e+06	2.32787e+06	2.50496e+06	2.38871e+06	1.29101e+06	138708	10.7441	2.40718e+06	89980	3.73798	1.14488e+06	1.11818e+06	1.17883e+06	1.93277e+06	2.04582e+06	1.82369e+06	1.1473e+06	30396.5	2.64941	1.93409e+06	111073	5.74291	0.753419	0.000291897	3.53477	1.24051e+06	1.31307e+06	1.1705e+06	0.103391	0.985519
KLDQDLNEV	Structural maintenance of chromosomes protein 3 OS=Homo sapiens OX=9606 GN=SMC3 PE=1 SV=2	9	SMC3	155082	172140	178207	252396	264349	288678	168476	11990	7.11672	268474	18489.5	6.88687	155082	147239	147851	209558	215896	220395	150057	4362.16	2.907	215283	5444.53	2.52901	0.52072	8.50788e-05	4.07018	134501	138569	141456	0.0211645	1.67439
KLDVGNAEV	B-cell receptor-associated protein 31 OS=Homo sapiens OX=9606 GN=BCAP31 PE=1 SV=3	9	BCAP31	1.05559e+06	1.23545e+06	1.33361e+06	3.01856e+06	3.06581e+06	3.047e+06	1.20822e+06	140998	11.6699	3.04379e+06	23788.7	0.781549	1.05559e+06	1.05674e+06	1.10644e+06	2.50623e+06	2.50387e+06	2.32627e+06	1.07292e+06	29034.6	2.70613	2.44546e+06	103228	4.22123	1.18856	2.45061e-05	4.61073	1.60858e+06	1.60706e+06	1.49307e+06	0.000286399	3.54303
KLGEIVTTI	ADP-ribosylation factor 3 OS=Homo sapiens OX=9606 GN=ARF3 PE=1 SV=2	9	ARF3	341934	377602	414275	611401	610413	606312	377937	36171.8	9.57085	609375	2698.38	0.442811	341934	322980	343706	507630	498529	462896	336207	11489	3.41724	489685	23641.9	4.82797	0.542506	0.000538022	3.2692	325813	319971	297101	0.116913	0.932137
KLGSVPVTV	TRPM8 channel-associated factor 1 OS=Homo sapiens OX=9606 GN=TCAF1 PE=1 SV=3	9	TCAF1	43120.2	54424.9	52081.3	65976.3	74198.5	90063.1	49875.5	5966.45	11.9627	76746	12243.8	15.9537	43120.2	46552	43209.7	54778.4	60598.5	68759.8	44293.9	1956.02	4.41599	61378.9	7023.3	11.4425	0.470633	0.0153623	1.81354	35158.4	38894	44132.2	0.15927	0.797865
KLHDINAQL	AP-1 complex subunit beta-1 OS=Homo sapiens OX=9606 GN=AP1B1 PE=1 SV=2	9	AP1B1	186780	243027	261399	424204	456484	526648	230402	38878.7	16.8743	469112	52376.6	11.165	186780	207871	216872	352205	372814	402076	203841	15445.6	7.5773	375698	25060.1	6.67027	0.882132	0.000538331	3.26895	226056	239284	258065	0.0442647	1.35394
KLHDINAQM	AP-2 complex subunit beta OS=Homo sapiens OX=9606 GN=AP2B1 PE=1 SV=1	9	AP2B1	19023.3	23585.3	21350	40933.6	47529.4	58171.5	21319.5	2281.16	10.6998	48878.2	8697.72	17.7947	19023.3	20173.5	17713.2	33986.1	38817.6	44411.7	18970	1231.01	6.48927	39071.8	5217.45	13.3535	1.04241	0.00289841	2.53784	21813.3	24914.4	28504.8	0.0413498	1.38353
KLHGVNINV	RNA-binding protein 4 OS=Homo sapiens OX=9606 GN=RBM4 PE=1 SV=1	9	RBM4	291233	403266	373708	621581	673119	728795	356069	58061.9	16.3064	674498	53620.2	7.94964	291233	344931	310050	516082	549742	556407	315405	27246.5	8.63858	540744	21615.8	3.99742	0.777742	0.000359094	3.44479	331238	352841	357119	0.147334	0.831696
KLIDGQVIQL	Zinc finger protein 143 OS=Homo sapiens OX=9606 GN=ZNF143 PE=1 SV=2	10	ZNF143	40087.7	52614.6	47125.1	65217.6	64276.7	69935.4	46609.1	6279.35	13.4724	66476.6	3032.16	4.56125	40087.7	45003.5	39097.7	54148.5	52495.3	53393	41396.3	3162.92	7.64057	53345.6	827.596	1.55139	0.365867	0.0031872	2.49659	34754.2	33693.1	34269.3	0.0180644	1.74318
KLIEELETL	cAMP-responsive element modulator OS=Homo sapiens OX=9606 GN=CREM PE=1 SV=6	9	CREM	121236	144721	129832	177289	187246	197670	131930	11881.9	9.00621	187401	10191.5	5.43831	121236	123786	107716	147198	152925	150913	117580	8636.4	7.34515	150346	2905.37	1.93246	0.354644	0.0033845	2.47051	94476.3	98152	96860.9	0.0144581	1.83989
KLLDIPGLEV	Phosphopantothenoylcysteine decarboxylase OS=Homo sapiens OX=9606 GN=PPCDC PE=1 SV=2	10	PPCDC	33119	33808.2	37095.4	50130.3	59805	66408.8	34674.2	2124.93	6.12826	58781.4	8187.38	13.9285	33119	28917.6	30776.5	41621.9	48843.2	50700.6	30937.7	2105.33	6.80507	47055.2	4796.2	10.1927	0.604988	0.00596668	2.22427	26714.2	31349.1	32541.2	0.749621	0.125158
KLLEGEESRISL	Vimentin OS=Homo sapiens OX=9606 GN=VIM PE=1 SV=4	12	VIM	549885	667609	671209	564919	648502	650101	629568	69030.7	10.9648	621174	48724.7	7.84397	549885	571035	556874	469037	529636	496327	559265	10775.8	1.92679	498334	30349.4	6.09018	-0.16642	0.0305887	1.51444	301043	339937	318558	4.88838e-05	4.31083
KLLEPVLL	40S ribosomal protein S16 OS=Homo sapiens OX=9606 GN=RPS16 PE=1 SV=2	8	RPS16	49392.5	49307.8	57613.2	89089.1	91225.9	96387.8	52104.5	4770.85	9.15631	92234.2	3752.4	4.06834	49392.5	42175.1	47799.2	73968.3	74504.9	73588.4	46455.6	3791.67	8.16192	74020.5	460.453	0.622061	0.672072	0.000235622	3.62778	47475.1	47819.5	47231.3	0.656568	0.18272
KLLEPVLLL	40S ribosomal protein S16 OS=Homo sapiens OX=9606 GN=RPS16 PE=1 SV=2	9	RPS16	264894	313009	320628	481432	508901	538963	299510	30219.8	10.0897	509765	28775.5	5.64485	264894	267730	266012	399720	415624	411478	266212	1428.54	0.536618	408941	8249.81	2.01736	0.619316	7.8341e-06	5.10601	256553	266760	264099	0.302835	0.518794
KLLTEVHAA	Disintegrin and metalloproteinase domain-containing protein 8 OS=Homo sapiens OX=9606 GN=ADAM8 PE=1 SV=2	9	ADAM8	122223	148613	145020	227508	256197	278572	138618	14312.4	10.325	254092	25596.9	10.0739	122223	127115	120317	188894	209238	212679	123218	3506.6	2.84585	203604	12854.7	6.31361	0.724548	0.00047395	3.32427	121238	134296	136504	0.222895	0.6519
KLNPQQFEV	Dolichyl-diphosphooligosaccharide--protein glycosyltransferase subunit STT3A OS=Homo sapiens OX=9606 GN=STT3A PE=1 SV=2	9	STT3A	141099	154192	161192	220310	230999	227126	152161	10199.3	6.703	226145	5411.76	2.39305	141099	131887	133734	182917	188659	173402	135573	4873.67	3.59486	181659	7705.87	4.24194	0.422162	0.000938257	3.02768	117402	121087	111295	0.00907633	2.04209
KLPEDIMKL	Interferon regulatory factor 1 OS=Homo sapiens OX=9606 GN=IRF1 PE=1 SV=2	9	IRF1	98304.6	107602	107865	194503	226486	211658	104590	5445.15	5.20617	210882	16005.7	7.58989	98304.6	92036.3	89490.9	161490	184973	161593	93277.3	4536.03	4.86295	169352	13528.1	7.98818	0.860427	0.000764249	3.11677	103650	118721	103715	0.0526578	1.27854
KLQDQIFNL	Regulator of G-protein signaling 10 OS=Homo sapiens OX=9606 GN=RGS10 PE=1 SV=3	9	RGS10	27806.5	32488	33839.3	54831.4	58535.8	55056.3	31377.9	3165.91	10.0896	56141.2	2076.86	3.69936	27806.5	27788.4	28075.1	45525.1	47806.6	42033.4	27890	160.529	0.575578	45121.7	2907.7	6.44412	0.694075	0.000510929	3.29164	29219.4	30683.8	26978.3	0.378261	0.422208
KLQEEIPVL	Centromere-associated protein E OS=Homo sapiens OX=9606 GN=CENPE PE=1 SV=2	9	CENPE	35026.3	38799.9	39215.4	51121.5	55044.2	64531.7	37680.5	2308.03	6.12525	56899.2	6894.82	12.1176	35026.3	33187.2	32535.4	42444.9	44955.1	49267.5	33583	1291.73	3.84638	45555.8	3450.76	7.57479	0.439906	0.00490218	2.30961	27242.4	28853.6	31621.4	0.0426259	1.37033
KLQEVGQVSV	Integrin alpha-V OS=Homo sapiens OX=9606 GN=ITGAV PE=1 SV=2	10	ITGAV	55154	65572.8	65877.9	93667.7	104519	108000	62201.6	6105.28	9.81531	102062	7475.4	7.32435	55154	56087.3	54656.1	77769.8	85361.8	82453.9	55299.1	726.513	1.31379	81861.9	3830.47	4.67919	0.565935	0.000295129	3.52999	49915.1	54787.9	52921.5	0.135907	0.866759
KLWESPNVL	Intraflagellar transport protein 27 homolog OS=Homo sapiens OX=9606 GN=IFT27 PE=1 SV=1	9	IFT27	25113.9	29422.9	35045.7	42550.4	42037.8	46199.6	29860.8	4980.33	16.6785	43595.9	2269.35	5.20541	25113.9	25166.7	29075.9	35328.4	34332.6	35271.6	26452.2	2272.39	8.59054	34977.6	559.25	1.59888	0.403043	0.00322572	2.49137	22674.9	22035.7	22638.4	0.0394179	1.40431
KMAELVHFL	Melanoma-associated antigen 12 OS=Homo sapiens OX=9606 GN=MAGEA12 PE=1 SV=2	9	MAGEA12	7094.13	9579.62	9600.28	13064.1	14668.7	17294.6	8758.01	1441	16.4535	15009.2	2135.71	14.2294	7094.13	8193.87	7964.95	10846.8	11980.1	13203.8	7750.98	580.252	7.48617	12010.2	1178.79	9.81491	0.63181	0.00494439	2.30589	6961.8	7689.17	8474.6	0.942227	0.0258443
KMAEMLVEL	MORF4 family-associated protein 1 OS=Homo sapiens OX=9606 GN=MRFAP1 PE=1 SV=1;MORF4 family-associated protein 1-like 1 OS=Homo sapiens OX=9606 GN=MRFAP1L1 PE=1 SV=1	9	MRFAP1	231697	286787	279005	359682	388473	425326	265830	29814.6	11.2157	391160	32904.8	8.4121	231697	245302	231478	298634	317269	324721	236159	7918.37	3.35298	313541	13436.8	4.2855	0.408896	0.00100745	2.99678	191673	203633	208416	0.00667141	2.17578
KMDPVAYRV	Glutamine--tRNA ligase OS=Homo sapiens OX=9606 GN=QARS PE=1 SV=1	9	QARS	73376.9	83566.2	93710.2	127568	138762	149756	83551.1	10166.6	12.1682	138695	11094	7.99883	73376.9	71477.8	77747.4	105916	113328	114333	74200.7	3214.97	4.33281	111192	4596.72	4.13402	0.583554	0.000335194	3.4747	67980.4	72737.5	73382.4	0.323565	0.490039
KMFSDEILL	Protein O-glucosyltransferase 3 OS=Homo sapiens OX=9606 GN=POGLUT3 PE=1 SV=2	9	POGLUT3	47921.4	78267	63602.3	80206	95030.4	102078	63263.5	15175.6	23.9879	92438.1	11164	12.0773	47921.4	66945.1	52768.1	66592.9	77612.1	77932.7	55878.2	9885.86	17.6918	74045.9	6456.45	8.71952	0.406133	0.056095	1.25108	42741.4	49813.8	50019.6	0.248425	0.604805
KMMDVTVTI	Nodal modulator 2 OS=Homo sapiens OX=9606 GN=NOMO2 PE=1 SV=1	9	NOMO2	45584.1	47842.7	47512.3	70784.8	73446.4	81391.1	46979.7	1219.85	2.59656	75207.5	5518.12	7.3372	45584.1	40921.9	39419	58770.7	59984.2	62139	41975	3214.64	7.65845	60298	1705.93	2.82917	0.52258	0.000952403	3.02118	37720.9	38499.8	39882.8	0.170289	0.768813
KMWDPHNDPNA	U1 small nuclear ribonucleoprotein 70 kDa OS=Homo sapiens OX=9606 GN=SNRNP70 PE=1 SV=2	11	SNRNP70	20585.2	30772.5	25318.2	38568.4	39880.3	46187.6	25558.6	5097.91	19.946	41545.4	4073.37	9.80462	20585.2	26321.1	21005.4	32022.3	32570.6	35262.4	22637.2	3197.21	14.1237	33285.1	1734.22	5.21021	0.556179	0.00712805	2.14703	20552.9	20904.8	22632.5	0.550139	0.259528
KMYEEFLSKV	cAMP-dependent protein kinase type I-alpha regulatory subunit OS=Homo sapiens OX=9606 GN=PRKAR1A PE=1 SV=1	10	PRKAR1A	177637	199651	212833	340477	358975	342347	196707	17782	9.03984	347266	10183	2.93232	177637	170770	176579	282689	293178	261369	174995	3696.97	2.11261	279079	16208.8	5.80798	0.673355	0.000410405	3.38679	181439	188171	167755	0.552728	0.257489
KNLEELFQV	Cingulin-like protein 1 OS=Homo sapiens OX=9606 GN=CGNL1 PE=1 SV=2	9	CGNL1	18220.3	26159.4	24582.7	44578.4	44904.5	52067.8	22987.5	4203.1	18.2843	47183.6	4233.02	8.97138	18220.3	22375.3	20395.3	37012.3	36673.9	39751.8	20330.3	2078.26	10.2225	37812.7	1687.86	4.46374	0.89524	0.000348342	3.45799	23755.6	23538.4	25514	0.0436298	1.36022
KQEYDESGP	Putative beta-actin-like protein 3 OS=Homo sapiens OX=9606 GN=POTEKP PE=5 SV=1;Actin, cytoplasmic 1 OS=Homo sapiens OX=9606 GN=ACTB PE=1 SV=1;POTE ankyrin domain family member I OS=Homo sapiens OX=9606 GN=POTEI PE=3 SV=1	9	POTEKP	21952.7	29206	30019.2	68672.7	75568.2	88308.9	27059.3	4441.07	16.4124	77516.6	9962.05	12.8515	21952.7	24981.2	24905.7	57017.1	61717.1	67420.5	23946.5	1727.08	7.21225	62051.6	5209.74	8.39582	1.37365	0.000274188	3.56195	36595.4	39611.9	43272.6	0.00186421	2.7295
KQEYDESGPS	Putative beta-actin-like protein 3 OS=Homo sapiens OX=9606 GN=POTEKP PE=5 SV=1;Actin, cytoplasmic 1 OS=Homo sapiens OX=9606 GN=ACTB PE=1 SV=1;POTE ankyrin domain family member I OS=Homo sapiens OX=9606 GN=POTEI PE=3 SV=1	10	POTEKP	10346.1	15235.9	13921.7	26627	27174.3	40636.8	13167.9	2530.55	19.2176	31479.3	7935.28	25.2079	10346.1	13031.9	11550.3	22107.7	22193.4	31024.6	11642.8	1345.3	11.5548	25108.6	5123.63	20.4059	1.10875	0.0116649	1.93312	14189.4	14244.4	19912.6	0.0947053	1.02363
KQVEEIFNL	General transcription factor II-I OS=Homo sapiens OX=9606 GN=GTF2I PE=1 SV=2	9	GTF2I	37646.7	46178.7	53171.2	97485.3	105496	106435	45665.5	7774.96	17.0259	103139	4918.62	4.76893	37646.7	39498.6	44113.9	80939.5	86159.2	81259.4	40419.8	3330.56	8.23993	82786	2925.63	3.53397	1.03433	7.80091e-05	4.10785	51949.5	55299.7	52154.8	0.00450691	2.34612
KRGDVIYIL	Src kinase-associated phosphoprotein 2 OS=Homo sapiens OX=9606 GN=SKAP2 PE=1 SV=1	9	SKAP2	103454	116806	132843	190988	200395	224006	117701	14715	12.502	205130	17010.5	8.29258	103454	99909.4	110215	158572	163664	171020	104526	5235.54	5.00884	164419	6258.05	3.80616	0.653513	0.000220454	3.65668	101777	105045	109766	0.805335	0.0940232
KSDETAAK	Heat shock protein beta-1 OS=Homo sapiens OX=9606 GN=HSPB1 PE=1 SV=2	8	HSPB1	197200	176917	255818	336164	368432	363750	209978	40973.1	19.513	356115	17436.1	4.8962	197200	151325	212241	279108	300901	277709	186922	31732.2	16.9762	285906	13004.8	4.54861	0.613105	0.00749394	2.12529	179140	193128	178243	0.865568	0.0626988
KSVDPTLAL	Clathrin heavy chain 1 OS=Homo sapiens OX=9606 GN=CLTC PE=1 SV=5	9	CLTC	350886	400613	439513	643444	668354	679741	397004	44423.7	11.1897	663846	18564.1	2.79644	350886	342662	364646	534234	545850	518957	352731	11107.3	3.14894	533014	13488.1	2.53053	0.595603	5.76151e-05	4.23946	342888	350343	333083	0.261291	0.582875
KTAPPTFNR	V-type proton ATPase 116 kDa subunit a isoform 4 OS=Homo sapiens OX=9606 GN=ATP6V0A4 PE=1 SV=2	9	ATP6V0A4	3.29659e+06	3.65547e+06	3.90451e+06	5.05344e+06	5.3576e+06	5.61964e+06	3.61886e+06	305609	8.44489	5.34356e+06	283358	5.3028	3.29659e+06	3.12669e+06	3.23941e+06	4.19574e+06	4.3756e+06	4.29038e+06	3.2209e+06	86454.2	2.68417	4.28724e+06	89970.2	2.09856	0.412586	0.000121268	3.91626	2.69296e+06	2.80839e+06	2.7537e+06	0.00144554	2.83997
KTETPIVSK	Vesicle-associated membrane protein-associated protein B/C OS=Homo sapiens OX=9606 GN=VAPB PE=1 SV=3	9	VAPB	182037	213639	226416	402573	429237	420932	207364	22845.4	11.017	417581	13644.4	3.26748	182037	182735	187848	334246	350561	321366	184206	3172.85	1.72244	335391	14631.5	4.36252	0.86452	6.27398e-05	4.20246	214529	225001	206262	0.00559142	2.25248
KTLEGEFSV	Transcriptional repressor protein YY1 OS=Homo sapiens OX=9606 GN=YY1 PE=1 SV=2	9	YY1	478379	596550	585184	898291	943861	945573	553371	65193.3	11.7811	929241	26817.8	2.88599	478379	510255	485503	745827	770858	721909	491379	16730.8	3.40487	746198	24476.7	3.28019	0.602722	0.000118587	3.92596	478695	494761	463344	0.400762	0.397113
KTYGEIFEK	NADH dehydrogenase [ubiquinone] 1 subunit C2 OS=Homo sapiens OX=9606 GN=NDUFC2 PE=1 SV=1	9	NDUFC2	554800	576168	636928	893180	952742	947078	589299	42609.6	7.23055	931000	32875.3	3.53118	554800	492822	528433	741584	778112	723058	525351	31103.9	5.9206	747585	28013	3.74714	0.508954	0.000776864	3.10966	475972	499416	464081	0.0931752	1.0307
KVFDEVIEV	Glycogenin-2 OS=Homo sapiens OX=9606 GN=GYG2 PE=1 SV=2	9	GYG2	57388	59463.1	63847.4	78389.6	87777	96954.6	60232.8	3297.8	5.47509	87707	9282.66	10.5837	57388	50861.3	52971.5	65084.8	71688.1	74021.1	53740.3	3330.53	6.19746	70264.7	4635.07	6.59659	0.386796	0.00741358	2.12997	41773.5	46011.7	47509.1	0.0285179	1.54488
KVFDPVPVGV	ATP-dependent RNA helicase A OS=Homo sapiens OX=9606 GN=DHX9 PE=1 SV=4	10	DHX9	65418	72885.5	75925.6	111950	128640	115339	71409.7	5406.99	7.57178	118643	8822.21	7.43592	65418	62342.1	62992.3	92948.9	105062	88057.1	63584.1	1621.13	2.54958	95355.9	8754.07	9.18042	0.584655	0.00348059	2.45835	59657.5	67431.8	56517.8	0.519444	0.284461
KVIDEIYRV	F-box only protein 28 OS=Homo sapiens OX=9606 GN=FBXO28 PE=1 SV=1	9	FBXO28	136950	163943	188279	342132	374450	360396	163057	25675.8	15.7465	358993	16204.8	4.51396	136950	140227	156207	284063	305816	275149	144461	10303.1	7.13208	288343	15775.2	5.47098	0.997101	0.000188799	3.724	182320	196282	176599	0.00822687	2.08477
KVLDFEHFL	Myosin light polypeptide 6 OS=Homo sapiens OX=9606 GN=MYL6 PE=1 SV=2	9	MYL6	184029	198583	227081	504738	544460	586138	203231	21899	10.7754	545112	40704.2	7.46713	184029	169857	188399	419070	444664	447494	180762	9693.41	5.36253	437076	15657.7	3.58236	1.2738	1.75618e-05	4.75543	268972	285399	287216	0.000244995	3.61084
KYFDEHYEY	Cyclin-dependent kinases regulatory subunit 2 OS=Homo sapiens OX=9606 GN=CKS2 PE=1 SV=1	9	CKS2	38201.3	47280.7	49995	73907	80864.8	82757.9	45159	6176.49	13.6772	79176.6	4660.72	5.88649	38201.3	40441.2	41478.7	61363	66042.9	63182.5	40040.4	1675.09	4.1835	63529.5	2359.18	3.71352	0.66597	0.000148445	3.82844	39384.7	42388.4	40552.5	0.603103	0.219609
LADDSVRSL	Prolyl endopeptidase-like OS=Homo sapiens OX=9606 GN=PREPL PE=1 SV=1	9	PREPL	75137.3	95193.7	96368.4	141996	177141	188588	88899.8	11933.2	13.4232	169242	24279.5	14.3461	75137.3	81423.3	79952.9	117896	144672	143980	78837.8	3288.02	4.17061	135516	15263.4	11.2632	0.781503	0.00326847	2.48566	75669.2	92855	92410.8	0.244143	0.612356
LADPENRQL	Beta-1-syntrophin OS=Homo sapiens OX=9606 GN=SNTB1 PE=1 SV=3	9	SNTB1	107714	119434	117116	162303	180091	189427	114755	6206.68	5.40864	177274	13779.5	7.77301	107714	102157	97166.5	134756	147082	144620	102346	5276.23	5.1553	142153	6522.73	4.58854	0.473988	0.00119493	2.92266	86490.6	94401.5	92821.7	0.0460931	1.33636
LEDQQNIRL	F-box only protein 32 OS=Homo sapiens OX=9606 GN=FBXO32 PE=1 SV=1	9	FBXO32	162490	194722	203120	263375	269362	330415	186778	21448.5	11.4835	287717	37098.4	12.894	162490	166554	168520	218674	219990	252260	165855	3075.37	1.85425	230308	19022.3	8.2595	0.47364	0.00441281	2.35528	140351	141196	161908	0.0681211	1.16672
LEEYNSHQSL	Tyrosinase OS=Homo sapiens OX=9606 GN=TYR PE=1 SV=3	10	TYR	58238.7	69708	71006.9	104431	97708.2	103457	66317.9	7026.85	10.5957	101865	3632.88	3.56636	58238.7	59624.3	58911.4	86706.1	79799	78985.3	58924.8	692.904	1.17591	81830.1	4242.24	5.1842	0.473757	0.000765891	3.11583	55650.7	51217.5	50695.2	0.0168499	1.7734
LEQQNKILL	Vimentin OS=Homo sapiens OX=9606 GN=VIM PE=1 SV=4	9	VIM	33606.6	44906	42486.1	52948.3	60594.7	54275.8	40332.9	5949.48	14.7509	55939.6	4085.7	7.30377	33606.6	38410	35249	43961.6	49488.1	41437.5	35755.2	2441.4	6.82811	44962.4	4117.57	9.1578	0.330566	0.0290669	1.5366	28215.9	31763	26595.9	0.029372	1.53207
LIFDLGGGTFDV	Heat shock 70 kDa protein 6 OS=Homo sapiens OX=9606 GN=HSPA6 PE=1 SV=2;Heat shock-related 70 kDa protein 2 OS=Homo sapiens OX=9606 GN=HSPA2 PE=1 SV=1	12	HSPA6	19954.4	30740.8	31428.6	35671.5	32490.2	35451.5	27374.6	6435.3	23.5083	34537.7	1776.62	5.144	19954.4	26293.9	26075	29617.1	26535	27065.9	24107.8	3598.61	14.9272	27739.3	1647.72	5.94002	0.202433	0.187211	0.727668	19009.2	17031	17371.7	0.0436346	1.36017
LLAEQGYEV	Protein sel-1 homolog 1 OS=Homo sapiens OX=9606 GN=SEL1L PE=1 SV=3	9	SEL1L	15052.5	18552.9	17841.3	26898.1	33093.3	29920.3	17148.9	1850.09	10.7884	29970.6	3097.9	10.3365	15052.5	15869.1	14802.2	22332.8	27027.5	22843	15241.3	557.968	3.6609	24067.8	2575.89	10.7027	0.659122	0.00439326	2.35721	14333.9	17347.1	14661.4	0.847817	0.0716978
LLAESVTEV	Cytoplasmic dynein 1 heavy chain 1 OS=Homo sapiens OX=9606 GN=DYNC1H1 PE=1 SV=5	9	DYNC1H1	15172	17903.1	17285.6	25030.1	30731.6	35822.4	16786.9	1432.24	8.53187	30528	5399.03	17.6855	15172	15313.3	14341.2	20781.8	25098.8	27349	14942.1	525.23	3.5151	24409.9	3337.37	13.6722	0.708078	0.00831599	2.08009	13338.4	16109.2	17553.4	0.599617	0.222126
LLAQEMPTVSVL	Protein PAT1 homolog 1 OS=Homo sapiens OX=9606 GN=PATL1 PE=1 SV=2	12	PATL1	333503	284022	350960	391330	400772	401846	322829	34722.1	10.7556	397983	5786.17	1.45387	333503	242937	291177	324911	327314	306794	289206	45315.4	15.6689	319673	11218	3.5092	0.144501	0.321495	0.492826	208538	210080	196910	0.033793	1.47117
LLASEVPQL	BRCA1-associated ATM activator 1 OS=Homo sapiens OX=9606 GN=BRAT1 PE=1 SV=2	9	BRAT1	75159.2	92067.7	89919	130769	138079	154975	85715.3	9204.77	10.7388	141274	12415.1	8.78796	75159.2	78749.6	74602.1	108574	112770	118318	76170.3	2251.02	2.95525	113221	4887.15	4.31648	0.571837	0.000283132	3.54801	69686.4	72379.4	75939.8	0.191289	0.718311
LLDRFLATV	Cyclin-I OS=Homo sapiens OX=9606 GN=CCNI PE=1 SV=1	9	CCNI	58174.5	60050	61382.8	67439.2	78101.9	83035.8	59869.1	1611.78	2.69217	76192.3	7971.72	10.4626	58174.5	51363.4	50926.8	55993	63786.4	63394.7	53488.2	4064.32	7.59854	61058	4390.81	7.1912	0.19096	0.0935486	1.02896	35938.1	40940.1	40688.7	0.00744965	2.12786
LLDVPTAAV	Gamma-interferon-inducible lysosomal thiol reductase OS=Homo sapiens OX=9606 GN=IFI30 PE=1 SV=3	9	IFI30	318701	377274	397523	605612	652810	743431	364500	40934.3	11.2303	667284	70040.1	10.4963	318701	322699	329809	502824	533155	567581	323736	5625.85	1.73779	534520	32400.2	6.06155	0.723425	0.000374471	3.42658	322728	342195	364291	0.195023	0.709915
LLIENVASL	Glutathione peroxidase 1 OS=Homo sapiens OX=9606 GN=GPX1 PE=1 SV=4	9	GPX1	458030	519095	583100	838358	944112	1.00828e+06	520075	62541	12.0254	930250	85804.7	9.22383	458030	444004	483774	696067	771063	769783	461936	20170.6	4.36653	745638	42934.6	5.7581	0.690782	0.000490233	3.3096	446757	494892	494071	0.44627	0.350403
LLIGHLERV	Nuclear pore complex protein Nup205 OS=Homo sapiens OX=9606 GN=NUP205 PE=1 SV=3	9	NUP205	134475	175323	152061	208409	228793	306259	153953	20489.5	13.3089	247820	51625.1	20.8316	134475	149961	126159	173037	186857	233817	136865	12079.9	8.82612	197904	31860.2	16.0988	0.532042	0.0361242	1.4422	111060	119931	150071	0.512495	0.29031
LLLAQLSDA	Transmembrane protein 9B OS=Homo sapiens OX=9606 GN=TMEM9B PE=1 SV=1	9	TMEM9B	38903.8	41906.5	46021.6	63586	75250.4	84711.5	42277.3	3573.39	8.45226	74516	10581.9	14.2008	38903.8	35844.4	38182.2	52793.8	61457.6	64674	37643.5	1599.25	4.2484	59641.8	6144.74	10.3027	0.663923	0.00388048	2.41112	33884.7	39445.4	41509.8	0.808393	0.0923775
LLLDVPTAAVQA	Gamma-interferon-inducible lysosomal thiol reductase OS=Homo sapiens OX=9606 GN=IFI30 PE=1 SV=3	12	IFI30	74182.4	97327.2	87608.6	114419	128477	138641	86372.7	11621.8	13.4554	127179	12163.4	9.56398	74182.4	83248.2	72685.2	94998.7	104928	105847	76705.3	5715.6	7.45138	101925	6015.74	5.90213	0.410108	0.00623713	2.20502	60973.1	67346.4	67936.1	0.0471425	1.32659
LLLPDYYLVTV	Staphylococcal nuclease domain-containing protein 1 OS=Homo sapiens OX=9606 GN=SND1 PE=1 SV=1	11	SND1	18335.9	34386.1	26889.9	36282.4	41368.6	55444.9	26537.3	8030.9	30.2627	44365.3	9926.49	22.3744	18335.9	29411.9	22309.4	30124.3	33786.1	42330.1	23352.4	5611.19	24.0283	35413.5	6263.49	17.6867	0.60073	0.0679048	1.1681	19334.7	21685	27168.8	0.883367	0.0538588
LLMEHIQEI	CDK5 regulatory subunit-associated protein 2 OS=Homo sapiens OX=9606 GN=CDK5RAP2 PE=1 SV=5	9	CDK5RAP2	23887.6	35123.6	29395.9	38889.5	44798.1	50588.4	29469	5618.38	19.0654	44758.7	5849.58	13.0691	23887.6	30042.8	24388.5	32288.9	36587	38622.4	26106.3	3418.28	13.0937	35832.7	3233.38	9.02353	0.456882	0.0231591	1.63528	20724	23482.6	24789	0.249516	0.602901
LLPDIISRL	Condensin complex subunit 1 OS=Homo sapiens OX=9606 GN=NCAPD2 PE=1 SV=3	9	NCAPD2	120405	126333	140887	146490	147747	139920	129208	10539.2	8.15679	144719	4203.67	2.90472	120405	108058	116888	121627	120666	106823	115117	6361.16	5.52581	116372	8283.49	7.1181	0.0156434	0.845293	0.0729925	78063.8	77447.4	68562.5	0.00107655	2.96796
LLPDQIEKL	Oxidation resistance protein 1 OS=Homo sapiens OX=9606 GN=OXR1 PE=1 SV=2	9	OXR1	37662.3	37022.8	44228.1	64778.2	64136.6	69691.4	39637.7	3988.21	10.0616	66202	3038.82	4.59022	37662.3	31667.2	36694.2	53783.6	52380.9	53206.7	35341.3	3218.41	9.10665	53123.7	705.041	1.32717	0.588003	0.00072911	3.13721	34520	33619.7	34149.7	0.543361	0.264912
LLQEVEHQL	E3 ubiquitin-protein ligase TRIM37 OS=Homo sapiens OX=9606 GN=TRIM37 PE=1 SV=2	9	TRIM37	24252.1	31687.3	32751.3	44207	50833.2	49945.6	29563.6	4630.52	15.6629	48328.6	3596.91	7.4426	24252.1	27103.5	27172.4	36703.9	41515.9	38131.5	26176	1666.5	6.3665	38783.8	2471.42	6.3723	0.567208	0.00184746	2.73343	23557.7	26646.2	24474	0.388674	0.410414
LLSDPIPEV	Regulatory-associated protein of mTOR OS=Homo sapiens OX=9606 GN=RPTOR PE=1 SV=1	9	RPTOR	9740.41	12340.6	14697.2	15960.7	20252.7	25504.9	12259.4	2479.41	20.2245	20572.8	4780.11	23.2351	9740.41	10555.4	12193.7	13251.8	16540.5	19472	10829.8	1249.44	11.537	16421.4	3111.82	18.9497	0.600568	0.044644	1.35024	8505.41	10616.2	12497.7	0.84156	0.074915
LMDHTIPEV	Syntenin-1 OS=Homo sapiens OX=9606 GN=SDCBP PE=1 SV=1	9	SDCBP	851167	984267	1.01917e+06	1.41789e+06	1.52885e+06	1.52519e+06	951536	88657	9.31725	1.49064e+06	63030	4.22838	851167	841887	845565	1.17724e+06	1.24862e+06	1.16442e+06	846206	4673.08	0.552239	1.19676e+06	45367.1	3.79082	0.500055	0.000184014	3.73515	755589	801405	747364	0.0101356	1.99415
LMVDHVTEV	Steroid receptor RNA activator 1 OS=Homo sapiens OX=9606 GN=SRA1 PE=1 SV=1	9	SRA1	159762	215826	220982	298625	312203	383468	198857	33954.7	17.075	331432	45573	13.7503	159762	184605	183340	247941	254978	292763	175902	13992	7.95441	265227	24105	9.08841	0.592455	0.00515339	2.28791	159136	163653	187905	0.662251	0.178978
LTEAPLNPK	Putative beta-actin-like protein 3 OS=Homo sapiens OX=9606 GN=POTEKP PE=5 SV=1;Actin, cytoplasmic 1 OS=Homo sapiens OX=9606 GN=ACTB PE=1 SV=1;Actin, aortic smooth muscle OS=Homo sapiens OX=9606 GN=ACTA2 PE=1 SV=1;POTE ankyrin domain family member I OS=Homo sapiens OX=9606 GN=POTEI PE=3 SV=1	9	POTEKP	41843.2	43200.5	44011.1	60756	58773.1	69646.7	43018.3	1095.37	2.5463	63058.6	5790.96	9.18345	41843.2	36951.3	36514.1	50444.1	48000.4	53172.6	38436.2	2958.62	7.69747	50539.1	2587.38	5.11958	0.394933	0.00595123	2.22539	32376.6	30808.2	34127.8	0.0375722	1.42513
LTTEVHPEL	Endoplasmic reticulum-Golgi intermediate compartment protein 3 OS=Homo sapiens OX=9606 GN=ERGIC3 PE=1 SV=1	9	ERGIC3	115843	146331	157537	206966	211963	252402	139904	21577.3	15.4229	223777	24915.7	11.1342	115843	125164	130702	171838	173112	192699	123903	7509.14	6.0605	179217	11693.9	6.52501	0.532493	0.00232119	2.63429	110291	111109	123681	0.221168	0.655278
MAHMASKE	Glyceraldehyde-3-phosphate dehydrogenase OS=Homo sapiens OX=9606 GN=GAPDH PE=1 SV=3	8	GAPDH	142019	175598	161055	412304	370872	507713	159557	16839.8	10.5541	430297	70172.2	16.3079	142019	150197	133620	342325	302894	387620	141945	8288.46	5.83919	344280	42396.5	12.3145	1.27825	0.00125535	2.90123	219715	194407	248786	0.00857431	2.0668
MEDGPIVKL	DNA-directed RNA polymerase III subunit RPC2 OS=Homo sapiens OX=9606 GN=POLR3B PE=1 SV=2	9	POLR3B	33339	41529.5	44286.3	73510.9	80690	82300	39718.3	5693.96	14.3359	78833.6	4679.36	5.93575	33339	35522	36742.5	61034.2	65900.1	62832.9	35201.2	1724.27	4.89833	63255.7	2460.38	3.88957	0.845574	8.54967e-05	4.06805	39173.6	42296.8	40328.1	0.0161431	1.79201
MFGGPGTASRP	Vimentin OS=Homo sapiens OX=9606 GN=VIM PE=1 SV=4	11	VIM	213256	246989	252020	286515	303514	345287	237421	21078.5	8.87809	311772	30243.7	9.70057	213256	211260	209090	237886	247882	263614	211202	2083.5	0.986498	249794	12969.9	5.19223	0.242115	0.0070389	2.1525	152683	159099	169195	0.000507074	3.29493
MLPSILNQL	Transcription factor BTF3 OS=Homo sapiens OX=9606 GN=BTF3 PE=1 SV=1	9	BTF3	80510.3	111498	105018	142259	158585	185542	99008.8	16344.6	16.5083	162129	21858.1	13.4819	80510.3	95369.5	87128.9	118114	129518	141654	87669.6	7444.35	8.49138	129762	11772.1	9.07209	0.565722	0.0063647	2.19622	75809.2	83128.7	90918.2	0.513618	0.28936
MLQDFQIQA	V-type proton ATPase subunit S1 OS=Homo sapiens OX=9606 GN=ATP6AP1 PE=1 SV=2	9	ATP6AP1	13164.9	17807.7	15637.5	22700.8	23111.6	27193	15536.7	2323.04	14.9519	24335.1	2483.52	10.2055	13164.9	15231.7	12973.8	18847.8	18875.4	20760.8	13790.1	1252.09	9.07964	19494.7	1096.6	5.62509	0.499449	0.00403695	2.39395	12097.1	12114.8	13325	0.198202	0.702891
MVDGTLLLL	HLA class I histocompatibility antigen, alpha chain E OS=Homo sapiens OX=9606 GN=HLA-E PE=1 SV=4	9	HLA-E	3253.42	5288.43	4081.59	5191.92	4479.21	7776.31	4207.82	1023.36	24.3205	5815.81	1734.84	29.8297	3253.42	4523.43	3386.32	4310.71	3658.2	5936.92	3721.06	698.043	18.7593	4635.28	1173.52	25.3171	0.316943	0.310683	0.507683	2766.75	2347.95	3810.5	0.276749	0.557914
NAIDSGSSA	Syndecan-3 OS=Homo sapiens OX=9606 GN=SDC3 PE=1 SV=2	9	SDC3	21797.5	27426.3	26877.2	41981.9	45509.4	58512.6	25367	3103.46	12.2342	48668	8706.24	17.8891	21797.5	23458.9	22298.9	34856.5	37167.9	44672.2	22518.4	852.189	3.78441	38898.8	5131.68	13.1924	0.788622	0.00549178	2.26029	22372	23855.5	28672	0.280649	0.551837
NAIEGGTQL	H/ACA ribonucleoprotein complex subunit DKC1 OS=Homo sapiens OX=9606 GN=DKC1 PE=1 SV=3	9	DKC1	124014	146452	151090	229382	245192	285035	140519	14480.3	10.3049	253203	28678.4	11.3263	124014	125267	125353	190450	200250	217613	124878	749.366	0.600078	202771	13756.2	6.78412	0.699331	0.000609379	3.21511	122236	128527	139671	0.361436	0.441968
NEFPEPIKL	Ras-related protein Rab-7a OS=Homo sapiens OX=9606 GN=RAB7A PE=1 SV=1	9	RAB7A	3.21721e+06	3.49431e+06	3.78387e+06	4.14375e+06	4.15123e+06	3.96119e+06	3.49846e+06	283349	8.09925	4.08539e+06	107627	2.63444	3.21721e+06	2.98883e+06	3.13932e+06	3.44044e+06	3.39035e+06	3.02422e+06	3.11512e+06	116096	3.72686	3.285e+06	227232	6.91725	0.076606	0.31308	0.504345	2.20818e+06	2.17603e+06	1.94104e+06	0.000727439	3.1382
NLAEDIMRL	Vimentin OS=Homo sapiens OX=9606 GN=VIM PE=1 SV=4	9	VIM	386316	419446	433160	495399	493656	497086	412974	24083	5.83161	495380	1714.71	0.346141	386316	358770	359375	411317	403173	379506	368154	15732.2	4.27326	397999	16524.6	4.15191	0.112455	0.0861395	1.0648	263996	258769	243579	0.000503306	3.29817
NLAENISRV	Glycogen phosphorylase, brain form OS=Homo sapiens OX=9606 GN=PYGB PE=1 SV=5	9	PYGB	3.58654e+06	3.91638e+06	4.23906e+06	4.79719e+06	4.8535e+06	4.79027e+06	3.91399e+06	326268	8.33593	4.81365e+06	34684.8	0.720551	3.58654e+06	3.34985e+06	3.51697e+06	3.98298e+06	3.96389e+06	3.65719e+06	3.48445e+06	121646	3.49111	3.86802e+06	182835	4.72684	0.150663	0.0389625	1.40935	2.5564e+06	2.54415e+06	2.3473e+06	0.000507589	3.29449
NLAGVYSEV	Developmentally-regulated GTP-binding protein 1 OS=Homo sapiens OX=9606 GN=DRG1 PE=1 SV=1	9	DRG1	11317.4	12779.9	19999	27854.4	22967.8	31183.1	14698.8	4648.04	31.622	27335.1	4132.2	15.1168	11317.4	10931.2	16592.4	23126.8	18757.9	23807.1	12947	3162.89	24.4295	21897.3	2739.94	12.5127	0.758134	0.0207519	1.68294	14843.5	12039.4	15280.1	0.62417	0.204697
NLASFIEQV	Pterin-4-alpha-carbinolamine dehydratase OS=Homo sapiens OX=9606 GN=PCBD1 PE=1 SV=2	9	PCBD1	3193.1	4958.41	6723.79	8598.32	12003.8	15414	4958.43	1765.34	35.6028	12005.4	3407.83	28.3859	3193.1	4241.15	5578.45	7138.96	9803.58	11768	4337.56	1195.59	27.5637	9570.18	2323.33	24.2767	1.14166	0.0256161	1.59149	4582	6292.24	7553.06	0.177263	0.751383
NLDNPIQTV	Nodal modulator 2 OS=Homo sapiens OX=9606 GN=NOMO2 PE=1 SV=1	9	NOMO2	19775.6	24721.9	24221.4	31990.5	36193.9	38975.3	22906.3	2722.77	11.8865	35719.9	3516.43	9.84445	19775.6	21145.7	20095.5	26560.9	29559.9	29756.2	20338.9	716.735	3.52396	28625.6	1790.82	6.25598	0.493064	0.0017421	2.75893	17047.6	18972.4	19098.4	0.0657741	1.18194
NLDPAVHEV	GPN-loop GTPase 1 OS=Homo sapiens OX=9606 GN=GPN1 PE=1 SV=1	9	GPN1	18331.9	21290.1	21249.3	26515.8	30544.2	31217.1	20290.5	1696.26	8.35991	29425.7	2542.4	8.64005	18331.9	18210.4	17629.7	22015.4	24945.7	23833.1	18057.3	375.296	2.07836	23598.1	1479.21	6.26835	0.386083	0.00326636	2.48594	14130.2	16010.9	15296.8	0.00781982	2.1068
NLIDLDDLYV	THO complex subunit 2 OS=Homo sapiens OX=9606 GN=THOC2 PE=1 SV=2	10	THOC2	78257.1	96340.3	88988	82574.9	101992	121186	87861.8	9094.03	10.3504	101918	19305.6	18.9424	78257.1	82404.1	73829.6	68559.8	83297.5	92520.9	78163.6	4288	5.48593	81459.4	12085.9	14.8367	0.0595844	0.679244	0.167974	44003.8	53462.9	59382.8	0.00719327	2.14307
NLLDLLTEV	Protein unc-45 homolog A OS=Homo sapiens OX=9606 GN=UNC45A PE=1 SV=1	9	UNC45A	13538.8	18114.4	19942.8	24447.3	24100.3	22386.3	17198.6	3298.76	19.1804	23644.7	1103.49	4.66699	13538.8	15494	16545.7	20298	19682.9	17091.1	15192.8	1525.93	10.0438	19024	1701.96	8.94639	0.32443	0.0439867	1.35668	13027.9	12633.1	10969.6	0.0512243	1.29052
NLLQVLEKV	Keratin, type II cytoskeletal 80 OS=Homo sapiens OX=9606 GN=KRT80 PE=1 SV=2	9	KRT80	23440.4	36576.1	36157.1	49055	52023.6	52463	32057.9	7465.87	23.2887	51180.6	1853.87	3.62221	23440.4	31285.1	29998	40729.1	42488.1	40053.5	28241.2	4207.11	14.8971	41090.2	1256.83	3.05871	0.540994	0.00713759	2.14645	26141.2	27270.2	25707.6	0.492066	0.307977
NLLTHIENV	PHD finger protein 20-like protein 1 OS=Homo sapiens OX=9606 GN=PHF20L1 PE=1 SV=2	9	PHF20L1	84372.7	99206.8	104735	139293	160008	176657	96104.7	10529.4	10.9562	158652	18719	11.7987	84372.7	84855.9	86893.9	115651	130679	134871	85374.2	1338.13	1.56737	127067	10106.3	7.95354	0.573718	0.00209664	2.67848	74228.3	83874.1	86564.2	0.374494	0.426555
NLPDEIYHV	N-terminal Xaa-Pro-Lys N-methyltransferase 1 OS=Homo sapiens OX=9606 GN=NTMT1 PE=1 SV=3	9	NTMT1	21142.1	26782.7	26285.7	37420.1	46980.9	52008.9	24736.8	3123.03	12.625	45470	7410.85	16.2983	21142.1	22908.4	21808.1	31068.9	38369.6	39706.8	21952.9	892.026	4.06336	36381.8	4649.42	12.7795	0.728806	0.00617462	2.20939	19941	24626.8	25485.1	0.480296	0.318491
NLPDEMHSL	TATA box-binding protein-associated factor RNA polymerase I subunit B OS=Homo sapiens OX=9606 GN=TAF1B PE=1 SV=1	9	TAF1B	68630.2	84049.5	93625.4	119113	135261	170639	82101.7	12610.9	15.3601	141671	26354.3	18.6025	68630.2	71891.2	77677	98896.4	110468	130276	72732.8	4581.76	6.29944	113214	15869.1	14.017	0.638371	0.0132113	1.87905	63474.8	70902	83615.5	0.992007	0.00348518
NMVAKVDEV	60S ribosomal protein L10a OS=Homo sapiens OX=9606 GN=RPL10A PE=1 SV=2	9	RPL10A	46825	51078.6	50115.3	81510.7	88759.1	88732.2	49339.6	2230.37	4.52045	86334	4177.12	4.83832	46825	43689.8	41578.6	67676.2	72490.2	67743.7	44031.1	2639.83	5.99536	69303.4	2760.11	3.98264	0.654402	0.000330774	3.48047	43436.7	46526.5	43480	0.818418	0.087025
NMVDIIHSV	Propionyl-CoA carboxylase beta chain, mitochondrial OS=Homo sapiens OX=9606 GN=PCCB PE=1 SV=3	9	PCCB	47490.1	50157.8	53154.2	76472.9	82625.3	81724.8	50267.4	2833.67	5.6372	80274.4	3322.78	4.13928	47490.1	42902.1	44099.8	63493.5	67480.7	62393.8	44830.7	2379.68	5.30815	64456	2676.58	4.15256	0.523828	0.000687719	3.16259	40752.1	43311.2	40046.3	0.110645	0.956067
NQFPGFKEV	U1 small nuclear ribonucleoprotein A OS=Homo sapiens OX=9606 GN=SNRPA PE=1 SV=3;U2 small nuclear ribonucleoprotein B'' OS=Homo sapiens OX=9606 GN=SNRPB2 PE=1 SV=1	9	SNRPA	109757	121794	122602	179245	207197	190389	118051	7194	6.09397	192277	14071.6	7.3184	109757	104176	101718	148822	169220	145355	105217	4119.68	3.91541	154466	12894.5	8.34779	0.553918	0.0032416	2.48924	95518.7	108610	93293.3	0.318508	0.496879
NSDPNLHLL	Niban-like protein 1 OS=Homo sapiens OX=9606 GN=FAM129B PE=1 SV=3	9	FAM129B	94124.7	110343	107193	156360	164285	201870	103887	8599.69	8.27793	174172	24312.5	13.9589	94124.7	94381	88933.7	129822	134173	154120	92479.8	3073.7	3.32365	139372	12956.6	9.29642	0.591726	0.00365561	2.43704	83323.6	86116.3	98919	0.586099	0.232029
NTIDPSHPM	Alanine--tRNA ligase, cytoplasmic OS=Homo sapiens OX=9606 GN=AARS PE=1 SV=2	9	AARS	162415	184711	190220	233964	245443	298486	179115	14723.1	8.2199	259298	34420.3	13.2745	162415	157992	157818	194254	200455	227883	159408	2605.36	1.6344	207531	17896.3	8.62345	0.380601	0.00996421	2.00156	124678	128658	146262	0.0182388	1.739
NVYEVVNPK	Copine-8 OS=Homo sapiens OX=9606 GN=CPNE8 PE=1 SV=2	9	CPNE8	21234.3	24693.4	28144.9	37710.4	39755.2	40522.1	24690.9	3455.27	13.9941	39329.2	1453.47	3.69564	21234.3	21121.4	23350.6	31309.9	32468.4	30937.1	21902.1	1255.72	5.73332	31571.8	798.501	2.52916	0.527567	0.000355029	3.44974	20095.7	20839.2	19856.4	0.104563	0.980622
QATDFGEALVRHDEF	Calumenin OS=Homo sapiens OX=9606 GN=CALU PE=1 SV=2	15	CALU	14770.5	12877.4	17355.8	25582.1	27045	30680.2	15001.2	2248.09	14.986	27769.1	2625.03	9.45305	14770.5	11014.6	14399.4	21240.2	22087.8	23423.1	13394.8	2069.67	15.4513	22250.4	1100.53	4.94611	0.732153	0.00281948	2.54983	13632.6	14176.7	15033.7	0.521464	0.282776
QEHLQLQNL	Clathrin heavy chain 1 OS=Homo sapiens OX=9606 GN=CLTC PE=1 SV=5	9	CLTC	17704.8	22729.4	20047.1	35440.9	38039.9	44167.4	20160.4	2514.25	12.4712	39216.1	4480.54	11.4253	17704.8	19441.5	16632.2	29425.7	31067.5	33720.1	17926.2	1417.65	7.90828	31404.4	2166.96	6.90017	0.808901	0.000838338	3.07658	18886.3	19940.1	21642.6	0.123662	0.907764
QLAQFVHEV	Putative ATP-dependent RNA helicase DDX12 OS=Homo sapiens OX=9606 GN=DDX12P PE=5 SV=3	9	DDX12P	119542	142924	146944	201209	215027	234724	136470	14797.1	10.8427	216986	16843.4	7.76244	119542	122249	121914	167058	175614	179203	121235	1475.39	1.21696	173958	6239.32	3.58668	0.520935	0.000141114	3.85043	107223	112714	115018	0.0177007	1.75201
QLDDLKVEL	60S ribosomal protein L35 OS=Homo sapiens OX=9606 GN=RPL35 PE=1 SV=2	9	RPL35	424282	473279	507125	1.19053e+06	1.2041e+06	1.13249e+06	468229	41651.9	8.89563	1.17571e+06	38037.3	3.23527	424282	404816	420741	988466	983395	864611	416613	10368.5	2.48876	945491	70089.8	7.41306	1.18236	0.000206435	3.68522	634428	631174	554934	0.00203811	2.69077
QLFEDLVYL	Serine/threonine-protein kinase ATR OS=Homo sapiens OX=9606 GN=ATR PE=1 SV=3	9	ATR	4874.17	14420	8747.34	14300.3	17295.3	28369.5	9347.18	4801.12	51.3643	19988.4	7411.15	37.0773	4874.17	12334.1	7257.3	11873.2	14125.2	21659	8155.19	3810.15	46.7206	15885.8	5125	32.2615	0.961947	0.104041	0.982797	7620.57	9065.98	13901.4	0.521245	0.282958
QLFSQQHFL	Trinucleotide repeat-containing gene 18 protein OS=Homo sapiens OX=9606 GN=TNRC18 PE=1 SV=3	9	TNRC18	15004.7	16988.7	17923.6	27425.3	28975.9	30528	16639	1490.53	8.95807	28976.4	1551.35	5.35383	15004.7	14531.2	14870.5	22770.5	23664.9	23306.9	14802.1	244.049	1.64874	23247.4	450.149	1.93634	0.651267	8.93617e-06	5.04885	14614.8	15188.8	14959.1	0.61529	0.21092
QLLEKVIEL	Ethylmalonyl-CoA decarboxylase OS=Homo sapiens OX=9606 GN=ECHDC1 PE=1 SV=2	9	ECHDC1	819752	883089	970400	1.3058e+06	1.36338e+06	1.27335e+06	891080	75641.2	8.48871	1.31418e+06	45594.9	3.46946	819752	755344	805100	1.08417e+06	1.11348e+06	972158	793399	33760.5	4.25517	1.05661e+06	74587.7	7.05918	0.413319	0.0050959	2.29278	695856	714669	623961	0.0270956	1.5671
QLLGSAHEV	Spectrin alpha chain, non-erythrocytic 1 OS=Homo sapiens OX=9606 GN=SPTAN1 PE=1 SV=3	9	SPTAN1	78574	99320.8	110320	153653	176604	202707	96071.5	16120.4	16.7795	177655	24543.7	13.8154	78574	84953.4	91527.7	127574	144234	154759	85018.4	6477.08	7.61845	142189	13707.3	9.64022	0.741962	0.00283851	2.54691	81880.9	92573.8	99329	0.378323	0.422137
QLMPLVVVL	Histamine H1 receptor OS=Homo sapiens OX=9606 GN=HRH1 PE=1 SV=1	9	HRH1	26506.5	38433.9	32506.9	38374.6	41032.6	44944.5	32482.4	5963.74	18.3599	41450.6	3304.85	7.973	26506.5	32874.2	26969.7	31861.4	33511.6	34313.4	28783.4	3550.25	12.3343	33228.8	1250.24	3.76252	0.207196	0.110237	0.957672	20449.6	21508.8	22023.4	0.023839	1.62271
QLPETIGSL	Erbin OS=Homo sapiens OX=9606 GN=ERBIN PE=1 SV=2	9	ERBIN	8684.62	9143.89	12599.9	16578.8	20120.4	23699.6	10142.8	2140.29	21.1015	20132.9	3560.44	17.6846	8684.62	7821.16	10453.6	13764.9	16432.5	18093.8	8986.48	1341.95	14.933	16097.1	2183.83	13.5666	0.84097	0.00861716	2.06464	8834.76	10546.9	11613.1	0.296128	0.528521
QLQDFDWQV	COMM domain-containing protein 8 OS=Homo sapiens OX=9606 GN=COMMD8 PE=1 SV=1	9	COMMD8	33588	35282.9	37964.4	41819.8	44473.4	49740.8	35611.8	2206.64	6.19638	45344.7	4031.75	8.89135	33588	30179	31497.4	34721.8	36321.8	37975.2	31754.8	1719.01	5.41338	36339.6	1626.76	4.47654	0.194568	0.0284279	1.54626	22285.6	23312.4	24373.7	0.00191098	2.71874
QLVDIIEKV	Proteasome activator complex subunit 3 OS=Homo sapiens OX=9606 GN=PSME3 PE=1 SV=1	9	PSME3	564472	592762	653788	1.03713e+06	1.05997e+06	1.0313e+06	603674	45647	7.56152	1.0428e+06	15150.7	1.45289	564472	507015	542421	861103	865686	787362	537969	28986.3	5.38809	838050	43957.4	5.2452	0.639513	0.000590935	3.22846	552683	555624	505353	0.997346	0.001154
QQQQAGQQ	Transcriptional-regulating factor 1 OS=Homo sapiens OX=9606 GN=TRERF1 PE=1 SV=1	8	TRERF1	60095.2	62215.8	54228.4	63335.8	67524.9	81775	58846.4	4137.52	7.03105	70878.6	9666.23	13.6377	60095.2	53215.8	44991	52586.1	55148.1	62432.1	52767.3	7562.06	14.331	56722.1	5108.25	9.00575	0.104265	0.494634	0.305716	33751.4	35395.7	40070.9	0.0263363	1.57945
QQQQQAGQQ	Transcriptional-regulating factor 1 OS=Homo sapiens OX=9606 GN=TRERF1 PE=1 SV=1	9	TRERF1	12375.9	10482.5	10156.1	11090.7	11982.3	14397.1	11004.8	1198.56	10.8912	12490	1710.69	13.6964	12375.9	8966.13	8426.06	9208.31	9786.05	10991.7	9922.7	2141.63	21.5831	9995.34	909.906	9.10331	0.0105234	0.95947	0.0179685	5910.18	6280.99	7054.79	0.0520833	1.2833
QQQQQQQAGQ	Basic helix-loop-helix domain-containing protein USF3 OS=Homo sapiens OX=9606 GN=USF3 PE=1 SV=4	10	USF3	47647.6	43827.3	34921.5	45179.8	50034.6	61262	42132.1	6530.24	15.4994	52158.8	8248.83	15.8148	47647.6	37487.4	28972.9	37511.6	40863.7	46771.2	38036	9349.45	24.5806	41715.5	4688.2	11.2385	0.133218	0.575214	0.24017	24076.1	26227.6	30019.2	0.117991	0.928151
QQQQQQQQAGQ	Basic helix-loop-helix domain-containing protein USF3 OS=Homo sapiens OX=9606 GN=USF3 PE=1 SV=4	11	USF3	33219.5	34261.4	25963	25744.1	33412	33171.2	31148	4520.42	14.5127	30775.8	4359.22	14.1645	33219.5	29305.3	21540.4	21374.6	27287.8	25325	28021.7	5944.38	21.2135	24662.5	3011.74	12.2118	-0.184228	0.431873	0.364644	13718.9	17514.2	16254.4	0.0278244	1.55557
QQQQQQQQQAGQ	Basic helix-loop-helix domain-containing protein USF3 OS=Homo sapiens OX=9606 GN=USF3 PE=1 SV=4	12	USF3	3091.54	3596.8	2019.97	2833.55	3474.38	3939.95	2902.77	805.187	27.7386	3415.96	555.51	16.2622	3091.54	3076.5	1675.89	2352.62	2837.55	3008	2614.64	813.022	31.095	2732.73	340.034	12.4431	0.0637269	0.827864	0.0820409	1509.98	1821.23	1930.63	0.151278	0.820224
QQQQQQQQQQAGQ	Basic helix-loop-helix domain-containing protein USF3 OS=Homo sapiens OX=9606 GN=USF3 PE=1 SV=4	13	USF3	12520.7	13860	8987.73	15408	14459.4	19163.5	11789.5	2517.09	21.3503	16343.6	2487.74	15.2215	12520.7	11855.1	7456.75	12792.9	11809.1	14630.6	10610.8	2751.71	25.933	13077.5	1432.15	10.9513	0.301553	0.240472	0.618936	8210.86	7579.44	9390.4	0.256174	0.591466
QVFPGLLERV	Ataxin-10 OS=Homo sapiens OX=9606 GN=ATXN10 PE=1 SV=1	10	ATXN10	67649.3	75971.3	84722.1	87866.5	100901	101497	76114.3	8537.29	11.2164	96754.7	7703.13	7.96151	67649.3	64981.6	70290.4	72953.2	82406.5	77488.8	67640.4	2654.41	3.9243	77616.2	4727.91	6.09139	0.198471	0.0333215	1.47728	46823.6	52891	49734.7	0.00156311	2.80601
RAMEGELGEL	Transmembrane protein 199 OS=Homo sapiens OX=9606 GN=TMEM199 PE=1 SV=1	10	TMEM199	37645.8	53836.4	50266.1	73348.9	93913.7	119067	47249.4	8506.42	18.0032	95443.1	22897.2	23.9905	37645.8	46048.6	41703.6	60899.6	76700	90902.9	41799.4	4202.24	10.0534	76167.5	15008.7	19.7049	0.865695	0.0187894	1.72609	39087.3	49228.5	58344.3	0.307669	0.511917
REAEETQSTL	Ribosome-binding protein 1 OS=Homo sapiens OX=9606 GN=RRBP1 PE=1 SV=5	10	RRBP1	18720.7	24373.7	23762.2	32307.1	34756.7	34637.1	22285.5	3102.37	13.921	33900.3	1381.04	4.07383	18720.7	20847.9	19714.5	26823.7	28386.1	26444.1	19761	1064.39	5.38631	27218	1029.28	3.78162	0.461901	0.000951396	3.02164	17216.3	18219.1	16972.6	0.0339056	1.46973
REDITEPAI	Catenin beta-1 OS=Homo sapiens OX=9606 GN=CTNNB1 PE=1 SV=1	9	CTNNB1	183144	227662	225867	313737	367569	376094	212224	25200.7	11.8746	352467	33810.8	9.59262	183144	194729	187393	260487	300196	287134	188422	5861.12	3.11064	282606	20238	7.1612	0.584825	0.00149902	2.82419	167189	192675	184291	0.440609	0.355947
REDNQTNRL	Guanine nucleotide-binding protein G(s) subunit alpha isoforms XLas OS=Homo sapiens OX=9606 GN=GNAS PE=1 SV=2;Guanine nucleotide-binding protein G(s) subunit alpha isoforms short OS=Homo sapiens OX=9606 GN=GNAS PE=1 SV=1	9	GNAS	81956.1	79534.8	94726.1	106195	136213	149965	85405.6	8162.02	9.55676	130791	22383.3	17.1138	81956.1	68029.6	78590.3	88170.6	111246	114493	76192	7266.41	9.53698	104636	14351.9	13.716	0.457675	0.0375619	1.42525	56590.7	71401.1	73485	0.25323	0.596484
REDPESVYL	Protein prune homolog 2 OS=Homo sapiens OX=9606 GN=PRUNE2 PE=1 SV=3	9	PRUNE2	10367.5	12490.6	13712.7	18115.5	20236.2	17880.2	12190.3	1692.67	13.8854	18744	1297.66	6.92306	10367.5	10683.8	11376.8	15040.8	16527.1	13650.9	10809.4	516.231	4.77577	15072.9	1438.36	9.54271	0.479676	0.00844729	2.07328	9653.66	10607.6	8761.56	0.136594	0.86457
REEGTPLTL	Nucleolar complex protein 2 homolog OS=Homo sapiens OX=9606 GN=NOC2L PE=1 SV=4	9	NOC2L	112098	148062	148145	188629	227610	276539	136101	20787.7	15.2737	230926	44048.6	19.0748	112098	126644	122909	156614	185891	211127	120550	7554.39	6.26659	184544	27281.5	14.7832	0.614328	0.0173136	1.76161	100519	119310	135508	0.857732	0.0666484
REEHIVVEL	P protein OS=Homo sapiens OX=9606 GN=OCA2 PE=1 SV=2	9	OCA2	47348.5	59454.8	59519.1	107843	118762	160109	55440.8	7008.22	12.6409	128904	27569.7	21.3877	47348.5	50854.2	49380.5	89539.1	96993.5	122237	49194.4	1760.28	3.57822	102923	17136.5	16.6498	1.065	0.00568406	2.24534	57469	62253.5	78455.5	0.0586474	1.23175
REENPEFTSL	Protein THEMIS2 OS=Homo sapiens OX=9606 GN=THEMIS2 PE=1 SV=1	10	THEMIS2	60811.2	68491.8	75421.2	89824	92886.6	98466.8	68241.4	7308.22	10.7094	93725.8	4382.07	4.67541	60811.2	58584	62573.8	74578.5	75861.2	75175.7	60656.4	1999.4	3.29628	75205.1	641.866	0.853487	0.310173	0.000276412	3.55844	47866.8	48690.1	48250.1	0.000463386	3.33406
REEPDLVLL	Menin OS=Homo sapiens OX=9606 GN=MEN1 PE=1 SV=4	9	MEN1	13289.8	16423.5	13271.3	22885.9	28102.5	34837.8	14328.2	1814.64	12.6648	28608.7	5991.99	20.9446	13289.8	14047.8	11010.6	19001.6	22951.5	26597.3	12782.7	1580.79	12.3666	22850.2	3798.89	16.6252	0.83801	0.0132864	1.87659	12195.8	14731	17071	0.324467	0.488829
REFDYVINDL	Spermine synthase OS=Homo sapiens OX=9606 GN=SMS PE=1 SV=2	10	SMS	11392.8	15815.1	15702.3	19871.2	23070	22299.7	14303.4	2521.29	17.6272	21747	1669.51	7.67696	11392.8	13527.4	13027.5	16498.5	18841.5	17025	12649.2	1116.43	8.82611	17455	1229.23	7.04229	0.46459	0.00742361	2.12938	10589.3	12093	10927.2	0.140876	0.851163
REFPEAEAL	TBC1 domain family member 16 OS=Homo sapiens OX=9606 GN=TBC1D16 PE=2 SV=1	9	TBC1D16	674688	769073	885599	948304	1.00945e+06	1.03471e+06	776453	105649	13.6066	997489	44428.9	4.45407	674688	657821	734744	787352	824426	789964	689085	40431.7	5.86745	800581	20691.9	2.58461	0.216365	0.0131382	1.88146	505347	529142	507023	0.00204322	2.68968
REGGPGSSL	Pleckstrin homology domain-containing family H member 1 OS=Homo sapiens OX=9606 GN=PLEKHH1 PE=2 SV=2	9	PLEKHH1	30286.4	42618.6	39851	60484.9	62565.9	71998.7	37585.3	6470.72	17.2161	65016.5	6135.62	9.43703	30286.4	36453.5	33062.7	50219	51098.1	54968.2	33267.5	3088.64	9.28423	52095.1	2526.74	4.85025	0.647032	0.00122091	2.91331	32232.1	32796.3	35280.3	0.937267	0.0281365
REIEGDLL	Probable 18S rRNA (guanine-N(7))-methyltransferase OS=Homo sapiens OX=9606 GN=BUD23 PE=1 SV=2	8	BUD23	242858	290746	330307	424380	424221	445480	287970	43791	15.2068	431360	12228.3	2.83483	242858	248688	274042	352351	346465	340107	255196	16579.8	6.49687	346308	6123.66	1.76827	0.440449	0.000870013	3.06047	226150	222372	218291	0.0286531	1.54283
REIEGDLLL	Probable 18S rRNA (guanine-N(7))-methyltransferase OS=Homo sapiens OX=9606 GN=BUD23 PE=1 SV=2	9	BUD23	21029.9	26847.8	25768.9	31862.8	36569.9	45337.2	24548.9	3094.92	12.6072	37923.3	6838.36	18.0321	21029.9	22964.1	21379.4	26454.9	29866.9	34613.2	21791.1	1030.75	4.73013	30311.7	4097.31	13.5173	0.476133	0.0250536	1.60113	16979.6	19169.5	22215.8	0.225263	0.647311
REIEGSQVTF	Di-N-acetylchitobiase OS=Homo sapiens OX=9606 GN=CTBS PE=1 SV=1	10	CTBS	25228.9	30183.1	35527.1	44685.3	52966.6	63250.9	30313	5150.31	16.9904	53634.3	9300.81	17.3412	25228.9	25816.9	29475.4	37101	43258.3	48289.7	26840.4	2300.8	8.57214	42883	5603.76	13.0676	0.675999	0.0101299	1.99439	23812.6	27764.5	30993.8	0.795387	0.0994213
REIGGIKEL	Zinc finger FYVE domain-containing protein 16 OS=Homo sapiens OX=9606 GN=ZFYVE16 PE=1 SV=3	9	ZFYVE16	1.09198e+06	1.2728e+06	1.37037e+06	1.98671e+06	2.21914e+06	2.14971e+06	1.24505e+06	141251	11.3451	2.11852e+06	119313	5.63189	1.09198e+06	1.08868e+06	1.13694e+06	1.64952e+06	1.81239e+06	1.64122e+06	1.10587e+06	26958.4	2.43776	1.70104e+06	96519.5	5.67413	0.621244	0.000503674	3.29785	1.05871e+06	1.16325e+06	1.05339e+06	0.736329	0.132928
REIQDDMQTL	Structural maintenance of chromosomes flexible hinge domain-containing protein 1 OS=Homo sapiens OX=9606 GN=SMCHD1 PE=1 SV=2	10	SMCHD1	46126.4	57010	62149.5	79838.9	87852.4	98945.2	55095.3	8181.35	14.8494	88878.9	9594.43	10.795	46126.4	48763.1	51562.9	66288.1	71749.8	75540.9	48817.5	2718.63	5.56896	71192.9	4651.46	6.53359	0.544337	0.00197899	2.70356	42545.8	46051.2	48484.5	0.251331	0.599755
REIQTAVRL	Histone H2B type 1-K OS=Homo sapiens OX=9606 GN=HIST1H2BK PE=1 SV=3	9	HIST1H2BK	84555.6	89720.1	94011.2	134617	133745	198877	89428.9	4734.5	5.29415	155746	37355	23.9845	84555.6	76741.5	77997.1	111769	109231	151835	79764.7	4196.24	5.26077	124278	23898.8	19.2301	0.639751	0.0336161	1.47345	71736.8	70107.5	97452.6	0.999926	3.20153e-05
REQEITAVQA	Ribosome-binding protein 1 OS=Homo sapiens OX=9606 GN=RRBP1 PE=1 SV=5	10	RRBP1	44569.9	52071.3	59064.7	76815.2	91938.2	111506	51902	7248.87	13.9665	93419.7	17392.7	18.6178	44569.9	44538.8	49003.5	63777.6	75086.6	85130.4	46037.4	2568.76	5.57972	74664.9	10682.7	14.3075	0.697623	0.0107161	1.96996	40934.4	48192.9	54639.3	0.67876	0.168284
REQFLGALDL	L-dopachrome tautomerase OS=Homo sapiens OX=9606 GN=DCT PE=1 SV=1	10	DCT	38973.7	41708.5	44176.6	55281.4	63922.2	68392.8	41619.6	2602.57	6.25324	62532.1	6665.29	10.659	38973.7	35675.1	36651.5	45898.7	52205.8	52215.3	37100.1	1694.44	4.56722	50106.6	3644.13	7.27275	0.433578	0.00497403	2.30329	29459.2	33507.3	33513.4	0.0414475	1.3825
RESYVETEL	Clathrin heavy chain 1 OS=Homo sapiens OX=9606 GN=CLTC PE=1 SV=5	9	CLTC	71208.8	88787.7	85568.2	128193	149696	161767	81854.9	9359.27	11.434	146552	17006.4	11.6044	71208.8	75944	70992.3	106435	122258	123503	72715	2798.44	3.8485	117399	9515.08	8.10492	0.691091	0.00145515	2.83709	68313.4	78469	79268	0.534156	0.272332
RETVSEESNVL	Elongation factor 2 OS=Homo sapiens OX=9606 GN=EEF2 PE=1 SV=4	11	EEF2	48626.8	63699.8	58484	75689.7	91374.9	106857	56936.9	7654.68	13.4442	91307	15583.6	17.0672	48626.8	54485.2	48521.7	62843.1	74626.6	81580.9	50544.6	3413.11	6.75268	73016.9	9472.05	12.9724	0.530673	0.0180557	1.74339	40334.7	47897.6	52361.2	0.412315	0.384771
REYQDLLNV	Vimentin OS=Homo sapiens OX=9606 GN=VIM PE=1 SV=4;Neurofilament heavy polypeptide OS=Homo sapiens OX=9606 GN=NEFH PE=1 SV=4;Neurofilament medium polypeptide OS=Homo sapiens OX=9606 GN=NEFM PE=1 SV=3;Alpha-internexin OS=Homo sapiens OX=9606 GN=INA PE=1 SV=2	9	VIM	22032.2	26385.8	24833.7	35446.3	37570.7	42399.3	24417.2	2206.5	9.03665	38472.1	3563.04	9.26137	22032.2	22568.9	20603.5	29430.1	30684.3	32370.2	21734.9	1015.9	4.67405	30828.2	1475.32	4.78563	0.504241	0.000922782	3.0349	18889.2	19694.1	20776.2	0.0719853	1.14276
RIFEPPPPK	Pre-mRNA-splicing factor ATP-dependent RNA helicase DHX15 OS=Homo sapiens OX=9606 GN=DHX15 PE=1 SV=2	9	DHX15	42427.3	46445.5	52518.3	77486.7	91495.5	101417	47130.3	5080.25	10.7791	90133	12023.1	13.3393	42427.3	39726.9	43572.2	64335.1	74725.1	77427.9	41908.8	1974.42	4.71123	72162.7	6912.25	9.57871	0.784001	0.00188266	2.72523	41292.3	47960.9	49695.6	0.191036	0.718885
RIIDVVYNA	40S ribosomal protein S8 OS=Homo sapiens OX=9606 GN=RPS8 PE=1 SV=2	9	RPS8	76311.8	98721.9	105704	129427	138603	150857	93579.1	15356	16.4096	139629	10751.7	7.70023	76311.8	84441.2	87697.9	107460	113198	115173	82816.9	5864.24	7.08096	111944	4007.01	3.57948	0.434777	0.00207523	2.68293	68970.9	72654.2	73921.8	0.0412787	1.38427
RIIEPLTSR	Replication factor C subunit 4 OS=Homo sapiens OX=9606 GN=RFC4 PE=1 SV=2	9	RFC4	24633.8	35269.7	33025.6	50321.8	57912.7	79209.1	30976.4	5606.26	18.0985	62481.2	14975.7	23.9684	24633.8	30167.7	27399.9	41780.9	47297.7	60473.2	27400.5	2766.96	10.0982	49850.6	9604.07	19.2657	0.863409	0.0176827	1.75245	26816.3	30357.1	38813.5	0.304113	0.516965
RIYAATFEK	Dynein heavy chain 6, axonemal OS=Homo sapiens OX=9606 GN=DNAH6 PE=2 SV=3	9	DNAH6	86903.8	101832	110950	165852	165714	173532	99895.6	12139.8	12.1525	168366	4474.33	2.6575	86903.8	87101.8	92051	137703	135340	132485	88685.5	2916.26	3.28832	135176	2612.68	1.93279	0.60807	3.30183e-05	4.48125	88382	86865.6	85033.2	0.377661	0.422898
RLADALQEL	Prelamin-A/C OS=Homo sapiens OX=9606 GN=LMNA PE=1 SV=1	9	LMNA	11672.4	12789.1	13732.3	19182.8	22698.3	22926.3	12731.2	1031.17	8.09949	21602.5	2098.61	9.71466	11672.4	10939.1	11393.1	15927	18537.9	17503.3	11334.8	370.121	3.26534	17322.7	1314.81	7.5901	0.611902	0.00161393	2.79211	10222.4	11898.2	11234.2	0.704792	0.151939
RLAEVVHEL	Cyclin-D-binding Myb-like transcription factor 1 OS=Homo sapiens OX=9606 GN=DMTF1 PE=1 SV=1	9	DMTF1	13522.3	16231.4	18213.3	28043.5	38652	39323.8	15989	2354.85	14.728	35339.8	6327.7	17.9053	13522.3	13883.4	15110.8	23283.8	31567.4	30022.2	14172.2	832.677	5.87544	28291.1	4404.8	15.5695	0.99729	0.00548749	2.26063	14944.2	20260.9	19269.2	0.0791601	1.10149
RLASYLDKV	Keratin, type I cytoskeletal 19 OS=Homo sapiens OX=9606 GN=KRT19 PE=1 SV=4;Keratin, type I cytoskeletal 10 OS=Homo sapiens OX=9606 GN=KRT10 PE=1 SV=6;Keratin, type I cytoskeletal 12 OS=Homo sapiens OX=9606 GN=KRT12 PE=1 SV=1;Keratin, type I cytoskeletal 9 OS=Homo sapiens OX=9606 GN=KRT9 PE=1 SV=3	9	KRT19	55635.7	67951.9	69581.2	117094	117666	142523	64389.6	7624.71	11.8415	125761	14519.4	11.5452	55635.7	58122.2	57728.6	97220	96098.5	108811	57162.2	1336.5	2.33808	100710	7038.23	6.98863	0.817072	0.000460251	3.337	62398.8	61679	69838.3	0.0514338	1.28875
RLASYLDRV	Keratin, type I cytoskeletal 18 OS=Homo sapiens OX=9606 GN=KRT18 PE=1 SV=2	9	KRT18	69415.9	79868.8	78072.4	107050	124325	142930	75785.7	5589.09	7.37485	124769	17944.2	14.382	69415.9	68315.3	64773.4	88881	101537	109122	67501.5	2425.84	3.59376	99846.8	10225.8	10.2415	0.564796	0.00596244	2.22458	57046.6	65169.8	70037.9	0.445312	0.351336
RLAVYIDRV	Prelamin-A/C OS=Homo sapiens OX=9606 GN=LMNA PE=1 SV=1	9	LMNA	245647	296845	324980	577141	576629	741800	289157	40221.3	13.9098	631857	95214.3	15.069	245647	253905	269622	479185	470937	566336	256391	12179.5	4.75036	505486	52858.9	10.457	0.979326	0.00135337	2.86858	307556	302262	363492	0.0307999	1.51145
RLDDAIHVL	Transcription factor 4 OS=Homo sapiens OX=9606 GN=TCF4 PE=1 SV=3;Transcription factor 12 OS=Homo sapiens OX=9606 GN=TCF12 PE=1 SV=1	9	TCF4	7985.61	8663.88	9930.82	15879.7	18045.6	30414.5	8860.1	987.339	11.1437	21446.6	7841.56	36.5632	7985.61	7410.6	8239.19	13184.5	14737.9	23220.3	7878.46	424.56	5.38887	17047.6	5401.86	31.687	1.11358	0.0427736	1.36882	8462.21	9459.27	14903.5	0.203399	0.691652
RLDDSLLYL	39S ribosomal protein L19, mitochondrial OS=Homo sapiens OX=9606 GN=MRPL19 PE=1 SV=2	9	MRPL19	11717.4	17301.8	14813.1	19485	20219.7	26291.8	14610.8	2797.66	19.1479	21998.8	3735.92	16.9823	11717.4	14799	12289.8	16177.9	16513.6	20072.8	12935.4	1639.06	12.6711	17588.1	2158.35	12.2717	0.443273	0.0410019	1.3872	10383.5	10598.9	12883.3	0.254548	0.59423
RLDELGGVYL	Dolichyl-diphosphooligosaccharide--protein glycosyltransferase subunit 2 OS=Homo sapiens OX=9606 GN=RPN2 PE=1 SV=3	10	RPN2	165620	230490	225613	315195	344307	379178	207241	36127.4	17.4326	346227	32034.5	9.25246	165620	197148	187182	261698	281198	289488	183317	16115.7	8.79116	277461	14266.7	5.14187	0.597949	0.00162754	2.78847	167966	180482	185802	0.65042	0.186806
RLDETIQAI	Activating signal cointegrator 1 OS=Homo sapiens OX=9606 GN=TRIP4 PE=1 SV=4	9	TRIP4	27855.8	30345.2	32367	44767.8	46974.2	60133.5	30189.3	2259.61	7.48481	50625.2	8308.03	16.4109	27855.8	25955.6	26853.5	37169.5	38364.2	45909.7	26888.3	950.606	3.53539	40481.1	4739.04	11.7068	0.590272	0.00821398	2.08545	23856.6	24623.3	29466.2	0.648137	0.188333
RLFDEPQLA	BTB/POZ domain-containing protein 2 OS=Homo sapiens OX=9606 GN=BTBD2 PE=1 SV=1	9	BTBD2	64972.2	81102.4	83782.3	111690	118398	187222	76618.9	10175	13.28	139103	41806.6	30.0544	64972.2	69370.4	69510.6	92733.5	96696.2	142937	67951.1	2580.75	3.79796	110789	27911.3	25.1933	0.705244	0.057159	1.24292	59519.2	62062.6	91741.2	0.777646	0.109218
RLFDEPQLASL	BTB/POZ domain-containing protein 2 OS=Homo sapiens OX=9606 GN=BTBD2 PE=1 SV=1	11	BTBD2	14326.6	22960.5	20557.5	32718.1	35710.2	50473.1	19281.5	4456.1	23.1107	39633.8	9505.59	23.9836	14326.6	19639.1	17055.7	27165	29164.8	38534.3	17007.1	2656.56	15.6203	31621.4	6069.72	19.195	0.894761	0.0187717	1.7265	17435.3	18718.9	24732.5	0.293605	0.532236
RLFENYIEL	Exocyst complex component 2 OS=Homo sapiens OX=9606 GN=EXOC2 PE=1 SV=1	9	EXOC2	19488.4	35638.1	25643.3	28406	30227.9	37473.8	26923.2	8150.57	30.2733	32035.9	4796.67	14.9728	19488.4	30482.8	21275.1	23584.7	24687.4	28609.8	23748.8	5899.86	24.8428	25627.3	2641.12	10.3059	0.109828	0.64117	0.193027	15137.4	15845.1	18362.7	0.108469	0.964696
RLFEVPHEL	StAR-related lipid transfer protein 13 OS=Homo sapiens OX=9606 GN=STARD13 PE=1 SV=2	9	STARD13	6903.08	9700.83	7582.21	14463	22115.6	22429.8	8062.04	1459.29	18.1008	19669.5	4511.67	22.9374	6903.08	8297.55	6290.64	12008.3	18062	17124.3	7163.76	1028.53	14.3575	15731.5	3258.35	20.7122	1.13487	0.0122226	1.91284	7707.27	11592.7	10990.9	0.0947495	1.02342
RLGEAEGLMKV	Putative sodium-coupled neutral amino acid transporter 10 OS=Homo sapiens OX=9606 GN=SLC38A10 PE=1 SV=2	11	SLC38A10	318928	409110	387174	632956	667568	709236	371738	47030.9	12.6516	669920	38194	5.70127	318928	349930	321222	525527	545208	541474	330027	17274.6	5.23431	537403	10453	1.9451	0.703421	5.86695e-05	4.23159	337300	349931	347535	0.236279	0.626575
RLIEESVTV	Nuclear pore complex protein Nup160 OS=Homo sapiens OX=9606 GN=NUP160 PE=1 SV=3	9	NUP160	34174.2	41716.4	46307.5	64152.2	70517	80131.9	40732.7	6126.17	15.0399	71600.3	8044.75	11.2356	34174.2	35681.9	38419.4	53263.8	57591.8	61177.6	36091.8	2152.08	5.96279	57344.4	3962.69	6.91033	0.66798	0.00122596	2.91152	34186.4	36964.2	39265.7	0.729469	0.136993
RLIESLFTI	General transcription factor 3C polypeptide 1 OS=Homo sapiens OX=9606 GN=GTF3C1 PE=1 SV=4	9	GTF3C1	13874.6	21772.9	18345.8	23323.8	24958.2	37045.2	17997.8	3960.64	22.0062	28442.4	7494.94	26.3513	13874.6	18623.3	15220.8	19365.1	20383.5	28282.6	15906.2	2447.44	15.3867	22677.1	4881.15	21.5246	0.511641	0.0982313	1.00775	12429.1	13082.8	18152.6	0.587656	0.230877
RLLDGAFKL	CLIP-associating protein 1 OS=Homo sapiens OX=9606 GN=CLASP1 PE=1 SV=1	9	CLASP1	30447.2	36628.3	38209.1	66295.8	78467.3	73788.7	35094.9	4101.89	11.688	72850.6	6139.74	8.42785	30447.2	31329.8	31700.5	55043.7	64084.9	56334.9	31159.1	643.849	2.06632	58487.8	4890.01	8.36073	0.908481	0.000658875	3.1812	35328.7	41131.7	36157.5	0.0260751	1.58377
RLLDSEIKI	26S proteasome regulatory subunit 6A OS=Homo sapiens OX=9606 GN=PSMC3 PE=1 SV=3	9	PSMC3	134708	152010	169849	226055	235772	235660	152189	17571.4	11.5458	232496	5578	2.39919	134708	130021	140917	187687	192557	179917	135215	5465.66	4.0422	186721	6375.17	3.41429	0.465625	0.000444474	3.35215	120464	123589	115476	0.017547	1.7558
RLLDYVVNI	KN motif and ankyrin repeat domain-containing protein 2 OS=Homo sapiens OX=9606 GN=KANK2 PE=1 SV=1	9	KANK2	33123.2	41783.3	43126.9	54818.4	57542.8	71660.8	39344.5	5429.48	13.7998	61340.7	9040.69	14.7385	33123.2	35739.1	35780.6	45514.2	46995.7	54710.3	34881	1522.39	4.36451	49073.4	4937.55	10.0616	0.492501	0.0089211	2.04958	29212.5	30163.3	35114.7	0.170801	0.76751
RLLGLETNV	Rho guanine nucleotide exchange factor 26 OS=Homo sapiens OX=9606 GN=ARHGEF26 PE=1 SV=4	9	ARHGEF26	115411	147859	142911	185349	226045	241779	135394	17481.3	12.9114	217724	29120.6	13.375	115411	126470	118568	153890	184612	184589	120150	5696.62	4.74127	174364	17730.6	10.1687	0.53727	0.00727086	2.13841	98771.7	118490	118475	0.324995	0.488123
RLLGTEFQV	Membrane-associated transporter protein OS=Homo sapiens OX=9606 GN=SLC45A2 PE=1 SV=2	9	SLC45A2	1.63238e+06	1.71155e+06	1.72739e+06	2.13193e+06	2.29223e+06	2.29278e+06	1.69044e+06	50903.9	3.01128	2.23898e+06	92709.1	4.14069	1.63238e+06	1.46397e+06	1.43314e+06	1.77008e+06	1.87208e+06	1.75045e+06	1.50983e+06	107243	7.10299	1.79754e+06	65300	3.63275	0.251635	0.0165549	1.78107	1.13609e+06	1.20156e+06	1.12349e+06	0.00585827	2.23223
RLMNDMTAV	Heat shock protein 105 kDa OS=Homo sapiens OX=9606 GN=HSPH1 PE=1 SV=1	9	HSPH1	46018.4	54308.4	62586.3	85813.8	79434.9	92509	54304.4	8283.97	15.2547	85919.2	6537.7	7.60912	46018.4	46452.4	51925.3	71248.9	64875.1	70627.1	48132	3292.21	6.83996	68917.1	3514.22	5.0992	0.517864	0.00171136	2.76666	45729.8	41638.9	45330.7	0.165867	0.78024
RLMNETTAV	Heat shock 70 kDa protein 4 OS=Homo sapiens OX=9606 GN=HSPA4 PE=1 SV=4	9	HSPA4	52584.6	54478	58129	78624.4	84774.2	105078	55063.9	2818.25	5.11814	89492.4	13843.8	15.4693	52584.6	46597.4	48227.2	65279.7	69235.7	80223.4	49136.4	3095.42	6.29964	71579.6	7742.66	10.8169	0.542757	0.00957632	2.0188	41898.6	44437.6	51489.9	0.398157	0.399946
RLPDGMAVV	Neuron navigator 2 OS=Homo sapiens OX=9606 GN=NAV2 PE=1 SV=3	9	NAV2	55941.9	69190	76522.5	102243	101491	128753	67218.2	10431	15.5182	110829	15526.9	14.0098	55941.9	59181.2	63487.5	84889.6	82888.7	98297.8	59536.9	3785.35	6.35799	88692	8378.75	9.44701	0.57502	0.00535469	2.27127	54484.8	53200.5	63090.6	0.52937	0.276241
RLPETLPSL	Amiloride-sensitive sodium channel subunit alpha OS=Homo sapiens OX=9606 GN=SCNN1A PE=1 SV=1	9	SCNN1A	43239.7	50211.6	50453.1	79639.5	81975.2	85303	47968.1	4096.76	8.54059	82305.9	2846.17	3.45804	43239.7	42948.2	41858.9	66122.6	66949.8	65125.6	42682.2	727.802	1.70516	66066	913.432	1.38261	0.630272	4.12582e-06	5.38449	42439.5	42970.5	41799.6	0.632345	0.199046
RLQEDPPVGV	Ubiquitin-conjugating enzyme E2 B OS=Homo sapiens OX=9606 GN=UBE2B PE=1 SV=1	10	UBE2B	63304.4	75162.8	86393.8	112809	115821	129220	74953.7	11546.1	15.4043	119283	8736	7.32375	63304.4	64290	71677.3	93662.4	94591.7	98654.3	66423.9	4576.2	6.88938	95636.1	2654.77	2.77591	0.525853	0.000667772	3.17537	60115.5	60711.9	63319.4	0.148245	0.829019
RLQEEINEV	Inhibitor of nuclear factor kappa-B kinase-interacting protein OS=Homo sapiens OX=9606 GN=IKBIP PE=1 SV=1	9	IKBIP	88413.9	95050.4	101537	165830	163315	170569	95000.6	6561.92	6.90725	166571	3683.58	2.21141	88413.9	81300.7	84241.4	137684	133381	130223	84652	3574.29	4.22234	133763	3745.25	2.79992	0.66006	8.03345e-05	4.0951	88370.1	85607.8	83581.3	0.654362	0.184182
RLQEELEKL	Ribosome-binding protein 1 OS=Homo sapiens OX=9606 GN=RRBP1 PE=1 SV=5	9	RRBP1	208380	245664	257147	490540	540328	572812	237064	25495.5	10.7547	534560	41438.4	7.75187	208380	210127	213344	407282	441290	437320	210617	2517.89	1.19548	428631	18594.7	4.33817	1.02511	3.59915e-05	4.4438	261406	283234	280686	0.000789251	3.10278
RLQEELIAV	Ecotropic viral integration site 5 protein homolog OS=Homo sapiens OX=9606 GN=EVI5 PE=1 SV=3	9	EVI5	12192.5	18748.7	18157.6	24596.3	27259.5	32406.4	16366.3	3626.67	22.1594	28087.4	3970.31	14.1356	12192.5	16036.6	15064.6	20421.7	22263	24741	14431.2	1998.8	13.8505	22475.2	2167.49	9.64391	0.639144	0.00913466	2.03931	13107.3	14289.1	15879.6	0.99685	0.00137026
RLQGELQAV	Protein orai-3 OS=Homo sapiens OX=9606 GN=ORAI3 PE=1 SV=2	9	ORAI3	18629.1	26430.5	28414.1	33572.4	38810.2	43869.1	24491.2	5172.73	21.1208	38750.6	5148.59	13.2865	18629.1	22607.2	23573.9	27874.3	31696.6	33492.4	21603.4	2620.81	12.1315	31021.1	2869.31	9.24955	0.521991	0.0137231	1.86255	17890.6	20343.9	21496.5	0.41172	0.385398
RLSEAIVTV	Transmembrane protein 69 OS=Homo sapiens OX=9606 GN=TMEM69 PE=2 SV=1	9	TMEM69	21533.9	23392.8	27281	42048.1	51075.9	60827.3	24069.2	2932.63	12.1841	51317.1	9391.9	18.3017	21533.9	20008.9	22633.9	34911.5	41714.1	46439.3	21392.2	1318.24	6.16222	41021.6	5795.05	14.1268	0.939297	0.00462025	2.33533	22407.3	26773.4	29806.2	0.0961498	1.01705
RLSEFIPAVF	WASH complex subunit 5 OS=Homo sapiens OX=9606 GN=WASHC5 PE=1 SV=1	10	WASHC5	12903.9	18551.3	18455.4	20494.9	28852.3	35125.8	16636.9	3233.2	19.4339	28157.7	7340.15	26.068	12903.9	15867.8	15311.6	17016.4	23563.9	26817.2	14694.4	1575.38	10.7209	22465.8	4991.84	22.2197	0.612463	0.0618823	1.20843	10921.6	15124	17212.1	0.900252	0.0456359
RLWGEPVNL	Probable ubiquitin carboxyl-terminal hydrolase FAF-X OS=Homo sapiens OX=9606 GN=USP9X PE=1 SV=3	9	USP9X	48810	53315.1	54417.2	66909.4	84293.5	88967.2	52180.8	2970.73	5.69316	80056.7	11623.2	14.5188	48810	45602.7	45147.7	55553.1	68843.1	67923.1	46520.1	1996.09	4.2908	64106.4	7421.69	11.5771	0.462614	0.0166304	1.7791	35655.7	44185.7	43595.1	0.145826	0.836165
RLYPWGVVEV	Septin-2 OS=Homo sapiens OX=9606 GN=SEPT2 PE=1 SV=1	10	SEPT2	12748.4	20212.4	14229	15718.8	18521.8	22251.5	15729.9	3951.9	25.1235	18830.7	3277.32	17.4041	12748.4	17288.5	11805.2	13050.9	15126.9	16988.2	13947.4	2931.72	21.0199	15055.3	1969.63	13.0826	0.110282	0.615755	0.210592	8376.46	9708.89	10903.6	0.0807533	1.09284
RMDYPVFTV	Protein sel-1 homolog 3 OS=Homo sapiens OX=9606 GN=SEL1L3 PE=1 SV=2	9	SEL1L3	14999.5	18189.1	20248	25624.6	28766.2	32290.6	17812.2	2644.47	14.8464	28893.8	3334.82	11.5416	14999.5	15558	16798.9	21275.4	23493.6	24652.6	15785.5	921.025	5.83464	23140.6	1716.05	7.41577	0.551827	0.00282318	2.54926	13655.2	15078.9	15822.8	0.323259	0.490449
RMFGGPGTASRP	Vimentin OS=Homo sapiens OX=9606 GN=VIM PE=1 SV=4	12	VIM	289950	363059	355355	529476	580380	674050	336121	40170.5	11.9512	594635	73333.8	12.3326	289950	310540	294823	439610	474001	514612	298438	10760.3	3.60553	476074	37543.9	7.88614	0.673757	0.00140358	2.85276	282155	304228	330294	0.66454	0.177479
RMFGGPGTASRPSSS	Vimentin OS=Homo sapiens OX=9606 GN=VIM PE=1 SV=4	15	VIM	91190.3	116445	114854	143917	161694	191095	107496	14143.9	13.1575	165569	23826.5	14.3907	91190.3	99600.5	95289.4	119490	132057	145894	95360	4205.54	4.41017	132480	13206.8	9.96888	0.47432	0.00974319	2.0113	76692.5	84758.2	93639	0.131618	0.880686
RMLPHAPGV	Histone deacetylase 2 OS=Homo sapiens OX=9606 GN=HDAC2 PE=1 SV=2	9	HDAC2	67360.8	80481.5	76611.2	115361	127549	167382	74817.8	6741.67	9.01078	136764	27207.4	19.8937	67360.8	68839.3	63561.1	95780.8	104171	127790	66587.1	2722.87	4.08919	109247	16597.4	15.1925	0.714281	0.0117538	1.92982	61475.1	66859.9	82019.5	0.607691	0.216317
RPSGPSKAL	Coatomer subunit delta OS=Homo sapiens OX=9606 GN=ARCN1 PE=1 SV=1	9	ARCN1	297035	370807	343472	446112	470447	508895	337105	37295.5	11.0635	475151	31654.9	6.66207	297035	317167	284965	370395	384217	388522	299722	16268.6	5.42788	381045	9470.87	2.4855	0.346334	0.00170587	2.76805	237731	246603	249366	0.00532537	2.27365
RQAELAQWQK	Cytochrome c oxidase assembly factor 3 homolog, mitochondrial OS=Homo sapiens OX=9606 GN=COA3 PE=1 SV=1	10	COA3	10752.6	13777	15799.3	23129.4	25741.8	32260.7	13443	2539.89	18.8938	27044	4702.87	17.3897	10752.6	11784.1	13108.1	19203.8	21023.5	24629.9	11881.6	1180.74	9.93757	21619.1	2761.63	12.774	0.863575	0.00494255	2.30605	12325.6	13493.6	15808.2	0.180167	0.744324
RQIPYTMMK	Phosphate carrier protein, mitochondrial OS=Homo sapiens OX=9606 GN=SLC25A3 PE=1 SV=2	9	SLC25A3	38384.4	43248.7	46586.9	93070.2	102604	102802	42740	4124.84	9.651	99491.8	5562.14	5.59055	38384.4	36992.5	38651.2	77273.7	83797.1	78485.1	38009.4	890.658	2.34326	79852	3469.86	4.34536	1.07097	3.5242e-05	4.45294	49596.7	53783.6	50374.2	0.000668133	3.17514
RQPDSGISSI	Dolichyl-diphosphooligosaccharide--protein glycosyltransferase subunit 1 OS=Homo sapiens OX=9606 GN=RPN1 PE=1 SV=1	10	RPN1	23785.3	28452.6	30028.8	40671.9	42208.8	53592.3	27422.2	3246.81	11.8401	45491	7057.88	15.5149	23785.3	24336.8	24913.6	33768.8	34472.3	40915.7	24345.2	564.241	2.31767	36385.6	3938.91	10.8255	0.579729	0.00633597	2.19819	21673.9	22125.4	26261	0.543475	0.26482
RSDTPLIYK	Isoleucine--tRNA ligase, cytoplasmic OS=Homo sapiens OX=9606 GN=IARS PE=1 SV=2	9	IARS	56394.6	79888.8	79483.6	148190	163910	196670	71922.3	13448.9	18.6993	169590	24734.2	14.5847	56394.6	68332.4	65944.2	123038	133867	150150	63557.1	6316.77	9.93874	135685	13647.2	10.058	1.09414	0.00114669	2.94055	78969.8	85919.9	96371.2	0.0195394	1.70909
RSFPWQSLEAK	Putative protein FAM86C2P OS=Homo sapiens OX=9606 GN=FAM86C2P PE=5 SV=1;Putative protein N-methyltransferase FAM86B1 OS=Homo sapiens OX=9606 GN=FAM86B1 PE=2 SV=2	11	FAM86C2P	89917.4	108118	108365	157059	171619	175081	102133	10580	10.359	167920	9563.37	5.6952	89917.4	92477.7	89905.8	130402	140162	133668	90767	1481.59	1.63231	134744	4968.3	3.68721	0.569984	0.000124891	3.90347	83696.3	89960.6	85792.2	0.102463	0.989431
RTFSWASVTSK	Ras GTPase-activating protein-binding protein 1 OS=Homo sapiens OX=9606 GN=G3BP1 PE=1 SV=1	11	G3BP1	49584.7	68458.9	63396.8	104215	109861	126621	60480.1	9769.28	16.1529	113566	11653.3	10.2613	49584.7	58555.8	52597.7	86526.9	89724.7	96670.3	53579.4	4565.43	8.52087	90974	5185.83	5.70035	0.763775	0.000721307	3.14188	55535.6	57588.1	62046	0.214309	0.668959
RTGPPMGSRF	Eukaryotic translation initiation factor 4H OS=Homo sapiens OX=9606 GN=EIF4H PE=1 SV=5	10	EIF4H	1.50432e+06	1.64886e+06	1.74712e+06	2.19714e+06	2.24606e+06	2.50298e+06	1.63343e+06	122132	7.477	2.31539e+06	164289	7.09551	1.50432e+06	1.41034e+06	1.44951e+06	1.82423e+06	1.83437e+06	1.91093e+06	1.45472e+06	47207.4	3.24511	1.85651e+06	47403.4	2.55336	0.351848	0.000482326	3.31666	1.17085e+06	1.17736e+06	1.2265e+06	0.00125342	2.9019
RTIAPIIGR	Cell division cycle 5-like protein OS=Homo sapiens OX=9606 GN=CDC5L PE=1 SV=2	9	CDC5L	290623	342604	353060	459322	498639	587292	328762	33440.8	10.1717	515084	65550.8	12.7262	290623	293044	292919	381363	407243	448375	292195	1363.26	0.466557	412327	33794.2	8.19597	0.496855	0.00354152	2.45081	244770	261381	287781	0.0930933	1.03108
RTNWPNTGK	RAD50-interacting protein 1 OS=Homo sapiens OX=9606 GN=RINT1 PE=1 SV=1	9	RINT1	550546	630548	652284	1.24661e+06	1.31655e+06	1.29167e+06	611126	53577.9	8.76708	1.28494e+06	35449.6	2.75885	550546	539335	541173	1.03503e+06	1.07523e+06	986139	543684	6012.59	1.1059	1.03213e+06	44617.7	4.32286	0.924789	4.7221e-05	4.32586	664313	690118	632935	0.00215688	2.66617
RTQNVLGEK	40S ribosomal protein S3 OS=Homo sapiens OX=9606 GN=RPS3 PE=1 SV=2	9	RPS3	3.7876e+06	4.3466e+06	4.52693e+06	6.66285e+06	7.23077e+06	7.0757e+06	4.22038e+06	385489	9.134	6.98978e+06	293549	4.19969	3.7876e+06	3.71784e+06	3.7558e+06	5.53199e+06	5.90543e+06	5.40203e+06	3.75375e+06	34925.5	0.930416	5.61315e+06	261327	4.65563	0.580479	0.000257853	3.58863	3.5506e+06	3.79029e+06	3.46719e+06	0.201448	0.695836
RTSGSVYITLK	Signal recognition particle 14 kDa protein OS=Homo sapiens OX=9606 GN=SRP14 PE=1 SV=2	11	SRP14	20538.8	30212.9	27593.9	40226.6	48639.6	53575	26115.2	5003.73	19.1602	47480.4	6749.31	14.2149	20538.8	25842.4	22893.5	33399	39724.4	40902.5	23091.6	2657.37	11.508	38008.6	4035.24	10.6167	0.718961	0.00589561	2.22947	21436.5	25496.3	26252.5	0.57574	0.239773
RTSSISFEI	GTP-binding protein 2 OS=Homo sapiens OX=9606 GN=GTPBP2 PE=1 SV=1	9	GTPBP2	34825.6	46544.7	47315.2	73286.7	77943.6	102262	42895.1	6999.08	16.3167	84497.3	15559.5	18.4142	34825.6	39811.7	39255.4	60848	63657.2	78072.8	37964.2	2732.37	7.19721	67526	9241.16	13.6853	0.830802	0.00603272	2.21949	39054.2	40857.1	50109.5	0.227044	0.643891
RTYSLGSALRP	Vimentin OS=Homo sapiens OX=9606 GN=VIM PE=1 SV=4	11	VIM	17905.1	19121.7	20154.2	33384.7	39509.8	36031.3	19060.3	1125.79	5.90643	36308.6	3071.95	8.46068	17905.1	16355.6	16721.1	27718.4	32267.9	27508.5	16994	809.984	4.76631	29164.9	2689.3	9.22102	0.779214	0.00168602	2.77314	17790.5	20710.6	17655.8	0.192175	0.716304
RTYVGSMPGR	Lon protease homolog 2, peroxisomal OS=Homo sapiens OX=9606 GN=LONP2 PE=1 SV=1	10	LONP2	54446.8	67639.8	71147.7	118812	120757	138606	64411.4	8806.06	13.6716	126058	10910.3	8.65499	54446.8	57855.3	59028.3	98646.3	98623.1	105821	57110.1	2379.89	4.1672	101030	4148.86	4.10657	0.822966	9.1348e-05	4.0393	63314.3	63299.3	67919	0.0199317	1.70046
RVA[S]PTSGVK	Insulin receptor substrate 2 OS=Homo sapiens OX=9606 GN=IRS2 PE=1 SV=2	10	IRS2	536205	656356	684813	1.0894e+06	1.17197e+06	1.29287e+06	625791	78877.9	12.6045	1.18475e+06	102338	8.63793	536205	561410	568161	904497	957155	987058	555259	16842.4	3.03326	949570	41799.9	4.40198	0.774115	0.000110516	3.95658	580534	614332	633525	0.0413959	1.38304
RVFVVGVGMTK	Non-specific lipid-transfer protein OS=Homo sapiens OX=9606 GN=SCP2 PE=1 SV=2	11	SCP2	32063.1	40320.9	37784.6	59111.4	70452.5	87255.4	36722.9	4230.05	11.5188	72273.1	14160	19.5924	32063.1	34488.2	31348.3	49078.7	57539.1	66616.2	32633.2	1645.76	5.0432	57744.7	8770.57	15.1885	0.823346	0.00819571	2.08641	31500.2	36930.4	42756.3	0.260969	0.583411
RVHVQMEPV	Monocarboxylate transporter 7 OS=Homo sapiens OX=9606 GN=SLC16A6 PE=1 SV=2	9	SLC16A6	9177.96	12235.6	12010.8	19183.3	21982.9	27145.3	11141.5	1704.15	15.2956	22770.5	4039.02	17.7379	9177.96	10465.6	9964.86	15927.4	17953.6	20724.4	9869.49	649.119	6.57702	18201.8	2408.12	13.2301	0.883035	0.00443208	2.35339	10222.7	11523.2	13301.6	0.134332	0.87182
RVIDYILDL	DNA-binding protein inhibitor ID-3 OS=Homo sapiens OX=9606 GN=ID3 PE=1 SV=2	9	ID3	28205.9	35449	32884.2	60509	55877.6	62119.6	32179.7	3672.6	11.4128	59502	3240.54	5.4461	28205.9	30321.1	27282.6	50239	45635.6	47425.9	28603.2	1557.72	5.44595	47766.9	2320.54	4.85805	0.739833	0.00028787	3.5408	32244.9	29290.4	30439.4	0.173964	0.759542
RVIGTLEEV	Ran GTPase-activating protein 1 OS=Homo sapiens OX=9606 GN=RANGAP1 PE=1 SV=1	9	RANGAP1	431536	503637	497817	654834	644481	740018	477663	40053.3	8.38527	679778	52425.9	7.71221	431536	430783	413018	543691	526353	564976	425112	10480.7	2.4654	545007	19345	3.5495	0.358431	0.000702607	3.15329	348958	337830	362619	0.00130645	2.88391
RVLPPSALQSV	Aurora kinase B OS=Homo sapiens OX=9606 GN=AURKB PE=1 SV=3	11	AURKB	35724.2	43479.3	42470.9	48170.5	47773.1	56761.1	40558.1	4216.54	10.3963	50901.6	5078.39	9.97689	35724.2	37189.7	35236.3	39994.7	39016.7	43334.9	36050.1	1016.66	2.82014	40782.1	2264.26	5.5521	0.177932	0.0298732	1.52472	25669.8	25042.1	27813.7	0.000646669	3.18932
RVMEYINRL	Clathrin heavy chain 1 OS=Homo sapiens OX=9606 GN=CLTC PE=1 SV=5	9	CLTC	110524	121721	123487	153895	157013	183846	118577	7030.28	5.92886	164918	16465.9	9.98427	110524	104113	102452	127775	128234	140359	105696	4262.29	4.03258	132123	7136.72	5.40159	0.321953	0.00530621	2.27522	82010	82304.4	90086.9	0.00443782	2.35283
RVPPPPQSV	SHC-transforming protein 1 OS=Homo sapiens OX=9606 GN=SHC1 PE=1 SV=4	9	SHC1	43285.1	67804.2	74840.3	84884.1	92660.7	102019	61976.5	16565.1	26.7281	93188.1	8579.85	9.20703	43285.1	57995.9	62091.8	70477	75676.7	77888	54457.6	9890.03	18.161	74680.6	3804.57	5.09446	0.455599	0.0297791	1.52609	45234.4	48571.6	49990.9	0.329436	0.482229
RVQEAVESMVK	Protein FAM136A OS=Homo sapiens OX=9606 GN=FAM136A PE=1 SV=1	11	FAM136A	1.96972e+06	2.31458e+06	2.35998e+06	3.4636e+06	3.84939e+06	3.65762e+06	2.21476e+06	213421	9.63632	3.65687e+06	192896	5.27489	1.96972e+06	1.97977e+06	1.95797e+06	2.87573e+06	3.14382e+06	2.79246e+06	1.96915e+06	10907.1	0.553901	2.93734e+06	183606	6.25076	0.576935	0.000802842	3.09537	1.84574e+06	2.0178e+06	1.79229e+06	0.286911	0.542253
RVVDLITNL	E3 ubiquitin-protein ligase HUWE1 OS=Homo sapiens OX=9606 GN=HUWE1 PE=1 SV=3	9	HUWE1	108142	136041	133877	175672	200290	237230	126020	15520.4	12.3158	204397	30983.6	15.1585	108142	116361	111072	145856	163579	181116	111859	4165.67	3.72405	163517	17630	10.7818	0.547761	0.00782175	2.1067	93614.9	104990	116246	0.377189	0.423441
SAAFPGASL	DAZ-associated protein 2 OS=Homo sapiens OX=9606 GN=DAZAP2 PE=1 SV=1	9	DAZAP2	187782	261558	242910	381824	396161	476298	230750	38361.8	16.6248	418094	50912.8	12.1773	187782	223722	201532	317018	323548	363635	204346	18134.5	8.8744	334734	25241.3	7.54072	0.712003	0.00190526	2.72004	203472	207663	233392	0.496215	0.30433
SAFGVIIEK	Putative mitochondrial import inner membrane translocase subunit Tim23B OS=Homo sapiens OX=9606 GN=TIMM23B PE=5 SV=2	9	TIMM23B	172130	213028	217800	320967	349490	365512	200986	25103.8	12.4903	345323	22563.1	6.53391	172130	182212	180699	266490	285431	279055	178347	5437.33	3.04873	276992	9637.52	3.47935	0.635158	0.000102672	3.98855	171042	183199	179106	0.911163	0.0404038
SAIDSVNATSK	Probable 28S rRNA (cytosine(4447)-C(5))-methyltransferase OS=Homo sapiens OX=9606 GN=NOP2 PE=1 SV=2	11	NOP2	36151.8	40973.5	42476.8	99075.3	111315	108542	39867.4	3304.42	8.28854	106311	6417.6	6.03665	36151.8	35046.5	35241.2	82259.6	90911.8	82867.5	35479.8	590.02	1.66297	85346.3	4829.41	5.65861	1.26633	5.91546e-05	4.22801	52796.8	58350	53187	0.000449424	3.34734
SALHIAIEK	Transient receptor potential cation channel subfamily V member 2 OS=Homo sapiens OX=9606 GN=TRPV2 PE=1 SV=1	9	TRPV2	627093	836141	788837	1.2742e+06	1.40569e+06	1.46214e+06	750691	109620	14.6026	1.38068e+06	96431.1	6.98434	627093	715188	654465	1.05794e+06	1.14803e+06	1.11629e+06	665582	45087.2	6.7741	1.10742e+06	45698.4	4.12656	0.734513	0.000283662	3.5472	679017	736844	716468	0.21928	0.659001
SAPEAEQGGAE	Nuclease-sensitive element-binding protein 1 OS=Homo sapiens OX=9606 GN=YBX1 PE=1 SV=3	11	YBX1	9615.69	10851.6	13189.4	19175.2	29332.9	42339.1	11218.9	1814.96	16.1777	30282.4	11611.1	38.3427	9615.69	9281.85	10942.7	15920.7	23956.4	32324.3	9946.75	878.528	8.83232	24067.1	8202.37	34.0812	1.27477	0.0413584	1.38344	10218.4	15375.9	20746.7	0.148827	0.827317
SAQGSDVSL	HLA class I histocompatibility antigen, A-2 alpha chain OS=Homo sapiens OX=9606 GN=HLA-A PE=1 SV=1;HLA class I histocompatibility antigen, B-7 alpha chain OS=Homo sapiens OX=9606 GN=HLA-B PE=1 SV=3;HLA class I histocompatibility antigen, A-80 alpha chain OS=Homo sapiens OX=9606 GN=HLA-A PE=1 SV=1;HLA class I histocompatibility antigen, B-44 alpha chain OS=Homo sapiens OX=9606 GN=HLA-B PE=1 SV=1	9	HLA-A	46085.8	72773.4	57433.3	106278	115419	136590	58764.2	13393.5	22.792	119429	15548.6	13.0191	46085.8	62246.3	47650	88240	94263.5	104281	51994	8913.1	17.1426	95594.9	8103.01	8.4764	0.878588	0.00330356	2.48102	56635.2	60501.2	66930.9	0.191208	0.718494
SAQSFFENK	ATP-dependent zinc metalloprotease YME1L1 OS=Homo sapiens OX=9606 GN=YME1L1 PE=1 SV=2	9	YME1L1	101891	117167	125670	173561	172847	190683	114909	12049.4	10.486	179030	10098.1	5.64044	101891	100218	104263	144103	141165	145580	102124	2032.83	1.99055	143616	2247.14	1.56469	0.491896	1.87411e-05	4.72721	92490	90604.2	93437.5	0.00229851	2.63855
SEAEPGGGSL	Eukaryotic peptide chain release factor GTP-binding subunit ERF3A OS=Homo sapiens OX=9606 GN=GSPT1 PE=1 SV=1	10	GSPT1	60657.4	84339	74421.5	119341	161193	234823	73139.3	11892.8	16.2604	171786	58465.1	34.0338	60657.4	72138.8	61744.4	99085.6	131648	179278	64846.9	6338.36	9.77435	136671	40331.6	29.5101	1.07559	0.0381368	1.41866	63596.2	84495.6	115066	0.211345	0.675008
SEAETVMQL	Neuron navigator 2 OS=Homo sapiens OX=9606 GN=NAV2 PE=1 SV=3	9	NAV2	38203.7	45218.6	47286.1	70784.6	77994.5	84980.4	43569.5	4760.48	10.9262	77919.8	7098.19	9.10961	38203.7	38677.4	39231.3	58770.6	63698.7	64879.3	38704.1	514.319	1.32885	62449.5	3240.28	5.18864	0.690203	0.000232987	3.63267	37720.8	40883.8	41641.6	0.327698	0.484527
SEAFSVASA	Dolichyl-diphosphooligosaccharide--protein glycosyltransferase subunit 2 OS=Homo sapiens OX=9606 GN=RPN2 PE=1 SV=3	9	RPN2	37774.3	45813.7	46978.9	75164.9	89886.7	108760	43522.3	5011.9	11.5157	91270.6	16840.4	18.4511	37774.3	39186.4	38976.4	62407.4	73411.1	83034.4	38645.7	761.951	1.97163	72951	10321.2	14.1481	0.916619	0.00456039	2.341	40055	47117.6	53294	0.100904	0.996093
SEAPPTNQA	Melanoma-associated antigen D1 OS=Homo sapiens OX=9606 GN=MAGED1 PE=1 SV=3	9	MAGED1	90216.9	128117	118135	281921	284861	392899	112156	19644.6	17.5154	319894	63241.5	19.7695	90216.9	109584	98011.9	234072	232648	299963	99270.9	9744.64	9.81621	255561	38460.1	15.0493	1.36423	0.00241268	2.6175	150235	149321	192526	0.0134095	1.87259
SEAPSQPSL	DNA-binding protein SMUBP-2 OS=Homo sapiens OX=9606 GN=IGHMBP2 PE=1 SV=3	9	IGHMBP2	36923.8	41638.4	36656.4	56352.6	63130.9	77488.5	38406.2	2802.37	7.29665	65657.3	10792.1	16.437	36923.8	35615.2	30412.3	46788	51559.5	59159.6	34317.1	3444.36	10.0369	52502.4	6239.42	11.8841	0.613455	0.0115153	1.93873	30030	33092.5	37970.4	0.848952	0.0711167
SEDEPTRSL	Transportin-1 OS=Homo sapiens OX=9606 GN=TNPO1 PE=1 SV=2	9	TNPO1	159851	184029	190916	303023	311405	315255	178265	16314.5	9.15184	309894	6254.6	2.0183	159851	157408	158395	251592	254327	240685	158551	1229.21	0.775278	248868	7217.22	2.90002	0.650432	2.83685e-05	4.54716	161479	163235	154479	0.691711	0.160075
SEDGDAHVLL	Proline-, glutamic acid- and leucine-rich protein 1 OS=Homo sapiens OX=9606 GN=PELP1 PE=1 SV=2	10	PELP1	36475	40788	45166.1	63955.5	71743.9	75569.2	40809.7	4345.62	10.6485	70422.9	5918.44	8.40414	36475	34887.8	37472.5	53100.6	58593.8	57694.2	36278.4	1303.52	3.59311	56462.9	2946.33	5.21818	0.638191	0.0004093	3.38796	34081.6	37607.3	37029.9	0.978064	0.00963284
SEDPDQQYL	Vacuolar protein sorting-associated protein 35 OS=Homo sapiens OX=9606 GN=VPS35 PE=1 SV=2	9	VPS35	40302.7	48819.8	51986.7	74556.1	78714.5	92888.2	47036.4	6042.74	12.8469	82052.9	9611.18	11.7134	40302.7	41757.7	43131.2	61902	64286.7	70916.6	41730.5	1414.47	3.38954	65701.8	4670.92	7.10928	0.654829	0.00104709	2.98002	39730.6	41261.2	45516.5	0.829856	0.0809972
SEDPTYTVL	Protein FAM43A OS=Homo sapiens OX=9606 GN=FAM43A PE=2 SV=2	9	FAM43A	13115.4	14159.6	17677.9	27231.1	27520.9	33302.6	14984.3	2390.43	15.9529	29351.6	3424.79	11.6682	13115.4	12111.3	14666.6	22609.3	22476.6	25425.3	13297.8	1287.38	9.68114	23503.7	1665.46	7.08595	0.821702	0.00110038	2.95846	14511.3	14426.2	16318.7	0.13793	0.860341
SEENITIKL	DNA mismatch repair protein Msh2 OS=Homo sapiens OX=9606 GN=MSH2 PE=1 SV=1	9	MSH2	83900.7	101584	105034	144339	137540	142264	96839.5	11337.3	11.7073	141381	3484.53	2.46464	83900.7	86889.3	87142	119841	112330	108613	85977.3	1802.87	2.09692	113594	5719.59	5.03509	0.401865	0.00133887	2.87326	76917.4	72096.7	69711.3	0.0052085	2.28329
SEEPAGQIL	Serine/arginine repetitive matrix protein 2 OS=Homo sapiens OX=9606 GN=SRRM2 PE=1 SV=2	9	SRRM2	7612.1	8657.17	6780.45	13124.8	9793.53	13404.7	7683.24	940.38	12.2394	12107.7	2008.99	16.5927	7612.1	7404.85	5625.46	10897.1	7998.45	10234	6880.8	1092.09	15.8715	9709.87	1518.76	15.6414	0.496875	0.0588322	1.23038	6994.12	5133.65	6568.51	0.48555	0.313766
SEEPGAPLP	Smoothelin OS=Homo sapiens OX=9606 GN=SMTN PE=1 SV=7	9	SMTN	55775.7	77321.6	73853.8	113963	121387	146877	68983.7	11569.1	16.7708	127409	17263.9	13.55	55775.7	66136.5	61273.4	94620.2	99138	112135	61061.9	5183.66	8.4892	101965	9093.27	8.91807	0.739723	0.00248596	2.60451	60730.2	63629.8	71972	0.385942	0.413478
SEEPPGTEL	Selenocysteine insertion sequence-binding protein 2 OS=Homo sapiens OX=9606 GN=SECISBP2 PE=1 SV=2	9	SECISBP2	36772.8	57471.8	51081.6	80310.7	90911.5	118624	48442.1	10599	21.8797	96615.4	19783.3	20.4764	36772.8	49158.2	42380.2	66679.8	74248.1	90565	42770.4	6201.9	14.5005	77164.3	12206.7	15.8191	0.851321	0.0121484	1.91548	42797.2	47654.8	58127.4	0.306564	0.513478
SEERPPAQAL	Microtubule-associated protein 4 OS=Homo sapiens OX=9606 GN=MAP4 PE=1 SV=3	10	MAP4	20943.8	21457.8	24016.1	31105.4	27094.3	27930.6	22139.2	1645.64	7.43314	28710.1	2116.11	7.3706	20943.8	18353.8	19925.2	25826	22128.2	21324	19740.9	1304.79	6.60959	23092.7	2401.02	10.3973	0.22625	0.10083	0.99641	16575.9	14202.5	13686.4	0.0134815	1.87026
SEFDTEREQL	Cortactin-binding protein 2 OS=Homo sapiens OX=9606 GN=CTTNBP2 PE=1 SV=1	10	CTTNBP2	48150.9	51396.5	57321.5	76286.3	85542.9	92272.7	52289.6	4650.08	8.89294	84700.6	8026.43	9.47623	48150.9	43961.6	47557.2	63338.5	69863.5	70446.7	46556.6	2266.8	4.86891	67882.9	3946.38	5.81351	0.544063	0.00125308	2.90202	40652.6	44840.6	45214.9	0.202625	0.693307
SEFKGDLETL	Cold shock domain-containing protein E1 OS=Homo sapiens OX=9606 GN=CSDE1 PE=1 SV=2	10	CSDE1	59800	60569.5	72174.9	105833	113348	114998	64181.5	6933.21	10.8025	111393	4884.98	4.38534	59800	51807.8	59880.5	87870.7	92572.5	87796.4	57162.8	4637.73	8.11321	89413.2	2736.28	3.06026	0.645413	0.000487527	3.312	56398.2	59415.9	56350.5	0.941027	0.0263977
SEFSGDVDSL	Cold shock domain-containing protein E1 OS=Homo sapiens OX=9606 GN=CSDE1 PE=1 SV=2	10	CSDE1	35576.4	42769.6	42763.6	55583.8	57167.2	73880.8	40369.9	4151.29	10.2831	62210.6	10137.7	16.2957	35576.4	36582.7	35479.2	46149.8	46688.9	56405.2	35879.4	611.005	1.70294	49748	5771.64	11.6018	0.47148	0.0143909	1.84191	29620.3	29966.4	36202.6	0.14253	0.846093
SEHGINIDL	Protein SON OS=Homo sapiens OX=9606 GN=SON PE=1 SV=4	9	SON	74068.2	93841.8	99114.1	138060	170576	187627	89008	13204.1	14.8348	165421	25182.4	15.2233	74068.2	80267	82230.9	114627	139311	143246	78855.3	4260.51	5.40295	132395	15512.3	11.7167	0.747564	0.00449389	2.34738	73571.3	89414	91939.6	0.383117	0.416669
SEHSMDTLL	Copper transport protein ATOX1 OS=Homo sapiens OX=9606 GN=ATOX1 PE=1 SV=1	9	ATOX1	56124.8	78025.4	74519.6	114889	138889	154977	69556.6	11763.6	16.9123	136252	20173.8	14.8063	56124.8	66738.5	61825.8	95389.1	113432	118319	61563	5311.74	8.62814	109047	12077.6	11.0756	0.82481	0.00337422	2.47183	61223.7	72804.1	75940.8	0.195343	0.709201
SEIDMSVKA	Sodium-dependent phosphate transporter 1 OS=Homo sapiens OX=9606 GN=SLC20A1 PE=1 SV=1	9	SLC20A1	147030	188619	191160	414884	445770	460504	175603	24777.5	14.1099	440386	23281.6	5.28664	147030	161334	158598	344467	364064	351577	155654	7592.67	4.87791	353369	9920.25	2.80733	1.18283	1.05314e-05	4.97751	221090	233667	225653	0.000240356	3.61915
SEIDTNQNSL	Disabled homolog 2 OS=Homo sapiens OX=9606 GN=DAB2 PE=1 SV=3	10	DAB2	82320.7	107027	108663	159252	162965	207074	99336.8	14759	14.8575	176430	26603.1	15.0785	82320.7	91544.8	90152.9	132223	133095	158093	88006.1	4972.64	5.65034	141137	14691	10.4091	0.681419	0.00404464	2.39312	84864.6	85424.4	101469	0.696616	0.157007
SEIEDVNTL	FK506-binding protein 15 OS=Homo sapiens OX=9606 GN=FKBP15 PE=1 SV=2	9	FKBP15	148412	174141	173342	249965	308044	341699	165298	14629.4	8.85029	299903	46405.4	15.4735	148412	148950	143814	207540	251582	260874	147059	2822.58	1.91935	239998	28491.5	11.8715	0.706631	0.00492034	2.30801	133205	161473	167437	0.549186	0.26028
SEIEGANQL	Magnesium-dependent phosphatase 1 OS=Homo sapiens OX=9606 GN=MDP1 PE=1 SV=1	9	MDP1	18668.8	23234.1	22974.3	36815.6	45332.9	46310.9	21625.7	2564.11	11.8568	42819.8	5222.73	12.197	18668.8	19873.2	19060.8	30567	37023.7	35356.6	19200.9	614.299	3.19932	34315.8	3351.83	9.76762	0.837698	0.00154379	2.81141	19618.9	23763	22693	0.094082	1.02649
SEIEGIQSL	Rho guanine nucleotide exchange factor 18 OS=Homo sapiens OX=9606 GN=ARHGEF18 PE=1 SV=4	9	ARHGEF18	8623.47	9346.25	11772.8	17777.6	18462.7	25143.5	9914.16	1649.67	16.6395	20461.2	4069.38	19.8883	8623.47	7994.26	9767.37	14760.2	15078.6	19196.1	8795.03	898.921	10.2208	16345	2474.26	15.1378	0.894086	0.00766519	2.11548	9473.58	9677.91	12320.6	0.182799	0.738025
SEIETNTEL	Zinc finger protein 318 OS=Homo sapiens OX=9606 GN=ZNF318 PE=1 SV=2	9	ZNF318	47147	57507.5	62226.7	89747.5	92587.7	107601	55627.1	7713.68	13.8668	96645.4	9593.47	9.92646	47147	49188.7	51626.9	74515	75617.1	82149.2	49320.9	2242.85	4.54746	77427.1	4126.43	5.32944	0.650641	0.000489038	3.31066	47826	48533.4	52725.9	0.86092	0.0650372
SEILDGNQL	Cold shock domain-containing protein E1 OS=Homo sapiens OX=9606 GN=CSDE1 PE=1 SV=2	9	CSDE1	107119	136089	154926	186001	194824	226238	132711	24081.6	18.1458	202354	21148.6	10.4513	107119	116403	128535	154432	159114	172724	117352	10739.6	9.15158	162090	9501.98	5.86216	0.465947	0.0056781	2.2458	99119.2	102125	110859	0.135182	0.869081
SEIQGEVL	BAG family molecular chaperone regulator 5 OS=Homo sapiens OX=9606 GN=BAG5 PE=1 SV=1	8	BAG5	22891.2	29406.3	27211.8	50449.8	53706.7	82323.1	26503.1	3314.87	12.5075	62159.8	17537.7	28.2138	22891.2	25152.5	22576.5	41887.1	43862.6	62850.6	23540	1405.24	5.96959	49533.4	11575.2	23.3684	1.07329	0.0181292	1.74162	26884.4	28152.4	40339.4	0.131698	0.880422
SEIQNNISL	Protein TANC2 OS=Homo sapiens OX=9606 GN=TANC2 PE=1 SV=3	9	TANC2	1753.53	3194.43	3636.71	4267.16	5442.23	7612.87	2861.56	984.735	34.4125	5774.09	1697.36	29.3962	1753.53	2732.34	3017.23	3542.91	4444.71	5812.14	2501.03	662.844	26.5029	4599.92	1142.55	24.8384	0.879086	0.0512583	1.29024	2273.95	2852.76	3730.41	0.473284	0.324878
SEISSATKL	Transcriptional regulator ATRX OS=Homo sapiens OX=9606 GN=ATRX PE=1 SV=5	9	ATRX	94564.8	105481	120261	153122	169150	183936	106769	12896.5	12.0789	168736	15411.1	9.13324	94564.8	90222.4	99775.7	127134	138146	140428	94854.3	4783.22	5.04271	135236	7109.17	5.25686	0.511695	0.00122614	2.91146	81598.3	88666.6	90131.3	0.102413	0.989645
SEITDPESFL	E3 ubiquitin-protein ligase UBR4 OS=Homo sapiens OX=9606 GN=UBR4 PE=1 SV=1	10	UBR4	3511.7	4502.74	5560.62	7895.23	9145.35	10969.1	4525.02	1024.64	22.644	9336.57	1545.84	16.5568	3511.7	3851.39	4613.42	6555.2	7469.08	8374.5	3992.17	564.19	14.1324	7466.26	909.653	12.1835	0.903214	0.00492334	2.30774	4207.33	4793.89	5375.02	0.163114	0.78751
SELPENTSL	SAM and SH3 domain-containing protein 1 OS=Homo sapiens OX=9606 GN=SASH1 PE=1 SV=3	9	SASH1	28710.3	32871.8	36502.4	54884.1	52724.9	66795.4	32694.8	3899.03	11.9255	58134.8	7577.59	13.0345	28710.3	28116.7	30284.5	45568.9	43060.9	50995.8	29037.2	1120.27	3.85804	46541.8	4055.94	8.71462	0.680627	0.00196658	2.70629	29247.5	27637.8	32730.7	0.63677	0.196018
SENEYIMKA	Exportin-2 OS=Homo sapiens OX=9606 GN=CSE1L PE=1 SV=3	9	CSE1L	76298.5	85599.8	91137.5	186201	193076	199049	84345.3	7498.6	8.89037	192776	6429.31	3.33513	76298.5	73217.2	75612.9	154598	157687	151967	75042.9	1617.79	2.15582	154750	2862.97	1.85006	1.04416	1.92411e-06	5.71577	99225.9	101208	97537	6.73778e-05	4.17148
SENPGEISL	Sorting nexin-18 OS=Homo sapiens OX=9606 GN=SNX18 PE=1 SV=2	9	SNX18	69355	88637.1	91134.5	127467	148827	195218	83042.2	11919.1	14.353	157171	34637.7	22.0382	69355	75815.2	75610.5	105833	121548	149042	73593.5	3672.13	4.98974	125474	21870.5	17.4303	0.769739	0.0154501	1.81107	67926.6	78013.5	95659.6	0.454003	0.342941
SEPPSEISL	Coatomer subunit beta OS=Homo sapiens OX=9606 GN=COPB1 PE=1 SV=3	9	COPB1	18384.8	20380.8	21010.3	30476.1	43350.4	46448	19925.3	1370.72	6.87929	40091.5	8469.99	21.1266	18384.8	17432.6	17431.4	25303.5	35404.6	35461.3	17749.6	550.127	3.09938	32056.5	5848.3	18.2438	0.85283	0.0134933	1.86988	16240.6	22723.8	22760.2	0.266612	0.57412
SEQTRVNAA	60S ribosomal protein L27a OS=Homo sapiens OX=9606 GN=RPL27A PE=1 SV=2	9	RPL27A	25016.9	27753.6	30160.5	45776.8	44654.2	47382.8	27643.7	2573.56	9.30978	45938	1371.43	2.98539	25016.9	23738.8	25022.9	38007.2	36469.5	36175	24592.9	739.636	3.00752	36883.9	983.92	2.66761	0.584751	6.55929e-05	4.18314	24394.2	23407.2	23218.2	0.176801	0.752516
SESLPVRTL	Fibronectin type III domain-containing protein 3B OS=Homo sapiens OX=9606 GN=FNDC3B PE=1 SV=2	9	FNDC3B	77552.4	77739.3	94924.3	112717	123845	128604	83405.3	9976.17	11.9611	121722	8153.57	6.69853	77552.4	66493.8	78754.7	93585.6	101145	98184	74267	6758.57	9.10037	97638.2	3809.23	3.90137	0.394726	0.00643721	2.1913	60066.1	64918.1	63017.5	0.0490395	1.30945
SESPIVVVL	Signal peptidase complex catalytic subunit SEC11C OS=Homo sapiens OX=9606 GN=SEC11C PE=1 SV=3	9	SEC11C	289337	347959	377752	518463	618920	716011	338349	44983.8	13.2951	617798	98778.7	15.9888	289337	297624	313405	430466	505476	546647	300122	12226.7	4.07391	494197	58906.1	11.9196	0.719536	0.005033	2.29817	276287	324430	350855	0.498195	0.3026
SESSTILVV	Sperm protein associated with the nucleus on the X chromosome B1 OS=Homo sapiens OX=9606 GN=SPANXB1 PE=2 SV=2	9	SPANXB1	11593.7	17901.5	14813.3	19564.5	26802.6	34367.9	14769.5	3154.12	21.3557	26911.7	7402.29	27.5059	11593.7	15311.9	12290	16243.9	21889.9	26238.6	13065.2	1976.61	15.1288	21457.5	5011.35	23.3548	0.71575	0.0541911	1.26607	10425.9	14049.6	16840.8	0.761959	0.118068
SETEPEPVTL	Homocysteine-responsive endoplasmic reticulum-resident ubiquitin-like domain member 1 protein OS=Homo sapiens OX=9606 GN=HERPUD1 PE=1 SV=1	10	HERPUD1	23065.8	28560.8	24980.8	35175.5	43475.5	50380.6	25535.8	2789.22	10.9228	43010.5	7613.2	17.7008	23065.8	24429.3	20725.5	29205.3	35506.8	38463.7	22740.2	1873.22	8.23749	34391.9	4728.81	13.7498	0.596827	0.0165693	1.7807	18744.9	22789.4	24687.2	0.762448	0.11779
SETINTELL	DNA-dependent protein kinase catalytic subunit OS=Homo sapiens OX=9606 GN=PRKDC PE=1 SV=3	9	PRKDC	11398.7	13814.2	13986.3	15931.1	20827.6	21753.9	13066.4	1446.83	11.0729	19504.2	3128.85	16.0419	11398.7	11815.9	11603.9	13227.2	17010	16608.3	11606.1	208.59	1.79724	15615.2	2077.78	13.3062	0.428059	0.0292356	1.53409	8489.62	10917.6	10659.7	0.111909	0.951135
SEVDGGITL	Two pore calcium channel protein 1 OS=Homo sapiens OX=9606 GN=TPCN1 PE=1 SV=3	9	TPCN1	17046.5	21514.6	22872.5	39696.9	40690	51984.1	20477.8	3048.25	14.8856	44123.7	6825.4	15.4688	17046.5	18402.4	18976.4	32959.3	33231.8	39687.9	18141.7	991.003	5.46256	35293	3808.5	10.7911	0.960071	0.00164994	2.78253	21154.3	21329.2	25472.9	0.0414793	1.38217
SEVDINTTL	Exportin-4 OS=Homo sapiens OX=9606 GN=XPO4 PE=1 SV=2	9	XPO4	33484	39974.1	41795.6	62624	61088.6	72226.3	38417.9	4368.82	11.3718	65313	6036.14	9.24186	33484	34191.6	34676	51995	49891.6	55142	34117.2	599.461	1.75706	52342.9	2642.47	5.04838	0.617494	0.000310288	3.50823	33372	32022	35391.9	0.641693	0.192673
SEVMGEPHL	Proteasome maturation protein OS=Homo sapiens OX=9606 GN=POMP PE=1 SV=1	9	POMP	1.3461e+06	1.54732e+06	1.76673e+06	2.54677e+06	2.692e+06	2.89334e+06	1.55339e+06	210380	13.5434	2.71071e+06	174039	6.42044	1.3461e+06	1.32349e+06	1.46578e+06	2.11452e+06	2.19858e+06	2.20896e+06	1.37846e+06	76466.4	5.54723	2.17402e+06	51788.2	2.38214	0.657307	0.000117526	3.92986	1.35716e+06	1.41112e+06	1.41778e+06	0.743354	0.128804
SEVQGMVEL	Ubiquitin-like modifier-activating enzyme 1 OS=Homo sapiens OX=9606 GN=UBA1 PE=1 SV=3	9	UBA1	138791	194383	204741	286372	324221	367187	179305	35465.9	19.7796	325927	40434.7	12.4061	138791	166264	169865	237767	264794	280333	158307	16996.4	10.7363	260965	21540.1	8.25401	0.721133	0.00292262	2.53423	152606	169953	179927	0.507811	0.294298
SEVSGSNSL	Zinc finger protein 445 OS=Homo sapiens OX=9606 GN=ZNF445 PE=1 SV=1	9	ZNF445	13471.5	13519.6	16843.8	24330.8	26254.5	32160.6	14611.6	1933.24	13.2308	27582	4080.18	14.7929	13471.5	11563.9	13974.6	20201.3	21442.2	24553.4	13003.3	1271.7	9.77977	22065.6	2242.03	10.1608	0.762918	0.00367707	2.4345	12965.8	13762.3	15759.1	0.354856	0.449947
SEVTSQSGL	Disks large-associated protein 4 OS=Homo sapiens OX=9606 GN=DLGAP4 PE=1 SV=3	9	DLGAP4	46150.3	65356.1	63677.6	108599	112712	148665	58394.7	10637.1	18.2159	123326	22040.8	17.872	46150.3	55902	52830.6	90167.1	92053.1	113500	51627.6	4985.88	9.65739	98573.4	12961.2	13.1488	0.933056	0.00424533	2.37209	57872	59082.6	72847.9	0.106175	0.973976
SFNEAMTQI	Kinesin-like protein KIF2C OS=Homo sapiens OX=9606 GN=KIF2C PE=1 SV=2	9	KIF2C	8915.5	9885.08	11732.5	13640.4	19738.5	24689.8	10177.7	1431.12	14.0614	19356.2	5534.61	28.5934	8915.5	8455.14	9733.98	11325.3	16120.6	18849.7	9034.87	647.722	7.16913	15431.9	3809.22	24.6841	0.772337	0.0455808	1.34122	7268.91	10346.7	12098.3	0.583481	0.233973
SGPYGGGGQ	Heterogeneous nuclear ribonucleoprotein A1-like 2 OS=Homo sapiens OX=9606 GN=HNRNPA1L2 PE=2 SV=2;Heterogeneous nuclear ribonucleoprotein A1 OS=Homo sapiens OX=9606 GN=HNRNPA1 PE=1 SV=5	9	HNRNPA1L2	8095.13	15802.9	13380.9	20225.5	27988.6	33692.8	12426.3	3941.56	31.7195	27302.3	6759.84	24.7592	8095.13	13516.9	11101.6	16792.7	22858.5	25723.2	10904.6	2716.26	24.9094	21791.5	4559.87	20.925	0.998832	0.0237393	1.62453	10778.1	14671.3	16509.9	0.252236	0.598193
SIDSEPALV	Nodal modulator 2 OS=Homo sapiens OX=9606 GN=NOMO2 PE=1 SV=1	9	NOMO2	16830	20879.3	23393.4	29529.8	36385.1	42793.7	20367.6	3311.48	16.2586	36236.2	6633.17	18.3054	16830	17859	19408.5	24517.8	29716	32671.3	18032.5	1297.98	7.19801	28968.4	4127.84	14.2495	0.683881	0.0118989	1.92449	15736.3	19072.6	20969.5	0.758689	0.119936
SIDSNISLV	Transmembrane protein 147 OS=Homo sapiens OX=9606 GN=TMEM147 PE=1 SV=1	9	TMEM147	7551.25	8816.65	10793.7	16961.4	18379.3	21664.6	9053.88	1634.21	18.0498	19001.8	2412.6	12.6967	7551.25	7541.27	8955.11	14082.6	15010.6	16540.1	8015.88	813.416	10.1476	15211.1	1240.97	8.15835	0.92419	0.00109969	2.95873	9038.63	9634.24	10615.9	0.0565066	1.2479
SIFDDFSHYEK	YTH domain-containing family protein 2 OS=Homo sapiens OX=9606 GN=YTHDF2 PE=1 SV=2	11	YTHDF2	35053.6	41363.7	41738.1	70462.7	67325.1	79246.5	39385.1	3755.86	9.53625	72344.8	6179.55	8.54181	35053.6	35380.2	34628.4	58503.3	54984.9	60501.7	35020.7	376.976	1.07644	57996.6	2793.08	4.81593	0.727761	0.00014603	3.83556	37549.2	35291	38831.9	0.105634	0.976198
SIFDGRVVAK	Calcium load-activated calcium channel OS=Homo sapiens OX=9606 GN=TMCO1 PE=1 SV=2	10	TMCO1	3.73555e+06	4.27615e+06	4.48203e+06	7.0311e+06	7.49519e+06	7.34103e+06	4.16458e+06	385548	9.25778	7.2891e+06	236362	3.24268	3.73555e+06	3.65758e+06	3.71856e+06	5.83773e+06	6.12138e+06	5.6046e+06	3.70389e+06	40998.6	1.10691	5.85457e+06	258800	4.42047	0.66052	0.000142168	3.8472	3.74684e+06	3.92889e+06	3.59721e+06	0.615254	0.210945
SIHDVTFQV	Inhibitor of Bruton tyrosine kinase OS=Homo sapiens OX=9606 GN=IBTK PE=1 SV=3	9	IBTK	15398.7	23568.3	21432.1	33691.3	32380	37857.8	20133	4236.89	21.0445	34643	2860.26	8.25637	15398.7	20159	17781.3	27973	26445	28903	17779.7	2380.14	13.3869	27773.7	1241.09	4.46859	0.64349	0.00297622	2.52634	17954	16973.2	18550.9	0.976022	0.0105402
SILDDVAMV	RNA-binding protein 25 OS=Homo sapiens OX=9606 GN=RBM25 PE=1 SV=3	9	RBM25	5043.09	8505.77	6430.1	11527.7	17118.5	16539.2	6659.65	1742.71	26.1682	15061.8	3074.3	20.4112	5043.09	7275.35	5334.78	9571.14	13980.8	12627	5884.41	1213.39	20.6204	12059.7	2258.93	18.7313	1.03522	0.014017	1.85334	6143.06	8973.33	8104.43	0.164312	0.784332
SILDQVWNI	Cell growth-regulating nucleolar protein OS=Homo sapiens OX=9606 GN=LYAR PE=1 SV=2	9	LYAR	10808.7	11422.9	12132.9	24056.5	23156.3	34768.6	11454.8	662.645	5.78484	27327.1	6460.23	23.6404	10808.7	9770.53	10066.1	19973.4	18911.9	26544.5	10215.1	534.9	5.23635	21810	4134.46	18.9568	1.09428	0.00853993	2.06855	12819.6	12138.3	17037.1	0.072713	1.13839
SILEAVPQV	GMP reductase 1 OS=Homo sapiens OX=9606 GN=GMPR PE=1 SV=1	9	GMPR	108913	141063	144092	199257	211236	239095	131356	19495.2	14.8415	216529	20439.5	9.4396	108913	120658	119547	165438	172518	182540	116372	6484	5.57177	173499	8592.97	4.95276	0.576173	0.000778187	3.10892	106183	110727	117160	0.365156	0.437522
SILEDPPSI	Integrator complex subunit 13 OS=Homo sapiens OX=9606 GN=INTS13 PE=1 SV=2	9	INTS13	290865	365492	394802	502631	701834	736271	350387	53590.1	15.2946	646912	126132	19.4975	290865	312622	327551	417322	573193	562115	310346	18448.8	5.94458	517543	86971.1	16.8046	0.737803	0.0156483	1.80553	267850	367893	360783	0.555154	0.255587
SILEHQIQV	DNA replication licensing factor MCM4 OS=Homo sapiens OX=9606 GN=MCM4 PE=1 SV=5	9	MCM4	77801.7	100611	95950.6	124614	140565	176800	91454.4	12051	13.1771	147327	26741.9	18.1514	77801.7	86057	79606.2	103464	114801	134980	81155	4340.1	5.34792	117748	15963.6	13.5573	0.536956	0.018597	1.73056	66406.5	73682.6	86634.6	0.434057	0.362453
SILPAIFQK	Transmembrane protein 41B OS=Homo sapiens OX=9606 GN=TMEM41B PE=1 SV=1	9	TMEM41B	64354.1	77088.9	77487.5	96276.2	105498	108085	72976.8	7470.16	10.2363	103286	6207.36	6.00985	64354.1	65937.5	64288.1	79935.6	86160.6	82519.1	64859.9	933.814	1.43974	82871.8	3127.47	3.77387	0.353554	0.000669237	3.17442	51305.1	55300.6	52963.3	0.000798462	3.09775
SILSNIHEV	ATP-binding cassette sub-family A member 1 OS=Homo sapiens OX=9606 GN=ABCA1 PE=1 SV=3	9	ABCA1	221279	265054	253833	352001	364088	414766	246722	22737.7	9.21591	376952	33301.3	8.83436	221279	226713	210595	292257	297354	316658	219529	8200.28	3.7354	302090	12871.6	4.26084	0.460567	0.000722686	3.14105	187580	190851	203241	0.0188603	1.72445
SISDVIAQV	Progressive ankylosis protein homolog OS=Homo sapiens OX=9606 GN=ANKH PE=1 SV=2	9	ANKH	183295	223375	221261	306625	352375	359483	209310	22554.8	10.7758	339495	28686.7	8.44983	183295	191062	183571	254583	287788	274452	185976	4406.98	2.36965	272274	16709.2	6.13689	0.549944	0.000982635	3.00761	163399	184711	176152	0.168974	0.772181
SITSVFITK	Transformation/transcription domain-associated protein OS=Homo sapiens OX=9606 GN=TRRAP PE=1 SV=3	9	TRRAP	148631	172729	176002	203072	217532	236632	165787	14947.8	9.01624	219079	16833.6	7.68381	148631	147742	146022	168605	177660	180660	147465	1326.53	0.899556	175642	6275.69	3.573	0.252266	0.00160144	2.79549	108216	114028	115953	0.000143379	3.84352
SLADFQIEK	Serine/threonine-protein kinase Nek6 OS=Homo sapiens OX=9606 GN=NEK6 PE=1 SV=2	9	NEK6	81631.3	96811.8	97130.8	162518	184557	184356	91858	8857.98	9.64312	177144	12666.8	7.15055	81631.3	82807.4	80585.4	134934	150729	140749	81674.7	1111.63	1.36104	142138	7988.53	5.62028	0.799328	0.000203	3.6925	86605.1	96742.9	90337.1	0.0343796	1.4637
SLADIAQKL	26S proteasome non-ATPase regulatory subunit 3 OS=Homo sapiens OX=9606 GN=PSMD3 PE=1 SV=2	9	PSMD3	30669.1	34524.5	51171.6	56576	51273.7	58673.7	38788.4	10896	28.091	55507.8	3813.91	6.87094	30669.1	29530.3	42454.9	46973.6	41875.6	44795.1	34218.1	7155.99	20.9129	44548.1	2557.95	5.74198	0.380606	0.0781383	1.10714	30149.1	26877.1	28750.9	0.255136	0.593229
SLADLQNDEV	40S ribosomal protein S3a OS=Homo sapiens OX=9606 GN=RPS3A PE=1 SV=2	10	RPS3A	91049.9	104967	107750	160012	165346	187194	101256	8947.29	8.83634	170851	14402.8	8.43003	91049.9	89782.7	89395.7	132854	135039	142916	90076.1	865.234	0.960559	136936	5292.24	3.86475	0.604289	0.000111078	3.95437	85269.9	86672.4	91727.7	0.340817	0.467478
SLADSLYNL	Calmodulin-regulated spectrin-associated protein 2 OS=Homo sapiens OX=9606 GN=CAMSAP2 PE=1 SV=3	9	CAMSAP2	3597.01	5444.83	4340.22	6752.05	9004.4	10080.4	4460.69	929.78	20.8439	8612.29	1698.48	19.7216	3597.01	4657.2	3600.9	5606.05	7353.96	7696.02	3951.7	610.98	15.4612	6885.34	1121.03	16.2813	0.801054	0.0164023	1.7851	3598.13	4720	4939.54	0.43932	0.357219
SLADTNSLAVV	Melanocyte protein PMEL OS=Homo sapiens OX=9606 GN=PMEL PE=1 SV=2	11	PMEL	78939.7	101034	98817	113822	130666	147625	92930.3	12166.9	13.0925	130704	16901.3	12.9309	78939.7	86419.1	81984.3	94503.4	106716	112706	82447.7	3761.17	4.56188	104642	9276.74	8.86524	0.343907	0.0184563	1.73385	60655.2	68493.7	72338	0.019787	1.70362
SLADVHIEV	TATA-binding protein-associated factor 172 OS=Homo sapiens OX=9606 GN=BTAF1 PE=1 SV=2	9	BTAF1	80898.3	94710	100546	139160	147624	158484	92051.6	10090.2	10.9615	148423	9686.38	6.52622	80898.3	81009.6	83419.2	115541	120565	120996	81775.7	1424.38	1.74182	119034	3032.79	2.54783	0.541633	4.28292e-05	4.36826	74157.9	77382.6	77659.1	0.0181425	1.7413
SLAEFVQSL	Ubiquitin carboxyl-terminal hydrolase 7 OS=Homo sapiens OX=9606 GN=USP7 PE=1 SV=2	9	USP7	5393.19	8532.62	6267.27	8283.63	10948.3	9967.66	6731.03	1620.28	24.0719	9733.19	1347.72	13.8466	5393.19	7298.32	5199.69	6877.68	8941.55	7609.93	5963.73	1159.83	19.4481	7809.72	1046.34	13.398	0.389055	0.110081	0.958289	4414.31	5738.97	4884.29	0.286327	0.543138
SLAEGLRTV	2'-5'-oligoadenylate synthase 3 OS=Homo sapiens OX=9606 GN=OAS3 PE=1 SV=3	9	OAS3	68516.9	73276.5	80994.6	104702	117081	119129	74262.7	6297.03	8.4794	113638	7805.88	6.8691	68516.9	62676.6	67197.8	86931.4	95621.3	90950.7	66130.4	3062.97	4.63171	91167.8	4349.05	4.77038	0.46321	0.00123211	2.90935	55795.2	61372.7	58375	0.0334326	1.47583
SLAEGRLYL	LisH domain-containing protein ARMC9 OS=Homo sapiens OX=9606 GN=ARMC9 PE=1 SV=3	9	ARMC9	28402.4	33996.8	33515.9	50296.9	54708.9	55321.6	31971.7	3100.47	9.69754	53442.5	2741.32	5.12948	28402.4	29079	27806.8	41760.2	44681.2	42235.9	28429.4	636.531	2.23899	42892.4	1567.27	3.65395	0.59334	0.000121051	3.91703	26803	28677.8	27108.3	0.260651	0.583941
SLAEGSVTSV	X-ray repair cross-complementing protein 5 OS=Homo sapiens OX=9606 GN=XRCC5 PE=1 SV=3	10	XRCC5	75495	90259.2	96434.8	136669	170533	206099	87396.3	10759.5	12.3111	171101	34718.3	20.2912	75495	77202.6	80007.9	113473	139276	157349	77568.5	2278.6	2.93753	136699	22051.1	16.1311	0.817463	0.00988147	2.00518	72830.5	89391.6	100991	0.286529	0.542832
SLAEKIQAL	Ankyrin repeat and SOCS box protein 6 OS=Homo sapiens OX=9606 GN=ASB6 PE=1 SV=1	9	ASB6	129172	149549	150929	251524	255694	256590	143216	12182.6	8.5064	254603	2704.09	1.06208	129172	127916	125219	208833	208828	195897	127435	2019.6	1.5848	204519	7467.08	3.65104	0.68247	6.61188e-05	4.17968	134036	134032	125733	0.271016	0.567005
SLAELVHAV	Sestrin-1 OS=Homo sapiens OX=9606 GN=SESN1 PE=1 SV=2	9	SESN1	49957.3	68285.7	66785.9	84095.6	100391	115219	61676.3	10176.6	16.5001	99902	15567.5	15.5827	49957.3	58407.8	55409.4	69822.4	81990.4	87965.3	54591.5	4284.21	7.84776	79926	9245.96	11.5682	0.549989	0.0125845	1.90016	44814.2	52624	56458.9	0.479416	0.319287
SLAETDKITL	V-type proton ATPase catalytic subunit A OS=Homo sapiens OX=9606 GN=ATP6V1A PE=1 SV=2	10	ATP6V1A	57918.8	65319.6	63523.8	98116.9	95158.7	103766	62254.1	3860.35	6.20096	99014	4373.27	4.41683	57918.8	55870.7	52703	81463.9	77716.9	79221.5	55497.5	2627.83	4.73505	79467.4	1885.58	2.37277	0.517941	0.00021233	3.67299	52286.1	49881.1	50846.8	0.0546715	1.26224
SLAEVLQQL	All-trans-retinol 13,14-reductase OS=Homo sapiens OX=9606 GN=RETSAT PE=1 SV=2	9	RETSAT	76970.3	84592.1	97373	122692	158644	180409	86311.8	10309.5	11.9444	153915	29147.9	18.9376	76970.3	72355.3	80786.3	101868	129566	137736	76704	4221.8	5.50402	123056	18799.1	15.2768	0.681947	0.0140664	1.85182	65381.9	83159.4	88403	0.773037	0.1118
SLAEVNTQL	Centrosome-associated protein CEP250 OS=Homo sapiens OX=9606 GN=CEP250 PE=1 SV=2	9	CEP250	67416	101547	85973.7	120855	130851	159646	84978.8	17087.2	20.1076	137118	20140.4	14.6884	67416	86857.5	71328.8	100343	106867	121884	75200.7	10282.9	13.6739	109698	11045.9	10.0694	0.544718	0.0166878	1.7776	64403.2	68590.6	78228.8	0.542607	0.265514
SLAGDVALQQL	Condensin complex subunit 1 OS=Homo sapiens OX=9606 GN=NCAPD2 PE=1 SV=3	11	NCAPD2	29927.1	38279.1	33860.9	48694.8	50813.4	60787.4	34022.4	4178.3	12.281	53431.9	6457.51	12.0855	29927.1	32741.8	28093	40430	41499.7	46408.8	30254	2341.54	7.73961	42779.5	3188.25	7.45275	0.499796	0.0053829	2.26898	25949.2	26635.8	29786.6	0.194293	0.711544
SLAGLGAYQL	Transmembrane protein 14B OS=Homo sapiens OX=9606 GN=TMEM14B PE=1 SV=1	10	TMEM14B	4549.47	6093.63	6847.14	6403.05	9506.78	10665.6	5830.08	1171.29	20.0904	8858.48	2203.99	24.88	4549.47	5212.15	5680.78	5316.29	7764.26	8142.8	5147.47	568.422	11.0428	7074.45	1534.33	21.6884	0.458755	0.110967	0.954807	3412.16	4983.34	5226.3	0.407585	0.389782
SLANNVTSV	Discoidin, CUB and LCCL domain-containing protein 2 OS=Homo sapiens OX=9606 GN=DCBLD2 PE=1 SV=1	9	DCBLD2	17581.7	28944.6	24485.9	37159.2	43347.6	52116.1	23670.7	5725.12	24.1865	44207.6	7515.45	17.0004	17581.7	24757.6	20314.9	30852.3	35402.3	39788.6	20884.7	3621.7	17.3414	35347.7	4468.43	12.6414	0.759168	0.0121072	1.91696	19801.9	22722.3	25537.6	0.536218	0.270659
SLAQYLINV	Poly(rC)-binding protein 2 OS=Homo sapiens OX=9606 GN=PCBP2 PE=1 SV=1	9	PCBP2	103327	91543.7	107520	121404	106116	117689	100797	8283.23	8.21774	115070	7973.62	6.92939	103327	78301.3	89204.9	100799	86665.6	89851	90277.7	12547.3	13.8985	92438.4	7413.28	8.0197	0.0341228	0.810003	0.0915132	64695.7	55624.7	57669.2	0.0162035	1.79039
SLDALLSQV	Mediator of RNA polymerase II transcription subunit 8 OS=Homo sapiens OX=9606 GN=MED8 PE=1 SV=2	9	MED8	13341.3	14077.6	14018	23176.3	25004.7	27498.8	13812.3	408.997	2.9611	25226.6	2169.75	8.60105	13341.3	12041.2	11630.2	19242.7	20421.5	20994.3	12337.6	893.229	7.23991	20219.5	893.091	4.41698	0.71269	0.000415686	3.38123	12350.6	13107.2	13474.8	0.355278	0.449432
SLDDLLTNV	Epoxide hydrolase 1 OS=Homo sapiens OX=9606 GN=EPHX1 PE=1 SV=1	9	EPHX1	41776.2	53163.2	52152.9	70240.7	80086.7	90793.2	49030.8	6302.9	12.855	80373.5	10279.2	12.7893	41776.2	45472.8	43269.1	58319	65407.4	69317.1	43506	1859.63	4.27442	64347.9	5575.08	8.66397	0.564677	0.00356215	2.44829	37431	41980.5	44489.9	0.397121	0.401077
SLDDYNHLV	L-dopachrome tautomerase OS=Homo sapiens OX=9606 GN=DCT PE=1 SV=1	9	DCT	566167	733865	716218	798093	842629	952185	672084	92149.7	13.711	864303	79299.6	9.17499	566167	627707	594216	662635	688182	726957	596030	30809.9	5.16919	692592	32387	4.6762	0.21662	0.0200945	1.69692	425300	441697	466584	0.0021226	2.67313
SLDQPTQTV	Eukaryotic translation initiation factor 3 subunit C-like protein OS=Homo sapiens OX=9606 GN=EIF3CL PE=3 SV=1	9	EIF3CL	762891	818463	964260	1.43509e+06	1.55425e+06	1.65458e+06	848538	103999	12.2562	1.54798e+06	109879	7.09827	762891	700067	800006	1.19152e+06	1.26937e+06	1.26321e+06	754321	50517.8	6.69712	1.24137e+06	43279.4	3.48643	0.718678	0.000222688	3.6523	764753	814722	810767	0.271449	0.566311
SLFDLNFQA	NAD(P)H dehydrogenase [quinone] 1 OS=Homo sapiens OX=9606 GN=NQO1 PE=1 SV=1	9	NQO1	60879.8	71958.7	79407.5	100220	98608.7	113481	70748.7	9322.95	13.1776	104103	8160.99	7.83932	60879.8	61549.4	65881.1	83210.4	80534.5	86638.2	62770.1	2714.93	4.32519	83461.1	3059.58	3.66588	0.411026	0.000935549	3.02893	53407	51689.5	55607.1	0.00892592	2.04935
SLFEEMLQV	Signal recognition particle 54 kDa protein OS=Homo sapiens OX=9606 GN=SRP54 PE=1 SV=1	9	SRP54	45110.4	49872.8	48631	56799.8	67810.8	70800.5	47871.4	2470.38	5.16045	65137.1	7373.39	11.3198	45110.4	42658.4	40347.1	47159.4	55381.6	54053.5	42705.3	2382.01	5.57778	52198.2	4413.96	8.45616	0.289584	0.0305539	1.51493	30268.4	35545.7	34693.2	0.0125807	1.90029
SLFPGKLEV	Protein flightless-1 homolog OS=Homo sapiens OX=9606 GN=FLII PE=1 SV=2	9	FLII	51526.4	53898	59191.9	102846	99014.1	96355.5	54872.1	3924.48	7.15205	99405.2	3262.79	3.28232	51526.4	46101.3	49109	85390.2	80865.6	73563.8	48912.2	2717.87	5.55662	79939.9	5967.31	7.46475	0.70872	0.00120738	2.91816	54806.1	51902	47215.5	0.426854	0.369721
SLFRVITEV	Exostosin-2 OS=Homo sapiens OX=9606 GN=EXT2 PE=1 SV=1	9	EXT2	54003.8	59383.6	63188.2	78773.1	80768	80326.9	58858.5	4614.63	7.8402	79956	1047.89	1.31058	54003.8	50793.4	52424.6	65403.3	65963.9	61326.6	52407.3	1605.28	3.06308	64231.2	2531.08	3.94058	0.293508	0.00239953	2.61987	41977.8	42337.7	39361.3	0.00106006	2.97467
SLFSSPPEI	Syntaxin-binding protein 4 OS=Homo sapiens OX=9606 GN=STXBP4 PE=1 SV=2	9	STXBP4	11149.4	13127.8	13149.3	19802.4	21630.5	26889.8	12475.5	1148.52	9.20616	22774.2	3679.52	16.1565	11149.4	11228.8	10909.4	16441.4	17665.8	20529.3	11095.9	166.281	1.49858	18212.2	2098.02	11.5199	0.714879	0.00424174	2.37246	10552.6	11338.5	13176.3	0.491012	0.308908
SLGEFHVRL	Midasin OS=Homo sapiens OX=9606 GN=MDN1 PE=1 SV=2	9	MDN1	7040.52	8586.79	6200.13	11627.7	12838	18293.4	7275.81	1210.6	16.6387	14253	3551.02	24.9142	7040.52	7344.65	5143.99	9654.15	10484.9	13966.3	6509.72	1192.49	18.3186	11368.5	2287.85	20.1245	0.80437	0.0310255	1.50828	6196.34	6729.54	8964.03	0.511059	0.291529
SLGSALRP	Vimentin OS=Homo sapiens OX=9606 GN=VIM PE=1 SV=4	8	VIM	168876	183022	207478	261093	283585	316403	186459	19528.8	10.4736	287027	27815.1	9.69076	168876	156547	172135	216779	231606	241562	165853	8222.44	4.95768	229982	12471	5.42257	0.471619	0.00174654	2.75782	139135	148652	155042	0.051184	1.29087
SLGSALRPSTS	Vimentin OS=Homo sapiens OX=9606 GN=VIM PE=1 SV=4	11	VIM	17374.8	19104.9	20450.9	26621.8	29598.5	28772.9	18976.9	1542.06	8.126	28331.1	1536.76	5.42429	17374.8	16341.3	16967.3	22103.4	24173.3	21967	16894.4	520.597	3.08147	22747.9	1236.34	5.43495	0.429185	0.00164256	2.78448	14186.6	15515.2	14099.1	0.0138414	1.85882
SLHDALSGSGNP	Galectin-3 OS=Homo sapiens OX=9606 GN=LGALS3 PE=1 SV=5	12	LGALS3	13278.6	21695.3	15203.7	23358.6	32530	34439.6	16725.9	4409.99	26.3663	30109.4	5923.84	19.6744	13278.6	18556.9	12613.9	19394	26567.5	26293.3	14816.5	3256.35	21.9779	24084.9	4064.79	16.8769	0.700929	0.0368496	1.43357	12447.7	17051.9	16875.9	0.803034	0.095266
SLIDIVTEI	Inositol hexakisphosphate kinase 2 OS=Homo sapiens OX=9606 GN=IP6K2 PE=1 SV=2	9	IP6K2	6254.44	10195.3	9966.23	11545.8	17164.1	20782.1	8805.33	2212.1	25.1223	16497.4	4654.13	28.2114	6254.44	8720.5	8268.57	9586.16	14018.1	15866.4	7747.84	1312.91	16.9455	13156.9	3227.46	24.5306	0.763951	0.0547232	1.26183	6152.7	8997.25	10183.5	0.648497	0.188092
SLIEDLILL	Histone-lysine N-methyltransferase SMYD3 OS=Homo sapiens OX=9606 GN=SMYD3 PE=1 SV=4	9	SMYD3	6353.92	4293.73	7506.12	7290.1	6971.55	6805.29	6051.26	1627.44	26.8942	7022.31	246.356	3.50819	6353.92	3672.62	6227.51	6052.77	5693.72	5195.58	5418.02	1512.88	27.9232	5647.36	430.472	7.62253	0.0598112	0.813069	0.0898724	3884.86	3654.4	3334.69	0.113528	0.944896
SLIESVLKQ	Transferrin receptor protein 2 OS=Homo sapiens OX=9606 GN=TFR2 PE=1 SV=1	9	TFR2	21825.6	30058.7	28435.4	49511.6	46363.6	50741.2	26773.2	4360.99	16.2886	48872.1	2257.78	4.61978	21825.6	25710.5	23591.7	41108.2	37865.5	38739	23709.2	1945.13	8.2041	39237.6	1677.86	4.27616	0.726786	0.0004703	3.32762	26384.5	24303.2	24863.9	0.314667	0.502148
SLITLIEKV	Carboxypeptidase D OS=Homo sapiens OX=9606 GN=CPD PE=1 SV=2	9	CPD	59156.2	82236	86537.8	103413	111462	88550	75976.7	14724.9	19.3808	101142	11623.9	11.4926	59156.2	70340	71796.8	85861.3	91032.3	67604.6	67097.7	6915.96	10.3073	81499.4	12307.9	15.1018	0.280526	0.151993	0.818177	55108.4	58427.3	43390.7	0.0712311	1.14733
SLKVSNDGP	Melanocyte protein PMEL OS=Homo sapiens OX=9606 GN=PMEL PE=1 SV=2	9	PMEL	91476.6	153984	125022	119140	115556	148629	123494	31281.8	25.3306	127775	18148.8	14.2037	91476.6	131709	103726	98918.5	94375.1	113472	108971	20622.9	18.9252	102255	9976.25	9.75622	-0.0917629	0.638373	0.194926	63488.9	60572.9	72830	0.0254378	1.59452
SLKVSNDGPT	Melanocyte protein PMEL OS=Homo sapiens OX=9606 GN=PMEL PE=1 SV=2	10	PMEL	89483.5	133989	124420	86716.2	100355	146931	115964	23426.8	20.2018	111334	31572.9	28.3587	89483.5	114607	103226	71998.1	81960.7	112176	102439	12580.2	12.2807	88711.6	20922.3	23.5847	-0.207568	0.38525	0.414257	46210.6	52604.9	71998	0.0128175	1.8922
SLLDIIEKV	Tuberin OS=Homo sapiens OX=9606 GN=TSC2 PE=1 SV=2	9	TSC2	529887	669037	699098	1.04585e+06	1.05275e+06	1.04051e+06	632674	90276	14.269	1.04637e+06	6135.15	0.586327	529887	572256	580013	868344	859787	794389	560719	26980.9	4.81185	840840	40454.4	4.81119	0.584554	0.000566861	3.24652	557330	551838	509864	0.385525	0.413947
SLLDKIIGA	Caveolae-associated protein 1 OS=Homo sapiens OX=9606 GN=CAVIN1 PE=1 SV=1	9	CAVIN1	1.50511e+06	1.73663e+06	1.80375e+06	3.05952e+06	3.20132e+06	3.0053e+06	1.68183e+06	156679	9.31596	3.08871e+06	101222	3.27717	1.50511e+06	1.48541e+06	1.49649e+06	2.54024e+06	2.61455e+06	2.29443e+06	1.49567e+06	9874.47	0.660203	2.48307e+06	167540	6.74727	0.731331	0.000522446	3.28196	1.6304e+06	1.6781e+06	1.47264e+06	0.190932	0.719122
SLLDLEQKL	Peroxisomal biogenesis factor 3 OS=Homo sapiens OX=9606 GN=PEX3 PE=1 SV=1	9	PEX3	52532.3	65435.6	64581.7	107856	117113	120667	60849.9	7215.9	11.8585	115212	6613.6	5.7404	52532.3	55969.9	53580.7	89549.7	95646.9	92124.3	54027.6	1761.88	3.26107	92440.3	3060.82	3.31113	0.774824	4.67551e-05	4.33017	57475.8	61389.1	59128.2	0.02533	1.59636
SLLDPVPEV	eIF-2-alpha kinase activator GCN1 OS=Homo sapiens OX=9606 GN=GCN1 PE=1 SV=6	9	GCN1	157494	176954	196106	247936	268530	286122	176851	19306.1	10.9166	267530	19112.7	7.14414	157494	151356	162701	205855	219311	218444	157184	5678.8	3.61284	214536	7530.88	3.5103	0.44877	0.000459676	3.33755	132124	140760	140204	0.0106078	1.97437
SLLDRFLATV	Cyclin-I OS=Homo sapiens OX=9606 GN=CCNI PE=1 SV=1	10	CCNI	148141	167559	192418	253512	243470	244034	169373	22194.2	13.1038	247006	5642.07	2.28419	148141	143320	159641	210485	198844	186311	150367	8385.18	5.57646	198547	12089.7	6.08909	0.400986	0.00476687	2.32177	135096	127624	119580	0.025422	1.59479
SLLDSVVGL	Protein virilizer homolog OS=Homo sapiens OX=9606 GN=VIRMA PE=1 SV=2	9	VIRMA	7515.06	10110	7696.51	14370.4	19879.3	23033.7	8440.51	1448.63	17.1629	19094.5	4384.63	22.9628	7515.06	8647.49	6385.47	11931.4	16235.6	17585.3	7516.01	1131.01	15.048	15250.8	2952.83	19.3619	1.02084	0.0132971	1.87624	7657.92	10420.5	11286.8	0.149102	0.826517
SLLEKSLGL	Eukaryotic translation elongation factor 1 epsilon-1 OS=Homo sapiens OX=9606 GN=EEF1E1 PE=1 SV=1	9	EEF1E1	51071	59088.4	57450	93891.4	96632.9	93527.3	55869.8	4235.84	7.58163	94683.9	1697.73	1.79305	51071	50540.9	47663.9	77955.6	78920.9	71404.5	49758.6	1833.35	3.68448	76093.6	4089.49	5.37429	0.61283	0.000524896	3.27993	50034.3	50653.9	45829.6	0.645045	0.19041
SLLENLEKI	Heterogeneous nuclear ribonucleoproteins C1/C2 OS=Homo sapiens OX=9606 GN=HNRNPC PE=1 SV=4	9	HNRNPC	1.41169e+06	1.55908e+06	1.64866e+06	2.27901e+06	2.39794e+06	2.31429e+06	1.53981e+06	119652	7.77056	2.33041e+06	61084.2	2.62117	1.41169e+06	1.33355e+06	1.36782e+06	1.8922e+06	1.95842e+06	1.76688e+06	1.37102e+06	39169.8	2.85698	1.8725e+06	97279	5.19515	0.449714	0.0011599	2.93558	1.21447e+06	1.25697e+06	1.13404e+06	0.0164568	1.78365
SLLEQGLVEA	Histone-lysine N-methyltransferase NSD2 OS=Homo sapiens OX=9606 GN=NSD2 PE=1 SV=1	10	NSD2	27596.5	34354.8	37656.3	55753.7	62132.8	71475.4	33202.5	5127.91	15.4444	63120.6	7907.28	12.5272	27596.5	29385.1	31241.9	46290.8	50744.4	54568.8	29407.8	1822.77	6.19826	50534.6	4142.96	8.19826	0.781072	0.00127194	2.89553	29710.9	32569.3	35023.9	0.17923	0.746589
SLLESVQKL	Serine/threonine-protein kinase ATR OS=Homo sapiens OX=9606 GN=ATR PE=1 SV=3	9	ATR	63194.2	71197.8	78504.1	119964	127517	118105	70965.4	7657.58	10.7906	121862	4984.79	4.09051	63194.2	60898.6	65131.6	99603.2	104144	90168.7	63074.8	2119.01	3.35951	97972	7129.09	7.27666	0.635306	0.00124682	2.90419	63928.4	66843	57873.1	0.950247	0.0221635
SLLGDDALVQV	Splicing factor 3B subunit 3 OS=Homo sapiens OX=9606 GN=SF3B3 PE=1 SV=4	11	SF3B3	11888.9	18120.8	18064.3	27829	31544.3	38495.6	16024.6	3581.8	22.3518	32623	5414.48	16.5971	11888.9	15499.5	14987.2	23105.7	25762.5	29389.9	14125.2	1953.57	13.8304	26086	3154.58	12.093	0.88501	0.00504641	2.29702	14830	16535.2	18863.4	0.182367	0.739053
SLLGGDVVSV	TSC22 domain family protein 3 OS=Homo sapiens OX=9606 GN=TSC22D3 PE=1 SV=2	10	TSC22D3	68900.7	75655.6	86118.1	127149	136564	153735	76891.5	8674.98	11.2821	139149	13480.2	9.68754	68900.7	64711.6	71448.6	105569	111533	117371	68353.6	3401.67	4.97658	111491	5901.24	5.29303	0.705835	0.000392442	3.40622	67757.2	71585.4	75332.2	0.336861	0.47255
SLLGGNIRL	Long-chain-fatty-acid--CoA ligase 3 OS=Homo sapiens OX=9606 GN=ACSL3 PE=1 SV=3	9	ACSL3	22254.8	26871.1	28000.1	39227	38455.6	39904.2	25708.7	3043.95	11.8402	39195.6	724.806	1.8492	22254.8	22984	23230.5	32569.2	31407	30465.3	22823.1	507.386	2.22312	31480.5	1053.84	3.34759	0.463963	0.000213368	3.67087	20903.9	20158	19553.6	0.00583563	2.23391
SLLPAIVEL	Serine/threonine-protein phosphatase 2A 65 kDa regulatory subunit A alpha isoform OS=Homo sapiens OX=9606 GN=PPP2R1A PE=1 SV=4	9	PPP2R1A	78343.3	95040.8	103603	140292	158604	179099	92329.1	12846.4	13.9137	159332	19413.9	12.1846	78343.3	81292.5	85955.2	116480	129534	136735	81863.7	3837.95	4.68823	127583	10267.3	8.04754	0.640142	0.00194716	2.7106	74760.8	83138.6	87761	0.996064	0.00171278
SLLPPDALVGL	Protein transport protein Sec23B OS=Homo sapiens OX=9606 GN=SEC23B PE=1 SV=2	11	SEC23B	19350.2	29316.2	23950.3	31380.2	48124.7	62150.1	24205.6	4987.88	20.6064	47218.3	15405	32.625	19350.2	25075.4	19870.5	26054.2	39303.8	47449.3	21432	3165.94	14.772	37602.4	10798.5	28.7177	0.811055	0.0675633	1.17029	16722.4	25226.4	30454.4	0.572252	0.242413
SLLSHVEQL	Mitotic spindle assembly checkpoint protein MAD2B OS=Homo sapiens OX=9606 GN=MAD2L2 PE=1 SV=2	9	MAD2L2	141363	152664	164629	192564	212680	222175	152886	11634.6	7.60998	209140	15119.2	7.22924	141363	130580	136586	159881	173697	169622	136177	5403.22	3.9678	167733	7099.03	4.23233	0.300692	0.00359591	2.44419	102617	111484	108869	0.002205	2.65659
SLMDHTIPEV	Syntenin-1 OS=Homo sapiens OX=9606 GN=SDCBP PE=1 SV=1	10	SDCBP	44321	49641	51948.6	71704.5	70996.4	74783.6	48636.9	3911.7	8.04267	72494.8	2013.48	2.7774	44321	42460.1	43099.6	59534.4	57983.3	57094.4	43293.6	945.456	2.18383	58204	1234.86	2.1216	0.426967	7.70376e-05	4.1133	38211	37215.5	36645	0.00113267	2.9459
SLNGLEVHL	Hermansky-Pudlak syndrome 4 protein OS=Homo sapiens OX=9606 GN=HPS4 PE=1 SV=2	9	HPS4	25895.4	33164.4	32417.7	42485.1	51448.4	48713.4	30492.5	3998.71	13.1138	47549	4593.72	9.66102	25895.4	28367	26895.6	35274.3	42018.3	37190.9	27052.7	1243.28	4.59577	38161.1	3475.15	9.10652	0.496335	0.00645829	2.18988	22640.1	26968.7	23870.3	0.157541	0.802605
SLPLVDTHSK	Vimentin OS=Homo sapiens OX=9606 GN=VIM PE=1 SV=4	10	VIM	201718	255667	269599	537035	602455	662771	242328	35852.5	14.7951	600754	62885.1	10.4677	201718	218683	223675	445886	492029	506001	214692	11509.8	5.36106	481305	31459.2	6.53623	1.16469	0.000160474	3.7946	286184	315800	324767	0.0021665	2.66424
SLQDLIEKV	Protein transport protein Sec31A OS=Homo sapiens OX=9606 GN=SEC31A PE=1 SV=3	9	SEC31A	39951.3	46403.2	43551.7	68326.2	75429.9	77256.2	43302.1	3233.16	7.46652	73670.8	4717.73	6.4038	39951.3	39690.7	36133	56729.4	61604.2	58982.2	38591.7	2133.23	5.52768	59105.3	2439.7	4.12772	0.614997	0.000393224	3.40536	36410.7	39539.5	37856.6	0.689732	0.16132
SLQEEIAFL	Vimentin OS=Homo sapiens OX=9606 GN=VIM PE=1 SV=4	9	VIM	83019.9	96584.1	105286	129058	123445	128561	94963.3	11221.1	11.8163	127021	3107.29	2.44628	83019.9	82612.6	87351.3	107154	100818	98151.1	84328	2626.25	3.11432	102041	4624.23	4.53173	0.275068	0.00448085	2.34864	68774.7	64708.4	62996.5	0.0011875	2.92537
SLQETIQSL	Transmembrane protein 214 OS=Homo sapiens OX=9606 GN=TMEM214 PE=1 SV=2	9	TMEM214	35638.5	46614.5	42391.2	62073.5	78084.7	83866.6	41548.1	5536.36	13.3252	74675	11289.6	15.1183	35638.5	39871.4	35170.2	51538	63772.4	64029	36893.4	2589.67	7.01933	59779.8	7138.78	11.9418	0.696295	0.00642758	2.19195	33078.7	40931.1	41095.8	0.652744	0.185257
SLSEKTVLL	CD59 glycoprotein OS=Homo sapiens OX=9606 GN=CD59 PE=1 SV=1	9	CD59	2.3271e+06	2.65502e+06	2.8286e+06	4.02419e+06	4.17936e+06	3.98944e+06	2.60357e+06	254679	9.78191	4.06433e+06	101122	2.48804	2.3271e+06	2.27096e+06	2.34677e+06	3.34118e+06	3.41331e+06	3.04579e+06	2.31494e+06	39341.3	1.69945	3.26676e+06	194738	5.96118	0.496884	0.00115164	2.93868	2.14447e+06	2.19077e+06	1.95488e+06	0.0448013	1.34871
SLSNFIESV	RNA-binding protein 12B OS=Homo sapiens OX=9606 GN=RBM12B PE=1 SV=2	9	RBM12B	3133.03	2702.04	3326.38	5832.51	4828.56	7083.56	3053.81	319.619	10.4662	5914.88	1129.75	19.1002	3133.03	2311.17	2759.76	4842.58	3943.52	5408.03	2734.65	411.503	15.0477	4731.38	738.557	15.6098	0.790903	0.0149679	1.82484	3108.12	2531.08	3471.04	0.451416	0.345423
SLSQELVGV	Zinc finger protein 318 OS=Homo sapiens OX=9606 GN=ZNF318 PE=1 SV=2	9	ZNF318	9075.66	11278	11642.3	15391.3	18330.9	20472.2	10665.3	1388.7	13.0207	18064.8	2550.85	14.1206	9075.66	9646.59	9659.15	12779	14971	15629.7	9460.47	333.311	3.5232	14459.9	1492.49	10.3216	0.612074	0.00479563	2.31915	8201.96	9608.83	10031.6	0.774302	0.11109
SLVDIYSQL	Signal transducer and activator of transcription 6 OS=Homo sapiens OX=9606 GN=STAT6 PE=1 SV=1	9	STAT6	3938.86	4529.66	6114.07	9041.14	11121.5	13633.2	4860.87	1124.79	23.1398	11265.3	2299.42	20.4115	3938.86	3874.42	5072.59	7506.62	9083.03	10408.5	4295.29	673.934	15.6901	8999.37	1452.73	16.1425	1.06707	0.00704255	2.15227	4817.98	5829.77	6680.47	0.089675	1.04733
SLWGQPAEA	Collagen alpha-5(IV) chain OS=Homo sapiens OX=9606 GN=COL4A5 PE=1 SV=2	9	COL4A5	71978	88876.8	91099.7	147390	143734	164027	83984.8	10457.5	12.4516	151717	10816.5	7.12937	71978	76020.2	75581.6	122374	117389	125229	74526.6	2218.06	2.9762	121664	3967.91	3.26138	0.707072	5.64895e-05	4.24803	78543.5	75343.7	80375.5	0.141839	0.848206
SLYDYNPNL	Eukaryotic translation initiation factor 3 subunit C-like protein OS=Homo sapiens OX=9606 GN=EIF3CL PE=3 SV=1	9	EIF3CL	95036.3	114187	110604	172345	175175	196879	106609	10181.2	9.55005	181466	13422.6	7.39673	95036.3	97669	91763.8	143093	143067	150310	94823	2958.35	3.11986	145490	4173.99	2.86892	0.617609	6.77607e-05	4.16902	91841.8	91824.6	96473.3	0.565087	0.247884
SLYSQVHQI	Mediator of RNA polymerase II transcription subunit 12 OS=Homo sapiens OX=9606 GN=MED12 PE=1 SV=4	9	MED12	10853.2	13884.1	13545.2	17550.6	20271.8	26160.6	12760.8	1660.74	13.0144	21327.7	4401.06	20.6354	10853.2	11875.7	11237.9	14571.8	16556.2	19972.6	11322.2	516.452	4.5614	17033.5	2731.89	16.0383	0.58922	0.023628	1.62657	9352.63	10626.3	12819.1	0.730728	0.136245
SMAEVDAAMAA	Heterogeneous nuclear ribonucleoproteins A2/B1 OS=Homo sapiens OX=9606 GN=HNRNPA2B1 PE=1 SV=2	11	HNRNPA2B1	11644.7	14507	12911.8	19597.1	27455.5	36190.6	13021.2	1434.26	11.0148	27747.7	8300.63	29.9146	11644.7	12408.5	10712.4	16270.9	22423.1	27630.2	11588.5	849.455	7.33014	22108.1	5686.17	25.7199	0.931877	0.0338847	1.47	10443.2	14391.9	17733.9	0.29554	0.529383
SMAPGLTSV	Bifunctional 3'-phosphoadenosine 5'-phosphosulfate synthase 2 OS=Homo sapiens OX=9606 GN=PAPSS2 PE=1 SV=2	9	PAPSS2	25001.2	31439.3	27934.3	51863.4	56180.3	69750.8	28124.9	3223.27	11.4606	59264.8	9334.08	15.7498	25001.2	26891.4	23175.9	43060.8	45882.9	53252.1	25022.8	1857.83	7.42454	47398.6	5261.97	11.1015	0.9216	0.00225771	2.64633	27637.8	29449.1	34178.8	0.072287	1.14094
SMAVVIPEA	SEC14-like protein 1 OS=Homo sapiens OX=9606 GN=SEC14L1 PE=1 SV=2	9	SEC14L1	10546.8	20862.1	19064	34007.1	35111.7	44480.9	16824.3	5510.28	32.7519	37866.6	5754.76	15.1975	10546.8	17844.2	15816.6	28235.2	28676	33959.5	14735.9	3766.82	25.5622	30290.2	3185.31	10.516	1.03952	0.00546562	2.26236	18122.2	18405.1	21796.2	0.130005	0.88604
SMLEDVQRA	RNA-binding protein 28 OS=Homo sapiens OX=9606 GN=RBM28 PE=1 SV=3	9	RBM28	375177	400222	458126	627540	657672	732221	411175	42545.5	10.3473	672478	53888.1	8.01337	375177	342327	380088	521030	537126	559023	365864	20530.8	5.6116	539060	19070.2	3.53768	0.559137	0.000431379	3.36514	334413	344744	358798	0.223159	0.651385
SMLGEEIQL	Protein GREB1 OS=Homo sapiens OX=9606 GN=GREB1 PE=2 SV=1	9	GREB1	176248	210836	203418	258174	313327	336289	196834	18209.8	9.25133	302596	40147.8	13.2678	176248	180337	168768	214355	255896	256744	175118	5866.93	3.35028	242332	24232.3	9.99966	0.468658	0.009523	2.02123	137580	164242	164786	0.110899	0.955072
SMMDVDHQI	T-complex protein 1 subunit epsilon OS=Homo sapiens OX=9606 GN=CCT5 PE=1 SV=1	9	CCT5	84831.4	97422.8	107830	148458	166153	180657	96694.7	11516.5	11.9102	165089	16125.4	9.76771	84831.4	83329.9	89462	123261	135698	137924	85874.4	3196.3	3.72207	132295	7902.04	5.97306	0.623453	0.000704363	3.1522	79112.8	87095.3	88524.2	0.794485	0.0999144
SMPDFDLHL	Neuroblast differentiation-associated protein AHNAK OS=Homo sapiens OX=9606 GN=AHNAK PE=1 SV=2	9	AHNAK	13469.3	18711.7	19357.5	30842.4	27652.2	34220.3	17179.5	3229.31	18.7974	30905	3284.45	10.6276	13469.3	16005	16060.1	25607.7	22583.8	26125.9	15178.1	1480.13	9.75173	24772.4	1913.05	7.72248	0.706741	0.00235109	2.62873	16435.8	14495	16768.4	0.551201	0.25869
SMPEQAHKV	Lon protease homolog 2, peroxisomal OS=Homo sapiens OX=9606 GN=LONP2 PE=1 SV=1	9	LONP2	70354.6	88478.3	87353.1	128099	145972	161296	82062	10154.5	12.3742	145122	16614.4	11.4486	70354.6	75679.3	72473.2	106357	119217	123143	72835.7	2680.8	3.68061	116239	8780.02	7.55341	0.674377	0.00121124	2.91677	68263.5	76517.1	79037	0.648948	0.18779
SMSADVPLV	Proliferating cell nuclear antigen OS=Homo sapiens OX=9606 GN=PCNA PE=1 SV=1	9	PCNA	173119	207028	227402	281771	325777	420521	202516	27421.4	13.5403	342690	70904.3	20.6905	173119	177080	188666	233947	266065	321052	179622	8079.02	4.4978	273688	44049.9	16.0949	0.607571	0.0220031	1.65752	150154	170769	206061	0.826999	0.0824948
SMTLAIHEI	Sphingolipid delta(4)-desaturase DES1 OS=Homo sapiens OX=9606 GN=DEGS1 PE=1 SV=1	9	DEGS1	25802.7	21238.4	29412.8	41186.3	41203.7	51052.6	25484.6	4096.46	16.0743	44480.9	5691.29	12.7949	25802.7	18166.1	24402.5	34195.9	33651.4	38976.7	22790.5	4065.53	17.8388	35608	2930.07	8.22869	0.643771	0.0114216	1.94227	21948	21598.5	25016.5	0.981482	0.00811757
SMYDGLLQA	Transient receptor potential cation channel subfamily V member 2 OS=Homo sapiens OX=9606 GN=TRPV2 PE=1 SV=1	9	TRPV2	7551.03	9994.98	9097.5	15391.7	16903.3	16848.1	8881.17	1236.25	13.9199	16381	857.235	5.2331	7551.03	8549.14	7547.81	12779.3	13805	12862.9	7882.66	577.189	7.32226	13149.1	569.627	4.33207	0.738206	0.000355845	3.44874	8202.15	8860.51	8255.78	0.230919	0.63654
SMYGVDLHHA	Band 4.1-like protein 2 OS=Homo sapiens OX=9606 GN=EPB41L2 PE=1 SV=1	10	EPB41L2	13312.6	18853.9	14429	30623.5	32267.9	37452.9	15531.8	2930.66	18.8687	33448.1	3564.41	10.6565	13312.6	16126.6	11971.1	25425.9	26353.4	28593.9	13803.4	2120.75	15.3639	26791.1	1628.72	6.07933	0.956727	0.00109292	2.96141	16319.1	16914.5	18352.5	0.0678627	1.16837
SQADVIPAV	Molybdenum cofactor sulfurase OS=Homo sapiens OX=9606 GN=MOCOS PE=1 SV=2	9	MOCOS	19225.7	22476.1	24248.7	36997.7	38364.9	46235.2	21983.5	2547.48	11.5881	40532.6	4985.69	12.3004	19225.7	19224.8	20118.2	30718.2	31332.9	35298.8	19522.9	515.521	2.6406	32450	2486.24	7.66175	0.733052	0.000912622	3.03971	19715.9	20110.4	22655.9	0.249115	0.6036
SQVSELVL	ATP-binding cassette sub-family A member 13 OS=Homo sapiens OX=9606 GN=ABCA13 PE=2 SV=3	8	ABCA13	47335.6	81001.4	79196.5	162131	170827	177063	69177.9	18937.4	27.375	170007	7499.5	4.41129	47335.6	69284	65706.1	134613	139516	135181	60775.2	11775.7	19.3759	136437	2681.46	1.96535	1.16668	0.000409329	3.38793	86399.1	89545.4	86763.4	0.0175471	1.75579
SQWDSPMRV	Vacuolar protein sorting-associated protein 13B OS=Homo sapiens OX=9606 GN=VPS13B PE=1 SV=2	9	VPS13B	162899	173953	193930	260877	274217	279271	176927	15727.7	8.88936	271455	9502.87	3.50072	162899	148789	160895	216599	223955	213213	157528	7633.82	4.84601	217922	5492.11	2.52022	0.468206	0.000371673	3.42984	139020	143741	136846	0.0220129	1.65732
SQYSGQLHEV	Oxysterol-binding protein-related protein 10 OS=Homo sapiens OX=9606 GN=OSBPL10 PE=1 SV=2	10	OSBPL10	14448.2	16878.7	16970.8	32197.1	30913.7	34015.9	16099.2	1430.56	8.88587	32375.6	1558.77	4.81465	14448.2	14437.1	14080	26732.4	25247.4	25969.8	14321.8	209.467	1.46258	25983.2	742.589	2.85796	0.859371	1.26525e-05	4.89782	17157.7	16204.6	16668.2	0.00143286	2.8438
SSADGSQPPK	Retinoblastoma-binding protein 5 OS=Homo sapiens OX=9606 GN=RBBP5 PE=1 SV=2	10	RBBP5	69465.7	94604.4	95494.2	145716	157230	192931	86521.5	14777.4	17.0795	165292	24618.4	14.8939	69465.7	80919.3	79227.5	120984	128411	147295	76537.5	6182.49	8.07773	132230	13565.1	10.2587	0.78881	0.00293885	2.53182	77651.3	82418	94538.7	0.247929	0.605673
SSGDIFLEK	AP-3 complex subunit mu-2 OS=Homo sapiens OX=9606 GN=AP3M2 PE=2 SV=1	9	AP3M2	188814	206232	222479	327897	347011	367060	205841	16836	8.1791	347322	19583.4	5.63838	188814	176399	184581	272244	283407	280236	183265	6311.18	3.44375	278629	5752.2	2.06447	0.604416	4.21065e-05	4.37565	174735	181899	179864	0.353012	0.452211
SSGVPNPPK	General transcription factor 3C polypeptide 2 OS=Homo sapiens OX=9606 GN=GTF3C2 PE=1 SV=2	9	GTF3C2	254521	300517	318105	471940	487501	515870	291048	32832.8	11.2809	491770	22274.2	4.5294	254521	257046	263918	391839	398145	393847	258495	4863.51	1.88147	394611	3221.74	0.816436	0.610294	2.24034e-06	5.64969	251494	255542	252783	0.162195	0.789963
SSIDPGLSI	Deoxynucleotidyltransferase terminal-interacting protein 2 OS=Homo sapiens OX=9606 GN=DNTTIP2 PE=1 SV=2	9	DNTTIP2	10922.5	15043	13706.7	21366	26489.5	31700.2	13224.1	2102.23	15.897	26518.5	5167.15	19.4851	10922.5	12866.9	11371.9	17739.6	21634.2	24201.9	11720.4	1018.02	8.68582	21191.9	3253.75	15.3538	0.854486	0.00857369	2.06683	11385.8	13885.5	15533.5	0.233422	0.631859
SSIQGQWPK	AT-rich interactive domain-containing protein 4B OS=Homo sapiens OX=9606 GN=ARID4B PE=1 SV=2	9	ARID4B	62415.8	78228.8	74153.3	97267	108603	112892	71599.3	8210.04	11.4666	106254	8073.09	7.59791	62415.8	66912.5	61521.9	80758.2	88697.3	86188.8	63616.7	2889.02	4.54129	85214.8	4058.16	4.76228	0.421697	0.00168272	2.77399	51833.1	56928.7	55318.6	0.0164928	1.78271
SSLNHIVEK	Integrator complex subunit 3 OS=Homo sapiens OX=9606 GN=INTS3 PE=1 SV=1	9	INTS3	141799	158776	163050	300095	342146	350764	154542	11240.5	7.27348	331002	27110.4	8.19042	141799	135808	135276	249161	279433	267795	137628	3622.22	2.6319	265463	15270.1	5.75224	0.947743	0.00014649	3.83419	159919	179349	171879	0.00558106	2.25328
SSNDWNVEK	Exostosin-2 OS=Homo sapiens OX=9606 GN=EXT2 PE=1 SV=1	9	EXT2	52036	53938.5	59766.2	80812.8	87779.5	91109.8	55246.9	4027.81	7.29057	86567.4	5254.44	6.06977	52036	46135.9	49585.6	67096.7	71690.2	69558.9	49252.5	2964.1	6.01818	69448.6	2298.74	3.30999	0.495749	0.000735957	3.13315	43064.8	46013	44645	0.070653	1.15087
SSNLPVNNK	Ashwin OS=Homo sapiens OX=9606 GN=C2orf49 PE=1 SV=1	9	C2orf49	8247.2	8277.26	8701.6	14719.9	17011.5	16530.5	8408.69	254.115	3.02206	16087.3	1208.41	7.51157	8247.2	7079.9	7219.35	12221.5	13893.4	12620.4	7515.48	637.505	8.48256	12911.8	873.215	6.76293	0.78075	0.000984719	3.00669	7844.14	8917.23	8100.17	0.190455	0.720208
SSSEPVHAK	Nucleolar complex protein 3 homolog OS=Homo sapiens OX=9606 GN=NOC3L PE=1 SV=1	9	NOC3L	10434	12351.3	12110.4	14160.9	15668.4	18449.4	11631.9	1044.41	8.97884	16092.9	2175.54	13.5186	10434	10564.6	10047.5	11757.5	12796.5	14085.4	10348.7	268.888	2.59827	12879.8	1166.23	9.0547	0.31566	0.0215231	1.6671	7546.3	8213.19	9040.48	0.0105442	1.97699
SSSVKGSSGE	Keratin, type II cytoskeletal 2 epidermal OS=Homo sapiens OX=9606 GN=KRT2 PE=1 SV=2	10	KRT2	103569	103868	113305	106129	99823.2	112160	106914	5536.51	5.17846	106037	6168.98	5.81774	103569	88843.2	94004.3	88115.9	81526.4	85630	95472.2	7471.94	7.82629	85090.8	3327.69	3.91076	-0.166079	0.0928242	1.03234	56555.5	52326.2	54960	0.000806507	3.09339
SSVGSVITK	Tumor protein D52 OS=Homo sapiens OX=9606 GN=TPD52 PE=1 SV=2	9	TPD52	32782.6	36195.7	31574	50869.7	54404	67809.8	33517.5	2396.88	7.15115	57694.5	8936.57	15.4895	32782.6	30959.8	26195.6	42235.8	44432.2	51770.2	29979.3	3401.18	11.3451	46146.1	4992.93	10.8198	0.622239	0.00977037	2.01009	27108.3	28518	33227.7	0.899921	0.0457958
SSVSPAVSK	Transcription factor E3 OS=Homo sapiens OX=9606 GN=TFE3 PE=1 SV=4	9	TFE3	24901.1	30749.3	30164.7	44539.9	46546.2	52386	28605	3220.96	11.2601	47824	4076.16	8.52325	24901.1	26301.2	25026.4	36980.3	38014.6	39994.7	25409.6	774.707	3.04888	38329.9	1531.75	3.99622	0.593098	0.000199783	3.69944	23735.1	24399	25669.9	0.326005	0.486776
SSVSPGASK	Microphthalmia-associated transcription factor OS=Homo sapiens OX=9606 GN=MITF PE=1 SV=2	9	MITF	195878	234558	234488	389348	431403	476680	221641	22311.6	10.0665	432477	43675.6	10.0989	195878	200627	194545	323265	352330	363927	197017	3197	1.6227	346507	20946.7	6.04509	0.814567	0.000257496	3.58923	207482	226136	233579	0.0334918	1.47506
STEPPYSQK	Elongation factor 1-alpha 1 OS=Homo sapiens OX=9606 GN=EEF1A1 PE=1 SV=1	9	EEF1A1	647215	679193	755853	1.16755e+06	1.20304e+06	1.18743e+06	694087	55829.1	8.04353	1.18601e+06	17789.6	1.49996	647215	580943	627099	969386	982535	906557	618419	33978.2	5.49436	952826	40605.7	4.2616	0.623627	0.000396593	3.40165	622182	630621	581857	0.794996	0.0996351
STFDHPELVKL	T-complex protein 1 subunit beta OS=Homo sapiens OX=9606 GN=CCT2 PE=1 SV=4	11	CCT2	29704.1	30623.6	33696.9	48649	60668	63400	31341.5	2090.96	6.67153	57572.3	7847.64	13.6309	29704.1	26193.7	27956.9	40392	49548	48403.5	27951.5	1755.21	6.27947	46114.5	4988.78	10.8182	0.722292	0.00400695	2.39719	25924.8	31801.5	31066.9	0.478519	0.320101
STFDTQITK	DNA-dependent protein kinase catalytic subunit OS=Homo sapiens OX=9606 GN=PRKDC PE=1 SV=3	9	PRKDC	474958	505165	549759	753925	810660	812657	509961	37630.3	7.37906	792414	33347.6	4.20836	474958	432089	456112	625964	662073	620433	454387	21486.4	4.72867	636156	22613.9	3.55477	0.485461	0.000542246	3.2658	401763	424939	398213	0.0369966	1.43184
STFDTQITKK	DNA-dependent protein kinase catalytic subunit OS=Homo sapiens OX=9606 GN=PRKDC PE=1 SV=3	10	PRKDC	71884.8	92581.1	82456.7	134052	143751	167086	82307.5	10348.9	12.5735	148297	16979.4	11.4496	71884.8	79188.6	68410.9	111300	117403	127564	73161.5	5501.11	7.51914	118756	8215.83	6.91827	0.69884	0.00133211	2.87546	71435.8	75352.9	81874.4	0.525076	0.279778
STFQQMWISK	Putative beta-actin-like protein 3 OS=Homo sapiens OX=9606 GN=POTEKP PE=5 SV=1;Actin, cytoplasmic 1 OS=Homo sapiens OX=9606 GN=ACTB PE=1 SV=1;Actin, aortic smooth muscle OS=Homo sapiens OX=9606 GN=ACTA2 PE=1 SV=1;POTE ankyrin domain family member I OS=Homo sapiens OX=9606 GN=POTEI PE=3 SV=1	10	POTEKP	60496.3	61506.4	64828.4	69990.8	76511.5	89306.8	62277.1	2266.54	3.63945	78603	9826.38	12.5013	60496.3	52609.1	53785.4	58111.5	62487.5	68182.3	55630.3	4254.93	7.64858	62927.1	5049.79	8.02482	0.177811	0.128163	0.892237	37297.8	40106.4	43761.5	0.00784129	2.10561
STFSEIFKK	Transketolase OS=Homo sapiens OX=9606 GN=TKT PE=1 SV=3	9	TKT	390507	387074	429137	465735	498722	503065	402239	23357.5	5.80687	489174	20414.8	4.17332	390507	331081	356037	386687	407310	384071	359208	29839.6	8.30703	392689	12729.6	3.24164	0.128568	0.148371	0.82865	248188	261424	246508	0.00388305	2.41083
STIDPAVSK	3-hydroxyisobutyrate dehydrogenase, mitochondrial OS=Homo sapiens OX=9606 GN=HIBADH PE=1 SV=2	9	HIBADH	77326.5	93961.5	105335	133420	138803	156832	92207.8	14086.5	15.2769	143018	12261.9	8.57368	77326.5	80369.4	87392.3	110775	113361	119735	81696.1	5162.38	6.319	114624	4611.5	4.02316	0.488568	0.00118341	2.92687	71098.8	72758.9	76849.6	0.0771986	1.11239
STIEYVIQR	Protein transport protein Sec23B OS=Homo sapiens OX=9606 GN=SEC23B PE=1 SV=2	9	SEC23B	863612	951014	1.07449e+06	1.39704e+06	1.3709e+06	1.45493e+06	963038	105950	11.0017	1.40762e+06	43004	3.05508	863612	813443	891457	1.15992e+06	1.11962e+06	1.11078e+06	856171	39535.4	4.6177	1.13011e+06	26193.8	2.31781	0.400493	0.000560981	3.25105	744474	718609	712936	0.00619266	2.20812
STIPPELVKQK	Serine/threonine-protein kinase RIO2 OS=Homo sapiens OX=9606 GN=RIOK2 PE=1 SV=2	11	RIOK2	43736.2	50363.9	50165.8	88285.6	98511.3	93084.6	48088.6	3770.65	7.84104	93293.8	5116.07	5.48383	43736.2	43078.5	41620.4	73301.2	80455	71066.5	42811.7	1082.8	2.5292	74940.9	4904.29	6.54422	0.807748	0.000377341	3.42327	47047	51638.5	45612.7	0.0513035	1.28985
STIPPHVQK	TGF-beta receptor type-2 OS=Homo sapiens OX=9606 GN=TGFBR2 PE=1 SV=2	9	TGFBR2	253315	310000	319251	528653	616335	622091	294189	35698.8	12.1346	589026	52364.1	8.88994	253315	265156	264870	438927	503365	474943	261114	6755.42	2.58716	472412	32293.9	6.83596	0.855367	0.000375696	3.42516	281717	323076	304833	0.0287161	1.54187
STISSNASK	PRELI domain containing protein 3B OS=Homo sapiens OX=9606 GN=PRELID3B PE=1 SV=2	9	PRELID3B	610188	689605	688858	1.13573e+06	1.19492e+06	1.17156e+06	662884	45637.1	6.88463	1.1674e+06	29810.7	2.55359	610188	589849	571517	942967	975896	894442	590518	19344.4	3.27584	937769	40975.1	4.36943	0.667251	0.000186178	3.73007	605226	626361	574081	0.578863	0.237425
STLGSQGQTGK	Mediator of RNA polymerase II transcription subunit 20 OS=Homo sapiens OX=9606 GN=MED20 PE=1 SV=1	11	MED20	53814.2	66508	66866.1	96418.8	102960	114020	62396.1	7434.32	11.9147	104466	8896.81	8.51644	53814.2	56887.2	55476	80054	84088	87050	55392.4	1538.22	2.77694	83730.7	3511.66	4.19399	0.596067	0.000214519	3.66853	51381.2	53970.3	55871.4	0.353677	0.451393
STSENITQK	ATP-dependent RNA helicase DDX3X OS=Homo sapiens OX=9606 GN=DDX3X PE=1 SV=3;ATP-dependent RNA helicase DDX3Y OS=Homo sapiens OX=9606 GN=DDX3Y PE=1 SV=2	9	DDX3X	1.95234e+06	2.14932e+06	2.33044e+06	3.70967e+06	3.88429e+06	3.84953e+06	2.14404e+06	189106	8.82009	3.8145e+06	92428.4	2.42308	1.95234e+06	1.83841e+06	1.93347e+06	3.08004e+06	3.17233e+06	2.93897e+06	1.90807e+06	61067.4	3.20047	3.06378e+06	117527	3.83603	0.683196	0.000111713	3.9519	1.97687e+06	2.0361e+06	1.88632e+06	0.356481	0.447964
STSQTFIYK	Lysine-specific histone demethylase 1A OS=Homo sapiens OX=9606 GN=KDM1A PE=1 SV=2	9	KDM1A	43279.7	52121.5	54366.8	79789.4	82470.9	88949.5	49922.7	5861.5	11.7412	83736.6	4709.42	5.62409	43279.7	44581.8	45105.8	66247	67354.6	67909.6	44322.4	940.302	2.1215	67170.4	846.463	1.26017	0.599789	6.22538e-06	5.20583	42519.4	43230.3	43586.5	0.125747	0.900503
STTPPTSAK	Cullin-4B OS=Homo sapiens OX=9606 GN=CUL4B PE=1 SV=4	9	CUL4B	64323.8	79497.3	82291	98422.2	111013	122517	75370.7	9668.33	12.8277	110651	12051.3	10.8914	64323.8	67997.5	68273.4	81717.4	90665	93536.9	66864.9	2204.97	3.29765	88639.8	6164.53	6.95459	0.406704	0.00450494	2.34631	52448.8	58191.6	60034.9	0.0188807	1.72398
STVGAGAYAYK	Apoptosis-inducing factor 1, mitochondrial OS=Homo sapiens OX=9606 GN=AIFM1 PE=1 SV=1	11	AIFM1	18396.7	24828.4	24564.7	33266.4	38588.3	39089.4	22596.6	3639.59	16.1068	36981.4	3226.98	8.72595	18396.7	21236.8	20380.3	27620.2	31515.3	29843.3	20004.6	1456.84	7.28252	29659.6	1954.03	6.58817	0.568167	0.00236282	2.62657	17727.5	20227.5	19154.4	0.432264	0.364251
STVSADPVVK	WASH complex subunit 4 OS=Homo sapiens OX=9606 GN=WASHC4 PE=1 SV=2	10	WASHC4	384822	456241	486630	890608	954911	942160	442565	52263.8	11.8093	929226	34046.6	3.66397	384822	390243	403737	739448	779883	719303	392934	9740.15	2.47883	746211	30851	4.13435	0.925297	4.60257e-05	4.337	474601	500553	461671	0.00251036	2.60026
STYPPSGPTYR	Acid ceramidase OS=Homo sapiens OX=9606 GN=ASAH1 PE=1 SV=5	11	ASAH1	16295.2	20819	18275.2	31858.9	32155.8	38147.3	18463.1	2267.75	12.2826	34054	3547.99	10.4187	16295.2	17807.4	15162.2	26451.6	26261.9	29124	16421.6	1327.14	8.08168	27279.2	1600.48	5.86704	0.732206	0.000827806	3.08207	16977.5	16855.7	18692.7	0.324706	0.488509
STYYGSFVTR	Eukaryotic translation initiation factor 3 subunit H OS=Homo sapiens OX=9606 GN=EIF3H PE=1 SV=1	10	EIF3H	234123	258623	269772	364709	407260	412669	254173	18236.5	7.17486	394879	26267.8	6.65212	234123	221211	223819	302808	332612	315057	226384	6827.56	3.01592	316826	14980.5	4.72831	0.484915	0.000681018	3.16684	194352	213481	202213	0.0276973	1.55756
SVDGPVSQK	Sentrin-specific protease 5 OS=Homo sapiens OX=9606 GN=SENP5 PE=1 SV=3	9	SENP5	34660.3	42212	42422.8	74232.9	80522.7	76166.6	39765	4422.08	11.1205	76974.1	3221.72	4.18546	34660.3	36105.8	35196.4	61633.6	65763.5	58150.3	35320.8	730.714	2.06879	61849.1	3811.19	6.16208	0.808234	0.000291271	3.5357	39558.4	42209.1	37322.7	0.0411932	1.38517
SVEEISTLVQK	39S ribosomal protein L43, mitochondrial OS=Homo sapiens OX=9606 GN=MRPL43 PE=1 SV=1	11	MRPL43	108906	126800	132618	197237	207732	206189	122775	12357.9	10.0655	203719	5666.27	2.78141	108906	108457	110028	163761	169656	157417	109130	808.911	0.741235	163611	6120.88	3.74111	0.584223	0.000106886	3.97108	105107	108891	101035	0.149887	0.824235
SVEGEGEEEGEEY	Tubulin alpha-1B chain OS=Homo sapiens OX=9606 GN=TUBA1B PE=1 SV=1	13	TUBA1B	36448.3	35530.7	42101.9	41189.2	47914.2	47872.4	38027	3558.69	9.35833	45658.6	3870.69	8.47747	36448.3	30390.9	34930.2	34198.3	39131.9	36548.7	33923.1	3151.75	9.29085	36626.3	2467.75	6.73763	0.110611	0.30708	0.512749	21949.5	25116.1	23458.1	0.00691373	2.16029
SVELPIVGK	Transmembrane protein 189 OS=Homo sapiens OX=9606 GN=TMEM189 PE=1 SV=3	9	TMEM189	73642.5	73229.2	82528.5	108171	116687	110777	76466.7	5253.67	6.87053	111878	4363.07	3.89984	73642.5	62636.1	68470.4	89811.8	95298.8	84574.2	68249.7	5506.52	8.06819	89894.9	5362.79	5.96562	0.397417	0.00817528	2.0875	57644	61165.7	54282.3	0.0480929	1.31792
SVFEDPVISK	28S ribosomal protein S7, mitochondrial OS=Homo sapiens OX=9606 GN=MRPS7 PE=1 SV=2	10	MRPS7	156867	169441	177186	315735	334698	324574	167831	10254.3	6.10989	325002	9489.17	2.91972	156867	144930	147004	262146	273351	247800	149600	6378.38	4.26361	261099	12807.6	4.90526	0.803483	0.000174347	3.75859	168253	175445	159046	0.0402075	1.39569
SVFQTTDTK	Short coiled-coil protein OS=Homo sapiens OX=9606 GN=SCOC PE=1 SV=2	9	SCOC	89340.6	77660.5	100243	128474	121478	123094	89081.3	11293.4	12.6776	124348	3662.91	2.94568	89340.6	66426.4	83167.3	106668	99211.9	93977.3	79644.7	11856.3	14.8864	99952.5	6377.93	6.38096	0.327664	0.059253	1.22729	68463.1	63677.3	60317.5	0.0991678	1.00363
SVGESSSKGP	Keratin, type I cytoskeletal 10 OS=Homo sapiens OX=9606 GN=KRT10 PE=1 SV=6	10	KRT10	37338.6	41308.3	48133.2	41436.1	42753	45044.5	42260	5459.88	12.9197	43077.9	1826	4.23884	37338.6	35332.8	39934.1	34403.3	34916.7	34389.8	37535.1	2306.95	6.14609	34569.9	300.368	0.86887	-0.118725	0.0918662	1.03684	22081.1	22410.6	22072.4	0.000328361	3.48365
SVIDTSTIVRK	Striatin OS=Homo sapiens OX=9606 GN=STRN PE=1 SV=4	11	STRN	36469.1	34515.3	38454.1	48327.9	56164.8	56745.2	36479.5	1969.42	5.3987	53746	4701.15	8.74699	36469.1	29522.4	31903.7	40125.4	45870.2	43322.8	32631.8	3530.13	10.8181	43106.1	2878.54	6.67779	0.401617	0.016361	1.78619	25753.7	29440.9	27805.9	0.0970739	1.0129
SVLDYFSER	Mediator of RNA polymerase II transcription subunit 6 OS=Homo sapiens OX=9606 GN=MED6 PE=1 SV=2	9	MED6	131635	156728	154875	279872	303299	289043	147746	13983.1	9.46426	290738	11804.9	4.06033	131635	134056	128494	232370	247706	220674	131395	2788.91	2.12254	233583	13557.1	5.80396	0.830027	0.00021551	3.66653	149142	158986	141635	0.0246331	1.60848
SVLGSLSSV	Nuclear pore complex protein Nup50 OS=Homo sapiens OX=9606 GN=NUP50 PE=1 SV=2	9	NUP50	10629.5	15807.9	14795.6	20299.8	31629.9	40753.8	13744.3	2744.6	19.9689	30894.5	10246.8	33.1671	10629.5	13521.2	12275.3	16854.4	25832.4	31114	12142	1450.45	11.9457	24600.2	7209.21	29.3054	1.01867	0.0426281	1.3703	10817.7	16580	19969.9	0.2626	0.580705
SVMSTVEWNK	Basic leucine zipper and W2 domain-containing protein 1 OS=Homo sapiens OX=9606 GN=BZW1 PE=1 SV=1	10	BZW1	47040.6	47962.6	52615.7	73787	77565.5	96479.3	49206.3	2988.43	6.07326	82610.6	12158.4	14.7177	47040.6	41024.5	43653.1	61263.4	63348.4	73658.3	43906	3016.02	6.86925	66090	6636.73	10.042	0.590013	0.00620863	2.207	39320.7	40659	47276.2	0.647462	0.188786
SVPEFPLSPPK	Stathmin OS=Homo sapiens OX=9606 GN=STMN1 PE=1 SV=3	11	STMN1	75905.4	93776.2	99773.4	87525	100937	122143	89818.4	12416.5	13.824	103535	17454.7	16.8587	75905.4	80210.9	82777.8	72669.7	82436.3	93251.7	79631.4	3472.66	4.36091	82785.9	10295.5	12.4362	0.0560479	0.641486	0.192813	46641.7	52910.2	59851.8	0.00355023	2.44974
SVQENIQQK	Kinesin-like protein KIF11 OS=Homo sapiens OX=9606 GN=KIF11 PE=1 SV=2	9	KIF11	155004	183207	189794	184499	197233	213731	176002	18480.4	10.5001	198488	14656.2	7.38393	155004	156705	157464	153185	161082	163176	156391	1259.83	0.805567	159147	5268.79	3.31063	0.0252069	0.427919	0.368639	98318.8	103387	104731	1.29306e-05	4.88838
SVQGIIIYR	ADP/ATP translocase 2 OS=Homo sapiens OX=9606 GN=SLC25A5 PE=1 SV=7	9	SLC25A5	1.61229e+06	1.80222e+06	1.96376e+06	2.16481e+06	2.29008e+06	2.28065e+06	1.79276e+06	175928	9.81324	2.24518e+06	69762.6	3.10722	1.61229e+06	1.54152e+06	1.62925e+06	1.79738e+06	1.87033e+06	1.74119e+06	1.59435e+06	46538	2.91892	1.80297e+06	64749.7	3.59128	0.177402	0.010566	1.97609	1.15362e+06	1.20043e+06	1.11755e+06	0.000264551	3.57749
SVSDLFNTK	Nesprin-2 OS=Homo sapiens OX=9606 GN=SYNE2 PE=1 SV=3	9	SYNE2	367365	422119	467311	421788	461822	463781	418931	50049.2	11.9469	449130	23699.8	5.27681	367365	361056	387708	350199	377174	354079	372043	13928.2	3.74371	360484	14583.5	4.04554	-0.0455347	0.377002	0.423656	224769	242082	227259	0.00013084	3.88326
SVSNVVITK	Epidermal growth factor receptor substrate 15 OS=Homo sapiens OX=9606 GN=EPS15 PE=1 SV=2	9	EPS15	46139.1	52459.5	53624.7	70766.4	77748.8	84824.1	50741.1	4027.82	7.93799	77779.7	7028.91	9.03694	46139.1	44870.9	44490.2	58755.4	63498.1	64759.9	45166.7	863.337	1.91144	62337.8	3165.94	5.07868	0.464847	0.000821449	3.08542	37711.1	40755	41564.9	0.0155363	1.80865
SVSPVVHVR	Heterogeneous nuclear ribonucleoprotein L-like OS=Homo sapiens OX=9606 GN=HNRNPLL PE=1 SV=1	9	HNRNPLL	460609	567177	572569	790949	880604	1.10239e+06	533452	63141.3	11.8364	924646	160322	17.3388	460609	485131	475036	656704	719196	841630	473592	12324.9	2.60243	739177	94068.5	12.7261	0.642274	0.00834741	2.07845	421493	461602	540184	0.982412	0.00770625
SVSTQQPPK	Lipoma-preferred partner OS=Homo sapiens OX=9606 GN=LPP PE=1 SV=1	9	LPP	19780.6	26187.4	23048.2	35451.8	38363.5	42250.9	23005.4	3203.58	13.9253	38688.8	3411.17	8.81697	19780.6	22399.2	19122.2	29434.7	31331.8	32256.9	20434	1733.47	8.48326	31007.8	1438.74	4.63991	0.601661	0.00124522	2.90475	18892.1	20109.7	20703.5	0.663268	0.178311
SVTEQGAEL	14-3-3 protein zeta/delta OS=Homo sapiens OX=9606 GN=YWHAZ PE=1 SV=1	9	YWHAZ	11097.8	12414.6	13371.1	16216.8	20787.4	20864.5	12294.5	1141.43	9.28402	19289.6	2661.36	13.7969	11097.8	10618.8	11093.5	13464.4	16977.2	15929.2	10936.7	275.316	2.51736	15457	1803.41	11.6673	0.499081	0.0127291	1.8952	8641.87	10896.5	10223.9	0.213234	0.671144
SVVGDEVVLINR	A-kinase anchor protein 1, mitochondrial OS=Homo sapiens OX=9606 GN=AKAP1 PE=1 SV=1	12	AKAP1	54333.8	52986.8	59687.4	79105.7	76777.8	86038.8	55669.3	3544.34	6.36677	80640.8	4817.58	5.97413	54333.8	45321.9	49520.2	65679.3	62705	65687.4	49725.3	4509.4	9.06863	64690.6	1719.55	2.65812	0.379576	0.00580388	2.23628	42155	40246	42160.2	0.0376173	1.42461
SVYDHQGIFK	Dehydrodolichyl diphosphate synthase complex subunit NUS1 OS=Homo sapiens OX=9606 GN=NUS1 PE=1 SV=1	10	NUS1	23122.1	25703.1	30898.7	44160	44401.5	49751.6	26574.6	3960.88	14.9048	46104.4	3160.88	6.85592	23122.1	21985	25635.3	36664.9	36263.1	37983.4	23580.8	1867.91	7.92131	36970.5	899.969	2.43429	0.64876	0.000363727	3.43922	23532.7	23274.8	24378.9	0.902027	0.0447803
SVYGYGVQK	Far upstream element-binding protein 3 OS=Homo sapiens OX=9606 GN=FUBP3 PE=1 SV=2	9	FUBP3	36795.6	46067.7	42651	67124	65127.9	71757.5	41838.1	4689.19	11.2079	68003.1	3401.14	5.00145	36795.6	39403.7	35385.7	55731.3	53190.5	54784.2	37195	2038.54	5.48067	54568.6	1284.05	2.35309	0.552963	0.000236335	3.62647	35770.1	34139.3	35162.2	0.162392	0.789436
SVYYNEATGGK	Tubulin beta chain OS=Homo sapiens OX=9606 GN=TUBB PE=1 SV=2	11	TUBB	34321.6	39776.8	45408.9	66392.1	70107.1	75161.2	39835.8	5543.89	13.9169	70553.5	4401.57	6.23863	34321.6	34022.8	37673.9	55123.6	57257	57382.7	35339.4	2027.19	5.73633	56587.8	1269.58	2.24356	0.679212	0.000104104	3.98253	35380	36749.3	36830	0.480442	0.318359
SYREDPIVY	Hepatocyte growth factor receptor OS=Homo sapiens OX=9606 GN=MET PE=1 SV=4	9	MET	32345.6	35806.3	36323.5	41453.8	47495.6	49023.4	34825.1	2162.87	6.21066	45991	4002.83	8.70351	32345.6	30626.7	30136.1	34418	38790	37427.5	31036.1	1160.25	3.73839	36878.5	2237.12	6.06617	0.248832	0.0159243	1.79794	22090.6	24896.7	24022.1	0.00229909	2.63844
TEAQANQISL	COMM domain-containing protein 9 OS=Homo sapiens OX=9606 GN=COMMD9 PE=1 SV=2	10	COMMD9	9143.52	13619.8	12517.7	17360.2	14925.1	21409.8	11760.3	2332.27	19.8316	17898.4	3275.66	18.3015	9143.52	11649.6	10385.4	14413.7	12189.4	16345.5	10392.8	1253.06	12.0569	14316.2	2079.77	14.5274	0.462061	0.048876	1.3109	9251.19	7823.55	10491.1	0.31819	0.497314
TEFLDISQL	Phospholipase D1 OS=Homo sapiens OX=9606 GN=PLD1 PE=1 SV=1	9	PLD1	4219.73	7446.62	6187.48	7659.16	8946.4	9532.12	5951.27	1626.36	27.328	8712.56	958.125	10.9971	4219.73	6369.42	5133.49	6359.2	7306.59	7277.41	5240.88	1078.86	20.5855	6981.07	538.752	7.71733	0.413639	0.0668055	1.17519	4081.53	4689.6	4670.87	0.309756	0.50898
TEIDPINAL	Adenosylhomocysteinase OS=Homo sapiens OX=9606 GN=AHCY PE=1 SV=4	9	AHCY	19387	25694	24350.9	36881.3	39696.2	51562.4	23144	3322.17	14.3544	42713.3	7791.73	18.2419	19387	21977.2	20202.9	30621.6	32420.2	39365.9	20522.4	1324.29	6.45291	34135.9	4617.77	13.5276	0.734093	0.00799583	2.09714	19653.9	20808.3	25266.3	0.500323	0.30075
TEIEDSHTL	FAST kinase domain-containing protein 4 OS=Homo sapiens OX=9606 GN=TBRG4 PE=1 SV=1	9	TBRG4	78031.9	102424	102560	140709	167608	207311	94338.6	14122.2	14.9697	171876	33505.5	19.494	78031.9	87607.8	85089.6	116827	136887	158274	83576.4	4964.06	5.93954	137329	20727.2	15.093	0.716471	0.0119841	1.92139	74983	87858.3	101585	0.607262	0.216624
TEIEFPEKL	Ventricular zone-expressed PH domain-containing protein homolog 1 OS=Homo sapiens OX=9606 GN=VEPH1 PE=1 SV=1	9	VEPH1	29000.2	38364.9	38132.9	59999.7	63169.3	76686.5	35166	5340.99	15.1879	66618.5	8862.01	13.3026	29000.2	32815.1	31637.3	49816.2	51590.8	58547.2	31150.9	1953.43	6.27087	53318.1	4614.7	8.65503	0.775352	0.00155965	2.80697	31973.6	33112.6	37577.4	0.208283	0.681346
TEIGKDVIGL	Coatomer subunit alpha OS=Homo sapiens OX=9606 GN=COPA PE=1 SV=2	10	COPA	47656.9	53484.7	60578.1	84117.5	92028.7	88198.1	53906.6	6470.92	12.004	88114.8	3956.23	4.48986	47656.9	45747.8	50259.1	69840.6	75160.5	67335.9	47888	2264.53	4.72882	70779	3995.83	5.6455	0.563659	0.000990167	3.00429	44825.8	48240.4	43218.3	0.280999	0.551294
TENNDHINL	Small ubiquitin-related modifier 2 OS=Homo sapiens OX=9606 GN=SUMO2 PE=1 SV=3	9	SUMO2	46505.7	59454.2	59301.4	85340.1	98146.6	120217	55087.1	7432.1	13.4915	101234	17642.1	17.427	46505.7	50853.7	49199.9	70855.6	80157.1	91780.8	48853.1	2194.67	4.49239	80931.2	10484.1	12.9543	0.728246	0.00657404	2.18217	45477.3	51447.3	58907.8	0.491501	0.308476
TESGLNVTL	Poly(rC)-binding protein 1 OS=Homo sapiens OX=9606 GN=PCBP1 PE=1 SV=2	9	PCBP1	14389.9	17087.8	18101.3	25167	26401.3	35790.5	16526.3	1918.37	11.608	29119.6	5810.07	19.9525	14389.9	14615.9	15017.9	20895.5	21562.1	27324.7	14674.6	318.106	2.16774	23260.8	3535.23	15.1982	0.66458	0.0138088	1.85985	13411.4	13839.2	17537.8	0.856581	0.0672316
TESQVVITL	Protein SGT1 homolog OS=Homo sapiens OX=9606 GN=SUGT1 PE=1 SV=3	9	SUGT1	7948.63	11398.6	8587.05	11283.2	12659.7	20183.8	9311.43	1835.52	19.7125	14708.9	4791.1	32.5727	7948.63	9749.73	7124.32	9368.18	10339.3	15409.6	8274.23	1342.65	16.2269	11705.7	3244.22	27.7149	0.500512	0.165753	0.780538	6012.79	6636.07	9890.35	0.622828	0.205632
TEVGEKIAL	Eukaryotic translation initiation factor 2 subunit 3 OS=Homo sapiens OX=9606 GN=EIF2S3 PE=1 SV=3	9	EIF2S3	361745	400178	434055	637844	656005	665516	398659	36179	9.07518	653122	14059.4	2.15265	361745	342289	360117	529585	535764	508096	354717	10793.4	3.04282	524482	14522.8	2.76898	0.564225	8.39102e-05	4.07619	339904	343870	326112	0.0929794	1.03161
TIQSGEQPYK	NADH dehydrogenase [ubiquinone] iron-sulfur protein 5 OS=Homo sapiens OX=9606 GN=NDUFS5 PE=1 SV=3	10	NDUFS5	92132.9	99797.1	112782	159951	179756	171929	101571	10437.9	10.2765	170545	9974.63	5.84867	92132.9	85360.8	93570.1	132803	146808	131261	90354.6	4384.05	4.85205	136957	8565.59	6.25419	0.600058	0.00110488	2.95669	85237.2	94226	84247.6	0.578581	0.237636
TLADLVHHV	Transformation/transcription domain-associated protein OS=Homo sapiens OX=9606 GN=TRRAP PE=1 SV=3	9	TRRAP	179600	252218	227988	276025	324165	388438	219935	36972.9	16.8108	329543	56399.1	17.1143	179600	215733	189152	229177	264748	296558	194828	18723.6	9.61033	263494	33708.1	12.7928	0.435567	0.0367734	1.43447	147093	169923	190340	0.19461	0.710835
TLAEIAKVEL	Non-POU domain-containing octamer-binding protein OS=Homo sapiens OX=9606 GN=NONO PE=1 SV=4	10	NONO	71348.5	88251.4	80987.7	118111	130978	129163	80195.9	8479.23	10.5732	126084	6964.06	5.52334	71348.5	75485.2	67192.1	98064.8	106971	98611.1	71341.9	4146.54	5.81221	101216	4991.76	4.9318	0.50461	0.0013407	2.87267	62941.1	68657.3	63291.7	0.102679	0.988518
TLAETLVNL	Serine/threonine-protein phosphatase 6 regulatory ankyrin repeat subunit C OS=Homo sapiens OX=9606 GN=ANKRD52 PE=1 SV=3	9	ANKRD52	68575.5	80014.5	78416.3	86138.7	126385	134741	75668.8	6194.67	8.18656	115755	25986.4	22.4495	68575.5	68439.9	65058.7	71518.7	103220	102870	67358	1992.42	2.95795	92535.9	18202.3	19.6705	0.458163	0.0758582	1.12	45902.9	66249.5	66024.8	0.309067	0.509947
TLDDLIAAV	Ankyrin repeat and KH domain-containing protein 1 OS=Homo sapiens OX=9606 GN=ANKHD1 PE=1 SV=1	9	ANKHD1	10549.8	7801.66	11657.9	17106.8	15710	19269	10003.1	1985.38	19.8477	17361.9	1793.2	10.3283	10549.8	6673.1	9672.05	14203.4	12830.4	14711.2	8964.99	2032.78	22.6746	13915	972.96	6.99217	0.634266	0.0190318	1.72052	9116.16	8234.98	9442.08	0.979285	0.0090909
TLIEDILGV	Short transient receptor potential channel 4-associated protein OS=Homo sapiens OX=9606 GN=TRPC4AP PE=1 SV=2	9	TRPC4AP	159950	206324	256190	280820	327458	361849	207488	48130.8	23.1969	323376	40668.6	12.5763	159950	176478	212550	233158	267437	276258	182993	26898.6	14.6993	258951	22769.1	8.79282	0.500892	0.0202405	1.69378	149648	171650	177311	0.395913	0.402401
TLLEDGTFKV	NmrA-like family domain-containing protein 1 OS=Homo sapiens OX=9606 GN=NMRAL1 PE=1 SV=1	10	NMRAL1	50734.1	58197.3	61751.3	80131.2	80237	73807.9	56894.2	5623.01	9.88328	78058.7	3681.65	4.71652	50734.1	49778.7	51232.5	66530.8	65530.2	56349.5	50581.8	738.804	1.46061	62803.5	5611.63	8.93523	0.312228	0.0201209	1.69635	42701.5	42059.3	36166.9	0.00840467	2.07548
TLQEQLEKA	Pinin OS=Homo sapiens OX=9606 GN=PNN PE=1 SV=5	9	PNN	114750	121550	129785	190683	186076	203370	122028	7528.82	6.16974	193376	8955.89	4.63133	114750	103967	107677	158319	151970	155265	108798	5478.35	5.03534	155184	3175.22	2.04609	0.512333	0.000222195	3.65327	101614	97538.9	99653.9	0.0527191	1.27803
TLSDLRVYL	Sulfiredoxin-1 OS=Homo sapiens OX=9606 GN=SRXN1 PE=1 SV=2	9	SRXN1	255489	265176	301407	296369	277743	281622	274024	24203.9	8.83278	285245	9827.22	3.44519	255489	226816	250065	246067	226835	215008	244123	15231.8	6.23939	229303	15676.4	6.83652	-0.0903524	0.305391	0.515143	157934	145590	137999	0.000775869	3.11021
TLSEVTNQL	Serine/threonine-protein kinase SIK2 OS=Homo sapiens OX=9606 GN=SIK2 PE=1 SV=1	9	SIK2	73249.1	102088	92386.5	139376	161998	206248	89241.1	14674.4	16.4435	169207	34013.8	20.1019	73249.1	87320.1	76649.2	115720	132305	157462	79072.8	7341.89	9.28498	135163	21017.3	15.5496	0.773443	0.0120261	1.91987	74272.9	84917.4	101064	0.435345	0.361166
TLTEEGVIKV	Nucleolar GTP-binding protein 1 OS=Homo sapiens OX=9606 GN=GTPBP4 PE=1 SV=3	10	GTPBP4	141885	162240	165506	264571	287023	279044	156544	12799.4	8.17622	276879	11381.2	4.11054	141885	138771	137313	219667	234414	213039	139323	2335.31	1.67618	222373	10941.4	4.92026	0.67455	0.000210964	3.67579	140989	150454	136735	0.470362	0.327568
TLWGIQKEL	L-lactate dehydrogenase A chain OS=Homo sapiens OX=9606 GN=LDHA PE=1 SV=2	9	LDHA	47381.4	50025.7	56643.6	73767.9	85306.6	90812.5	51350.2	4771.03	9.29116	83295.7	8698.45	10.4429	47381.4	42789.1	46994.8	61247.5	69670.6	69331.9	45721.8	2547.11	5.57088	66750	4768.31	7.14353	0.545886	0.00252905	2.59704	39310.6	44716.8	44499.4	0.27858	0.55505
TLWVDPYEV	Protein BTG1 OS=Homo sapiens OX=9606 GN=BTG1 PE=1 SV=1	9	BTG1	125620	143125	149698	165920	147973	161618	139481	12445.4	8.92265	158504	9370.06	5.91158	125620	122421	124198	137759	120851	123389	124080	1602.89	1.29182	127333	9118.06	7.16081	0.0373373	0.575641	0.239848	88418	77565.7	79194.9	0.000268485	3.57108
TLYEAVREV	60S ribosomal protein L10a OS=Homo sapiens OX=9606 GN=RPL10A PE=1 SV=2	9	RPL10A	163757	207507	206394	276284	287885	292343	192553	24943.8	12.9543	285504	8290.15	2.90369	163757	177490	171236	229391	235118	223193	170828	6875.39	4.02475	229234	5964.22	2.60181	0.424277	0.000372826	3.42849	147230	150906	143252	0.00644458	2.19081
TLYEHNNEL	Aladin OS=Homo sapiens OX=9606 GN=AAAS PE=1 SV=1	9	AAAS	87433.9	111238	104263	146133	167128	190995	100979	12237.5	12.1189	168085	22446	13.3539	87433.9	95147.1	86503	121331	136495	145817	89694.7	4744.81	5.28996	134548	12358.9	9.1855	0.585023	0.00421078	2.37564	77873.9	87606.5	93590.1	0.565575	0.24751
TMADQIVTV	Syntaxin-binding protein 3 OS=Homo sapiens OX=9606 GN=STXBP3 PE=1 SV=2	9	STXBP3	34023.8	41539.8	42164.8	56910.3	64990	88834	39242.8	4530.56	11.545	70244.8	16597.9	23.6286	34023.8	35530.8	34982.3	47251.1	53077.8	67821.4	34845.7	762.741	2.18891	56050.1	10602.3	18.9158	0.685739	0.0259324	1.58616	30327.3	34067	43529.9	0.789372	0.102719
TSFDGSLIQK	Transcriptional regulator Kaiso OS=Homo sapiens OX=9606 GN=ZBTB33 PE=1 SV=2	10	ZBTB33	282769	361372	371534	528857	604295	619975	338559	48581.5	14.3495	584376	48715.3	8.3363	282769	309097	308247	439096	493532	473327	300038	14961	4.98638	468652	27517.4	5.87161	0.643373	0.000736403	3.13288	281826	316764	303796	0.957505	0.0188591
TTNDIVISK	Protein Red OS=Homo sapiens OX=9606 GN=IK PE=1 SV=3	9	IK	25438.5	28190.2	25632.1	31384.1	41237.9	44454.9	26420.3	1535.86	5.8132	39025.6	6810.43	17.4512	25438.5	24112.3	21265.8	26057.4	33679.4	33939.6	23605.6	2132	9.03177	31225.4	4477.56	14.3395	0.403595	0.0563139	1.24938	16724.4	21616.5	21783.5	0.159581	0.797018
TVADHIQKV	Coatomer subunit gamma-1 OS=Homo sapiens OX=9606 GN=COPG1 PE=1 SV=1	9	COPG1	90471.7	113034	107455	159571	174645	202903	103654	11751.8	11.3376	179040	21997.9	12.2866	90471.7	96683.3	89150.6	132488	142634	154909	92101.9	4022.26	4.36719	143344	11227.5	7.83258	0.638174	0.00174133	2.75912	85034.6	91547	99425.3	0.984332	0.00685852
TVETRDGQVINETSQ	Vimentin OS=Homo sapiens OX=9606 GN=VIM PE=1 SV=4	15	VIM	9103.79	9119.92	8782.19	14647	16501.7	21127.3	9001.97	190.499	2.1162	17425.3	3337.41	19.1527	9103.79	7800.66	7286.22	12161	13477.1	16129.9	8063.56	936.871	11.6186	13922.6	2021.6	14.5203	0.787945	0.0103815	1.98374	7805.3	8650.01	10352.6	0.398535	0.399533
TVIHFNNPK	Transcription factor BTF3 OS=Homo sapiens OX=9606 GN=BTF3 PE=1 SV=1	9	BTF3	125195	163661	155784	237382	264567	281789	148213	20319.4	13.7096	261246	22389.2	8.57016	125195	139986	129247	197092	216074	215135	131476	7643.2	5.81337	209434	10698.6	5.10836	0.671692	0.000506986	3.295	126500	138683	138081	0.645636	0.190012
VADPETRTV	Bifunctional polynucleotide phosphatase/kinase OS=Homo sapiens OX=9606 GN=PNKP PE=1 SV=1	9	PNKP	46082.9	48830.9	50958.5	72241.8	67431	73201.4	48624.1	2444.4	5.02713	70958.1	3091.97	4.35746	46082.9	41767.2	42278.2	59980.4	55071.4	55886.5	43376.1	2358.05	5.4363	56979.4	2630.68	4.61689	0.393542	0.00262647	2.58063	38497.3	35346.5	35869.7	0.0152985	1.81535
VAVISGEAL	Pirin OS=Homo sapiens OX=9606 GN=PIR PE=1 SV=1	9	PIR	18802	22071.9	24050.1	31644.3	34586.5	38803.1	21641.3	2650.42	12.247	35011.3	3598.29	10.2775	18802	18879.1	19953.4	26273.4	28247	29624.7	19211.5	643.643	3.35031	28048.4	1684.47	6.00559	0.545949	0.00105628	2.97622	16863.1	18129.8	19014.1	0.171347	0.766124
VEAGDAIAL	Small integral membrane protein 30 OS=Homo sapiens OX=9606 GN=SMIM30 PE=3 SV=2	9	SMIM30	38080.6	46534.3	47200.1	69691.2	72335.3	89364.9	43938.3	5083.84	11.5704	77130.4	10677.5	13.8434	38080.6	39802.8	39159.9	57862.7	59076.8	68226.7	39014.5	870.267	2.23063	61722.1	5665.77	9.17948	0.661778	0.00236258	2.62661	37138.1	37917.3	43790	0.794612	0.0998449
VEAGGMQAL	Junction plakoglobin OS=Homo sapiens OX=9606 GN=JUP PE=1 SV=3;Catenin beta-1 OS=Homo sapiens OX=9606 GN=CTNNB1 PE=1 SV=1	9	JUP	18465.6	29088.4	26136.1	45867.2	61734.3	84728.5	24563.4	5483.24	22.3228	64110	19539.3	30.4777	18465.6	24880.6	21684	38082.3	50418.9	64687	21676.7	3207.48	14.7969	51062.7	13314	26.0738	1.23612	0.020536	1.68748	24442.4	32360.4	41518.1	0.10298	0.987247
VEDPTFLNQL	Cytoplasmic dynein 1 heavy chain 1 OS=Homo sapiens OX=9606 GN=DYNC1H1 PE=1 SV=5	10	DYNC1H1	67265.2	85599.7	94044.9	96889.3	107896	106240	82303.2	13690.8	16.6346	103675	5934.8	5.72442	67265.2	73217.1	78025.1	80444.7	88119.8	81110.1	72835.8	5390.08	7.40032	83224.8	4252.21	5.1093	0.192366	0.0587375	1.23108	51631.9	56558	52059	0.00509912	2.29251
VEFGGGAEL	Ubiquitin-related modifier 1 OS=Homo sapiens OX=9606 GN=URM1 PE=1 SV=1	9	URM1	9732.84	9318.21	13693.5	17901	23228.1	30399.1	10914.9	2415.32	22.1288	23842.7	6271.69	26.3044	9732.84	7970.27	11361	14862.7	18970.5	23208.5	9688.02	1695.79	17.504	19013.9	4173.09	21.9476	0.972782	0.0230446	1.63743	9539.34	12175.9	14896	0.241264	0.617507
VEGDPIVAL	Mediator of RNA polymerase II transcription subunit 16 OS=Homo sapiens OX=9606 GN=MED16 PE=1 SV=2	9	MED16	18065.8	23442.4	20950.7	32108.5	35753	45410.8	20819.6	2690.69	12.9238	37757.4	6873.94	18.2055	18065.8	20051.3	17381.9	26658.8	29199.8	34669.4	18499.7	1386.57	7.4951	30176	4093.55	13.5656	0.7059	0.00945263	2.02445	17110.5	18741.3	22251.9	0.639351	0.194261
VETRDGQVINETSQ	Vimentin OS=Homo sapiens OX=9606 GN=VIM PE=1 SV=4	14	VIM	11614.8	12184.1	13491.4	17517.9	15960.5	20949.9	12430.1	962.15	7.74048	18142.8	2552.71	14.0701	11614.8	10421.6	11193.2	14544.7	13035.1	15994.5	11076.6	605.099	5.46288	14524.7	1479.79	10.1881	0.391003	0.0201955	1.69474	9335.23	8366.32	10265.7	0.0542126	1.2659
VEVPETPKA	Melanoma-associated antigen D2 OS=Homo sapiens OX=9606 GN=MAGED2 PE=1 SV=2	9	MAGED2	348121	344352	360788	803725	857727	835835	351087	8610.18	2.45243	832429	27162	3.26298	348121	294540	299331	667311	700513	638128	313997	29649.1	9.44247	668651	31213.7	4.66816	1.0905	0.000140128	3.85348	428301	449611	409571	0.00507561	2.29451
VGVIKAVD	Elongation factor 1-alpha 1 OS=Homo sapiens OX=9606 GN=EEF1A1 PE=1 SV=1	8	EEF1A1	6748.08	9087.35	10024.2	11319.6	11862.7	12881.9	8619.88	1687.36	19.5752	12021.4	793.147	6.59779	6748.08	7772.81	8316.68	9398.37	9688.38	9834.85	7612.52	796.488	10.4629	9640.53	222.137	2.3042	0.340739	0.0131789	1.88012	6032.17	6218.3	6312.31	0.0380215	1.41997
VLDENYNNL	Carboxypeptidase N catalytic chain OS=Homo sapiens OX=9606 GN=CPN1 PE=1 SV=1	9	CPN1	34534.3	47310.3	43082.7	66978.7	80028.3	84773.5	41642.4	6508.66	15.6299	77260.2	9214.72	11.9269	34534.3	40466.6	35744	55610.6	65359.7	64721.4	36914.9	3134.71	8.49172	61897.2	5453.71	8.81091	0.74567	0.00234023	2.63074	35692.6	41949.9	41540.2	0.358401	0.445631
VLHDRIVSV	Mediator of RNA polymerase II transcription subunit 23 OS=Homo sapiens OX=9606 GN=MED23 PE=1 SV=2	9	MED23	13200.2	18766.4	22256	34310	38023.7	43336.4	18074.2	4567.42	25.2704	38556.7	4536.73	11.7664	13200.2	16051.8	18464.9	28486.7	31054.2	33085.7	15905.6	2635.38	16.5689	30875.6	2304.69	7.46446	0.95693	0.00177321	2.75124	18283.7	19931.6	21235.4	0.0884612	1.05325
VLIDYQRNV	Exportin-1 OS=Homo sapiens OX=9606 GN=XPO1 PE=1 SV=1	9	XPO1	401347	453747	517080	588796	598672	621809	457391	57952.8	12.6703	603092	16944.3	2.80957	401347	388110	429000	488862	488940	474727	406152	20864.3	5.13707	484177	8183.3	1.69015	0.253513	0.00381222	2.41882	313767	313817	304695	0.00154622	2.81073
VLLESEQFL	Signal recognition particle 14 kDa protein OS=Homo sapiens OX=9606 GN=SRP14 PE=1 SV=2	9	SRP14	9353.99	8381.48	10290.4	16403	15996.8	18546.7	9341.96	954.531	10.2177	16982.2	1370.07	8.06768	9353.99	7169.04	8537.54	13619	13064.7	14159.7	8353.52	1104.03	13.2164	13614.5	547.515	4.02157	0.704685	0.00178399	2.74861	8741.09	8385.34	9088.14	0.596052	0.224716
VLMTEDIKL	Eukaryotic translation initiation factor 4 gamma 1 OS=Homo sapiens OX=9606 GN=EIF4G1 PE=1 SV=4	9	EIF4G1	247625	275696	279697	402470	401173	420201	267673	17476.8	6.52919	407948	10631.5	2.60608	247625	235814	232053	334160	327641	320808	238497	8125.09	3.40678	327536	6676.67	2.03845	0.457681	0.00012581	3.90028	214474	210290	205904	0.00596005	2.22475
VLSSRLAFA	HLA class II histocompatibility antigen, DR beta 3 chain OS=Homo sapiens OX=9606 GN=HLA-DRB3 PE=1 SV=1	9	HLA-DRB3	101801	106864	118658	151373	147277	169438	109107	8649.44	7.92746	156029	11791.4	7.55719	101801	91405.1	98445.3	125681	120282	129360	97217.1	5305.6	5.45748	125108	4565.63	3.64936	0.363888	0.00231155	2.6361	80666	77201	83027	0.0084311	2.07412
VMDSKIVQV	Importin subunit alpha-6 OS=Homo sapiens OX=9606 GN=KPNA5 PE=1 SV=2	9	KPNA5	1.46057e+06	1.61554e+06	1.83021e+06	2.41786e+06	2.54366e+06	2.44744e+06	1.63544e+06	185626	11.3502	2.46965e+06	65774.1	2.66329	1.46057e+06	1.38184e+06	1.51845e+06	2.00749e+06	2.07742e+06	1.86853e+06	1.45362e+06	68570.7	4.71724	1.98448e+06	106331	5.35812	0.449111	0.00190436	2.72025	1.28847e+06	1.33336e+06	1.19928e+06	0.0322452	1.49153
VPNAGRGLVRL	DNA-(apurinic or apyrimidinic site) lyase OS=Homo sapiens OX=9606 GN=APEX1 PE=1 SV=2	11	APEX1	24472.2	33196.2	30197.4	43165.1	45017.8	46050.1	29288.6	4432.43	15.1336	44744.3	1461.82	3.26705	24472.2	28394.2	25053.5	35838.8	36766.4	35157.5	25973.3	2116.59	8.14909	35920.9	807.578	2.24821	0.467794	0.00160386	2.79483	23002.5	23597.8	22565.2	0.0811853	1.09052
VQIGDIVTV	40S ribosomal protein S11 OS=Homo sapiens OX=9606 GN=RPS11 PE=1 SV=3	9	RPS11	42037.2	44497.8	44650.1	66932.6	65924.1	82155.7	43728.4	1466.55	3.35378	71670.8	9094.21	12.6889	42037.2	38060.9	37044.3	55572.3	53840.7	62722.8	39047.5	2638.61	6.75745	57378.6	4708.47	8.20597	0.555284	0.00417381	2.37947	35668.1	34556.7	40257.4	0.392097	0.406607
VSDPSSPQYGK	Tripeptidyl-peptidase 1 OS=Homo sapiens OX=9606 GN=TPP1 PE=1 SV=2	11	TPP1	20722.4	23252.7	21428.1	35254.6	36051.5	37099.1	21801.1	1305.74	5.98934	36135.1	925.116	2.56016	20722.4	19889	17778	29270.9	29443.6	28323.8	19463.1	1517.69	7.79776	29012.8	602.881	2.07799	0.575943	0.000534877	3.27175	18787	18897.8	18179.1	0.404566	0.393011
VSLKVSNDGP	Melanocyte protein PMEL OS=Homo sapiens OX=9606 GN=PMEL PE=1 SV=2	10	PMEL	183937	267150	237439	276344	262985	333447	229509	42169.2	18.3737	290925	37426	12.8645	183937	228505	196993	229441	214782	254574	203145	22911.7	11.2785	232932	20124.8	8.63974	0.197401	0.165933	0.780066	147262	137854	163394	0.0241769	1.6166
VSMDYAISK	Zinc finger protein 777 OS=Homo sapiens OX=9606 GN=ZNF777 PE=1 SV=3	9	ZNF777	106535	122626	129771	184364	194268	226142	119644	11901.9	9.94776	201591	21830.7	10.8292	106535	104888	107666	153073	158660	172651	106363	1396.9	1.31334	161461	10085.3	6.24628	0.602195	0.000721702	3.14164	98246.7	101833	110813	0.514376	0.288719
VTAPPARNR	CGG triplet repeat-binding protein 1 OS=Homo sapiens OX=9606 GN=CGGBP1 PE=1 SV=2	9	CGGBP1	40408.3	45779	45264.4	61769	61233.1	61729.8	43817.3	2963.4	6.7631	61577.3	298.731	0.485132	40408.3	39156.8	37554	51285.1	50009.5	47128.4	39039.7	1430.77	3.66491	49474.3	2129.43	4.30412	0.341738	0.00214025	2.66954	32916.4	32097.7	30248.5	0.00310104	2.50849
VTVPPGPSL	Putative PIP5K1A and PSMD4-like protein OS=Homo sapiens OX=9606 GN=PIPSL PE=5 SV=1	9	PIPSL	9189.15	13338.1	10675.5	18407.3	18411.2	22459.8	11067.6	2102.08	18.9931	19759.4	2338.59	11.8353	9189.15	11408.7	8857.04	15283.1	15036.6	17147.2	9818.28	1387.28	14.1296	15822.3	1154.01	7.2936	0.688416	0.00449861	2.34692	9809.16	9650.95	11005.6	0.729371	0.137051
VVDYPNSAK	Probable 18S rRNA (guanine-N(7))-methyltransferase OS=Homo sapiens OX=9606 GN=BUD23 PE=1 SV=2	9	BUD23	38801.4	49296.8	45649.2	88521.2	92903.5	92066.5	44582.4	5328.38	11.9518	91163.7	2326.47	2.55197	38801.4	42165.7	37873.2	73496.8	75875	70289.3	39613.4	2258.51	5.70138	73220.4	2803.09	3.8283	0.886256	8.55638e-05	4.06771	47172.5	48698.9	45113.9	0.011441	1.94154
VVMPPTRAR	Lysosomal acid phosphatase OS=Homo sapiens OX=9606 GN=ACP2 PE=1 SV=3	9	ACP2	27139.8	39109.5	36935.9	54645.1	59955.2	61459.9	34395.1	6376.56	18.5392	58686.8	3580.13	6.10041	27139.8	33452.1	30644.1	45370.4	48965.9	46922.3	30412	3162.54	10.399	47086.2	1803.36	3.82992	0.630664	0.00136693	2.86425	29120.1	31427.8	30116.2	0.926621	0.0330977
VVMRDPASK	Heterogeneous nuclear ribonucleoproteins A2/B1 OS=Homo sapiens OX=9606 GN=HNRNPA2B1 PE=1 SV=2	9	HNRNPA2B1	290275	340253	339636	481382	535926	513336	323388	28678.3	8.86807	510215	27405.6	5.37139	290275	291034	281782	399679	437695	391913	287697	5136.67	1.78545	409762	24500	5.97908	0.510237	0.00107655	2.96796	256526	280926	251542	0.0609381	1.21511
VVQEPGQVFK	Exportin-6 OS=Homo sapiens OX=9606 GN=XPO6 PE=1 SV=1	10	XPO6	21547.1	27802.7	28139.8	43434.7	43261	47958.6	25829.9	3712.79	14.374	44884.8	2663.4	5.93387	21547.1	23780.9	23346.4	36062.7	35331.6	36614.5	22891.5	1184.32	5.17363	36002.9	643.556	1.78751	0.653305	7.27403e-05	4.13822	23146.2	22676.9	23500.3	0.780016	0.107896
VVVGDLVEV	Sodium/potassium-transporting ATPase subunit alpha-1 OS=Homo sapiens OX=9606 GN=ATP1A1 PE=1 SV=1	9	ATP1A1	121568	156365	159557	207517	250259	290619	145830	21072	14.4497	249465	41556.6	16.6583	121568	133746	132378	172296	204389	221877	129231	6671.04	5.16212	199520	25146.2	12.6033	0.626589	0.00945026	2.02456	110585	131183	142407	0.913056	0.0395028
VYPQYVIEY	Zinc finger CCCH-type antiviral protein 1 OS=Homo sapiens OX=9606 GN=ZC3HAV1 PE=1 SV=3	9	ZC3HAV1	57889.8	109990	73452.6	148514	190514	300091	80444	26744.2	33.2458	213039	78259	36.7345	57889.8	94078.8	60940.6	123307	155594	229108	70969.7	20071.1	28.2812	169336	54222.7	32.0207	1.25462	0.0421053	1.37566	79142.3	99865	147049	0.179271	0.746489
WISKQEYDESGPS	Putative beta-actin-like protein 3 OS=Homo sapiens OX=9606 GN=POTEKP PE=5 SV=1;Actin, cytoplasmic 1 OS=Homo sapiens OX=9606 GN=ACTB PE=1 SV=1;POTE ankyrin domain family member I OS=Homo sapiens OX=9606 GN=POTEI PE=3 SV=1	13	POTEKP	3448.07	6977.27	5776.75	11614.9	14461.1	18998.6	5400.7	1794.4	33.2254	15024.9	3724.01	24.7857	3448.07	5967.97	4792.73	9643.51	11810.5	14504.7	4736.25	1260.9	26.6223	11986.2	2435.36	20.3179	1.33956	0.0101916	1.99176	6189.51	7580.35	9309.57	0.0632913	1.19866
YADVGGKQF	Translocon-associated protein subunit delta OS=Homo sapiens OX=9606 GN=SSR4 PE=1 SV=1	9	SSR4	164180	180286	199553	411929	438938	417225	181340	17710.1	9.76627	422697	14312	3.38588	164180	154207	165561	342014	358484	318536	161316	6195.49	3.84059	339678	20076.4	5.91042	1.07428	0.000124503	3.90482	219515	230086	204446	0.00235311	2.62836
YALDLSTFL	Radiation-inducible immediate-early gene IEX-1 OS=Homo sapiens OX=9606 GN=IER3 PE=1 SV=4	9	IER3	7477.57	8346.23	6032.07	9701.01	9503.45	12704.8	7285.29	1169	16.046	10636.4	1794.02	16.8667	7477.57	7138.9	5004.56	8054.49	7761.54	9699.67	6540.34	1340.76	20.4999	8505.23	1044.73	12.2834	0.378985	0.115819	0.93622	5169.62	4981.6	6225.55	0.279613	0.553442
YASSPGGVYAT	Vimentin OS=Homo sapiens OX=9606 GN=VIM PE=1 SV=4	11	VIM	8231.26	12004.2	12566.9	15716.4	19816.6	26935.6	10934.1	2357.6	21.5618	20822.9	5676.88	27.2627	8231.26	10267.7	10426.3	13048.9	16184.4	20564.3	9641.74	1224.08	12.6956	16599.2	3774.83	22.741	0.783748	0.0385265	1.41424	8375.2	10387.6	13198.8	0.553575	0.256824
YEIHDGMNL	Ubiquitin-like protein 5 OS=Homo sapiens OX=9606 GN=UBL5 PE=1 SV=1	9	UBL5	69767.5	82651.4	82091.9	120609	127999	154024	78170.2	7282.4	9.31607	134211	17552.2	13.0781	69767.5	70695.3	68108.2	100138	104538	117591	69523.7	1310.67	1.88521	107423	9077.12	8.44992	0.627721	0.00201657	2.69539	64271.9	67095.6	75473.9	0.875308	0.057839
YELPDGQVI	Putative beta-actin-like protein 3 OS=Homo sapiens OX=9606 GN=POTEKP PE=5 SV=1;Actin, cytoplasmic 1 OS=Homo sapiens OX=9606 GN=ACTB PE=1 SV=1;Actin, aortic smooth muscle OS=Homo sapiens OX=9606 GN=ACTA2 PE=1 SV=1;POTE ankyrin domain family member I OS=Homo sapiens OX=9606 GN=POTEI PE=3 SV=1	9	POTEKP	45838.5	53364.3	51101.7	49297.3	54407.6	56516.3	50101.5	3861.33	7.70701	53407.1	3712.04	6.95048	45838.5	45644.8	42396.9	40930.2	44435.1	43148	44626.7	1933.49	4.33258	42837.8	1772.92	4.13869	-0.0590242	0.302968	0.518603	26270.3	28519.8	27693.7	0.000188794	3.72401
YGGGNYGP	Heterogeneous nuclear ribonucleoproteins A2/B1 OS=Homo sapiens OX=9606 GN=HNRNPA2B1 PE=1 SV=2	8	HNRNPA2B1	156933	194644	208984	272570	277955	333802	186854	26885.6	14.3886	294776	33905.1	11.502	156933	166488	173385	226308	227008	254845	165602	8261.7	4.98889	236054	16277.9	6.89585	0.511394	0.00260409	2.58434	145251	145701	163568	0.140743	0.851572
YIDDTLTMV	Gametogenetin-binding protein 2 OS=Homo sapiens OX=9606 GN=GGNBP2 PE=1 SV=1	9	GGNBP2	14652.8	21498.3	22287.2	27762.9	28602.4	34467.7	19479.4	4198.55	21.5538	30277.7	3652.87	12.0646	14652.8	18388.4	18490.8	23050.8	23359.8	26314.8	17177.3	2186.9	12.7313	24241.8	1801.89	7.43299	0.496992	0.0124652	1.9043	14794.7	14993.1	16889.7	0.320542	0.494114
YIDEGRLVL	Sterol O-acyltransferase 1 OS=Homo sapiens OX=9606 GN=SOAT1 PE=1 SV=3	9	SOAT1	30980.1	31985.4	36268.8	57316.5	59848.3	50806.5	33078.1	2808.62	8.49087	55990.4	4664.46	8.33081	30980.1	27358.5	30090.7	47588.3	48878.6	38788.9	29476.4	1887.33	6.40285	45085.3	5490.87	12.1789	0.613094	0.0096161	2.017	30543.7	31371.8	24895.9	0.826721	0.0826411
YLAPHVRTL	COP9 signalosome complex subunit 1 OS=Homo sapiens OX=9606 GN=GPS1 PE=1 SV=4	9	GPS1	9641.02	10624.9	10105	13215.4	16880.6	20767.2	10123.6	492.188	4.86178	16954.4	3776.46	22.2742	9641.02	9087.91	8383.69	10972.4	13786.6	15855	9037.54	630.178	6.97289	13538	2450.78	18.103	0.583011	0.0369166	1.43278	7042.42	8848.64	10176.2	0.739711	0.130938
YLDVVQSNV	Ubiquitin-conjugating enzyme E2 variant 3 OS=Homo sapiens OX=9606 GN=UEVLD PE=1 SV=2	9	UEVLD	11068.3	15193.5	14427.1	22453.9	23375.6	34545.8	13563	2194.14	16.1774	26791.8	6730.98	25.1233	11068.3	12995.7	11969.5	18642.9	19091	26374.4	12011.2	964.335	8.02865	21369.4	4340.21	20.3104	0.831171	0.0218543	1.66046	11965.6	12253.2	16927.9	0.373288	0.427956
YLEEFITNI	Exocyst complex component 6B OS=Homo sapiens OX=9606 GN=EXOC6B PE=1 SV=3	9	EXOC6B	13911.2	19757	21629.3	22228.9	28458	35606.5	18432.5	4025.91	21.8414	28764.5	6694.06	23.272	13911.2	16899	17944.9	18456.1	23241.8	27184.2	16251.7	2093.32	12.8806	22960.7	4370.85	19.0362	0.498577	0.0745343	1.12764	11845.7	14917.3	17447.7	0.495191	0.305228
YLGRLAHEV	60S ribosomal protein L13a OS=Homo sapiens OX=9606 GN=RPL13A PE=1 SV=2	9	RPL13A	35108.1	41961.2	40412.5	54344.9	58788.1	70686	39160.6	3593.98	9.17754	61273	8449.18	13.7894	35108.1	35891.2	33528.5	45121.1	48012.7	53966	34842.6	1203.51	3.45412	49033.3	4509.92	9.19767	0.492908	0.00623028	2.20549	28960.1	30816	34637.1	0.135954	0.866609
YLHSQVVSV	Antigen peptide transporter 2 OS=Homo sapiens OX=9606 GN=TAP2 PE=1 SV=1	9	TAP2	47934.5	48255.1	57505.7	72312.4	83060.7	90255.2	51231.8	5435.76	10.6101	81876.1	9029.87	11.0287	47934.5	41274.7	47710.1	60039.1	67836.3	68906.5	45639.8	3781.96	8.28654	65594	4840.31	7.3792	0.523272	0.00490738	2.30915	38535	43539.5	44226.3	0.278587	0.555039
YLNHLEPPV	Nuclear protein localization protein 4 homolog OS=Homo sapiens OX=9606 GN=NPLOC4 PE=1 SV=3	9	NPLOC4	20988	22618.9	22866	32086	36447.9	46654.6	22157.6	1020.45	4.6054	38396.2	7477.19	19.4738	20988	19346.9	18970.9	26640.1	29767.3	35619	19768.6	1072.6	5.42576	30675.5	4557.83	14.8582	0.633875	0.0156741	1.80482	17098.5	19105.6	22861.4	0.966606	0.0147506
YLPEDFIRV	Interleukin-1 receptor-associated kinase-like 2 OS=Homo sapiens OX=9606 GN=IRAK2 PE=1 SV=2	9	IRAK2	29937.5	40761.4	38471.6	53440.1	56930.4	52453.6	36390.1	5704.27	15.6753	54274.7	2352.18	4.33385	29937.5	34865	31918.2	44369.9	46495.5	40046.3	32240.2	2479.51	7.69073	43637.2	3286.41	7.53121	0.436697	0.00867999	2.06148	28478	29842.2	25703	0.0874543	1.05822
YLPELLQTV	Ectoderm-neural cortex protein 1 OS=Homo sapiens OX=9606 GN=ENC1 PE=1 SV=2	9	ENC1	20186.4	23267.3	26964.7	29647.6	34168	37590.7	23472.8	3393.8	14.4584	33802.1	3984.17	11.7867	20186.4	19901.5	22371.5	24615.6	27905.3	28699.1	20819.8	1351.31	6.49052	27073.3	2165.11	7.99722	0.378916	0.0132218	1.87871	15799.1	17910.5	18420	0.0370451	1.43127
YLTAEILEL	Core histone macro-H2A.1 OS=Homo sapiens OX=9606 GN=H2AFY PE=1 SV=4;Histone H2AX OS=Homo sapiens OX=9606 GN=H2AFX PE=1 SV=2	9	H2AFY	30751.5	35956	41847.8	33638.2	47797.4	44014.5	36185.1	5551.69	15.3425	41816.7	7330.99	17.5312	30751.5	30754.7	34719.3	27928.9	39036.5	33603.4	32075.2	2289.9	7.13917	33522.9	5554.24	16.5685	0.0636906	0.697824	0.156254	17925.6	25054.8	21567.7	0.0124818	1.90372
YVINDLTAV	Spermine synthase OS=Homo sapiens OX=9606 GN=SMS PE=1 SV=2	9	SMS	4818.4	5147.15	6234.03	9475.96	9548.78	10097.4	5399.86	740.876	13.7203	9707.39	339.742	3.49983	4818.4	4402.58	5172.11	7867.64	7798.56	7709	4797.7	385.182	8.02848	7791.73	79.5372	1.02079	0.699602	0.000191136	3.71866	5049.69	5005.36	4947.88	0.416102	0.3808
YVYDGDSIYA	Attractin-like protein 1 OS=Homo sapiens OX=9606 GN=ATRNL1 PE=2 SV=2	10	ATRNL1	11796.5	16031	16429.7	21275.1	28759.5	34136.8	14752.4	2567.64	17.4049	28057.1	6459.53	23.0228	11796.5	13712	13631	17664.2	23488.1	26062.1	13046.5	1083.3	8.3034	22404.8	4302.51	19.2035	0.780143	0.0217078	1.66338	11337.4	15075.4	16727.5	0.479665	0.319062

## Sheet: 3.2 SKMEL5_10
Table 3.2: SKMEL5 cells + 10uM CDK4/6i
X = DMSO treated, Y = CDK4/6i, FC = treated/untreated (Y/X), [S] indicates phosphorylation, P values are calculated as unpaired two-sided t-tests
pMHCs				Raw data												hipMHC normalized data												Mean adjusted
				TMT-126	TMT-127	TMT-128	TMT-129	TMT-130	TMT-131							1	0.863411	1.02024	0.778493	0.727649	0.930807							Y/1.215
Sequence	Protein	Gene	Length	DMSO 1	DMSO 2	DMSO 3	1uM 1	1uM 2	1uM 3	X mean	X std dev	X % CV	Y mean	Y std dev	Y %C V	DMSO 1	DMSO 2	DMSO 3	10uM 1	10uM 2	10uM 3	X mean	Y mean	Y/X	Log2(FC)	pval	-log10(pval)	10uM 1	10uM 2	10uM 3	pval	-log10(pval)
AAAASAEPK	Ubiquilin-1 OS=Homo sapiens OX=9606 GN=UBQLN1 PE=1 SV=2	UBQLN1	9	15040.5	12676.8	13211	14115.1	16883.6	20070.3	13642.8	1012.13	7.4188	17023	2433.2	14.2936	15040.5	14682.3	12948.9	18131.4	23203	21562.3	14223.9	20965.6	1.47397	0.559702	0.0143567	1.84295	14922.9	19097.1	17746.7	0.0944686	1.02471
AAAESSTSL	Proton myo-inositol cotransporter OS=Homo sapiens OX=9606 GN=SLC2A13 PE=1 SV=3	SLC2A13	9	171843	155085	172261	146610	209461	219651	166396	7999.97	4.80778	191907	32299	16.8305	171843	179619	168843	188326	287861	235979	173435	237388	1.36874	0.452852	0.0914912	1.03862	155000	236922	194221	0.409963	0.387256
AAAPPQEQK	Polyadenylate-binding protein 4 OS=Homo sapiens OX=9606 GN=PABPC4 PE=1 SV=1	PABPC4	9	150288	132208	150256	139165	170460	185759	144251	8515.1	5.90299	165128	19392	11.7436	150288	153123	147275	178762	234261	199568	150229	204197	1.35924	0.442803	0.0294885	1.53035	147129	192807	164254	0.254877	0.593669
AAEEGLREL	Death-associated protein kinase 3 OS=Homo sapiens OX=9606 GN=DAPK3 PE=1 SV=1	DAPK3	9	1.23728e+06	1.06503e+06	1.28831e+06	1.02662e+06	1.23647e+06	1.38896e+06	1.19687e+06	95527.1	7.98138	1.21735e+06	148540	12.2019	1.23728e+06	1.23351e+06	1.26275e+06	1.31873e+06	1.69927e+06	1.49221e+06	1.24452e+06	1.5034e+06	1.20802	0.272647	0.0789087	1.10287	1.08537e+06	1.39858e+06	1.22815e+06	0.941165	0.0263343
AAFDGGFTV	Lon protease homolog 2, peroxisomal OS=Homo sapiens OX=9606 GN=LONP2 PE=1 SV=1	LONP2	9	60698.4	54796.4	56163.9	54206	65200.2	63760.6	57219.6	2522.46	4.40839	61055.6	4878.89	7.99091	60698.4	63465	55049.7	69629.5	89603.9	68500.3	59737.7	75911.2	1.27074	0.345671	0.0906839	1.04247	57308.2	73748.1	56378.9	0.679436	0.167852
AAFDGGFTVK	Lon protease homolog 2, peroxisomal OS=Homo sapiens OX=9606 GN=LONP2 PE=1 SV=1	LONP2	10	259900	241293	271495	231847	270563	286751	257563	12440.2	4.82996	263054	23035.1	8.75682	259900	279464	266109	297815	371831	308067	268491	325905	1.21384	0.279575	0.0738693	1.13154	245115	306034	253553	0.990322	0.00422366
AAFDGRHSQTL	Melanoma antigen preferentially expressed in tumors OS=Homo sapiens OX=9606 GN=PRAME PE=1 SV=1	PRAME	11	753316	668967	751151	612009	704312	916773	724478	39262.2	5.41937	744365	127602	17.1424	753316	774795	736250	786147	967928	984923	754787	912999	1.20961	0.274545	0.0704719	1.15198	647034	796649	810637	0.953148	0.0208398
AAGEPGTSM	E3 ubiquitin-protein ligase BRE1A OS=Homo sapiens OX=9606 GN=RNF20 PE=1 SV=2	RNF20	9	857469	758924	889066	762820	911138	999695	835153	55424	6.63639	891218	97724.3	10.9653	857469	878983	871429	979868	1.25217e+06	1.07401e+06	869294	1.10202e+06	1.26771	0.342228	0.0438673	1.35786	806476	1.03059e+06	883958	0.598368	0.223031
AAIEGNLQL	Tyrosine-protein phosphatase non-receptor type 13 OS=Homo sapiens OX=9606 GN=PTPN13 PE=1 SV=2	PTPN13	9	26787.1	26047.7	29625.8	28693.4	34334.5	41483.8	27486.8	1542.28	5.61097	34837.2	5233.76	15.0235	26787.1	30168.3	29038.1	36857.7	47185.5	44567.6	28664.5	42870.2	1.49559	0.580712	0.0120247	1.91993	30335.5	38835.8	36681.2	0.0729457	1.137
AAIYNTTEL	Ubiquinone biosynthesis protein COQ9, mitochondrial OS=Homo sapiens OX=9606 GN=COQ9 PE=1 SV=1	COQ9	9	72577.6	70178.6	83208.6	62721.5	73366.2	85477.2	75321.6	5662.3	7.5175	73854.9	9296.4	12.5874	72577.6	81280.6	81557.9	80567.8	100826	91831.3	78472	91075.1	1.16061	0.214879	0.127103	0.895845	66311	82984.6	75581.3	0.56797	0.245674
AALPNVYEV	DNA replication licensing factor MCM5 OS=Homo sapiens OX=9606 GN=MCM5 PE=1 SV=5	MCM5	9	389611	333124	403124	342772	406881	435268	375287	30319.5	8.07903	394974	38688.9	9.79531	389611	385823	395127	440302	559172	467625	390187	489033	1.25333	0.325764	0.0517916	1.28574	362388	460224	384876	0.699888	0.154972
AAMEFLQEL	NEDD8-activating enzyme E1 regulatory subunit OS=Homo sapiens OX=9606 GN=NAE1 PE=1 SV=1	NAE1	9	5766.63	6538.16	5488.73	4705.34	4978.73	6624.33	5931.17	443.948	7.48499	5436.14	847.565	15.5913	5766.63	7572.48	5379.84	6044.17	6842.21	7116.77	6239.65	6667.72	1.0686	0.0957279	0.597933	0.223347	4974.63	5631.45	5857.42	0.358741	0.445219
AAMLDTVVFK	26S proteasome non-ATPase regulatory subunit 14 OS=Homo sapiens OX=9606 GN=PSMD14 PE=1 SV=1	PSMD14	10	292089	266283	286125	290285	324320	330910	281499	11031.3	3.91877	315172	17802	5.64834	292089	308408	280449	372882	445710	355509	293648	391367	1.33277	0.414432	0.027441	1.5616	306898	366840	292600	0.303752	0.51748
AAQAHTREL	E3 ubiquitin-protein ligase BRE1B OS=Homo sapiens OX=9606 GN=RNF40 PE=1 SV=5	RNF40	9	817844	1.00714e+06	801160	669639	833923	941010	875381	93414.7	10.6713	814857	111604	13.6962	817844	1.16646e+06	785267	860173	1.14605e+06	1.01096e+06	923191	1.00573e+06	1.0894	0.123539	0.605178	0.218117	707962	943252	832067	0.531906	0.274165
AASEAGRAM	Protein FAM50A OS=Homo sapiens OX=9606 GN=FAM50A PE=1 SV=2	FAM50A	9	4.17488e+06	3.31268e+06	4.06864e+06	3.28486e+06	3.68919e+06	4.29064e+06	3.85207e+06	383863	9.96513	3.7549e+06	413226	11.005	4.17488e+06	3.83673e+06	3.98793e+06	4.21951e+06	5.07002e+06	4.60959e+06	3.99985e+06	4.63304e+06	1.1583	0.212015	0.0748772	1.12565	3.47285e+06	4.17285e+06	3.7939e+06	0.452887	0.34401
AASPAGLDL	Zinc finger and BTB domain-containing protein 7B OS=Homo sapiens OX=9606 GN=ZBTB7B PE=1 SV=2	ZBTB7B	9	370836	349159	387147	331028	386791	419456	369047	15560.1	4.21628	379092	36509	9.63064	370836	404395	379467	425216	531563	450637	384899	469139	1.21886	0.285534	0.0662837	1.17859	349972	437500	370895	0.967526	0.0143374
AASPSGSQL	U3 small nucleolar RNA-associated protein 4 homolog OS=Homo sapiens OX=9606 GN=UTP4 PE=1 SV=1	UTP4	9	440893	366398	431811	373221	470381	496362	413034	33184.5	8.03431	446654	52997.6	11.8655	440893	424361	423245	479415	646439	533260	429500	553038	1.28763	0.364721	0.06725	1.17231	394580	532048	438897	0.564305	0.248486
AASSSSLEK	Actin, cytoplasmic 1 OS=Homo sapiens OX=9606 GN=ACTB PE=1 SV=1;POTE ankyrin domain family member E OS=Homo sapiens OX=9606 GN=POTEE PE=2 SV=3	ACTB	9	543965	491959	568029	434192	533850	598555	534651	31746.2	5.93775	522199	67605.1	12.9462	543965	569785	556760	557734	733664	643050	556837	644816	1.158	0.211633	0.161735	0.791195	459040	603839	529259	0.571707	0.242826
AATESAAEL	Carbohydrate deacetylase OS=Homo sapiens OX=9606 GN=YDJC PE=1 SV=1	YDJC	9	102919	91677.2	106287	101976	119761	145272	100294	6246.59	6.22825	122336	17769.3	14.5249	102919	106180	104179	130991	164587	156071	104426	150550	1.44169	0.527759	0.010386	1.98355	107812	135462	128454	0.0800434	1.09667
AAVDAGMAM	Polypyrimidine tract-binding protein 1 OS=Homo sapiens OX=9606 GN=PTBP1 PE=1 SV=1	PTBP1	9	1.83265e+06	1.72812e+06	1.93424e+06	1.7041e+06	2.0992e+06	2.3969e+06	1.83167e+06	84148.1	4.59406	2.06674e+06	283763	13.73	1.83265e+06	2.00151e+06	1.89586e+06	2.18898e+06	2.88491e+06	2.57508e+06	1.91001e+06	2.54966e+06	1.33489	0.416725	0.0366971	1.43537	1.80163e+06	2.37441e+06	2.11941e+06	0.336808	0.472617
ADEDYGRDSGPPT	Nuclear ubiquitous casein and cyclin-dependent kinase substrate 1 OS=Homo sapiens OX=9606 GN=NUCKS1 PE=1 SV=1	NUCKS1	13	58719.4	50572	89231.7	38262.5	55502.5	69811.9	66174.4	16639.8	25.1454	54525.6	12898.5	23.6559	58719.4	58572.3	87461.5	49149.4	76276.5	75001.5	68251.1	66809.1	0.978873	-0.0308066	0.917354	0.037463	40452.2	62779	61729.6	0.33274	0.477896
ADLEKMETLN	Sorbin and SH3 domain-containing protein 1 OS=Homo sapiens OX=9606 GN=SORBS1 PE=1 SV=3	SORBS1	10	32211.5	43655.5	40995.1	31856	50194.3	70553.3	38954	4889.85	12.5529	50867.9	15805.3	31.0712	32211.5	50561.6	40181.8	40920.1	68981.5	75798	40985	61899.9	1.51031	0.594841	0.154235	0.811816	33679.1	56774.9	62385.2	0.386816	0.412495
ADLRAAYQAH	Janus kinase and microtubule-interacting protein 1 OS=Homo sapiens OX=9606 GN=JAKMIP1 PE=1 SV=1	JAKMIP1	10	41358.4	44929.5	48278.3	41519.6	44050	58469.4	44855.4	2825.54	6.29922	48013	7465.6	15.5491	41358.4	52037.1	47320.6	53333.3	60537.5	62815.8	46905.4	58895.5	1.25562	0.328405	0.0464475	1.33304	43895.8	49825.1	51700.3	0.706959	0.150606
AEAAALEVL	ZW10 interactor OS=Homo sapiens OX=9606 GN=ZWINT PE=1 SV=2	ZWINT	9	146543	129569	148989	122037	140549	159384	141701	8635.92	6.09448	140657	15247.1	10.84	146543	150067	146033	156760	193154	171232	147548	173716	1.17735	0.235546	0.0699954	1.15493	129021	158975	140932	0.630774	0.200126
AEADAIIQM	E3 ubiquitin-protein ligase HUWE1 OS=Homo sapiens OX=9606 GN=HUWE1 PE=1 SV=3	HUWE1	9	77139	65588.8	67860.5	62192	70428.8	81788.9	70196.1	4996.22	7.11752	71469.9	8034.18	11.2413	77139	75964.7	66514.3	79887.8	96789.5	87868.8	73206	88182	1.20457	0.268523	0.0649152	1.18765	65751.2	79662.2	72320	0.910345	0.040794
AEAEGLSGTTL	Prenylated Rab acceptor protein 1 OS=Homo sapiens OX=9606 GN=RABAC1 PE=1 SV=1	RABAC1	11	650019	602986	664760	589493	662214	761565	639255	26342.5	4.12081	671091	70528.3	10.5095	650019	698376	651572	757223	910073	818178	666656	828492	1.24276	0.313545	0.0265187	1.57645	623229	749032	673397	0.721809	0.141578
AEAEPEPEL	Endoplasmic reticulum protein SC65 OS=Homo sapiens OX=9606 GN=P3H4 PE=1 SV=1	P3H4	9	4.88904e+06	4.17613e+06	4.93282e+06	3.35332e+06	4.44525e+06	5.06312e+06	4.666e+06	346848	7.43352	4.28723e+06	706911	16.4887	4.88904e+06	4.83678e+06	4.83496e+06	4.30745e+06	6.10906e+06	5.4395e+06	4.8536e+06	5.28534e+06	1.08895	0.122941	0.457906	0.339223	3.54523e+06	5.02803e+06	4.47695e+06	0.30961	0.509184
AEAETLPSL	Bifunctional 3'-phosphoadenosine 5'-phosphosulfate synthase 2 OS=Homo sapiens OX=9606 GN=PAPSS2 PE=1 SV=2	PAPSS2	9	86066.4	73153.4	87975.3	79545.8	91547	102836	82398.3	6583.45	7.98979	91309.6	9509.64	10.4147	86066.4	84726	86230	102179	125812	110480	85674.1	112824	1.3169	0.397141	0.0173509	1.76068	84098.1	103549	90930.4	0.277222	0.557172
AEAGADLVL	Nicotinate-nucleotide pyrophosphorylase [carboxylating] OS=Homo sapiens OX=9606 GN=QPRT PE=1 SV=3	QPRT	9	61820.3	64069.8	60681.1	54841.9	69652.9	77265	62190.4	1407.94	2.26391	67253.2	9310.12	13.8434	61820.3	74205.4	59477.3	70446.3	95723.2	83008.6	65167.7	83059.4	1.27455	0.349986	0.106245	0.973694	57980.5	78784.5	68319.8	0.693879	0.158716
AEAGAEARL	Protein scribble homolog OS=Homo sapiens OX=9606 GN=SCRIB PE=1 SV=4	SCRIB	9	145757	133343	145252	118079	146882	167466	141451	5736.61	4.05556	144142	20255.3	14.0523	145757	154437	142370	151676	201858	179915	147522	177816	1.20536	0.269463	0.112883	0.947373	124836	166138	148078	0.929799	0.031611
AEAGPAGEL	Protein FAM83H OS=Homo sapiens OX=9606 GN=FAM83H PE=1 SV=3	FAM83H	9	189744	177933	197972	174161	208848	230075	188550	8224.37	4.36191	204361	23046.3	11.2772	189744	206081	194045	223716	287017	247178	196623	252637	1.28488	0.361631	0.0427808	1.36875	184128	236228	203439	0.51805	0.285628
AEAGPDFEL	Rhotekin OS=Homo sapiens OX=9606 GN=RTKN PE=1 SV=2	RTKN	9	1.75159e+06	1.5262e+06	1.74323e+06	1.4204e+06	1.62135e+06	1.86744e+06	1.67367e+06	104336	6.23394	1.6364e+06	182817	11.1719	1.75159e+06	1.76764e+06	1.70865e+06	1.82455e+06	2.2282e+06	2.00626e+06	1.74262e+06	2.01967e+06	1.15898	0.212859	0.0787653	1.10367	1.50169e+06	1.83391e+06	1.65125e+06	0.45692	0.34016
AEANGTFAL	Serpin B6 OS=Homo sapiens OX=9606 GN=SERPINB6 PE=1 SV=3	SERPINB6	9	15314.4	14425.6	18365.2	12592.3	19308.9	18517.1	16035.1	1687.12	10.5215	16806.1	2997.07	17.8332	15314.4	16707.7	18000.8	16175.3	26536	19893.6	16674.3	20868.3	1.25152	0.323686	0.251071	0.600204	13313	21840.3	16373.3	0.857164	0.0669362
AEANHFIDL	UDP-N-acetylglucosamine--peptide N-acetylglucosaminyltransferase 110 kDa subunit OS=Homo sapiens OX=9606 GN=OGT PE=1 SV=3	OGT	9	536945	504746	565582	479515	547832	577604	535758	24850.2	4.63833	534984	41062.4	7.67545	536945	584595	554362	615953	752880	620541	558634	663125	1.18705	0.247377	0.090316	1.04424	506957	619654	510734	0.76113	0.118541
AEAPAGPAL	Nuclear cap-binding protein subunit 3 OS=Homo sapiens OX=9606 GN=NCBP3 PE=1 SV=2	NCBP3	9	267843	223192	252117	241526	283932	308250	247717	18492.2	7.46505	277903	27571.2	9.92117	267843	258500	247116	310249	390205	331164	257820	343872	1.33377	0.415511	0.025193	1.59872	255349	321156	272563	0.288204	0.5403
AEAQAGTTTL	Host cell factor 1 OS=Homo sapiens OX=9606 GN=HCFC1 PE=1 SV=2	HCFC1	10	361942	319186	371661	354582	430331	498352	350929	22794.1	6.49536	427755	58722.1	13.728	361942	369680	364288	455473	591399	535398	365303	527423	1.4438	0.529868	0.0148098	1.82945	374875	486749	440657	0.102043	0.991215
AEAQQLITI	Coatomer subunit alpha OS=Homo sapiens OX=9606 GN=COPA PE=1 SV=2	COPA	9	287979	285042	323290	273561	334395	373169	298770	17379.3	5.81694	327042	40996	12.5354	287979	330135	316876	351398	459555	400909	311663	403954	1.29612	0.374203	0.0517445	1.28614	289217	378235	329967	0.506883	0.295093
AEASMISKL	Cullin-1 OS=Homo sapiens OX=9606 GN=CUL1 PE=1 SV=2	CUL1	9	64733.8	64538.7	65071.8	60692.9	65358.8	71581.5	64781.4	220.218	0.339939	65877.7	4460.38	6.7707	64733.8	74748.5	63780.9	77962	89821.9	76902.6	67754.4	81562.2	1.20379	0.267587	0.0636962	1.19589	64166.3	73927.5	63294.4	0.904487	0.0435977
AEASVDPSL	Something about silencing protein 10 OS=Homo sapiens OX=9606 GN=UTP3 PE=1 SV=1	UTP3	9	891366	819561	908131	797518	955507	1.05286e+06	873019	38415.5	4.4003	935296	105220	11.2499	891366	949213	890116	1.02444e+06	1.31314e+06	1.13113e+06	910231	1.15624e+06	1.27027	0.345132	0.0466895	1.33078	843159	1.08078e+06	930971	0.596322	0.224519
AEATLGSGNL	MOB kinase activator 1A OS=Homo sapiens OX=9606 GN=MOB1A PE=1 SV=4	MOB1A	10	191812	186393	213748	183452	227625	253303	197317	11826.6	5.99371	221460	28847.9	13.0262	191812	215880	209507	235651	312823	272133	205733	273536	1.32957	0.410956	0.0443511	1.3531	193951	257467	223978	0.380654	0.41947
AEDGPGASL	Obscurin-like protein 1 OS=Homo sapiens OX=9606 GN=OBSL1 PE=1 SV=4	OBSL1	9	442371	380636	434984	401739	506877	596484	419331	27526.5	6.56439	501700	79588.6	15.8638	442371	440852	426355	516047	696596	640824	436526	617822	1.41532	0.501125	0.0277521	1.5567	424730	573330	527427	0.178988	0.747176
AEDLPPNTL	Protein strawberry notch homolog 1 OS=Homo sapiens OX=9606 GN=SBNO1 PE=1 SV=1	SBNO1	9	170476	160492	181217	141842	172952	195641	170729	8462.6	4.95676	170145	22052.9	12.9613	170476	185882	177622	182201	237686	210185	177993	210024	1.17995	0.238729	0.126291	0.898627	149959	195626	172991	0.730831	0.136183
AEDPLVQSL	Lanosterol synthase OS=Homo sapiens OX=9606 GN=LSS PE=1 SV=1	LSS	9	112047	102958	113817	91743.8	104280	100892	109607	4757.15	4.34018	98971.8	5294.85	5.34986	112047	119245	111559	117848	143311	108392	114284	123183	1.07787	0.108186	0.453083	0.343822	96994.2	117951	89211.2	0.222327	0.653008
AEDPTISLL	Heat shock factor protein 1 OS=Homo sapiens OX=9606 GN=HSF1 PE=1 SV=1	HSF1	9	232154	221394	248775	235264	248031	282078	234108	11263.2	4.81112	255124	19758.9	7.74481	232154	256418	243840	302204	340866	303046	244137	315372	1.29178	0.369364	0.0080626	2.09353	248728	280548	249421	0.28851	0.539839
AEDTPVVQL	Transforming acidic coiled-coil-containing protein 3 OS=Homo sapiens OX=9606 GN=TACC3 PE=1 SV=1	TACC3	9	380371	357568	407446	331148	385042	412052	381795	20387.3	5.33986	376081	33631.2	8.94254	380371	414134	399363	425371	529159	442682	397956	465737	1.17032	0.226908	0.11351	0.944968	350099	435522	364347	0.630873	0.200058
AEEAAGIGI	Melanoma antigen recognized by T-cells 1 OS=Homo sapiens OX=9606 GN=MLANA PE=1 SV=1	MLANA	9	456387	417225	469982	609733	617310	684846	447865	22365.3	4.99376	637296	33764.9	5.29814	456387	483228	460658	783222	848362	735755	466758	789113	1.69063	0.757558	0.000666195	3.1764	644627	698240	605560	0.00289557	2.53827
AEEAAGIGIL	Melanoma antigen recognized by T-cells 1 OS=Homo sapiens OX=9606 GN=MLANA PE=1 SV=1	MLANA	10	3.82766e+06	3.41284e+06	3.96031e+06	3.38711e+06	3.50119e+06	4.2138e+06	3.7336e+06	233189	6.24569	3.7007e+06	365791	9.88439	3.82766e+06	3.95274e+06	3.88174e+06	4.35085e+06	4.81165e+06	4.52704e+06	3.88738e+06	4.56318e+06	1.17384	0.231241	0.00827703	2.08213	3.58095e+06	3.96021e+06	3.72595e+06	0.320713	0.493884
AEEAAMQRELLPP	Homeobox protein Hox-D11 OS=Homo sapiens OX=9606 GN=HOXD11 PE=3 SV=3	HOXD11	13	13610.2	13190.9	13938.2	11474	12730.4	16228.3	13579.8	305.84	2.25217	13477.6	2011.55	14.9252	13610.2	15277.7	13661.7	14738.8	17495.3	17434.7	14183.2	16556.3	1.16731	0.223193	0.0889619	1.0508	12130.7	14399.4	14349.5	0.580535	0.236172
AEEDFYEKL	DNA replication licensing factor MCM7 OS=Homo sapiens OX=9606 GN=MCM7 PE=1 SV=4	MCM7	9	89377.6	79615.9	96631.2	43682.4	51900.6	54906.5	88541.5	6971.56	7.87377	50163.2	4744.08	9.4573	89377.6	92210.9	94714.2	56111.5	71326.4	58988.1	92100.9	62142	0.674717	-0.567646	0.00366329	2.43613	46182.3	58704.8	48549.9	0.000585276	3.23264
AEEETTNDNGVL	Cell surface glycoprotein MUC18 OS=Homo sapiens OX=9606 GN=MCAM PE=1 SV=2	MCAM	12	41894	43689.7	49544.6	41842.6	51319.5	60224	45042.8	3266.61	7.25224	51128.7	7505.4	14.6794	41894	50601.2	48561.7	53748.2	70527.8	64700.8	47019	62992.3	1.33972	0.421931	0.0457443	1.33966	44237.2	58047.6	53251.7	0.373957	0.427178
AEEPAGTSL	Peroxisome assembly protein 26 OS=Homo sapiens OX=9606 GN=PEX26 PE=1 SV=2	PEX26	9	937082	876329	990435	832320	1.03797e+06	1.18519e+06	934615	46616.2	4.98774	1.01849e+06	144713	14.2086	937082	1.01496e+06	970787	1.06914e+06	1.42647e+06	1.27329e+06	974277	1.2563e+06	1.28947	0.366778	0.0562494	1.24988	879953	1.17405e+06	1.04797e+06	0.535158	0.271518
AEEPHALEL	Protein SFI1 homolog OS=Homo sapiens OX=9606 GN=SFI1 PE=1 SV=2	SFI1	9	142691	142995	149624	133107	165391	177313	145103	3199.08	2.20469	158604	18674.3	11.7742	142691	165616	146656	170980	227295	190494	151654	196256	1.2941	0.371951	0.0679794	1.16762	140725	187074	156785	0.554355	0.256212
[truncated: 1,478 more rows]

## Sheet: 3.3 SKMEL2_1
Table 3.3: SKMEL2 cells + 1uM CDK4/6i
X = DMSO treated, Y = CDK4/6i, FC = treated/untreated (Y/X), [S] indicates phosphorylation, P values are calculated as unpaired two-sided t-tests
[truncated: 680 more rows]

## Sheet: 3.4 SKMEL2_10
Table 3.4: SKMEL2 cells + 10uM CDK4/6i,
[truncated: 662 more rows]

## Sheet: 3.5 SKMEL28_1
Table 3.5: SKMEL28 cells + 1uM CDK4/6i
[truncated: 495 more rows]

[truncated: 5 more sheets: 3.6 SKMEL28_10, 3.7 IPC298_1, 3.8 IPC298_10, 3.9 SKMEL5_1_AUC, 3.10 File Map]
