# Supplementary material for: Multiplexed relative and absolute quantitative immunopeptidomics reveals MHC I repertoire alterations induced by CDK4/6 inhibition
Source: Nat Commun. 2020 Jun 2;11:2760. doi: 10.1038/s41467-020-16588-9 (PMC7265461; doi:10.1038/s41467-020-16588-9)
Supplement: Supplementary file 6 — Supplementary Data 4 [file 41467_2020_16588_MOESM6_ESM.xlsx]

## Sheet: Supplementary Table 4
Supplementary Data 4. RNA-seq analysis of SKMEL5 cells treated with 1 μM palbociclib & GSEA results.
Analyzed RNAseq data comparing 1uM Palbociclib treated SKMEL5 cells with DMSO treated cells (72hr, n=3). Only protein encoding genes are included here for analysis. Log2(FC) represents average expresion of CDK4/6i treated / DMSO. Significance is calculated using a Wald test, BH adjusted. Adjusted p value of 0 imply a value less than the smallest representable positive double-precision floating po…
Gene	Log2(FC)	Adjusted p-value
CRYAB	2.54656	1.58452e-16
ELSPBP1	2.2811	3.11692e-24
PAEP	1.91588	9.91509e-32
PDZK1	1.90995	3.97098e-06
SLAMF9	1.88028	1.91212e-16
CD34	1.87958	3.51329e-05
INSL4	1.75138	0.000304395
ANGPTL2	1.67575	9.46522e-16
TMEM140	1.62959	1.74214e-53
BFSP1	1.60713	1.70523e-15
TM4SF19	1.60572	0.000150796
CST1	1.59376	1.7541e-91
CCND1	1.56565	0
VSTM2L	1.55979	0.00192323
RHCG	1.55662	1.80297e-21
CD24	1.55099	0.000379756
PCDHGA1	1.52632	0.000260859
MCF2	1.52112	2.30459e-06
GCNT3	1.51838	0.000828164
SPTLC3	1.51731	7.22419e-06
ITGAX	1.51695	0.000371318
LUZP4	1.5114	1.17268e-07
MYPN	1.49145	0.000251533
LGI3	1.47809	1.72697e-84
LDHD	1.46169	1.84087e-11
ATP6V0D2	1.45836	2.93952e-19
FKBP7	1.45133	5.19954e-23
EGFL8	1.44264	8.67551e-41
INHBA	1.44157	2.7091e-05
MYOF	1.43658	1.6122e-137
PSG4	1.42197	4.2436e-19
APOE	1.4047	5.85807e-134
GGT1	1.39057	2.79592e-07
OR51B4	1.38744	0.000552447
ADAMTSL4	1.38344	8.47974e-05
S100A9	1.38253	0.0173411
DKK3	1.37471	1.83868e-09
SPOCD1	1.37345	1.97855e-08
CYR61	1.36744	8.45226e-18
IGFN1	1.36421	0.000364138
HSD3B7	1.3605	4.21392e-09
LY96	1.3532	3.28577e-07
NPTX1	1.33475	2.94961e-27
HIST1H4H	1.33421	3.88768e-15
DEPP1	1.33077	0.00102999
CORO2A	1.32861	0.000132971
DKK1	1.31022	1.94687e-10
NAT8	1.30835	0.00284923
ABCB5	1.28863	7.41237e-51
C1S	1.286	7.19004e-17
P2RX6	1.28546	1.54769e-06
ADGRE2	1.27876	0.000107556
TMEM86A	1.27853	4.50952e-14
SYNC	1.27729	6.10441e-11
ITIH3	1.27092	0.00569479
TYRP1	1.2673	0
TSPAN10	1.26235	9.51571e-101
HOGA1	1.25973	0.00129377
DMTN	1.25534	0.00031047
CCDC159	1.25312	0.000314041
FSTL3	1.24667	1.85593e-15
ABCA3	1.24512	0.000647036
HIST1H2AC	1.24043	3.62333e-63
SLC38A8	1.23509	0.00198894
PRR26	1.22656	0.0063719
S100B	1.22343	6.78611e-154
IL1R1	1.22281	0.00191572
PRELP	1.22236	4.98017e-05
PIGZ	1.21513	1.03459e-05
ALDOC	1.20401	1.11719e-05
ELFN2	1.20219	5.83093e-07
COL12A1	1.2003	1.35503e-06
CHST13	1.19805	0.0258063
ABAT	1.19498	0.000154284
ANGPTL4	1.19464	0.0214602
RPS6KA2	1.19098	0.000278779
SCUBE2	1.18949	1.855e-08
ADGRB1	1.18727	0.00476857
CCDC149	1.17947	0.001951
TRPM1	1.17436	8.42306e-156
HLA-DOA	1.17374	0.000977975
WISP2	1.17172	4.64547e-05
SLITRK6	1.16716	1.85046e-05
PTP4A3	1.16439	6.56411e-09
PNLIPRP3	1.16107	2.21163e-06
TMEM255B	1.15476	0.000245251
AHNAK2	1.14412	7.96302e-40
CDK15	1.14273	0.000913035
NUPR1	1.13203	1.04365e-07
GLB1L2	1.1313	0.00241776
SCML4	1.13007	0.0238504
ACCSL	1.12943	0.00633952
NIPAL1	1.12614	0.0581727
ADAM11	1.12469	3.71261e-30
MXD4	1.12421	5.86877e-28
PARP3	1.11948	1.83023e-08
SLC16A4	1.11457	9.32744e-58
SEMA4G	1.11428	3.2781e-07
CXCL8	1.11025	1.55802e-27
NT5E	1.10271	1.2589e-13
ANGPTL1	1.09671	0.00150547
EHD2	1.09495	1.16823e-09
CD82	1.09464	6.12445e-17
TIE1	1.09192	0.0248265
ACYP2	1.08928	0.00400155
MVP	1.08853	1.52451e-45
SCEL	1.08608	NA
CYTL1	1.08549	0.0335858
MEGF6	1.08388	0.00203402
APOL1	1.08005	0.000167137
MLIP	1.07575	3.26016e-18
JAK3	1.07539	0.0246965
DUSP8	1.07495	8.71827e-05
EPAS1	1.07283	2.54066e-12
CGREF1	1.07165	9.4935e-15
TRAPPC6A	1.0715	4.19298e-11
ALDH1L2	1.06941	1.81723e-05
PCSK1N	1.06873	3.02097e-20
ZNF610	1.06837	0.00145199
SYTL2	1.06587	4.92791e-51
OLFML2B	1.06491	9.65548e-05
PLTP	1.06437	6.67507e-12
TEX22	1.06402	0.0143367
ACTL8	1.06191	NA
IDUA	1.0586	1.76655e-07
HIST1H2BC	1.05694	2.24649e-05
TMEM63C	1.05691	0.00405104
AZGP1	1.05006	0.0387662
C3AR1	1.04963	0.00822838
CCDC30	1.04605	0.0247797
STUM	1.04586	0.00299257
SULT1C2	1.0454	9.13454e-07
TCN1	1.0417	9.54142e-71
SEC16B	1.04022	0.0143578
C11orf96	1.03902	6.66136e-43
CCDC113	1.03812	0.000189149
PKD1L1	1.03689	0.00250997
FAM227A	1.03649	0.00179421
OMG	1.02998	0.0105123
LHPP	1.02957	1.90717e-05
ZSCAN18	1.02854	0.000286816
CERCAM	1.02845	7.69292e-39
CARMIL3	1.02579	0.012671
HIST2H2AA3	1.02508	0.000139451
RBKS	1.02499	0.00089277
SLC25A48	1.02469	NA
ENKUR	1.02458	0.0189989
EMP1	1.02425	1.63361e-103
CIITA	1.02422	3.28747e-10
TXK	1.02162	NA
RASSF4	1.02084	9.02466e-05
BBS5	1.0165	6.90629e-34
TMEM45A	1.01497	3.65635e-07
NOV	1.01431	7.37003e-99
GLDC	1.01347	4.74084e-08
MATK	1.01143	3.51938e-07
SYNGR2	1.00849	8.36566e-66
B3GALT4	1.00818	0.0143024
NAALADL2	1.00736	0.015562
TMEM182	1.00669	1.6278e-06
TTLL6	1.00572	0.00481
ALS2CL	1.0041	0.00765341
DKK2	1.00293	0.000947279
HLA-DRA	1.0018	3.29286e-25
CFAP61	1.0016	1.68793e-25
SLC19A3	1.00076	0.00233113
DHX58	0.999289	0.000908117
VEPH1	0.99918	3.03271e-32
CNTN6	0.996432	6.97409e-05
SLC7A7	0.99555	0.0362156
NNMT	0.995269	1.29819e-25
ABCA10	0.994581	0.00446618
ACSF2	0.994271	2.11931e-08
PLD3	0.992037	2.99623e-32
BSCL2	0.991583	1.04911e-16
PLCD4	0.989366	0.0217658
CERS4	0.987366	8.8598e-13
ANXA1	0.984514	6.2802e-27
OR2C3	0.984401	0.00210873
SATB1	0.984275	0.00182797
VTN	0.983571	0.0347829
TCTN1	0.983439	1.07847e-11
HIST2H2BE	0.982563	7.69057e-16
MAN2B1	0.982322	2.98631e-34
CHRNA1	0.981887	NA
RABAC1	0.978923	8.62734e-46
HNMT	0.977769	1.31102e-10
FA2H	0.974936	0.0085595
GRIP1	0.974856	0.0299081
CCDC9B	0.974488	1.15188e-30
JCAD	0.973382	0.00218691
RRAS	0.972649	0.000294889
AKAP6	0.971558	2.31894e-05
CACNA1E	0.97092	0.089707
IFI6	0.970862	2.03558e-18
SAMD9L	0.97041	6.94434e-08
GCSAML	0.96975	0.00203563
FPGT-TNNI3K	0.966054	0.0420433
CTSO	0.965381	0.00148604
SIAE	0.965342	8.18793e-32
PSORS1C1	0.963625	NA
GRN	0.961809	7.50754e-152
P4HA3	0.958007	0.00600495
NEGR1	0.956978	0.0750527
EMID1	0.956563	0.00702757
FYB1	0.956245	9.22053e-44
TGM2	0.95377	2.35671e-05
SLC1A1	0.952539	0.00040375
ALDH6A1	0.952031	2.6959e-06
BMP2	0.949051	0.0378204
GPD1	0.948657	0.077633
OSCP1	0.947516	0.0145081
SHISA4	0.946691	4.10874e-20
COL6A1	0.946627	2.78069e-10
HBE1	0.945573	0.00287722
CCT6B	0.944362	0.0122817
NOTCH3	0.942712	0.000526406
SIK1	0.94261	3.45679e-05
LRRC32	0.9426	0.0961932
SLFN5	0.941593	NA889932285973E-55
GPR143	0.940499	6.04133e-100
DYRK1B	0.939184	1.86617e-07
MARCH2	0.935887	5.06824e-07
DUSP15	0.935653	9.0635e-06
BCAM	0.935493	0.000731011
TNFRSF12A	0.932867	2.64464e-19
TM7SF2	0.932201	0.000100261
NCAM2	0.931324	6.03918e-08
SDSL	0.930156	3.13934e-10
LRRC56	0.930126	0.0357379
PCDHA7	0.928456	0.00377288
KLHL41	0.928276	0.00318412
KCNAB1	0.928196	0.0222394
ASB5	0.927656	0.0277199
DNAJC6	0.92746	0.0388963
GCSAML-AS1	0.926423	0.00674903
SSUH2	0.924535	0.0702676
SLC25A16	0.92425	8.21269e-29
PGAP3	0.923741	2.05212e-06
IGFBP7	0.923184	1.40172e-78
PRKN	0.921822	0.0412731
LIMA1	0.921487	4.52113e-103
PNPLA3	0.920932	3.58233e-13
NPHP1	0.920412	0.0083961
PDK2	0.918857	3.61475e-08
FMOD	0.918817	0.0775928
HHAT	0.91793	2.32932e-21
PCSK9	0.917602	NA
C3	0.917483	0.0572956
MYO7A	0.916769	0.00805124
NPL	0.916687	3.11238e-06
RGS5	0.915994	0.0596339
ACADS	0.915345	4.05124e-07
TMEM187	0.915115	0.000188787
KCNK15	0.915104	0.0769006
S100A8	0.912942	0.171446
VSIR	0.912859	0.0635387
GAA	0.911746	8.26667e-69
HLA-DPB1	0.9117	0.000365129
CXCL14	0.910967	NA
KRTAP5-2	0.910589	0.0440084
TVP23C-CDRT4	0.909435	0.00248784
TST	0.909226	4.38684e-10
DENND6B	0.908351	0.0265397
CTSL	0.908288	6.16771e-229
SLAMF7	0.907806	2.0077e-10
PLEKHG5	0.907077	0.000542988
SDK2	0.906383	0.000757177
SELENOW	0.905961	3.04623e-34
HAGHL	0.905832	1.79089e-10
DCDC2	0.905756	0.000174481
CDNF	0.904033	0.0469241
CACNA2D2	0.903591	0.0251514
ALDH4A1	0.902071	1.78114e-11
HSFX1	0.899172	0.0324028
ICA1	0.898501	0.023587
ARHGEF17	0.896882	1.82391e-19
FHIT	0.89649	0.00312205
KCND3	0.895651	0.0369267
FKBP10	0.892947	2.52394e-92
TFF3	0.892425	0.0502752
CALCOCO1	0.891011	3.36789e-24
SLC39A11	0.890736	1.53687e-30
TMEM17	0.890135	0.000204546
PGAM4	0.888013	0.111802
NRBP2	0.887515	5.46545e-19
SFTPC	0.886248	0.0183035
ANXA9	0.884568	0.0578197
KCNJ13	0.884263	0.00605771
AK4	0.884037	1.07919e-08
QPCTL	0.882386	1.99986e-19
THNSL2	0.879844	9.12653e-06
ARIH2OS	0.877782	0.0675953
C9orf16	0.876329	6.24559e-18
RGS2	0.87481	8.62787e-06
FAM84A	0.872823	NA
HOXB13	0.871928	2.89641e-06
PBXIP1	0.871567	2.71074e-46
GABBR2	0.871211	0.172272
LRP1	0.870138	1.34269e-23
CYB5D2	0.869118	2.08204e-12
SERPINA1	0.869086	0.0317342
A1BG	0.868982	0.00013541
SORBS2	0.867484	1.57347e-16
ZHX2	0.867307	0.00249667
WARS	0.866487	2.45486e-287
ALDH2	0.864911	3.07254e-08
A2ML1	0.864653	0.100464
ZNF469	0.864276	0.040319
GTF2IRD2	0.862937	7.97311e-05
SEMA3C	0.862585	1.64823e-19
LYRM9	0.860859	0.00683631
SLC24A5	0.86019	3.50705e-89
LRRC29	0.859055	0.0373147
NPDC1	0.858302	2.64424e-08
ZDHHC11B	0.858122	1.33821e-39
SERPIND1	0.858037	0.0675953
ADGRF4	0.857237	NA
PROCR	0.856319	5.61244e-18
ITK	0.855242	1.89792e-12
RGS11	0.854789	NA
DNHD1	0.854527	0.00245825
NACAD	0.853744	0.142211
SV2B	0.853528	0.0269142
SMPDL3B	0.852712	0.0274506
HLA-E	0.850791	3.53672e-77
ADAMTS13	0.850577	0.0016608
ZNF862	0.850267	1.28633e-05
ESPN	0.849861	NA
GSTM3	0.849836	1.96226e-13
ZNF517	0.849749	0.00091467
CA11	0.849097	3.43177e-05
CACNA1B	0.849042	0.0732748
DNAAF4	0.848716	0.0279101
CACNA1H	0.848692	2.18117e-18
MR1	0.847426	1.6833e-09
HES2	0.846479	0.142893
LRRC75B	0.844864	0.00465523
CASQ2	0.844836	0.0454057
LYNX1	0.843463	0.0489776
CAV1	0.842863	5.36241e-29
CAVIN3	0.842419	6.49651e-06
ETFRF1	0.842137	1.00832e-06
MAL	0.841733	0.0581779
NLRP3	0.841312	0.180541
HKDC1	0.840746	0.0383361
SLC29A4	0.840728	1.73695e-06
TP53TG3D	0.840691	0.0109693
PSG5	0.840038	NA
HLA-DQA2	0.839201	0.0910212
MUC1	0.838386	0.011051
FNDC4	0.836305	0.0253649
PGM5	0.835309	5.89432e-05
ZSWIM5	0.834913	0.000145458
ESRP1	0.833334	1.60376e-19
PRUNE2	0.832612	7.56564e-20
AWAT1	0.832212	NA
IL1B	0.831438	4.26039e-05
LMNTD2	0.831389	0.0335232
FAM229B	0.830561	1.31932e-05
C6orf48	0.830502	1.94041e-26
C1RL	0.830487	0.00203158
ZNF667	0.829468	0.000420065
TRPM4	0.829455	0.000107413
SRPX2	0.829132	0.0973816
IQANK1	0.827953	0.107953
QPRT	0.826726	7.55293e-35
ADAM12	0.826525	0.0106849
HYAL3	0.826422	0.0156119
REEP6	0.826288	2.6761e-05
SLC2A10	0.82625	4.15847e-06
UGT3A2	0.826214	0.00818446
MRAP2	0.825827	0.113288
HOMEZ	0.824128	2.16184e-06
GDA	0.822689	0.146715
AFMID	0.822337	1.91619e-13
SLC16A2	0.822189	0.0196215
FAM214B	0.821864	3.44205e-13
EPHX1	0.821834	2.9108e-34
RANBP10	0.821375	5.52538e-19
WTIP	0.821209	0.00137168
PPP2R3A	0.820763	6.95562e-15
DGCR6	0.820328	0.000153432
WDR63	0.819769	0.0201261
PLA2G15	0.819164	2.11391e-12
EVI5L	0.818897	3.16849e-07
HIST1H3H	0.818461	0.0442209
HIST1H3E	0.818135	3.29262e-07
PNMA3	0.817288	0.0820313
GAGE12B	0.817237	0.079777
PCSK6	0.817115	0.000129759
DPP7	0.816356	8.48952e-49
DLL3	0.815946	3.55351e-16
MMP24OS	0.815797	6.03344e-26
B9D1	0.815395	0.000150206
HIST1H2BD	0.813342	9.79914e-11
CTNNA2	0.813342	0.00470679
PLA2G7	0.813251	0.0992859
N4BP2L1	0.812527	0.0791454
ORAI3	0.812176	1.48397e-09
MBNL2	0.809838	1.75784e-12
SLC2A6	0.809743	0.000271056
RTL5	0.809736	0.0578351
FCRLA	0.809507	4.56918e-61
RPS6KL1	0.809188	0.13991
CHPF	0.808703	2.46984e-39
ACOT12	0.808628	0.00603882
PPP1R1A	0.808193	NA
SARDH	0.807754	NA
TMEM134	0.807561	2.27779e-05
MOXD1	0.807464	7.48764e-51
HLA-B	0.807443	4.90461e-52
OLFM2	0.806267	2.10945e-11
PTPRN	0.805277	0.0121336
ZDHHC1	0.804931	9.05195e-06
WNT4	0.803954	0.0063684
METTL27	0.803812	0.0540291
NR2E1	0.803088	0.12448
KCNK9	0.802909	0.171517
SH3RF2	0.802867	0.0383681
SLC23A3	0.802533	0.0789532
SLC13A3	0.802422	0.000830006
PCDHB13	0.801825	0.0648272
PYGL	0.80179	2.343e-62
SPINT1	0.80059	0.0676001
PAOX	0.800025	0.101552
RASA4B	0.799964	0.0227028
SLC29A3	0.799897	0.00529529
TSPAN15	0.798551	3.69058e-07
HIST1H1C	0.797957	1.71088e-09
CFI	0.797029	0.0202518
CST7	0.796776	0.00612536
GPR1	0.795157	0.0548278
HIST2H2BF	0.794569	0.0286498
SPATA20	0.793472	2.36755e-27
DNASE1L1	0.793214	2.35616e-23
C9orf116	0.793205	0.0277226
DNAH5	0.791542	0.143697
SIL1	0.790533	7.86879e-19
FCGR2B	0.790302	0.078079
GPX3	0.789837	0.0787117
SEZ6L2	0.789457	6.35486e-13
DNAH7	0.789219	0.135022
SYTL3	0.788404	0.142953
BST1	0.787874	NA
SH3D21	0.787847	0.0531895
DTNA	0.787383	9.1923e-05
LMF1	0.787037	2.4106e-06
F2R	0.786726	4.88101e-08
PIK3IP1	0.786024	0.019468
CYB5R1	0.785983	8.27021e-36
OSBP2	0.785151	0.0764274
TAC1	0.785106	0.0540484
SULT1A1	0.784502	0.114454
MGAT5B	0.784483	7.00795e-91
ACP5	0.784472	4.27879e-07
LRRIQ1	0.784197	0.0744032
AGMO	0.783848	0.0981905
FAM86B2	0.783614	0.145547
KLHL6	0.783029	NA
DPP6	0.78265	0.16723
CST2	0.781021	0.00889089
THBS3	0.780547	2.22466e-07
NRXN2	0.780534	0.129529
S100A3	0.779913	0.147388
BTN2A2	0.779762	1.52708e-34
SIK1B	0.779134	0.0378206
HLA-DRB1	0.778906	0.000903486
DNAJB9	0.777999	2.76777e-22
NYAP1	0.777665	0.131135
ACCS	0.777532	5.4793e-05
PPOX	0.776629	0.000178733
EBF4	0.776109	0.0730026
CCBE1	0.773448	0.116225
CAP2	0.772828	2.33304e-16
FBXO2	0.772784	0.00343514
TMEM150A	0.77076	1.80352e-10
FSTL5	0.770749	1.78387e-54
PLPPR3	0.770333	0.135166
VWA1	0.770019	3.94854e-11
RAB43	0.768603	2.5431e-07
SLC51B	0.767596	NA
ENTPD1	0.766911	2.10043e-08
SLC38A6	0.766089	9.08906e-08
SLC25A42	0.765809	0.00840989
PIEZO2	0.765474	0.0028989
TCTN3	0.764374	1.10268e-33
C12orf76	0.7642	2.42755e-08
TNFSF4	0.76408	0.153457
TP53INP2	0.764014	1.13085e-22
CDK18	0.763903	1.06749e-06
ETHE1	0.763266	2.14053e-07
SLC7A4	0.763085	5.7195e-09
CPED1	0.762206	0.000487821
TMEM106A	0.761763	0.00199387
TNFSF15	0.761621	NA
LIMS2	0.761316	0.0380703
NLRP1	0.760298	0.000452998
ZDHHC11	0.760099	8.46284e-16
ABLIM3	0.759245	0.0637266
KDELR3	0.758754	2.55161e-29
IL31RA	0.758164	NA
ESM1	0.75813	0.203263
ENO2	0.756396	5.84744e-19
PLSCR4	0.755457	0.00363017
NADSYN1	0.755091	9.49364e-55
SPEG	0.754101	0.000680747
ABCA9	0.75396	0.00157709
CXCL1	0.753929	2.43516e-31
NEK11	0.753623	0.0489454
NCKAP5	0.753116	1.62516e-05
CERS1	0.752924	8.95635e-08
OPRL1	0.752907	0.00441554
PREX1	0.752271	9.46522e-16
TPST1	0.752134	4.29099e-17
SLC40A1	0.75195	0.0806889
CHGB	0.750936	3.62825e-06
IDO1	0.750508	0.0673295
PRCP	0.750062	5.42526e-33
AQP1	0.750019	NA
EFNB3	0.749775	0.00932108
RETSAT	0.749331	6.13584e-71
SLC4A11	0.748972	0.000478433
GTF2IRD2B	0.748769	6.90854e-06
TRIM63	0.747986	2.43142e-47
SLC46A3	0.747504	8.38548e-08
YIPF2	0.747396	8.2713e-14
SSR4	0.74703	4.96219e-60
BBS12	0.746285	0.000836103
IFI27L2	0.746196	6.69979e-11
CHRNB1	0.745508	0.00387354
CASKIN1	0.744879	0.0606876
LRMDA	0.744831	0.00850283
TSC22D3	0.744438	7.12741e-08
GALNT5	0.743903	NA
ZNF585B	0.743684	0.0247797
OAS2	0.743026	0.031534
GMIP	0.741953	4.55803e-07
SLC15A2	0.741649	0.195563
TPPP	0.741438	1.85975e-21
ARHGAP8	0.741258	0.087005
FAM180B	0.741246	0.0508074
HLA-DQB1	0.740809	2.30663e-05
CLYBL	0.740454	4.73033e-05
HLA-DMA	0.740012	3.62132e-10
ZBTB46	0.739914	0.0527269
CLBA1	0.739678	0.000166387
SLC18A1	0.739281	0.0567899
TANGO2	0.738981	1.17424e-26
SUMF1	0.735882	2.96321e-22
PERM1	0.73586	0.0411084
ADCY7	0.735646	0.00921051
FEZ1	0.735289	0.0294075
FMO4	0.735169	0.0096503
RCN3	0.734318	0.159553
GADL1	0.733396	0.105264
NCCRP1	0.733035	0.121594
DRAM1	0.732804	1.50968e-12
RGL1	0.732651	3.72466e-07
LAMB2	0.732358	7.59732e-31
TMC8	0.732139	0.083819
CPA4	0.731839	0.0581789
CCDC146	0.731672	0.0478204
SAA1	0.731655	NA
C16orf46	0.731436	0.162344
NPEPL1	0.73097	1.51892e-05
ARRDC4	0.730902	3.38144e-07
PLXNB3	0.730792	4.43624e-08
ZNF627	0.730611	0.000812323
HSPG2	0.730323	2.91906e-27
CLSTN3	0.730237	0.132061
DENND2D	0.729128	0.103631
TBC1D3L	0.728942	0.0214087
LZTS3	0.728399	1.85572e-05
MMP1	0.728388	1.6758e-11
INSYN1	0.728382	0.0935279
TCTA	0.728258	3.75427e-21
PPM1N	0.726654	0.0806459
MLANA	0.726629	3.2456e-169
ZPLD1	0.726072	0.0637266
MAN2B2	0.726065	3.47822e-16
ZNF284	0.723964	0.00683994
GPR85	0.72362	0.00424897
CACNA1D	0.723264	5.19014e-05
LPXN	0.723163	5.0371e-07
ZNF528	0.722946	0.00055276
SMOX	0.722887	7.23743e-06
RAB17	0.722832	2.67212e-26
PRKAG2	0.72204	3.4054e-09
SLC39A13	0.721434	1.30156e-18
ERMAP	0.720715	0.0439254
MACROD1	0.720164	0.000184479
COMT	0.720031	3.25997e-22
CASC10	0.718341	0.0929588
TNFAIP6	0.717181	0.267544
CYBA	0.717161	1.41419e-06
C11orf91	0.717061	0.135166
CD68	0.717043	5.23045e-15
OLFML3	0.716342	0.188285
CCDC24	0.716214	0.0093502
CEP112	0.716152	1.82699e-05
ITGA3	0.714857	3.56622e-26
ZNF813	0.714787	0.000601803
TMEM80	0.714458	0.000182696
GPR108	0.714185	2.04369e-14
PNPLA7	0.713937	0.0336685
GNPTG	0.71373	1.26451e-21
PLSCR3	0.713605	2.60756e-06
ZGLP1	0.713232	0.124512
FADS3	0.712955	4.45257e-09
ATOH8	0.712892	0.000152588
ATP6V1F	0.712363	1.17055e-57
BIRC7	0.711322	5.01636e-10
GBP3	0.711127	0.215401
ITM2A	0.709717	2.53685e-29
CST4	0.709097	0.0929079
ABHD14A-ACY1	0.709035	1.28998e-05
FIGNL2	0.707913	0.166183
PLA1A	0.707658	3.89353e-42
PDE3B	0.707533	2.73565e-09
APOD	0.706386	2.6039e-28
NIPAL2	0.706042	9.90593e-08
CNGA1	0.70595	NA
RYR2	0.705788	0.179348
CTSF	0.705734	4.41122e-19
RTL8C	0.705641	1.77074e-25
GJA1	0.70492	0.145174
S1PR3	0.704466	0.0016592
MMP24	0.703829	0.203982
C11orf68	0.703739	2.0683e-06
SERPINB2	0.703598	0.213275
CLIP2	0.703504	1.61825e-09
PTCRA	0.703479	0.00842335
L1CAM	0.701774	1.51306e-82
ARSG	0.701733	2.29436e-07
RPL13A	0.701527	4.46432e-144
LIPA	0.701442	6.71947e-33
PYCR1	0.701206	8.76328e-48
C11orf1	0.700439	0.00248806
ZNF425	0.700157	0.00924166
APOC1	0.699984	0.012653
ARSK	0.699767	0.000700215
IQSEC2	0.699736	1.88983e-05
WSCD1	0.699615	0.124888
TMC6	0.699541	2.8614e-59
SH3BGRL3	0.699187	1.37019e-29
MZF1	0.698677	3.20097e-05
CCDC78	0.698577	0.000338064
GARNL3	0.698427	0.00324275
TDRD3	0.69806	1.79914e-15
CBY1	0.697655	2.40926e-05
CARF	0.697226	0.00822838
FYCO1	0.696266	1.54111e-33
KIF6	0.695711	0.000391284
MLPH	0.695585	9.54766e-33
ZNF429	0.695576	0.114685
CPEB1	0.695163	3.38644e-08
TNFRSF11B	0.69497	0.169648
MAGED2	0.694427	3.59013e-41
PEX11G	0.694375	0.101923
FAM229A	0.694147	0.0178676
RNASE11	0.693869	NA
HSF4	0.693849	2.75558e-06
TMEM59L	0.693389	0.100843
ZNF730	0.693238	NA
SEMA3F	0.692729	0.125223
BRSK1	0.692493	0.00905996
COL18A1	0.692361	6.83721e-11
CST3	0.692228	1.63581e-53
COPZ2	0.69194	0.00369181
LDOC1	0.691631	1.05853e-09
CLIP3	0.691584	0.000311111
C5orf47	0.690178	NA
LPAR2	0.69013	0.0201198
ADSSL1	0.688841	0.000501663
PPM1M	0.688797	0.0125062
PPARD	0.688061	4.26892e-07
ARHGDIG	0.687558	NA
TNFRSF25	0.687546	0.120954
ST6GALNAC2	0.687369	3.21883e-37
HOMER3	0.687236	5.27569e-10
PRICKLE2	0.687203	0.00215832
ABHD1	0.687065	0.196602
BTBD19	0.687031	0.132941
OAZ3	0.686995	0.144532
MT-ND5	0.686354	6.56909e-51
PQLC3	0.686239	5.01807e-10
ALDH3B1	0.685725	0.00753798
FAM174A	0.685362	2.90109e-05
RPS29	0.683432	1.19638e-47
AATK	0.683395	1.95135e-18
ATG2A	0.683108	8.72357e-13
NTRK1	0.682771	NA
SPTY2D1OS	0.682711	0.0848569
NUDT17	0.682488	0.00286835
PNRC1	0.682328	3.19319e-12
VASN	0.681641	0.200922
NME3	0.681584	0.00429752
WIPI1	0.681132	1.58779e-70
XKR3	0.681002	0.112564
CLEC6A	0.680897	NA
PLEKHA6	0.680361	0.14534
OCEL1	0.679758	0.0055661
PROS1	0.679711	1.50523e-87
COBL	0.678374	7.53984e-07
MOSPD1	0.677967	1.22106e-09
PLCL1	0.677757	0.0895836
APLF	0.677218	0.00676282
TDRD5	0.677164	0.287274
ADAMTS14	0.677031	0.0329368
FBXL2	0.676951	0.00311284
KIAA1614	0.676896	NA
MCOLN1	0.676819	7.39629e-19
CUL7	0.676608	5.54716e-14
DLL1	0.676372	0.187383
SLC44A2	0.676253	3.99987e-08
PPP1R16B	0.675665	0.039808
TSPAN7	0.675609	0.119133
S100A1	0.675004	3.50846e-52
SERPINE2	0.674771	3.35495e-60
WNT5B	0.674302	0.287484
FN3K	0.673801	0.00212809
MXRA7	0.673708	2.57824e-69
PARVA	0.673601	3.50505e-26
LTB4R	0.673345	0.0106037
HSBP1L1	0.673073	0.00265481
SPRED3	0.67225	0.140968
PODXL2	0.671136	5.88402e-57
GPR155	0.670968	0.0109761
TMEM120A	0.670739	2.92164e-15
OR2AT4	0.670434	0.180149
MUC20	0.67039	0.180944
NFASC	0.670296	0.0014337
GLIS3	0.670294	0.170603
HOOK2	0.669832	0.00107966
BEND6	0.669603	0.19586
FBXL8	0.669369	0.0566972
SFRP1	0.669253	1.20465e-10
XAGE3	0.669093	NA
MMP11	0.668307	0.17448
MMP15	0.6683	7.07562e-10
MST1	0.667445	0.0304038
PXDNL	0.666905	0.225429
PPIAL4E	0.666672	NA
RAB39B	0.666643	0.103993
METRN	0.666626	9.62077e-13
ADRA2C	0.666167	0.00284798
ADAMTSL5	0.665433	0.00406831
RIN2	0.665417	0.181836
BAIAP2	0.665276	2.56874e-13
FAM214A	0.664995	1.04504e-07
SPEF2	0.664506	0.0409576
PDLIM4	0.664326	0.000566817
PSKH1	0.663847	1.38731e-10
TP53I3	0.663741	5.37584e-11
RASEF	0.66357	0.00534902
TCN2	0.66345	0.10318
PLIN5	0.662226	NA
HDAC11	0.662208	3.90996e-06
BCKDHB	0.66199	0.000248402
ZDHHC24	0.661366	7.71824e-10
HAP1	0.661067	0.21104
YPEL5	0.66105	1.75007e-18
TTC8	0.660679	8.04664e-07
DNAJC4	0.660608	0.000542113
FAM234A	0.660588	3.40975e-19
TPRG1L	0.660246	7.50142e-14
FSCN2	0.659059	NA
GSTT2B	0.659004	0.172926
BDH2	0.658642	3.21007e-06
GABRA5	0.658183	0.100837
KREMEN2	0.657797	0.0756281
DPM3	0.657691	0.000102501
PINK1	0.657634	6.15866e-17
ATAD3C	0.657309	NA
HLA-F	0.656955	3.29939e-05
PDE2A	0.656824	0.311558
LIPH	0.656538	0.208422
LENG9	0.656161	0.0199974
SCAMP5	0.655642	0.000463267
TM4SF19-TCTEX1D2	0.655328	0.321936
FKBP9	0.654789	4.77921e-62
SRGN	0.653407	0.0341314
ADCY6	0.652977	8.22033e-25
DOCK2	0.652385	NA
ANXA2	0.652287	3.50955e-98
GLMP	0.6516	2.54569e-73
IGF1	0.65122	0.000502162
PLEKHA4	0.65104	7.80744e-13
SHE	0.650027	0.341583
ZNF503	0.649722	5.20005e-06
ARL6IP5	0.649708	1.13015e-31
SLC27A3	0.64953	3.46338e-42
CALHM5	0.649185	NA
CRYL1	0.648881	3.1333e-15
FMO5	0.64872	0.111312
TSPAN1	0.647411	0.288712
FAM227B	0.646772	0.0929173
GAL3ST1	0.645791	NA
TBC1D3D	0.645585	0.21317
OR51B5	0.645299	0.036366
SLC9B2	0.645139	0.00379006
FBXL20	0.644813	2.24649e-05
CLIP4	0.644287	1.16974e-27
LY6E	0.643698	2.04259e-72
DTX1	0.643682	0.14058
ASPHD1	0.642919	0.000259127
NOXA1	0.642798	0.272139
COL6A2	0.64269	2.09988e-09
FAM131A	0.642428	1.47565e-07
PCDH1	0.642115	0.163763
NGFR	0.641991	0.104556
RPL22L1	0.641347	3.18497e-16
HLA-DPA1	0.640603	7.95815e-08
SELENOM	0.64057	0.150668
TMEM151A	0.640059	0.0302914
ATP13A2	0.639928	2.0732e-30
S100A6	0.639859	8.58773e-63
AHCYL2	0.639458	1.23837e-21
DUSP3	0.638379	2.72049e-58
STAT2	0.638146	4.80326e-28
CPQ	0.637991	2.12232e-13
KRTAP5-10	0.637599	0.135241
MARCOL	0.637213	NA
CPT1C	0.637029	0.161476
ENPP5	0.636429	0.0122817
NME5	0.636357	0.0165148
RGR	0.634986	0.0455335
C1orf54	0.634495	0.105721
NDRG1	0.634375	2.43733e-05
RP1	0.634138	NA
CTXND1	0.634021	0.0784493
SPACA9	0.633718	0.0215881
TMEM132A	0.633611	3.09868e-12
FRY	0.633484	0.171523
CAT	0.633464	2.34982e-24
CCS	0.632909	0.000442527
PAGE2B	0.632881	NA
LDB3	0.632869	0.108946
ARHGAP24	0.632759	0.00342684
GPER1	0.632468	0.210307
KCNK10	0.632142	0.321969
STK32C	0.631807	0.00432261
TBC1D3B	0.631131	0.189145
CRELD1	0.630793	9.48522e-11
MORN4	0.630769	0.02459
BTK	0.630656	0.130667
P2RX7	0.630614	2.47192e-23
HIST1H2BN	0.630347	0.114049
ARHGAP15	0.630152	0.249363
MYL10	0.629737	0.228151
CTAG2	0.629674	NA
LTBP2	0.629499	0.0249561
IL11RA	0.62901	1.18101e-06
PUS10	0.628601	0.0177687
ALDH1A1	0.628511	3.287e-06
ABCC11	0.628505	0.239039
CCDC114	0.627614	0.214436
AKR1B10	0.627504	NA
SYNGR1	0.626836	1.33097e-15
CRTC1	0.626695	3.85697e-05
ZNF616	0.626613	0.000293165
ABCA6	0.626281	0.232306
ZNF239	0.626038	0.126221
NTM	0.626021	0.165295
KLHL26	0.625902	0.0475069
WDR13	0.625161	1.41388e-13
PNMA6A	0.624842	0.0143578
CD8A	0.624734	0.269453
UNC5CL	0.624622	0.313261
MGAM	0.624427	0.270359
LAMP3	0.624265	0.238278
ZFP28	0.624239	0.0140021
HSD11B1L	0.623335	0.0982696
RNF128	0.622877	2.18874e-06
HLA-A	0.622825	1.44844e-42
RTP4	0.622792	0.000792793
XKR6	0.622683	NA
SLC16A6	0.622419	2.19672e-128
RAB27B	0.622331	0.333374
PCMTD1	0.622084	2.18405e-12
DNAH6	0.621989	1.91301e-06
NAP1L5	0.621901	0.00136091
MOAP1	0.621895	4.78312e-18
PORCN	0.621613	0.00194016
LIMK1	0.621578	3.13621e-21
JAG2	0.621308	0.0973721
TAS2R4	0.620769	NA
ENTHD1	0.62034	5.34752e-06
APBA2	0.620019	7.08568e-05
CD59	0.619914	1.10643e-107
MIPOL1	0.619837	0.0830143
HLA-DMB	0.619711	0.0266296
TMEM59	0.618483	1.55279e-58
ITFG1	0.618092	1.24755e-28
MIB2	0.616315	0.000286002
EIF4EBP3	0.616236	0.0691817
TCEA2	0.616117	0.000880513
OSBPL7	0.615654	0.117629
NTNG2	0.615566	0.114398
SGSM3	0.615166	4.56591e-11
CFAP69	0.614938	0.140849
ADHFE1	0.614589	0.100716
NEFH	0.613842	0.000731974
PPFIA3	0.613819	7.304e-05
CD151	0.613224	1.3055e-46
SLC12A5	0.612391	0.101592
HLA-DRB5	0.611927	0.0836992
GPR137B	0.611592	4.05794e-30
THTPA	0.61127	2.00957e-05
FOXO4	0.610974	3.96208e-05
CHRNA6	0.610779	0.12364
ACTA2	0.610532	0.101503
MAP1LC3A	0.609945	0.0823332
MACROD2	0.60982	0.150043
KLC3	0.609605	0.301136
SLC22A18	0.60955	1.64206e-12
CHPF2	0.609148	2.2629e-24
RHBDF2	0.608981	1.17114e-10
ZNF497	0.608572	NA
SERPINI1	0.608034	0.0256349
KIRREL2	0.60797	0.172257
ATM	0.607941	5.2979e-31
CNPPD1	0.607699	5.03247e-14
ZNF391	0.607659	0.0234146
FNDC10	0.606453	3.0856e-09
SHC2	0.606302	0.000253184
SPTBN2	0.606251	1.14104e-07
RNF207	0.606174	0.115616
KLHL24	0.606057	2.8339e-13
CCDC115	0.60566	2.89138e-08
PRRG2	0.605259	0.195491
PCDHA1	0.605067	0.258208
ZNF554	0.605025	0.140625
SLC26A11	0.604561	3.26597e-08
CADPS	0.604156	NA
MTRNR2L8	0.603536	8.11209e-10
LURAP1	0.603349	0.0587066
BPIFC	0.602803	NA
MRAS	0.602794	0.000152784
TMBIM1	0.602634	1.49266e-19
CAPN14	0.602134	0.258368
SLC11A2	0.601937	9.50931e-31
CTBS	0.601874	1.48585e-08
FTL	0.601804	3.99919e-60
IL36RN	0.601733	NA
CELF5	0.600577	NA
TSPO	0.600206	6.47675e-21
KIFC2	0.600064	7.04352e-05
CHURC1	0.599805	1.61539e-11
PRNP	0.599349	6.76958e-43
TLR4	0.599331	1.23526e-06
PRODH	0.599296	0.135224
IFT46	0.599279	0.0491403
C3orf33	0.598698	0.0011629
ZNF681	0.598686	0.128026
MATN2	0.598089	1.47458e-06
PITPNM1	0.597946	3.35385e-05
PEBP1	0.597898	4.0581e-81
CNTN3	0.597616	0.143828
CAPS2	0.597542	0.181662
RCAN1	0.597341	2.41449e-10
UGT2B7	0.597223	0.139632
MCAM	0.596852	3.522e-104
GHDC	0.596708	3.13389e-10
LYPLAL1	0.596609	8.12229e-07
MMP8	0.596413	7.49294e-11
TRIM16L	0.596396	0.000782677
ARSA	0.596365	5.30146e-09
AHNAK	0.596117	1.31906e-09
FAM151B	0.596072	0.0691817
TMEM175	0.595874	0.00059446
MIA-RAB4B	0.595479	0.21287
RAB33A	0.59499	NA
DNAL4	0.594975	0.00470313
DTX3	0.594892	0.00057142
TMEM9	0.594677	3.28336e-16
ABCA7	0.594328	0.0103003
TFEB	0.594307	0.0594957
BDH1	0.594238	0.000489422
EEF1A2	0.593943	8.01006e-12
POU2F2	0.593567	0.258142
IFIT3	0.593341	0.00128358
CCDC71L	0.593339	4.16912e-14
ZNF837	0.593095	0.242559
GSDME	0.593047	9.91183e-08
DNAJC30	0.592992	8.68285e-08
DOCK3	0.592862	0.0218927
ASMTL	0.592014	0.0121427
GDF1	0.591456	0.0529101
DLGAP3	0.591259	0.0485193
GABARAPL1	0.590694	1.14137e-21
RPS27	0.590542	1.06511e-66
LAMB3	0.590335	0.0979311
SYDE1	0.590141	1.59289e-06
ZNF253	0.589673	0.0336754
TTC14	0.589434	1.48635e-17
RWDD2B	0.589222	3.97695e-05
EFCAB6	0.589156	NA
TMEM160	0.589078	0.000148261
ENPP4	0.588491	0.0446915
UROD	0.587904	3.91172e-12
JPH2	0.587752	0.270916
DYNC2LI1	0.587724	2.10902e-06
NIPSNAP3B	0.58694	0.191355
RAB11FIP4	0.586876	2.52266e-17
PTRH1	0.58677	0.000260652
GALT	0.586337	0.00144997
TTLL1	0.586193	0.0178238
WDR66	0.58609	0.0658405
THBS4	0.586071	0.257742
MARK4	0.585985	9.72773e-06
AIFM3	0.585893	0.157031
HMGCL	0.585628	2.69258e-07
SLC9A3R2	0.585542	0.00574674
PRDM7	0.584739	0.0148501
RGS3	0.584379	0.00150465
SLC35C1	0.584271	3.40353e-06
COL25A1	0.584039	0.00875348
SH2D2A	0.583446	NA
WDR45	0.583358	4.13e-11
BTN3A1	0.582857	3.42556e-08
SERINC2	0.582827	4.94607e-06
DYSF	0.582761	0.0438587
PCDHB15	0.582735	0.164848
RAG1	0.582034	0.258142
CTSD	0.581885	3.85657e-83
NIPSNAP1	0.581678	1.09141e-17
TMEM132B	0.581483	0.000404769
PLA2G6	0.581005	0.000141626
AVPI1	0.580537	3.81817e-16
HSD3B2	0.580369	NA
BASP1	0.580032	0.0405112
CXCL2	0.57977	0.249363
CCNDBP1	0.579691	1.37015e-08
NBEAL1	0.579583	0.000277891
ANKRD29	0.579122	0.0306501
TRADD	0.578937	6.15919e-05
BEST1	0.578851	1.33022e-14
TPCN1	0.578771	1.6178e-18
MYLK4	0.578283	0.26933
SCART1	0.577853	0.118352
TMEM129	0.577828	3.12054e-08
NPTXR	0.577612	9.39164e-06
KLHL3	0.576814	0.22375
ZER1	0.57671	2.3487e-09
ERVV-2	0.576573	NA
HLA-C	0.576523	1.1825e-28
CLCF1	0.576514	NA
ZNF676	0.576418	0.3099
HLA-DQA1	0.575847	0.163845
HIST1H2AK	0.575612	NA
GBP2	0.575302	0.00785034
LIN28B	0.574878	NA
AKR1A1	0.574278	3.15607e-09
KCNG1	0.574123	0.00284798
ICAM5	0.574064	0.272539
TCP11L2	0.573606	0.0566972
CHST7	0.573284	0.0514879
ST6GALNAC4	0.573151	0.04619
PPP2R5B	0.573024	2.67059e-05
TRIOBP	0.573009	3.23041e-14
NAT9	0.573004	8.52854e-13
RHOJ	0.572879	7.5561e-05
ERBB2	0.572208	8.5879e-07
TMED7-TICAM2	0.571895	0.00335845
REEP2	0.571075	0.151088
ARHGEF37	0.571059	0.00513361
PRR5	0.57088	0.000186511
ASAH1	0.570863	9.52377e-78
CASP1	0.57055	0.00491903
ZNF720	0.570411	0.00295883
LZTR1	0.57012	1.52396e-14
FOXE1	0.569485	0.279472
PHLDB1	0.569225	1.06932e-11
TUFT1	0.568452	0.000690743
SCG2	0.568369	0.00324275
PLOD1	0.568186	2.42755e-46
B4GALT7	0.568066	3.47611e-06
ST6GALNAC6	0.567776	8.64391e-05
ACAD10	0.567273	4.8133e-09
PF4	0.567125	NA
CPNE5	0.567098	0.387075
DISP1	0.566836	0.102105
GPR146	0.566828	0.099802
MTRNR2L12	0.566732	0.0204222
ARAP3	0.566482	0.000481428
PLA2G4C	0.566312	0.231725
GPR19	0.566239	0.00106766
NABP1	0.566089	1.70736e-09
HOXA5	0.565828	0.024174
TPT1	0.565744	4.14786e-129
TMEM53	0.565625	0.00356743
IFNGR1	0.565526	2.15845e-07
PRRG1	0.565354	2.12406e-05
B3GALT2	0.565123	0.231207
CCPG1	0.564704	3.00292e-26
FAM98A	0.564546	9.12546e-30
MAGED4B	0.56382	1.46162e-07
NMNAT1	0.563817	0.0015616
GYPE	0.563673	0.358024
STX4	0.563564	9.31784e-08
CETN2	0.563223	7.80793e-09
CHMP1B	0.56301	8.13046e-37
HOXD12	0.562648	0.271004
GAPDHS	0.56256	0.160569
PIGY	0.562477	0.254807
UQCR11	0.562467	6.45996e-18
MICAL1	0.562395	1.21208e-14
FGFBP2	0.561898	0.0105427
FAM149A	0.561524	0.0269718
YPEL2	0.561462	4.71392e-06
PRSS23	0.5613	4.13841e-16
SCD5	0.561138	4.18431e-05
IFT20	0.561084	7.24731e-05
PTPRS	0.560954	1.02393e-20
TBC1D3I	0.560769	0.257365
ANKRA2	0.560553	0.000820796
IDS	0.560542	1.50097e-16
HAGH	0.560488	4.80101e-06
MMP10	0.56048	NA
RWDD2A	0.560121	0.00891439
MAST1	0.560064	0.14988
TP53INP1	0.559916	7.44751e-06
PCDHAC2	0.559912	0.273923
TUBB2A	0.559895	2.68308e-46
ACY1	0.55931	2.5431e-07
DNAH17	0.559208	NA
TM2D1	0.559188	1.10479e-07
RBM24	0.558821	0.0291678
CNNM1	0.558405	NA
TOM1L2	0.558107	1.54406e-06
PAPPA2	0.558055	0.0366363
SPATA6L	0.558021	0.367974
FBXO16	0.557918	0.0995854
TRO	0.557692	1.60396e-07
SCD	0.557079	1.90241e-117
ZNF682	0.557022	0.322731
FAM53A	0.556969	0.313411
PTGES	0.556814	2.25448e-05
PRAF2	0.556724	6.94975e-05
C2orf81	0.556692	0.292683
IRAK2	0.556398	0.0995489
ASAP3	0.556174	0.0109097
C9orf85	0.555785	4.35306e-05
CLCN7	0.555274	2.17784e-50
C1R	0.555144	0.0123923
ANO2	0.555138	0.190442
CT55	0.555015	0.0450612
KCTD13	0.554756	1.4355e-05
RYR1	0.554735	0.353132
HDAC10	0.554669	0.0026526
CHGA	0.554661	0.024389
GALNS	0.55427	2.78069e-10
NCSTN	0.554054	5.92946e-30
TIMP1	0.553982	1.45756e-29
BTBD8	0.553825	0.0488561
ADGRG1	0.5536	2.60598e-34
MYO15B	0.55336	0.197164
OLAH	0.553351	NA
MAGED4	0.552807	3.52843e-08
PGGHG	0.552598	0.000761158
FGF1	0.55226	0.13193
TSPAN31	0.551832	2.3754e-07
ZNF880	0.551811	0.0227208
SERF2	0.551661	4.67976e-40
SPATA31A6	0.55143	NA
APOBEC3D	0.550788	0.140515
EMP3	0.550691	2.13582e-23
FGD3	0.550323	0.29991
CNIH3	0.550156	0.0258407
HOXB8	0.549978	0.231111
C4orf48	0.549839	3.43211e-05
L3MBTL1	0.54951	0.105046
DHCR7	0.549365	9.76075e-40
CTGF	0.549322	8.68458e-05
RASGEF1C	0.54912	0.333715
MMP2	0.549004	0.00134959
NSMF	0.548942	1.00223e-12
SOX7	0.54893	0.289935
PLCH1	0.548577	0.22954
ZNF223	0.548514	0.0869653
ENDOV	0.547879	0.000849292
LPAR5	0.547552	NA
ISY1-RAB43	0.547231	3.06307e-07
ZNF583	0.54709	0.114685
KIAA0319L	0.547085	7.06892e-26
CD300LF	0.546629	NA
ERGIC3	0.546623	2.7402e-48
PAFAH2	0.546548	6.05322e-05
RPL29	0.546417	1.06593e-72
DDO	0.546164	0.182296
PDCD1LG2	0.545461	NA
TMED3	0.545288	1.236e-47
BBOF1	0.545178	0.179838
GOLT1A	0.545082	NA
OLFML2A	0.544912	0.0704295
PTGR2	0.544902	0.00979241
TPST2	0.544854	9.46026e-05
C5orf22	0.544687	6.33634e-22
CFH	0.544648	0.153023
TPGS1	0.544293	0.00187144
ARHGAP29	0.544272	0.000407126
DOCK6	0.544178	0.000731974
SNX24	0.543716	0.000151709
RDH8	0.543629	NA
PAGE5	0.543423	0.0202129
HBG2	0.543325	NA
CD74	0.543025	3.95835e-20
CTSH	0.542947	5.86708e-15
CPE	0.542944	0.331361
ACTG2	0.542852	NA
IRX6	0.542801	0.0258375
ARHGAP23	0.542716	0.116597
CBSL	0.54262	0.017101
TMEM208	0.542592	9.1583e-10
HIST4H4	0.542534	0.178095
ZMYND15	0.542446	0.304251
TNFRSF10C	0.542125	0.227595
PCBD1	0.541833	5.65184e-06
VMAC	0.541754	0.0722675
SYN2	0.541179	NA
FAM167A	0.541176	0.273923
TBCK	0.540936	0.00590421
ZBTB22	0.540856	0.00736343
PLAUR	0.540336	0.0757605
KRBA2	0.540051	0.083141
TMEM217	0.539852	0.333374
HIBADH	0.539774	1.91374e-15
DIRAS3	0.539724	0.370975
FCGRT	0.539721	0.154952
MAMLD1	0.539226	0.267808
SLC6A12	0.539179	0.101235
RGS16	0.538876	0.449656
SUGCT	0.538738	0.0301588
RELB	0.538651	0.0138145
GCAT	0.538548	0.0003562
SORCS3	0.538514	NA
ZNF419	0.538432	0.00576061
ATP8A1	0.537635	0.0791454
PODNL1	0.537386	NA
C4orf3	0.537281	2.75383e-10
IFI44	0.537217	NA
CADM4	0.537094	1.69022e-05
ABCG2	0.536614	0.0828975
TBKBP1	0.536354	0.000173533
TCHH	0.536243	0.315443
TSPAN4	0.536165	1.2885e-15
PTGER3	0.535813	NA
WDR25	0.535482	0.000510953
CSAD	0.535355	0.0368246
RNLS	0.535124	5.42879e-07
DNM3	0.534591	0.224346
C11orf49	0.53452	0.00375642
FKBP1A	0.534411	1.26966e-73
PCDHA4	0.534227	0.300777
HHLA3	0.533992	0.197476
COLQ	0.533688	0.126076
ADARB1	0.533065	5.51844e-06
PLBD2	0.533024	2.31954e-27
IL10RA	0.5328	NA
MPI	0.532689	1.2494e-06
ERC2	0.532143	0.351594
TOX2	0.531985	0.207345
GRINA	0.531971	2.84225e-37
GNG11	0.531791	1.99818e-14
PITPNM2	0.531566	0.00927629
IMMP2L	0.531496	7.84591e-07
KRTAP5-8	0.531341	NA
KRT17	0.530934	NA
KIAA1755	0.530905	NA
HIST2H4B	0.530796	0.100594
CABP1	0.530753	0.330672
LAMC2	0.530535	0.438018
ACBD4	0.530461	0.127438
NOP53	0.530276	2.50457e-19
ZCCHC24	0.53018	0.000657735
NDUFB1	0.529986	2.91746e-11
PLK3	0.529851	0.0106579
OST4	0.529337	1.80302e-20
APH1B	0.529142	7.11946e-05
CERS5	0.529006	2.74745e-06
CLIC6	0.528505	NA
PTPRE	0.528428	0.442062
NTN5	0.528314	NA
CNPY2	0.527919	1.18852e-18
C1GALT1C1L	0.527862	0.260841
KLF8	0.527825	0.305036
TMEM99	0.527713	0.0592091
ABCG1	0.527649	0.421332
EGFL7	0.527604	1.57776e-06
PCDHGA2	0.527358	0.189306
MELTF	0.527253	7.92587e-69
PDE1C	0.527116	0.0150849
GZMM	0.526905	NA
BCL2L1	0.526013	4.0648e-13
ROBO2	0.52575	8.10599e-05
C1orf56	0.525573	0.000212105
ACAA1	0.524725	7.82875e-14
CUEDC2	0.524227	0.000244297
RTL8B	0.524156	0.0509529
KIAA1211L	0.524029	NA
MXD1	0.523542	0.0143211
SGSH	0.522958	3.48837e-10
ITGA5	0.522589	4.83646e-09
AMOT	0.522484	9.75394e-12
NR5A2	0.522294	0.156904
ZCCHC17	0.521802	1.75187e-08
FITM2	0.521792	1.00927e-10
CDH15	0.521552	NA
PRKAR1B	0.521506	0.00119445
FAHD2B	0.521433	2.22951e-05
MMP12	0.521379	0.470151
HELZ2	0.521177	1.67803e-09
NOX5	0.521077	0.133044
ATP2A3	0.520412	0.0195201
PCDHB7	0.520122	0.267544
TPM2	0.520086	0.0743361
PGM2L1	0.520073	8.4839e-05
BTBD2	0.520007	9.87543e-09
NAPB	0.519859	0.000201535
MRC2	0.519291	0.000538682
GSAP	0.518405	0.0213294
USP2	0.5184	0.155173
C5orf38	0.518259	0.0244247
NAT14	0.518166	0.000438056
DIPK1B	0.517995	3.01314e-07
ALPK1	0.517951	0.012101
NBR1	0.517878	2.38667e-26
C6orf52	0.517648	0.333267
IFT27	0.517606	0.00215655
ZNF485	0.517506	0.137709
ZNF396	0.517448	0.103572
ACADSB	0.517273	2.99272e-06
DLK1	0.517167	8.27062e-05
CTSB	0.516833	2.12719e-62
CYP19A1	0.516781	0.372689
PTK6	0.516312	NA
SMIM4	0.516298	0.000354383
SCN2A	0.516276	0.363468
MEIOC	0.516147	NA
TXNRD3	0.516024	0.00118805
POLL	0.515956	0.000392359
LHX6	0.515734	0.221134
TMBIM4	0.515699	8.05234e-11
SEL1L3	0.515697	4.70175e-24
ADAMTSL2	0.515551	0.246816
LRRC24	0.515517	0.267216
BBS1	0.515151	0.0475806
PDE6A	0.514013	NA
MAGED1	0.513864	6.66136e-43
MAL2	0.513851	NA
PTCH2	0.513788	0.371043
KLK2	0.513608	0.346074
DEXI	0.513274	4.68141e-08
HYAL2	0.512934	1.95498e-12
CUBN	0.512931	0.0190832
DMAC1	0.512922	1.75625e-07
CXCL16	0.512807	0.000815331
TCEAL1	0.512062	0.000109698
MAP1LC3B	0.511658	4.3428e-21
BLVRA	0.511342	6.00467e-09
G6PC3	0.511177	4.78631e-18
GM2A	0.511174	1.66382e-23
CCDC152	0.510824	0.435755
TBXA2R	0.510708	0.33855
KRTAP5-9	0.51063	NA
COL8A2	0.510594	NA
CREBRF	0.510272	5.15804e-06
ISPD	0.510098	0.124887
ERCC6	0.510029	7.43468e-06
NTS	0.50994	1.26447e-06
LTBP4	0.509866	0.000102285
NDUFA3	0.509619	5.11148e-05
C18orf32	0.50953	0.00166001
PDE1A	0.509387	NA
IVD	0.509213	4.07134e-10
DGKQ	0.509207	0.000407876
RSPO4	0.50887	0.339084
STX11	0.508606	0.024623
UBA7	0.508581	0.220753
SUN3	0.508544	NA
PLEKHG4B	0.508531	0.252546
POLN	0.508377	0.291132
COMMD6	0.507602	5.0118e-07
PKNOX2	0.507287	0.0225377
ARMH4	0.506861	0.018637
DEFB126	0.506846	0.307499
TECPR2	0.506797	1.31519e-11
C4orf47	0.506775	NA
DPH3	0.506647	4.27988e-10
SPTBN5	0.506488	0.231988
METTL7A	0.506273	0.337959
PCDHA8	0.506062	0.340191
RSPH3	0.505632	0.0262586
ACTR3B	0.505596	0.00321758
ARMCX2	0.50556	1.30206e-08
ZNF85	0.505498	0.284416
NUDT18	0.505477	0.0130902
TSNARE1	0.505255	0.0105618
IL12RB1	0.504994	NA
ZNF763	0.504567	0.349771
FBXO6	0.504293	0.0309204
CAPS	0.504244	0.047846
PLPP6	0.503819	0.00569338
PEA15	0.503783	6.58565e-29
DHFR2	0.503669	0.00060893
SCARB1	0.503508	8.34951e-73
PDLIM2	0.50328	0.00298051
NDUFA2	0.503131	1.39985e-07
FRK	0.502704	0.0538292
GAGE12F	0.502538	0.148694
ZNHIT2	0.502326	0.0370807
TNNI3K	0.502138	NA
ACSS2	0.502126	9.62362e-08
NEURL2	0.501995	0.17044
RAB11FIP5	0.501224	8.45217e-08
BTNL8	0.501209	NA
NOS1	0.500799	NA
ZNF365	0.500748	0.120254
STEAP3	0.500093	0.000193059
B4GAT1	0.499996	2.54101e-07
ITIH4	0.499651	NA
UBE2L5	0.499521	NA
ARHGAP40	0.499446	NA
SELENON	0.499149	4.80099e-32
RNASEK	0.499117	2.00651e-25
PEX16	0.49876	2.70853e-05
ZNF10	0.498549	0.00403772
GALNT6	0.498511	0.040582
LPIN3	0.498136	5.96962e-05
PIK3R2	0.498106	1.95117e-07
ABCA2	0.497807	5.34304e-08
PLAC1	0.497764	0.423527
ZNF69	0.49763	0.291719
PCED1A	0.4975	1.31689e-05
TTYH2	0.497424	1.13417e-18
YBX2	0.497299	0.364507
ZNFX1	0.49682	8.49525e-13
NEK10	0.496773	0.354442
MYO15A	0.496675	NA
MCCC1	0.495593	3.04311e-08
RNF141	0.495561	5.30146e-09
ZNF287	0.495545	0.083174
LACTB	0.495528	1.71136e-05
PIGV	0.495516	0.00347418
CRHR1	0.495036	NA
MYEF2	0.495025	0.0273582
ZNF547	0.494942	0.208694
TTLL3	0.494834	0.00781485
DEFB134	0.494563	NA
GNB3	0.494377	NA
CAMKK1	0.494332	0.0269284
NOX4	0.494086	0.413876
CXorf40B	0.49407	1.91995e-06
SEC14L4	0.493932	0.28434
GGT7	0.49393	2.88883e-06
MOSPD3	0.493848	0.000521413
CGNL1	0.493813	0.377963
PLPPR2	0.493678	8.52344e-07
ICOSLG	0.49345	0.465601
ZFP14	0.493238	0.049582
SSX1	0.492831	0.411447
IL11	0.492542	0.491851
GGACT	0.492425	0.0969796
CXCL12	0.492278	0.132396
C6orf120	0.492259	6.46844e-09
SHC3	0.492252	0.245965
PTPRF	0.491872	1.61138e-08
CATSPERE	0.491859	NA
SIGMAR1	0.491809	2.06494e-15
RGS20	0.491689	5.18708e-08
MTTP	0.491558	0.444352
KCNK6	0.491474	0.286667
TRNP1	0.491383	3.13188e-05
FRMD4A	0.491222	1.81094e-05
PLCD1	0.491216	0.0510181
CDA	0.490657	NA
IL23R	0.490618	0.428379
SLC2A1	0.49049	0.000835649
TBC1D8B	0.4904	0.000974017
RFTN2	0.490143	0.154951
ZNF155	0.490076	0.0284735
IGFBP2	0.489686	2.03744e-13
A2M	0.489645	6.54371e-55
CARD16	0.489597	0.238081
SLC18B1	0.489164	2.88471e-12
MICALL2	0.489127	0.0627245
SEMA5A	0.48905	1.54963e-12
ARMCX3	0.488964	1.67429e-20
GCOM1	0.488951	0.357408
UNC80	0.488884	0.0100653
CBS	0.48867	0.0418849
ZFP91-CNTF	0.48865	0.299696
MYEOV	0.488499	0.460145
TRMT9B	0.488391	0.0106401
PMEL	0.488213	1.06444e-97
ZNF563	0.487857	0.330741
SAMD9	0.487769	0.00104941
CYB561D1	0.487155	0.000348959
RBCK1	0.487125	2.93308e-09
RPS23	0.48711	7.24662e-37
QSOX1	0.486835	5.76217e-17
DCN	0.48674	5.45775e-07
KIF1A	0.486698	0.257879
MEIG1	0.486457	NA
ZNF226	0.486418	0.0004636
WDR92	0.486309	0.000130624
BCO2	0.485906	0.374511
BHLHB9	0.485019	0.179805
ZNF177	0.484979	0.333488
IFI27L1	0.48494	0.0102267
PI3	0.484934	0.363931
GOLGA8N	0.484804	0.170941
YIPF3	0.484718	8.06904e-15
MAP9	0.484524	0.000756036
ZCWPW2	0.483653	0.350888
RCHY1	0.483589	3.10883e-08
ANKDD1B	0.483585	NA
LRSAM1	0.483311	0.000185653
ZDHHC9	0.483266	1.31464e-08
SLC22A18AS	0.483101	0.348532
TMEM101	0.483079	1.18804e-07
CD55	0.482947	1.17692e-08
NEK9	0.482854	1.24195e-15
ALDH5A1	0.482816	0.000145458
AMPD1	0.482729	NA
IFT43	0.482658	0.0216087
ZNF587	0.482614	6.45314e-05
LONRF3	0.482163	0.135518
SECTM1	0.482143	0.418923
BET1L	0.481966	1.30701e-10
RPL17-C18orf32	0.48188	1.95127e-08
EPOP	0.481878	0.0171945
KCNIP4	0.481842	NA
AJAP1	0.481626	NA
NBDY	0.481486	1.74296e-05
CFAP36	0.481082	0.000800966
SMPD1	0.481054	2.98564e-16
PHLDB3	0.480945	0.0283777
ZNF48	0.480774	0.308039
RNF7	0.480763	1.93539e-11
ARMC9	0.480605	3.16388e-07
WNK4	0.480559	0.35356
RFPL2	0.480434	0.222605
FCHSD1	0.480355	0.000579807
ZNF83	0.480095	0.000191953
SULF2	0.479995	0.274211
ALKBH7	0.479875	0.00036765
EPOR	0.479808	0.019776
LGALS3BP	0.47956	6.1288e-90
GOLGA8A	0.479033	2.51665e-05
SLC12A7	0.479023	4.21867e-08
FAM200B	0.478782	0.000133354
RPP25L	0.478744	0.0084261
PLPP7	0.478573	0.342704
FKBP1B	0.478336	0.0397679
MGMT	0.478117	0.0132336
UST	0.478057	0.000319267
SAA2	0.477904	NA
YIF1B	0.477522	4.33511e-08
LETMD1	0.477365	4.72822e-09
GIPR	0.477236	0.273881
ADAT2	0.477131	0.00290263
MUM1L1	0.477123	0.389961
TMSB4X	0.476536	NA
CAPN5	0.476486	0.0136948
RNF135	0.476419	0.000658868
SPESP1	0.476248	2.61737e-07
WDR97	0.475968	0.279217
INSM1	0.475837	0.355584
LARP6	0.475821	0.00822333
PIGK	0.475679	5.40294e-10
CD33	0.475649	0.369727
SLC16A9	0.47556	NA
FOSL2	0.475379	3.6198e-07
ASL	0.47506	1.96887e-05
SLC6A4	0.474738	NA
KLHDC8B	0.474719	0.016779
AP5Z1	0.474705	9.39504e-14
CCL5	0.474569	0.334691
MICU3	0.474479	0.104209
PITPNM3	0.474443	0.3554
USH2A	0.474128	0.33922
QPCT	0.474103	2.35381e-71
PNMA8A	0.473783	3.3344e-08
YIPF6	0.473617	6.27545e-15
ARL8A	0.473612	2.27626e-07
TLR3	0.47356	0.0556798
MAPRE3	0.473338	0.00108438
BTN3A3	0.473282	0.00185803
MINDY1	0.473105	0.000308636
ZNF229	0.472885	0.2256
SLC5A9	0.472048	0.333374
PTPRB	0.471984	0.250243
TMEM231	0.471726	0.0227727
CD5L	0.471391	0.42907
GSTO2	0.471357	0.289291
ACSL6	0.471192	0.384536
SLCO1B1	0.471169	NA
FAM219B	0.471154	1.57987e-07
PREPL	0.4711	1.06569e-17
SLC25A6	0.470952	3.14416e-33
SLC12A9	0.470907	5.12828e-07
GNS	0.470517	5.4628e-41
POM121L2	0.470435	NA
C6orf226	0.470372	0.255038
ZNF684	0.470141	0.0986964
CD36	0.470042	4.12219e-05
CENPVL3	0.469952	NA
FAM228B	0.469508	0.182398
ZNF133	0.469116	0.00209608
TEP1	0.469075	8.73764e-06
RPL37	0.469028	1.7055e-49
VPS33B	0.468806	0.000730582
MROH6	0.468662	0.208489
GABARAP	0.468628	0.0185644
AMACR	0.468586	1.96919e-08
UBAP1L	0.46853	9.92076e-17
DNPH1	0.468527	8.3027e-05
ZNF577	0.468488	0.00341355
GREM2	0.468467	NA
MPV17L2	0.468201	0.00140232
ARRDC1	0.468159	0.00335845
CFAP44	0.467535	0.0396024
EOMES	0.467162	0.0866688
PTPRM	0.466903	9.33963e-10
C19orf12	0.466866	1.69313e-10
UNC5B	0.466542	0.343795
LHFPL4	0.466435	0.208922
ALG8	0.466414	5.62259e-09
TRIM16	0.465956	0.0154047
PSG1	0.465832	NA
TRIM66	0.465646	0.0150353
DNAH11	0.465251	0.397882
POGLUT1	0.464914	6.00718e-06
KDM4D	0.464869	0.359664
EFNA3	0.464498	0.209282
TSPAN3	0.464455	5.90452e-34
EPG5	0.464018	3.29262e-07
MAPT	0.463941	0.0211802
VGLL3	0.463439	NA
SLC9A7	0.463415	0.0301221
RPS18	0.463334	3.04356e-53
MRPS21	0.463085	1.90905e-10
NR1H3	0.463047	0.156648
ORAI2	0.462894	5.40926e-09
HBQ1	0.462736	NA
PCDHB6	0.462724	0.407312
COL19A1	0.462618	3.30566e-10
PLEKHM3	0.462466	0.0141653
EFHD1	0.462368	0.168704
POLR2J2	0.462277	0.175316
KCNIP3	0.462259	0.00168304
WDPCP	0.462151	0.0281287
NPC2	0.462109	5.77006e-22
ADA	0.461585	0.00231785
TPD52L2	0.46158	1.11948e-17
APMAP	0.461426	2.74426e-27
UFSP1	0.461315	0.256291
RPL27A	0.461289	1.0477e-38
CFD	0.461115	0.444042
JPH3	0.461079	0.258314
HFE	0.460986	0.00012919
PLXDC1	0.460983	0.340773
MAD1L1	0.460911	1.90114e-08
CSF2	0.460815	NA
VAMP8	0.460793	1.96879e-09
SLC35B3	0.460758	2.06336e-06
STX12	0.460723	2.1424e-05
APOL2	0.460658	1.78476e-09
ABHD14B	0.460405	5.40926e-09
ABCC6	0.460253	NA
ENTPD6	0.460087	1.4546e-42
HEXD	0.459729	0.0910212
PASD1	0.459653	0.0564094
LUM	0.459639	4.2456e-45
RHCE	0.459376	0.470158
ECM1	0.459375	4.73588e-24
TTLL11	0.459338	0.266318
HHIPL2	0.458964	NA
OPTN	0.458919	2.69258e-07
ZNF626	0.458902	0.402542
XDH	0.458671	NA
PPP1R1C	0.458499	0.478014
ANKS3	0.458219	0.028695
TIMM10B	0.457935	1.10703e-11
ZSCAN30	0.457691	0.0913568
HIST1H4E	0.457579	0.304262
C19orf38	0.45708	NA
IFITM3	0.456832	2.48108e-08
ACHE	0.456563	0.242562
GOLGA8B	0.456484	1.08031e-08
KLRG2	0.456428	NA
HSPB8	0.456279	7.59587e-10
ZNF160	0.456223	0.00164463
NHSL2	0.45593	NA
NHLRC4	0.455872	0.433638
CASP9	0.455778	0.00349355
MBLAC2	0.4555	0.00989054
BAALC	0.455393	0.476178
C1orf122	0.455354	4.04493e-05
NUDT19	0.455268	0.00114034
HEMK1	0.455012	0.000107556
ERG28	0.454994	4.67517e-07
CD320	0.45482	4.66607e-11
USP20	0.454708	0.000181626
AIG1	0.454689	0.152608
ITPKB	0.454651	5.2092e-38
PCDHB9	0.454541	0.392122
EHF	0.454425	0.486811
ARSD	0.454029	6.51628e-06
SLC25A39	0.453984	1.71199e-12
SMIM14	0.453983	0.000417149
HLA-G	0.453788	0.0650449
COQ4	0.453562	0.000154514
SAMD11	0.453416	0.312893
JUN	0.453258	0.000781436
SELPLG	0.453249	0.411955
TRIM39-RPP21	0.452693	0.420123
HIST1H2AD	0.452654	NA
ZNHIT1	0.45259	5.02769e-15
TSHZ2	0.452555	NA
YIF1A	0.45254	2.20057e-07
LATS2	0.4525	1.00504e-07
FTCD	0.452139	0.307058
UQCC1	0.452112	2.05655e-06
PON2	0.452094	2.92456e-24
YIPF1	0.451941	2.17632e-05
RALGDS	0.451816	0.000110398
CNTFR	0.451662	0.454103
MPG	0.451624	4.92537e-05
KIAA0825	0.451568	0.317064
DNAH10	0.451556	0.0933914
NTN4	0.451537	0.34086
MSRB3	0.451405	0.00110239
PCYT2	0.451373	3.05945e-14
C1QTNF6	0.451235	0.0107293
GEM	0.451177	0.0513779
CD81	0.451169	7.9107e-24
EDARADD	0.451111	0.096164
WFDC3	0.451037	NA
LRRC27	0.450984	0.204705
LPIN1	0.450964	9.32555e-13
SLC4A8	0.450845	0.463518
ATP6V0E1	0.450754	6.07467e-23
MAPKAPK3	0.450716	5.65156e-10
CSRNP3	0.45065	0.393713
BEX4	0.450604	5.35124e-10
ARVCF	0.450458	0.152481
TMEM192	0.450398	1.47482e-08
ATP6V1FNB	0.450319	0.33568
SLC38A10	0.450192	5.29783e-30
ENGASE	0.450179	3.27482e-08
TXNDC12	0.450062	0.0139223
CDK20	0.449986	0.0655442
HEATR5A	0.449969	4.37981e-11
CD99L2	0.44981	3.77342e-13
HDDC3	0.44932	0.0347829
CASP4	0.449286	1.81646e-05
MAGEH1	0.449285	0.00157069
ZNF358	0.449071	8.04119e-05
PBLD	0.448987	0.245587
BPHL	0.448929	5.42879e-07
ITM2C	0.448879	6.80069e-21
RPS11	0.448848	9.89323e-36
RGS14	0.448775	0.0465209
SORCS2	0.448695	NA
MCEE	0.448586	0.0946176
POMGNT1	0.448448	5.45246e-19
PCMTD2	0.448328	1.855e-08
BCKDHA	0.448315	0.0168732
CLDN14	0.4482	0.00452496
HTRA1	0.448054	3.33026e-11
MAGEA10	0.448049	NA
TRMT12	0.448007	5.25193e-05
TPP1	0.447835	3.79497e-44
CYB561	0.447751	0.12996
ATXN1	0.447742	7.11427e-05
SLC34A1	0.447665	NA
C7orf57	0.447174	0.456524
FAM13C	0.44715	0.493423
SRD5A3	0.447135	0.00139892
MEGF8	0.447134	1.95557e-08
PCOLCE2	0.446619	2.14467e-05
RAMP2	0.44653	NA
FGF18	0.446448	NA
ZNF816	0.446393	0.0378256
HOXA1	0.446042	0.029487
TIMMDC1	0.445825	7.6929e-18
CCDC17	0.445616	0.371476
PNCK	0.445439	0.355949
DPCD	0.445231	0.138489
CCDC32	0.445013	0.00742675
INTU	0.444896	0.0581512
RAPGEFL1	0.444584	0.193737
HHIPL1	0.444392	0.458072
PRRG4	0.444044	0.115804
BEX2	0.444037	0.275136
GPR135	0.443953	0.123817
SLC50A1	0.4439	6.29399e-06
SCRG1	0.443784	0.383367
UNC5C	0.443745	0.155934
CTXN1	0.443706	0.267935
KEL	0.443691	0.373409
MAGI2	0.443687	0.147494
RNF170	0.443677	0.000331463
PAX8	0.443443	0.339521
SH3BGR	0.443429	0.272513
SPACA3	0.443331	NA
NOL3	0.443321	0.038263
DGKI	0.443299	0.123045
AP3S2	0.443242	0.000148688
LRP10	0.443092	6.3311e-15
MAGEL2	0.442899	0.0277952
HCN2	0.442577	0.118771
RPS12	0.442542	7.11412e-44
NUBPL	0.442459	0.00336467
CYP11A1	0.442104	NA
RPS5	0.442083	7.24832e-36
ZXDA	0.441959	0.280512
ARFGAP1	0.441608	3.14998e-17
TYMP	0.441479	0.227069
SNX29	0.441381	0.00231021
CAB39L	0.440953	0.00219059
SHF	0.44062	0.156285
YPEL3	0.440515	0.19133
E2F5	0.44015	0.00336701
C15orf65	0.439958	0.426268
DECR2	0.439849	0.00795909
RPL41	0.439707	2.01833e-46
GABRB3	0.439433	8.23206e-06
TYR	0.439426	1.35465e-53
PIFO	0.439387	NA
SPDYA	0.439284	0.429101
KLRG1	0.439212	0.302377
AMDHD1	0.439139	0.451292
TMC4	0.438966	NA
PRKCD	0.438861	3.18728e-09
TFDP2	0.438802	2.12135e-06
ZNF350	0.438477	0.0229658
TMEM256	0.438459	0.00118766
PFDN5	0.438313	9.54266e-17
DRD2	0.438276	NA
PLEC	0.437827	3.00474e-19
FBXO44	0.437609	0.000686197
CCDC122	0.437457	0.158142
PCDHA11	0.437456	0.22996
SUMF2	0.437294	8.72946e-55
OXLD1	0.437234	3.17576e-08
SPNS2	0.437077	0.204971
IQCN	0.436778	0.338154
PPP6R2	0.436706	2.08353e-10
PLEKHG4	0.436702	0.00223269
SLC17A7	0.436619	0.180247
TMCC3	0.4366	0.00850367
SELENOH	0.436594	2.11686e-06
S1PR2	0.436539	0.173895
GREB1	0.436325	3.14533e-17
IRS1	0.436257	0.00139613
EEF1AKMT3	0.436043	0.065605
SERINC1	0.435839	7.0905e-21
GOLPH3L	0.43557	0.00709451
PRKAG1	0.435471	1.9484e-11
ZNF688	0.43544	0.056054
ABHD14A	0.435437	0.00569338
SLFN12	0.435358	0.154831
HDAC6	0.435292	0.000152093
CILP2	0.435105	NA
SEMA3A	0.434877	0.000174822
PIK3C3	0.43485	1.39119e-06
TENM2	0.434804	NA
DHRS4	0.434772	0.00437421
SYPL2	0.434551	0.434273
SENP8	0.434431	0.297274
SAMD4A	0.434255	2.62346e-08
DHRS12	0.43415	0.0935279
PLBD1	0.434145	NA
INO80B-WBP1	0.433947	0.0224165
ABCA4	0.433672	NA
RND3	0.433185	0.0016592
TAGAP	0.433147	NA
CACNG8	0.4329	NA
ZNF28	0.432772	0.0061436
ACAD11	0.432715	0.000703269
ANKEF1	0.432657	0.166858
DISC1	0.432588	0.0756476
GOLGA5	0.432396	3.90371e-07
FCER1G	0.4321	0.458149
CCNB1IP1	0.432094	0.000497379
KLF14	0.432006	0.16299
YPEL1	0.431822	0.36806
PCBP4	0.431772	3.05058e-05
FAHD1	0.431555	8.87725e-07
B3GAT1	0.431465	2.13199e-06
GLB1L3	0.431313	0.436922
IL17D	0.431058	0.0656955
ST3GAL3	0.430861	0.12996
GSTM2	0.430802	0.190697
PXDN	0.430781	0.00585553
H6PD	0.430654	7.35711e-07
TMPRSS13	0.430584	0.0791318
MMAB	0.430568	0.000239874
ANXA13	0.430533	0.506854
PTPMT1	0.430455	0.000335361
PPT2	0.430451	9.34041e-10
SLC35A2	0.430372	4.32257e-06
LYPD1	0.430279	6.50916e-13
ZNF35	0.430226	0.357419
HEXA	0.430052	1.22968e-17
EVA1B	0.429675	0.208672
MSRB2	0.429539	0.0035282
SPRYD4	0.429288	4.73675e-05
TRAPPC2B	0.429152	0.0929185
PAPPA	0.428893	0.517731
CD63	0.428821	1.28507e-39
TMED9	0.428603	4.21116e-20
CCDC69	0.42849	0.219531
TP53	0.42845	7.1263e-05
COQ6	0.42834	0.00305917
ADGRE5	0.428112	5.76807e-05
RPL31	0.428106	9.58484e-36
CCL18	0.42794	0.275303
CCDC65	0.427848	NA
ATP6AP2	0.427771	1.92802e-21
ZNF211	0.427638	0.0402186
FSTL4	0.427514	0.281253
GDF15	0.427154	3.72565e-31
LRRC39	0.426495	0.276864
KIAA1671	0.426483	0.00235234
CEACAM6	0.42641	NA
ABHD4	0.426289	4.73391e-05
FAM45A	0.426238	1.62226e-06
RPS28	0.426176	7.21626e-15
NPR2	0.426108	0.302377
WDR26	0.426091	5.06635e-23
RAB26	0.425997	NA
GPSM3	0.425809	0.301652
MVD	0.425672	0.000486161
FBXL4	0.425503	2.49291e-05
ZKSCAN7	0.425355	0.324108
SCAMP4	0.424824	3.4e-08
CYP4F11	0.424713	0.457569
DTD2	0.424522	0.0034205
PCCB	0.4244	1.63649e-09
G0S2	0.424365	NA
ZNF680	0.424298	0.0742355
ELL2	0.424045	0.00122729
FXYD5	0.424031	3.10255e-07
IPO13	0.423936	1.15903e-08
MRPL36	0.423908	7.88917e-06
EME2	0.423836	0.0371775
RAB9B	0.423711	0.0908618
ENG	0.423668	3.7847e-06
RPL39	0.423431	9.99421e-26
LINGO2	0.423316	0.546539
FAM104B	0.423168	0.0423699
CFP	0.423123	NA
SCPEP1	0.423043	5.26682e-17
PQLC2L	0.423035	0.295094
IL24	0.423032	0.292683
PEX6	0.423032	0.0163024
HIST3H2A	0.422973	0.0787903
ICAM1	0.422777	3.83547e-07
TENT5C	0.422545	0.260265
RPS13	0.422496	1.06347e-32
SERPINB1	0.422445	0.000252213
ANKRD37	0.422418	0.210367
ZNF844	0.422325	0.180169
FGFR4	0.422239	0.00677359
TMEM254	0.421817	0.0109579
FBXL15	0.421798	0.0970642
LRRC3	0.421664	0.0885072
TMEM171	0.421472	0.179591
CHST15	0.421243	NA
GPR107	0.420729	1.11802e-15
TAF13	0.420673	1.77733e-06
RPS25	0.420623	1.16016e-16
PLEK2	0.420558	0.388664
EPHX4	0.420272	0.100546
PANX2	0.420223	0.0202207
FBLL1	0.420061	0.348932
TMEM147	0.419874	3.77342e-13
ACP2	0.419569	4.10967e-07
DHRS7	0.419524	2.39156e-06
GPR156	0.41945	NA
RILP	0.419411	0.0477474
ZNF136	0.419358	0.0875315
C11orf45	0.419082	0.164764
UBA52	0.419067	2.80447e-23
NUDT16	0.41906	7.31294e-06
RIDA	0.418764	0.00995167
GALK1	0.418707	9.17503e-05
HIST1H2BK	0.418685	4.75908e-05
SYT3	0.418683	0.363836
CCM2	0.418679	3.53503e-05
IQSEC1	0.418669	0.002115
[truncated: 14,972 more rows]
