# Supplementary material for: Multiplexed relative and absolute quantitative immunopeptidomics reveals MHC I repertoire alterations induced by CDK4/6 inhibition
Source: Nat Commun. 2020 Jun 2;11:2760. doi: 10.1038/s41467-020-16588-9 (PMC7265461; doi:10.1038/s41467-020-16588-9)
Supplement: Supplementary file 7 — Supplementary Data 5 [file 41467_2020_16588_MOESM7_ESM.xlsx]

## Sheet: Supplementary Table 5
Supplementary Data 5. File map & Peptide MHC quantification of TMT-labeled analyses in IFN-γ treated melanoma cell lines.
Table 5.1: SKMEL5 + 10ng/mL Ifn-𝛾
Table 5.2: SKMEL28 + 10ng/mL Ifn-𝛾
Table 5.3: SKMEL2 + 10ng/mL Ifn-𝛾
Table 5.4: IPC298 + 10ng/mL Ifn-𝛾
Table 5.5 File map

## Sheet: 5.1 SKMEL5_𝛾
Table 5.1: SKMEL5 + 10ng/mL Ifn-𝛾
X = DMSO, Y=Ifn-g, FC = fold change of IFN-g treated/DMSO (Y/X), P values are calculated as unpaired two-sided t-tests
pMHCs				hipMHC normalized data												Mean adjusted
				DMSO 1	DMSO 2	DMSO 3	Ifn-𝛾 1	Ifn-𝛾 2	Ifn-𝛾 3							Y/2.356						1.23634
Sequence	Protein	Gene	Length	TMT-126	TMT-127	TMT-128	TMT-129	TMT-130	TMT-131	X mean	Y mean	Y/X	Log2(FC)	pval	-log10(pval)	Ifn-𝛾 1	Ifn-𝛾 2	Ifn-𝛾 3	pval	-log10(pval)
AAADVLEAL	Serine/threonine-protein kinase 40 OS=Homo sapiens OX=9606 GN=STK40 PE=1 SV=2	'STK40'	9	11384.2	7987.16	9584.94	10687.6	10934.3	11419.4	9652.09	11013.8	1.14108	0.190398	0.246701	0.607829	4536.35	4641.06	4846.94	0.00722671	2.14106
AAAESGREL	Molybdenum cofactor sulfurase OS=Homo sapiens OX=9606 GN=MOCOS PE=1 SV=2	'MOCOS'	9	164478	172757	166328	449851	410685	444086	167854	434874	2.59079	1.37339	2.8e-05	4.55284	190939	174315	188492	0.0438767	1.35777
AAAESSTSL	Proton myo-inositol cotransporter OS=Homo sapiens OX=9606 GN=SLC2A13 PE=1 SV=3	'SLC2A13'	9	155293	141729	146488	233555	271176	235361	147837	246697	1.66872	0.738738	0.001549	2.80995	99131.9	115100	99898.4	0.00274596	2.56131
AAAPASGEM	Ankyrin repeat and LEM domain-containing protein 2 OS=Homo sapiens OX=9606 GN=ANKLE2 PE=1 SV=4	'ANKLE2'	9	98561	87409	91226.3	198314	184907	194387	92398.8	192536	2.08375	1.05918	4.1e-05	4.38722	84174.1	78483.5	82507.3	0.0441422	1.35515
AAEEGLREL	Death-associated protein kinase 3 OS=Homo sapiens OX=9606 GN=DAPK3 PE=1 SV=1	'DAPK3'	9	2.64812e+06	2.75253e+06	2.7979e+06	6.07957e+06	5.52371e+06	5.93195e+06	2.73285e+06	5.84508e+06	2.13882	1.09682	5.5e-05	4.25964	2.58046e+06	2.34453e+06	2.51781e+06	0.0390527	1.40835
AAFDGRHSQTL	Melanoma antigen preferentially expressed in tumors OS=Homo sapiens OX=9606 GN=PRAME PE=1 SV=1	'PRAME'	11	394341	413205	386134	856806	922716	863952	397893	881158	2.21456	1.14702	2.7e-05	4.56864	363670	391645	366703	0.116239	0.934647
AAGEPGTSM	E3 ubiquitin-protein ligase BRE1A OS=Homo sapiens OX=9606 GN=RNF20 PE=1 SV=2	'RNF20'	9	229164	213298	242418	356454	388394	358139	228293	367663	1.61048	0.687494	0.000477	3.32148	151296	164853	152011	0.00160508	2.7945
AAIEASQSL	PX domain-containing protein kinase-like protein OS=Homo sapiens OX=9606 GN=PXK PE=1 SV=1	'PXK'	9	416201	380265	392602	878320	896223	864607	396356	879717	2.21951	1.15024	4e-06	5.39794	372801	380400	366981	0.110478	0.956723
AAIEGNLQL	Tyrosine-protein phosphatase non-receptor type 13 OS=Homo sapiens OX=9606 GN=PTPN13 PE=1 SV=2	'PTPN13'	9	25257.6	21222.9	22161.7	45083	50693.5	48742.5	22880.7	48173	2.1054	1.07409	0.000247	3.6073	19135.4	21516.8	20688.7	0.158187	0.800829
AALPNVYEV	DNA replication licensing factor MCM5 OS=Homo sapiens OX=9606 GN=MCM5 PE=1 SV=5	'MCM5'	9	76312	73810.4	72658.4	188322	192387	196687	74260.2	192466	2.59177	1.37394	1e-06	6	79932.9	81658.4	83483.6	0.00751976	2.1238
AAMEFLQEL	NEDD8-activating enzyme E1 regulatory subunit OS=Homo sapiens OX=9606 GN=NAE1 PE=1 SV=1	'NAE1'	9	3126.84	3946.89	3280.92	8557.78	9009.05	8654.78	3451.55	8740.53	2.53235	1.34048	5.1e-05	4.29243	3632.33	3823.87	3673.5	0.373776	0.427388
AAMLDTVVFK	26S proteasome non-ATPase regulatory subunit 14 OS=Homo sapiens OX=9606 GN=PSMD14 PE=1 SV=1	'PSMD14'	10	3457.96	4938.05	3790.7	15082.6	12780.7	16262.7	4062.24	14708.7	3.62083	1.85632	0.000675	3.1707	6401.77	5424.76	6902.68	0.025004	1.60199
AAQAHTREL	E3 ubiquitin-protein ligase BRE1B OS=Homo sapiens OX=9606 GN=RNF40 PE=1 SV=5	'RNF40'	9	1.13061e+06	1.08508e+06	1.14573e+06	1.92021e+06	1.76517e+06	1.93804e+06	1.12047e+06	1.87448e+06	1.67293	0.742381	0.0002	3.69897	815029	749225	822600	0.000390641	3.40822
AASEAGRAM	Protein FAM50A OS=Homo sapiens OX=9606 GN=FAM50A PE=1 SV=2	'FAM50A'	9	3.60944e+06	3.25855e+06	3.35926e+06	4.16959e+06	4.52729e+06	4.30566e+06	3.40908e+06	4.33418e+06	1.27136	0.346374	0.003296	2.48201	1.76977e+06	1.9216e+06	1.82753e+06	0.000157496	3.80273
AASSSSLEK	Actin, cytoplasmic 1 OS=Homo sapiens OX=9606 GN=ACTB PE=1 SV=1;POTE ankyrin domain family member I OS=Homo sapiens OX=9606 GN=POTEI PE=3 SV=1	'ACTB'	9	115000	105100	107555	168249	177664	174903	109218	173605	1.58953	0.6686	9.4e-05	4.02687	71412.8	75409.4	74237.4	0.000376062	3.42474
AAVDAGMAM	Polypyrimidine tract-binding protein 1 OS=Homo sapiens OX=9606 GN=PTBP1 PE=1 SV=1	'PTBP1'	9	2.49035e+06	2.16387e+06	2.20609e+06	3.98076e+06	4.81574e+06	4.19085e+06	2.28677e+06	4.32912e+06	1.89311	0.92076	0.001658	2.78042	1.68963e+06	2.04403e+06	1.7788e+06	0.0383912	1.41577
AAVDTNLTL	Conserved oligomeric Golgi complex subunit 5 OS=Homo sapiens OX=9606 GN=COG5 PE=1 SV=3	'COG5'	9	20288.4	17785.9	16051.8	49328	49877.9	52497.6	18042	50567.8	2.80278	1.48686	3.2e-05	4.49485	20937.2	21170.6	22282.5	0.05781	1.238
ADLSDTEL	Emerin OS=Homo sapiens OX=9606 GN=EMD PE=1 SV=1	'EMD'	8	50941.5	42728.2	47226.6	93771.9	97494.6	91665.5	46965.4	94310.7	2.00809	1.00582	8.5e-05	4.07058	39801.3	41381.4	38907.2	0.0491119	1.30881
ADVLSQYQL	Poly [ADP-ribose] polymerase 4 OS=Homo sapiens OX=9606 GN=PARP4 PE=1 SV=3	'PARP4'	9	34459	34276.3	33315.4	76278.2	79425	83259.1	34016.9	79654.1	2.3416	1.2275	2.4e-05	4.61979	32376.2	33711.8	35339.2	0.833594	0.0790453
ADVTSLSHL	Slit homolog 1 protein OS=Homo sapiens OX=9606 GN=SLIT1 PE=2 SV=4	'SLIT1'	9	527830	484550	499716	1.3766e+06	1.35498e+06	1.32009e+06	504032	1.35056e+06	2.6795	1.42197	2e-06	5.69897	584296	575118	560309	0.00877135	2.05693
AEAAADEPAL	DNA-binding protein inhibitor ID-4 OS=Homo sapiens OX=9606 GN=ID4 PE=1 SV=1	'ID4'	10	12298.8	11105.9	10849.2	22857.6	27571.3	22559.7	11418	24329.5	2.13081	1.0914	0.001554	2.80855	9701.86	11702.6	9575.41	0.254517	0.594284
AEAAALEVL	ZW10 interactor OS=Homo sapiens OX=9606 GN=ZWINT PE=1 SV=2	'ZWINT'	9	66804.2	71189.2	69884.8	180919	188179	196791	69292.7	188630	2.72221	1.44478	1.5e-05	4.82391	76790.7	79872.3	83527.5	0.0100268	1.99884
AEADAIIQM	E3 ubiquitin-protein ligase HUWE1 OS=Homo sapiens OX=9606 GN=HUWE1 PE=1 SV=3	'HUWE1'	9	35936	39079.6	37578.8	83911.5	89348.7	92088.7	37531.5	88449.6	2.35668	1.23676	3.8e-05	4.42022	35616.1	37923.9	39086.9	0.994047	0.00259306
AEADGAAWVL	Programmed cell death protein 7 OS=Homo sapiens OX=9606 GN=PDCD7 PE=1 SV=1	'PDCD7'	10	5501.67	5520.43	6346.41	12354.4	13205.3	12739.7	5789.5	12766.5	2.2051	1.14085	4.7e-05	4.3279	5243.81	5604.97	5407.33	0.280537	0.552009
AEADQQQTRL	Ribosome-binding protein 1 OS=Homo sapiens OX=9606 GN=RRBP1 PE=1 SV=5	'RRBP1'	10	91315.9	59558.7	73837.7	102064	138424	101973	74904.1	114153	1.52399	0.607858	0.061384	1.21194	43320.7	58753.7	43282.3	0.0658944	1.18115
AEAEAAVGL	Zinc finger protein 574 OS=Homo sapiens OX=9606 GN=ZNF574 PE=1 SV=2	'ZNF574'	9	32698.5	37364.2	33969.1	92888.6	83276.2	87594.5	34677.3	87919.8	2.53537	1.3422	6.8e-05	4.16749	39426.4	35346.4	37179.3	0.221581	0.654467
AEAEGLSGTTL	Prenylated Rab acceptor protein 1 OS=Homo sapiens OX=9606 GN=RABAC1 PE=1 SV=1	'RABAC1'	11	337057	299741	350899	693785	673277	631965	329232	666343	2.02393	1.01716	0.000143	3.84466	294476	285771	268237	0.0534667	1.27192
AEAEPEPEL	Endoplasmic reticulum protein SC65 OS=Homo sapiens OX=9606 GN=P3H4 PE=1 SV=1	'P3H4'	9	3.5461e+06	3.2117e+06	3.48892e+06	6.98637e+06	7.10745e+06	7.20007e+06	3.41557e+06	7.09796e+06	2.07812	1.05528	7e-06	5.1549	2.96535e+06	3.01675e+06	3.05606e+06	0.0194228	1.71169
AEAETLPSL	Bifunctional 3'-phosphoadenosine 5'-phosphosulfate synthase 2 OS=Homo sapiens OX=9606 GN=PAPSS2 PE=1 SV=2	'PAPSS2'	9	70611.3	61381	62153.5	168913	174478	166674	64715.3	170022	2.62723	1.39354	1e-05	5	71694.7	74056.9	70744.7	0.0750983	1.12437
AEAFAEEL	Methionine synthase OS=Homo sapiens OX=9606 GN=MTR PE=1 SV=2	'MTR'	8	24894	21501.6	23606.2	41180.6	53221.4	44615.9	23333.9	46339.3	1.98592	0.989807	0.003457	2.4613	17479	22589.7	18937.2	0.113319	0.945697
AEAFSELNHL	Protein ELYS OS=Homo sapiens OX=9606 GN=AHCTF1 PE=1 SV=3	'AHCTF1'	10	19953.4	16140	16045.5	32727.1	32071.4	33494.6	17379.6	32764.3	1.88522	0.914732	0.000339	3.4698	13890.9	13612.7	14216.7	0.0556	1.25493
AEAGADLVL	Nicotinate-nucleotide pyrophosphorylase [carboxylating] OS=Homo sapiens OX=9606 GN=QPRT PE=1 SV=3	'QPRT'	9	45530.8	45135.8	42359.7	150829	138358	152540	44342.1	147243	3.3206	1.73145	2.3e-05	4.63827	64019.1	58725.9	64745.5	0.00106496	2.97266
AEAGADLVLL	Nicotinate-nucleotide pyrophosphorylase [carboxylating] OS=Homo sapiens OX=9606 GN=QPRT PE=1 SV=3	'QPRT'	10	3196.01	3577.87	4700.46	10632.8	8451.47	9789.98	3824.78	9624.74	2.51642	1.33137	0.00174	2.75945	4513.06	3587.21	4155.34	0.646396	0.189501
AEAGAEARL	Protein scribble homolog OS=Homo sapiens OX=9606 GN=SCRIB PE=1 SV=4	'SCRIB'	9	213403	197267	212859	624866	594949	616010	207843	611942	2.94425	1.5579	3e-06	5.52288	265223	252525	261465	0.0013294	2.87634
AEAGPAGEL	Protein FAM83H OS=Homo sapiens OX=9606 GN=FAM83H PE=1 SV=3	'FAM83H'	9	49512.3	43643.1	45865.5	80707.4	87762.1	87756.2	46340.3	85408.6	1.84307	0.882113	0.000177	3.75203	34256.1	37250.5	37248	0.00701135	2.1542
AEAGPDFEL	Rhotekin OS=Homo sapiens OX=9606 GN=RTKN PE=1 SV=2	'RTKN'	9	950621	1.06898e+06	1.06354e+06	3.15169e+06	2.72346e+06	3.088e+06	1.02771e+06	2.98772e+06	2.90715	1.53961	0.000146	3.83565	1.33773e+06	1.15597e+06	1.3107e+06	0.0246955	1.60738
AEAMADKAEL	Ran GTPase-activating protein 1 OS=Homo sapiens OX=9606 GN=RANGAP1 PE=1 SV=1	'RANGAP1'	10	19259.3	16949.1	17495	55182.1	57225.8	60997.4	17901.1	57801.8	3.22894	1.69106	2.7e-05	4.56864	23422	24289.4	25890.2	0.00272421	2.56476
AEANHFIDL	UDP-N-acetylglucosamine--peptide N-acetylglucosaminyltransferase 110 kDa subunit OS=Homo sapiens OX=9606 GN=OGT PE=1 SV=3	'OGT'	9	616957	574465	623635	1.93991e+06	1.84511e+06	1.90742e+06	605019	1.89748e+06	3.13623	1.64903	2e-06	5.69897	823390	783153	809602	0.000496236	3.30431
AEAPAGPAL	Nuclear cap-binding protein subunit 3 OS=Homo sapiens OX=9606 GN=NCBP3 PE=1 SV=2	'NCBP3'	9	133995	121881	127361	261100	291436	288855	127745	280464	2.19549	1.13454	0.000122	3.91364	110824	123700	122604	0.182885	0.737822
AEAPGEAFL	Serine/threonine-protein kinase 35 OS=Homo sapiens OX=9606 GN=STK35 PE=1 SV=2	'STK35'	9	69882.2	55098.5	57470.8	95743.3	103856	115181	60817.1	104927	1.72528	0.786833	0.003718	2.42969	40638.1	44081.6	48888.3	0.0345571	1.46146
AEAPGEQL	UPF0449 protein C19orf25 OS=Homo sapiens OX=9606 GN=C19orf25 PE=1 SV=2	'C19orf25'	8	852614	757326	809812	1.50503e+06	1.56776e+06	1.50905e+06	806584	1.52728e+06	1.89352	0.921068	3e-05	4.52288	638809	665431	640514	0.00538102	2.26914
AEAPGGEL	N-alpha-acetyltransferase 20 OS=Homo sapiens OX=9606 GN=NAA20 PE=1 SV=1	'NAA20'	8	237932	217953	226392	487913	491102	468898	227425	482638	2.12218	1.08555	9e-06	5.04576	207094	208447	199023	0.025465	1.59406
AEAPGGELM	N-alpha-acetyltransferase 20 OS=Homo sapiens OX=9606 GN=NAA20 PE=1 SV=1	'NAA20'	9	326617	240180	273619	473781	557724	489843	280139	507116	1.81023	0.856175	0.003231	2.49066	201095	236725	207913	0.0771817	1.11249
AEAQQLITI	Coatomer subunit alpha OS=Homo sapiens OX=9606 GN=COPA PE=1 SV=2	'COPA'	9	147253	133140	132717	310865	308272	312602	137703	310580	2.25543	1.1734	4e-06	5.39794	131946	130846	132683	0.288433	0.539954
AEASVDPSL	Something about silencing protein 10 OS=Homo sapiens OX=9606 GN=UTP3 PE=1 SV=1	'UTP3'	9	388989	348032	375792	869527	872670	881655	370938	874618	2.35786	1.23748	2e-06	5.69897	369069	370403	374217	0.98199	0.00789298
AEATEEVSL	Sorting nexin-2 OS=Homo sapiens OX=9606 GN=SNX2 PE=1 SV=2	'SNX2'	9	51451	46936.9	44582.2	103107	106976	103329	47656.7	104471	2.19216	1.13235	1.8e-05	4.74473	43763.7	45405.9	43858	0.187042	0.728061
AEATLGSGNL	MOB kinase activator 1A OS=Homo sapiens OX=9606 GN=MOB1A PE=1 SV=4	'MOB1A'	10	96944.3	77994.9	75515.7	154095	185660	160064	83485	166606	1.99565	0.996855	0.002149	2.66776	65405.5	78803.1	67938.7	0.182087	0.739722
AEAVVNDVL	GSK3B-interacting protein OS=Homo sapiens OX=9606 GN=GSKIP PE=1 SV=2	'GSKIP'	9	43327.5	34945	37515.7	93902.5	85176.2	92533.1	38596.1	90537.3	2.34576	1.23006	0.000145	3.83863	39856.8	36152.9	39275.5	0.95402	0.0204426
AEDELRDAVL	ADP-ribosylation factor 3 OS=Homo sapiens OX=9606 GN=ARF3 PE=1 SV=2	'ARF3'	10	37140.2	38892.1	37022.1	116809	107311	107275	37684.8	110465	2.93129	1.55154	2.3e-05	4.63827	49579.4	45548.2	45532.6	0.0033713	2.4722
AEDELRDAVLL	ADP-ribosylation factor 3 OS=Homo sapiens OX=9606 GN=ARF3 PE=1 SV=2	'ARF3'	11	38953.2	34686.3	36513	186051	158601	170563	36717.5	171739	4.6773	2.22568	7.4e-05	4.13077	78969	67318.1	72395.2	0.000546677	3.26227
AEDFSQYQL	Protein TALPID3 OS=Homo sapiens OX=9606 GN=KIAA0586 PE=1 SV=4	'KIAA0586'	9	21597.3	15088.9	18306.9	39984.2	53639.7	40450.7	18331	44691.5	2.43803	1.28572	0.005579	2.25344	16971.2	22767.3	17169.2	0.822951	0.0846261
AEDGADPNL	G2/mitotic-specific cyclin-B1 OS=Homo sapiens OX=9606 GN=CCNB1 PE=1 SV=1	'CCNB1'	9	120930	118807	104436	262920	269243	246727	114724	259630	2.26308	1.17829	6.9e-05	4.16115	111596	114280	104723	0.486616	0.312813
AEDGPGASL	Obscurin-like protein 1 OS=Homo sapiens OX=9606 GN=OBSL1 PE=1 SV=4	'OBSL1'	9	461708	412070	437559	742203	763707	796822	437112	767578	1.75602	0.812309	0.000103	3.98716	315027	324154	338210	0.00215914	2.66572
AEDGPPELL	Histone-binding protein RBBP4 OS=Homo sapiens OX=9606 GN=RBBP4 PE=1 SV=3	'RBBP4'	9	38183.9	29217.6	29524	63570.4	69329.1	66512.9	32308.5	66470.8	2.05738	1.04081	0.000537	3.27003	26982.3	29426.6	28231.3	0.246936	0.607416
AEDGSVIDYEL	Annexin A2 OS=Homo sapiens OX=9606 GN=ANXA2 PE=1 SV=2	'ANXA2'	11	15279.4	14163.8	11489.6	25030.8	32397.7	27679.6	13644.2	28369.4	2.07922	1.05604	0.003745	2.42655	10624.3	13751.1	11748.6	0.33078	0.480461
AEDIAYQL	Prohibitin OS=Homo sapiens OX=9606 GN=PHB PE=1 SV=1	'PHB'	8	180540	158750	169153	393277	398371	392537	169481	394728	2.32904	1.21974	4e-06	5.39794	166926	169088	166611	0.774953	0.110725
AEDITTGQVL	Nuclear pore membrane glycoprotein 210 OS=Homo sapiens OX=9606 GN=NUP210 PE=1 SV=3	'NUP210'	10	40493.5	45495.9	44484.3	104665	103568	106044	43491.3	104759	2.40873	1.26827	3e-06	5.52288	44424.8	43959.2	45010.1	0.565739	0.247384
AEDLLSQI	Laminin subunit alpha-1 OS=Homo sapiens OX=9606 GN=LAMA1 PE=1 SV=2	'LAMA1'	8	10591.5	9712.44	9761.06	27989.2	29393.5	28162.2	10021.7	28515	2.84533	1.5086	4e-06	5.39794	11880	12476	11953.4	0.00366232	2.43624
AEDPETQVVL	Talin-1 OS=Homo sapiens OX=9606 GN=TLN1 PE=1 SV=3	'TLN1'	10	27753	22660.2	25648.8	56607.3	60469.9	60544.3	25354	59207.1	2.33522	1.22356	6.7e-05	4.17393	24026.8	25666.3	25697.9	0.89411	0.0486089
AEDPLSITF	Receptor-type tyrosine-protein phosphatase kappa OS=Homo sapiens OX=9606 GN=PTPRK PE=1 SV=2	'PTPRK'	9	7811.44	6031.14	6660	15064.5	19295.2	18360.9	6834.19	17573.5	2.57141	1.36256	0.001491	2.82652	6394.09	8189.82	7793.24	0.453785	0.34315
AEDPLVQSL	Lanosterol synthase OS=Homo sapiens OX=9606 GN=LSS PE=1 SV=1	'LSS'	9	41055.6	34088.5	36833	89479.5	83488.2	91346.1	37325.7	88104.6	2.36043	1.23905	8.3e-05	4.08092	37979.4	35436.4	38771.7	0.976752	0.0102155
AEDPTISLL	Heat shock factor protein 1 OS=Homo sapiens OX=9606 GN=HSF1 PE=1 SV=1	'HSF1'	9	93839.6	81485.5	89657.8	244653	245583	252084	88327.7	247440	2.80139	1.48614	3e-06	5.52288	103843	104237	106997	0.0113368	1.94551
AEDSVSQRAVL	Probable ATP-dependent RNA helicase DDX56 OS=Homo sapiens OX=9606 GN=DDX56 PE=1 SV=1	'DDX56'	11	294977	277504	296368	664486	724720	689263	289616	692823	2.39221	1.25834	2.6e-05	4.58503	282040	307606	292556	0.66653	0.17618
AEDTPRKRLRT	Histone-lysine N-methyltransferase NSD2 OS=Homo sapiens OX=9606 GN=NSD2 PE=1 SV=1	'NSD2'	11	6107.7	5353.59	5742.42	31325.8	26893.8	28903.3	5734.57	29041	5.06419	2.34033	5.7e-05	4.24413	13296.2	11415	12268	0.000355298	3.44941
AEDTPVVQL	Transforming acidic coiled-coil-containing protein 3 OS=Homo sapiens OX=9606 GN=TACC3 PE=1 SV=1	'TACC3'	9	1.73067e+06	1.50388e+06	1.55758e+06	4.86505e+06	4.78744e+06	4.93537e+06	1.59738e+06	4.86262e+06	3.04412	1.60603	2e-06	5.69897	2.06496e+06	2.03202e+06	2.09481e+06	0.00274466	2.56151
AEDVQHQIL	Hyaluronan mediated motility receptor OS=Homo sapiens OX=9606 GN=HMMR PE=1 SV=2	'HMMR'	9	495777	389231	411791	781022	936304	809998	432267	842441	1.94889	0.962655	0.002062	2.68571	331503	397413	343802	0.122298	0.912582
AEDYTESLL	Protein regulator of cytokinesis 1 OS=Homo sapiens OX=9606 GN=PRC1 PE=1 SV=2	'PRC1'	9	33928.7	25739.8	29135	63056.5	70153.5	61336.3	29601.2	64848.8	2.19075	1.13143	0.000607	3.21681	26764.2	29776.5	26034.1	0.475136	0.323182
AEEAAGIGI	Melanoma antigen recognized by T-cells 1 OS=Homo sapiens OX=9606 GN=MLANA PE=1 SV=1	'MLANA'	9	407430	406754	400320	1.19687e+06	1.08889e+06	1.23123e+06	404835	1.17233e+06	2.89583	1.53398	5.8e-05	4.23657	508011	462179	522593	0.00719374	2.14304
AEEAAGIGIL	Melanoma antigen recognized by T-cells 1 OS=Homo sapiens OX=9606 GN=MLANA PE=1 SV=1	'MLANA'	10	2.31897e+06	2.74888e+06	2.64757e+06	7.95384e+06	6.84621e+06	8.12222e+06	2.57181e+06	7.64076e+06	2.97097	1.57093	0.000272	3.56543	3.37599e+06	2.90586e+06	3.44746e+06	0.0348361	1.45797
AEEAFPAETL	Nestin OS=Homo sapiens OX=9606 GN=NES PE=1 SV=2	'NES'	10	21410.2	17145.6	21900.8	31443.6	33839.4	39257.5	20152.2	34846.8	1.72918	0.790091	0.005995	2.22221	13346.2	14363.1	16662.8	0.0408386	1.38893
AEEAGGTRL	Proline-rich protein 12 OS=Homo sapiens OX=9606 GN=PRR12 PE=1 SV=2	'PRR12'	9	100439	95841	86202.1	195227	210395	202199	94160.6	202607	2.15172	1.10549	5.8e-05	4.23657	82863.5	89301.7	85823.1	0.149825	0.824416
AEEDFYEKL	DNA replication licensing factor MCM7 OS=Homo sapiens OX=9606 GN=MCM7 PE=1 SV=4	'MCM7'	9	192751	188368	196174	1.49855e+06	1.39589e+06	1.44833e+06	192431	1.44759e+06	7.52265	2.91124	2e-06	5.69897	636057	592484	614743	5.01779e-06	5.29949
AEEDGGSGMAL	Rho guanine nucleotide exchange factor 2 OS=Homo sapiens OX=9606 GN=ARHGEF2 PE=1 SV=4	'ARHGEF2'	11	32681.3	27941.8	29673.7	51397.5	58653.7	49999.1	30098.9	53350.1	1.77249	0.825777	0.001529	2.81559	21815.6	24895.4	21222	0.0141613	1.8489
AEEDHVDLSL	Cyclin-dependent kinase inhibitor 1 OS=Homo sapiens OX=9606 GN=CDKN1A PE=1 SV=3	'CDKN1A'	10	423985	466305	463289	1.27597e+06	1.21985e+06	1.25685e+06	451193	1.25089e+06	2.7724	1.47114	3e-06	5.52288	541584	517763	533466	0.00649326	2.18754
AEEDNLATTTL	Receptor tyrosine-protein kinase erbB-3 OS=Homo sapiens OX=9606 GN=ERBB3 PE=1 SV=1	'ERBB3'	11	24895.1	27385.8	28604.4	64522.3	64327.1	75627.1	26961.8	68158.8	2.52798	1.33799	0.00045	3.34679	27386.4	27303.5	32099.8	0.364304	0.438536
AEEDSVLEKL	Microtubule-associated protein 4 OS=Homo sapiens OX=9606 GN=MAP4 PE=1 SV=3	'MAP4'	10	12067.7	9827.61	9577.39	37536.4	42603.4	41898.1	10490.9	40679.3	3.87758	1.95516	7e-05	4.1549	15932.3	18082.9	17783.6	0.00285377	2.54458
AEEEEFVLL	Interleukin-1 receptor accessory protein OS=Homo sapiens OX=9606 GN=IL1RAP PE=1 SV=2	'IL1RAP'	9	5369.56	7914.25	5519.94	16719.6	16258.9	15386.7	6267.92	16121.7	2.5721	1.36295	0.000417	3.37986	7096.6	6901.05	6530.86	0.531689	0.274342
AEEGDLGFTL	Putative rhophilin-2-like protein RHPN2P1 OS=Homo sapiens OX=9606 GN=RHPN2P1 PE=5 SV=2;Rhophilin-2 OS=Homo sapiens OX=9606 GN=RHPN2 PE=1 SV=1	'RHPN2P1'	10	7687.7	10514.4	7477.66	31498.4	28723.7	28639.5	8559.94	29620.5	3.46037	1.79093	0.000101	3.99568	13369.5	12191.7	12156	0.0191794	1.71716
AEEHNIVFM	Tuftelin-interacting protein 11 OS=Homo sapiens OX=9606 GN=TFIP11 PE=1 SV=1	'TFIP11'	9	43535.3	48514.8	45797.1	100736	97339.5	98995	45949.1	99023.6	2.15507	1.10774	7e-06	5.1549	42757.4	41315.6	42018.3	0.0591006	1.22841
AEEHSIATL	NudC domain-containing protein 1 OS=Homo sapiens OX=9606 GN=NUDCD1 PE=1 SV=2	'NUDCD1'	9	57160.8	42391.4	51205	72528.5	112737	70199.7	50252.4	85155	1.69455	0.760899	0.073237	1.13527	30784.6	47851	29796.1	0.124015	0.906525
AEELLRIGL	T-complex protein 1 subunit theta OS=Homo sapiens OX=9606 GN=CCT8 PE=1 SV=4	'CCT8'	9	162575	190523	172515	532334	452978	515190	175205	500167	2.85476	1.51337	0.000217	3.66354	225948	192266	218672	0.0472791	1.32533
AEENGLEVL	Charged multivesicular body protein 1a OS=Homo sapiens OX=9606 GN=CHMP1A PE=1 SV=1	'CHMP1A'	9	21782.2	29651.3	28232.7	81260.5	75720.5	76448.2	26555.4	77809.7	2.93009	1.55095	6.7e-05	4.17393	34490.9	32139.4	32448.3	0.0628872	1.20144
AEENGLLFL	Ras-related protein Rab-14 OS=Homo sapiens OX=9606 GN=RAB14 PE=1 SV=4	'RAB14'	9	4858.27	5644.76	5721.51	13851.3	15487	15113.1	5408.18	14817.1	2.73977	1.45405	7.7e-05	4.11351	5879.17	6573.41	6414.75	0.0639202	1.19436
AEEPAGTSL	Peroxisome assembly protein 26 OS=Homo sapiens OX=9606 GN=PEX26 PE=1 SV=2	'PEX26'	9	1.1507e+06	983583	1.05566e+06	1.807e+06	2.14293e+06	1.8993e+06	1.06331e+06	1.94975e+06	1.83366	0.874722	0.001345	2.87128	766980	909563	806155	0.0215957	1.66563
AEEPAGVYL	Tether containing UBX domain for GLUT4 OS=Homo sapiens OX=9606 GN=ASPSCR1 PE=1 SV=1	'ASPSCR1'	9	254444	242524	244794	755907	736606	745712	247254	746075	3.01744	1.59332	1e-06	6	320844	312651	316516	9.04382e-05	4.04365
AEEPHALEL	Protein SFI1 homolog OS=Homo sapiens OX=9606 GN=SFI1 PE=1 SV=2	'SFI1'	9	676034	591261	636543	1.25757e+06	1.38084e+06	1.26998e+06	634612	1.3028e+06	2.0529	1.03766	0.000133	3.87615	533774	586095	539041	0.0509669	1.29271
AEEQTWQML	Gametogenetin-binding protein 2 OS=Homo sapiens OX=9606 GN=GGNBP2 PE=1 SV=1	'GGNBP2'	9	35124.1	36083.5	32269.9	59733	69839.2	62564.7	34492.5	64045.6	1.8568	0.892818	0.000783	3.10624	25353.6	29643.1	26555.5	0.013058	1.88412
AEESAFSTVL	DmX-like protein 1 OS=Homo sapiens OX=9606 GN=DMXL1 PE=1 SV=3	'DMXL1'	10	22648.9	18759.4	18320.9	33970.1	38431.5	32750.2	19909.7	35050.6	1.76048	0.815968	0.002366	2.62599	14418.5	16312.2	13900.8	0.0320033	1.4948
AEESGAVIL	E3 ubiquitin-protein ligase RFWD3 OS=Homo sapiens OX=9606 GN=RFWD3 PE=1 SV=3	'RFWD3'	9	37207.1	32907.3	34813.6	80413.9	76229.2	78841.3	34976	78494.8	2.24425	1.16623	1.5e-05	4.82391	34131.6	32355.3	33464.1	0.285685	0.544113
AEESQIRIEL	Rho-associated protein kinase 2 OS=Homo sapiens OX=9606 GN=ROCK2 PE=1 SV=4	'ROCK2'	10	52580.1	46520.5	53751.8	164299	162298	174587	50950.8	167061	3.27888	1.7132	1.2e-05	4.92082	69736.5	68887.2	74103.1	0.00194727	2.71057
AEETGVHII	Phosphotriesterase-related protein OS=Homo sapiens OX=9606 GN=PTER PE=1 SV=1	'PTER'	9	1.12542e+06	942436	989516	3.00506e+06	2.55561e+06	2.53182e+06	1.01912e+06	2.6975e+06	2.64688	1.40429	0.000507	3.29499	1.27549e+06	1.08473e+06	1.07463e+06	0.214268	0.669043
AEETSSPVI	Ankyrin repeat and LEM domain-containing protein 2 OS=Homo sapiens OX=9606 GN=ANKLE2 PE=1 SV=4	'ANKLE2'	9	96980.9	76909.2	78268.6	125865	203257	147279	84052.9	158800	1.88929	0.917846	0.035552	1.44914	53423.4	86271.9	62512.5	0.229111	0.639954
AEEVGTFSM	Nuclear pore complex protein Nup50 OS=Homo sapiens OX=9606 GN=NUP50 PE=1 SV=2	'NUP50'	9	72507.8	67991.1	77626	178834	184195	183168	72708.3	182066	2.50406	1.32427	5e-06	5.30103	75905.7	78181.2	77745.4	0.186494	0.729335
AEEVGVEHL	26S proteasome non-ATPase regulatory subunit 7 OS=Homo sapiens OX=9606 GN=PSMD7 PE=1 SV=2	'PSMD7'	9	167980	149294	152808	343988	340726	340682	156694	341799	2.18131	1.1252	6e-06	5.22185	146005	144621	144602	0.113528	0.944896
AEEVVTVAL	UBX domain-containing protein 8 OS=Homo sapiens OX=9606 GN=UBXN8 PE=1 SV=2	'UBXN8'	9	28114.2	24605.3	28381.3	59006.3	64079.9	61540.4	27033.6	61542.2	2.27651	1.18682	5.4e-05	4.26761	25045.1	27198.6	26120.7	0.54093	0.266859
AEFDPEEDEPTL	Serine/threonine-protein phosphatase 2A 56 kDa regulatory subunit gamma isoform OS=Homo sapiens OX=9606 GN=PPP2R5C PE=1 SV=3	'PPP2R5C'	12	11523.3	7940.59	8316.2	14269.9	19313.8	19041.6	9260.01	17541.7	1.89435	0.921706	0.014214	1.84728	6056.82	8197.7	8082.16	0.244947	0.610928
AEFDTPGHTL	Beta-hexosaminidase subunit alpha OS=Homo sapiens OX=9606 GN=HEXA PE=1 SV=2	'HEXA'	10	513083	466669	471368	1.34834e+06	1.33034e+06	1.33165e+06	483706	1.33678e+06	2.76361	1.46655	1e-06	6	572299	564659	565217	0.00500478	2.30062
AEFEDFVL	Proteasome activator complex subunit 4 OS=Homo sapiens OX=9606 GN=PSME4 PE=1 SV=2	'PSME4'	8	3768.85	3396.65	2973.53	4435.77	4409.96	4805.67	3379.68	4550.47	1.34642	0.429129	0.011219	1.95005	1882.75	1871.8	2039.76	0.00357815	2.44634
AEFEDLDSL	Eukaryotic translation initiation factor 4B OS=Homo sapiens OX=9606 GN=EIF4B PE=1 SV=2	'EIF4B'	9	554463	540066	555098	1.8724e+06	1.74868e+06	1.82685e+06	549875	1.81598e+06	3.30253	1.72357	4e-06	5.39794	794739	742225	775405	0.000163448	3.78662
AEFEDLDSLL	Eukaryotic translation initiation factor 4B OS=Homo sapiens OX=9606 GN=EIF4B PE=1 SV=2	'EIF4B'	10	10189.6	9484.33	9090.27	23148.5	28025	23473.8	9588.08	24882.4	2.59514	1.37581	0.00068	3.16749	9825.34	11895.2	9963.43	0.259577	0.585734
AEFEGDFSL	DNA polymerase zeta catalytic subunit OS=Homo sapiens OX=9606 GN=REV3L PE=1 SV=2	'REV3L'	9	10583.3	8401.82	9086.33	18521	24881.1	21609.9	9357.15	21670.7	2.31595	1.2116	0.003192	2.49594	7861.19	10560.7	9172.29	0.882607	0.0542327
AEFEQGHQFL	Tripartite motif-containing protein 26 OS=Homo sapiens OX=9606 GN=TRIM26 PE=1 SV=1	'TRIM26'	10	14904.8	13613	13454.8	33183.5	33605.9	33206.7	13990.9	33332.1	2.38241	1.25242	2e-06	5.69897	14084.7	14264	14094.5	0.751768	0.123916
AEFEQIVL	Uridine phosphorylase 1 OS=Homo sapiens OX=9606 GN=UPP1 PE=1 SV=1	'UPP1'	8	6821.16	4783.21	5620.13	10085.7	10229.3	8618.75	5741.5	9644.58	1.6798	0.748291	0.007604	2.11896	4280.84	4341.81	3658.21	0.0591881	1.22777
AEFESLDPLL	Hermansky-Pudlak syndrome 5 protein OS=Homo sapiens OX=9606 GN=HPS5 PE=1 SV=2	'HPS5'	10	3948.54	2939.57	2843.86	11287.7	10605.7	12631.9	3243.99	11508.4	3.54761	1.82685	0.000282	3.54975	4791.04	4501.57	5361.59	0.0194838	1.71033
AEFHTELERL	26S proteasome non-ATPase regulatory subunit 8 OS=Homo sapiens OX=9606 GN=PSMD8 PE=1 SV=2	'PSMD8'	10	99947.9	88727.7	96905.7	265865	233103	243561	95193.8	247510	2.60006	1.37855	0.000118	3.92812	112846	98940	103379	0.136047	0.866311
AEFKEAFQL	Myosin light polypeptide 6 OS=Homo sapiens OX=9606 GN=MYL6 PE=1 SV=2	'MYL6'	9	257367	265379	271693	1.3596e+06	1.15221e+06	1.34515e+06	264813	1.28565e+06	4.85494	2.27945	0.000108	3.96658	577079	489051	570945	0.000608973	3.2154
AEFNDSDSGISL	Nuclear factor erythroid 2-related factor 2 OS=Homo sapiens OX=9606 GN=NFE2L2 PE=1 SV=3	'NFE2L2'	12	215935	202685	209711	523535	480237	542761	209444	515511	2.46133	1.29944	8.5e-05	4.07058	222213	203836	230374	0.343922	0.46354
AEFPLDPQL	Pre-mRNA-splicing factor ATP-dependent RNA helicase DHX15 OS=Homo sapiens OX=9606 GN=DHX15 PE=1 SV=2	'DHX15'	9	213397	221520	238666	1.37242e+06	1.13298e+06	1.36374e+06	224528	1.28971e+06	5.74412	2.52209	0.000173	3.76195	582520	480893	578837	0.000694128	3.15856
AEFPLEPML	ATP-dependent RNA helicase DHX8 OS=Homo sapiens OX=9606 GN=DHX8 PE=1 SV=1	'DHX8'	9	5525.01	5600.02	6181.02	13035.1	12778	13024.5	5768.68	12945.9	2.24416	1.16618	6e-06	5.22185	5532.72	5423.6	5528.21	0.262874	0.580253
AEFQEHEHAL	RNA-binding protein 28 OS=Homo sapiens OX=9606 GN=RBM28 PE=1 SV=3	'RBM28'	10	606143	547207	565032	1.54234e+06	1.60692e+06	1.47998e+06	572794	1.54308e+06	2.69395	1.42972	1.8e-05	4.74473	654642	682054	628175	0.0245654	1.60968
AEFRDYPPVL	Transcription elongation factor SPT6 OS=Homo sapiens OX=9606 GN=SUPT6H PE=1 SV=2	'SUPT6H'	10	22793.8	24354.9	25731.9	57086.9	56332.2	62911.5	24293.5	58776.9	2.41944	1.27468	0.000105	3.97881	24230.4	23910.1	26702.7	0.621414	0.206619
AEFVGVSHL	RNA-binding protein NOB1 OS=Homo sapiens OX=9606 GN=NOB1 PE=1 SV=1	'NOB1'	9	584795	507236	508958	1.25446e+06	1.33686e+06	1.2727e+06	533663	1.28801e+06	2.41352	1.27114	3e-05	4.52288	532454	567429	540194	0.662402	0.178878
AEFVSTPEL	Glyoxylate reductase/hydroxypyruvate reductase OS=Homo sapiens OX=9606 GN=GRHPR PE=1 SV=1	'GRHPR'	9	329088	260395	287194	621807	619010	634334	292226	625050	2.13893	1.09689	8.5e-05	4.07058	263925	262738	269242	0.251217	0.599951
AEGLGGHVEQL	Transportin-2 OS=Homo sapiens OX=9606 GN=TNPO2 PE=1 SV=3	'TNPO2'	11	62094.2	50407	53547.2	100271	112716	105307	55349.5	106098	1.91688	0.938758	0.000541	3.2668	42560	47842.3	44697.2	0.0538306	1.26897
AEGLGGNIEQL	Transportin-1 OS=Homo sapiens OX=9606 GN=TNPO1 PE=1 SV=2	'TNPO1'	11	418660	364697	368367	921611	1.0027e+06	921504	383908	948604	2.47091	1.30505	6.2e-05	4.20761	391176	425594	391131	0.419966	0.376786
AEGLGSELL	Echinoderm microtubule-associated protein-like 3 OS=Homo sapiens OX=9606 GN=EML3 PE=1 SV=1	'EML3'	9	12249.7	9506.08	9742.48	23480.3	24388.4	24778.6	10499.4	24215.8	2.30639	1.20564	0.000138	3.86012	9966.17	10351.6	10517.3	0.816626	0.087977
AEGLLQEAL	Coatomer subunit epsilon OS=Homo sapiens OX=9606 GN=COPE PE=1 SV=3	'COPE'	9	56939.7	64642.4	64829.4	171900	156831	188538	62137.2	172423	2.77488	1.47243	0.000317	3.49894	72962.7	66566.7	80024.8	0.0774298	1.11109
AEGPELVSL	MHC class I polypeptide-related sequence B OS=Homo sapiens OX=9606 GN=MICB PE=1 SV=1	'MICB'	9	239143	221718	236814	622269	636379	632744	232559	630464	2.71099	1.43882	1e-06	6	264121	270110	268567	0.00366547	2.43587
AEGPGETVL	39S ribosomal protein L44, mitochondrial OS=Homo sapiens OX=9606 GN=MRPL44 PE=1 SV=1	'MRPL44'	9	597677	499673	539793	1.00458e+06	1.05561e+06	1.01099e+06	545714	1.02373e+06	1.87594	0.907614	0.000127	3.8962	426391	448052	429115	0.0190786	1.71945
AEGPITAL	Solute carrier family 12 member 9 OS=Homo sapiens OX=9606 GN=SLC12A9 PE=1 SV=1	'SLC12A9'	8	23025.7	22681.3	22666.3	48603.2	46095	45490.6	22791.1	46729.6	2.05034	1.03587	1.5e-05	4.82391	20629.5	19564.9	19308.4	0.002168	2.66394
AEGPVGSTL	Caskin-2 OS=Homo sapiens OX=9606 GN=CASKIN2 PE=1 SV=2	'CASKIN2'	9	196577	186580	196944	386638	384818	398365	193367	389940	2.01658	1.01191	3e-06	5.52288	164108	163335	169085	0.00192353	2.7159
AEGTGDAVL	A-kinase anchor protein 1, mitochondrial OS=Homo sapiens OX=9606 GN=AKAP1 PE=1 SV=1	'AKAP1'	9	25997.8	22911	26049.8	55955.7	55383.1	48167.6	24986.2	53168.8	2.12793	1.08945	0.000484	3.31515	23750.3	23507.2	20444.7	0.178922	0.747336
AEHADTVQL	Gamma-tubulin complex component 2 OS=Homo sapiens OX=9606 GN=TUBGCP2 PE=1 SV=2	'TUBGCP2'	9	70353.6	59962.6	65347.4	122511	150511	140942	65221.2	137988	2.11569	1.08113	0.001141	2.94271	51999.5	63884.2	59822.6	0.221707	0.654221
AEHEDFLL	E3 ubiquitin-protein ligase RNF216 OS=Homo sapiens OX=9606 GN=RNF216 PE=1 SV=3	'RNF216'	8	219972	197754	201744	521786	548528	540991	206490	537102	2.6011	1.37912	6e-06	5.22185	221471	232822	229622	0.0480146	1.31863
AEHFLEQQM	T-complex protein 1 subunit gamma OS=Homo sapiens OX=9606 GN=CCT3 PE=1 SV=4	'CCT3'	9	346685	268463	296585	489189	597919	505454	303911	530854	1.74674	0.804667	0.005144	2.2887	207635	253786	214539	0.0437187	1.35933
AEHSESGQL	T-complex protein 1 subunit zeta OS=Homo sapiens OX=9606 GN=CCT6A PE=1 SV=3	'CCT6A'	9	975384	760128	858094	885684	1.10632e+06	1.04844e+06	864535	1.01348e+06	1.17229	0.229326	0.176046	0.754374	375927	469577	445011	0.00312432	2.50524
AEIADEVYM	Zinc finger X-chromosomal protein OS=Homo sapiens OX=9606 GN=ZFX PE=2 SV=2	'ZFX'	9	13563.2	16137.1	15601.6	26425.1	28586.8	28109.5	15100.6	27707.1	1.83483	0.875647	0.000248	3.60555	11216.1	12133.6	11931	0.015933	1.7977
AEIAEIARL	Centrosomal protein of 170 kDa protein B OS=Homo sapiens OX=9606 GN=CEP170B PE=1 SV=4	'CEP170B'	9	31594.4	33944.1	30880	107417	95937.6	95663.3	32139.5	99672.8	3.10125	1.63285	7.1e-05	4.14874	45593.1	40720.6	40604.1	0.00573481	2.24148
AEIASALGYL	Serine/threonine-protein kinase Sgk3 OS=Homo sapiens OX=9606 GN=SGK3 PE=1 SV=1;Serine/threonine-protein kinase Sgk1 OS=Homo sapiens OX=9606 GN=SGK1 PE=1 SV=2	'SGK3'	10	2504.01	1043.54	1368.64	4366.77	3954.98	4493.57	1638.73	4271.77	2.60676	1.38226	0.005047	2.29697	1853.47	1678.68	1907.29	0.716899	0.144542
AEIATSDL	Iroquois-class homeodomain protein IRX-2 OS=Homo sapiens OX=9606 GN=IRX2 PE=1 SV=2	'IRX2'	8	40344.5	30502.1	33366.1	96274.1	93513.8	95762.2	34737.5	95183.4	2.74007	1.45421	3.8e-05	4.42022	40863.4	39691.8	40646.1	0.126841	0.896739
AEIAVNAVL	T-complex protein 1 subunit epsilon OS=Homo sapiens OX=9606 GN=CCT5 PE=1 SV=1	'CCT5'	9	16689.8	14535.1	17256.6	55640.2	56699.7	54316.5	16160.5	55552.1	3.43752	1.78137	3e-06	5.52288	23616.4	24066.1	23054.5	0.00108025	2.96647
AEIDAHLVAL	Proteasome subunit alpha type-6 OS=Homo sapiens OX=9606 GN=PSMA6 PE=1 SV=1	'PSMA6'	10	335262	275888	329461	1.13337e+06	1.12911e+06	1.09321e+06	313537	1.11856e+06	3.56757	1.83494	4e-06	5.39794	481057	479250	464011	0.0012037	2.91948
AEIDASNIV	Protein NPAT OS=Homo sapiens OX=9606 GN=NPAT PE=1 SV=3	'NPAT'	9	27424.7	22066.9	29895.9	54978.2	63179.9	60231	26462.5	59463	2.24707	1.16804	0.000582	3.23508	23335.4	26816.6	25564.9	0.65332	0.184874
AEIDASNIVSL	Protein NPAT OS=Homo sapiens OX=9606 GN=NPAT PE=1 SV=3	'NPAT'	11	12168.9	8908.66	11780.8	18065.1	24040.7	19801	10952.8	20635.6	1.88405	0.913836	0.009166	2.03782	7667.7	10204	8404.51	0.160297	0.795075
AEIDGIEL	Tenascin OS=Homo sapiens OX=9606 GN=TNC PE=1 SV=3	'TNC'	8	105071	93576.4	101409	406357	399269	412900	100019	406175	4.06099	2.02183	1e-06	6	172478	169469	175255	4.38064e-05	4.35846
AEIDGILDGL	Rotatin OS=Homo sapiens OX=9606 GN=RTTN PE=1 SV=3	'RTTN'	10	1359.97	1973.55	2107.8	7417.9	5886.08	5903.08	1813.78	6402.36	3.52985	1.81961	0.001188	2.92518	3148.52	2498.34	2505.55	0.0456641	1.34043
AEIDLLSSTL	Thyroid receptor-interacting protein 6 OS=Homo sapiens OX=9606 GN=TRIP6 PE=1 SV=3	'TRIP6'	10	4471.01	5290.91	4215.34	11757.3	12843.1	13963.2	4659.09	12854.5	2.75903	1.46416	0.00033	3.48149	4990.34	5451.25	5926.66	0.132144	0.878951
AEIDSIHQL	Syntaxin-18 OS=Homo sapiens OX=9606 GN=STX18 PE=1 SV=1	'STX18'	9	1.01678e+06	887004	951094	3.63766e+06	3.63495e+06	3.52816e+06	951626	3.60026e+06	3.78327	1.91963	1e-06	6	1.544e+06	1.54285e+06	1.49752e+06	0.000141042	3.85065
AEIDSLTSIL	Lipoma-preferred partner OS=Homo sapiens OX=9606 GN=LPP PE=1 SV=1	'LPP'	10	2623.1	2484.84	2740.05	5280.27	5557.99	5692.67	2616	5510.31	2.10639	1.07477	3.4e-05	4.46852	2241.2	2359.08	2416.24	0.0369239	1.43269
AEIEAIQESL	Insulin-like growth factor-binding protein 4 OS=Homo sapiens OX=9606 GN=IGFBP4 PE=1 SV=2	'IGFBP4'	10	79559.8	53581.6	53452.8	101581	149611	117545	62198.1	122912	1.97614	0.982686	0.021533	1.6669	43115.7	63502.2	49891.7	0.395639	0.402701
AEIEALEKM	Serine/threonine-protein kinase RIO3 OS=Homo sapiens OX=9606 GN=RIOK3 PE=1 SV=2	'RIOK3'	9	17515.8	15127.4	15642.8	86347.7	80185.8	90321.6	16095.3	85618.3	5.31945	2.41128	2.2e-05	4.65758	36650.1	34034.7	38336.8	0.000151255	3.82029
AEIEDIRVL	Kinesin-like protein KIF20B OS=Homo sapiens OX=9606 GN=KIF20B PE=1 SV=3	'KIF20B'	9	452713	511624	509436	2.50072e+06	2.21534e+06	2.4859e+06	491258	2.40065e+06	4.88675	2.28888	3.6e-05	4.4437	1.06143e+06	940298	1.05513e+06	0.00027309	3.56369
AEIEHFIHI	Sodium/potassium-transporting ATPase subunit alpha-1 OS=Homo sapiens OX=9606 GN=ATP1A1 PE=1 SV=1	'ATP1A1'	9	11490.1	12150.8	12808.9	35325.5	39806.9	32768.7	12149.9	35967.1	2.96027	1.56573	0.000339	3.4698	14993.8	16896	13908.6	0.0307361	1.51235
AEIEIVKDL	Prolyl 4-hydroxylase subunit alpha-1 OS=Homo sapiens OX=9606 GN=P4HA1 PE=1 SV=2	'P4HA1'	9	20687.6	18410.3	19305.2	63431.9	59131.1	60759.1	19467.7	61107.4	3.13891	1.65027	8e-06	5.09691	26923.6	25098.1	25789.1	0.00159733	2.79661
AEIENLQSL	Leucine-rich repeat-containing protein 58 OS=Homo sapiens OX=9606 GN=LRRC58 PE=1 SV=2	'LRRC58'	9	140350	129111	135541	311948	323117	336548	135001	323871	2.39903	1.26245	1.7e-05	4.76955	132406	137146	142847	0.608192	0.21596
AEIEPPHHEL	STE20-like serine/threonine-protein kinase OS=Homo sapiens OX=9606 GN=SLK PE=1 SV=1	'SLK'	10	40257.1	37841.2	35349.5	102623	103562	106466	37816	104217	2.7559	1.46252	3e-06	5.52288	43558.3	43956.6	45189.3	0.012839	1.89147
AEIEQEMATL	pre-mRNA 3' end processing protein WDR33 OS=Homo sapiens OX=9606 GN=WDR33 PE=1 SV=2	'WDR33'	10	7772.39	11004.5	8226.96	15992.7	14073.6	16496.8	9001.3	15521	1.72431	0.78602	0.006468	2.18923	6788.08	5973.5	7002.05	0.0846136	1.07256
AEIEQTITL	Ankyrin-2 OS=Homo sapiens OX=9606 GN=ANK2 PE=1 SV=4	'ANK2'	9	91109.2	77626.6	76327.7	218550	220949	221506	81687.8	220335	2.69728	1.43151	9e-06	5.04576	92763.1	93781.5	94017.9	0.0670698	1.17347
AEIFGTEL	Polyribonucleotide 5'-hydroxyl-kinase Clp1 OS=Homo sapiens OX=9606 GN=CLP1 PE=1 SV=1	'CLP1'	8	88613	83436.9	84932.7	228384	228682	222153	85660.9	226406	2.64305	1.40221	1e-06	6	96937.1	97063.7	94292.6	0.0042551	2.37109
AEIGAVTL	tRNA-splicing endonuclease subunit Sen34 OS=Homo sapiens OX=9606 GN=TSEN34 PE=1 SV=1	'TSEN34'	8	66086	55328.4	56439.3	129570	134713	130658	59284.6	131647	2.22059	1.15094	4.3e-05	4.36653	54995.6	57178.7	55457.5	0.382935	0.416875
AEIGDVSIL	Estradiol 17-beta-dehydrogenase 11 OS=Homo sapiens OX=9606 GN=HSD17B11 PE=1 SV=3	'HSD17B11'	9	41545.2	37028.8	38495.5	77004.1	90130.9	86621.6	39023.2	84585.5	2.16757	1.11608	0.000389	3.41005	32684.3	38255.9	36766.4	0.216971	0.663599
AEIIQHDQL	V-type proton ATPase 116 kDa subunit a isoform 1 OS=Homo sapiens OX=9606 GN=ATP6V0A1 PE=1 SV=3	'ATP6V0A1'	9	345939	296821	337870	743136	713323	674010	326877	710156	2.17255	1.11939	0.000108	3.96658	315423	302769	286082	0.217784	0.661973
AEILARDGPNAL	Sodium/potassium-transporting ATPase subunit alpha-1 OS=Homo sapiens OX=9606 GN=ATP1A1 PE=1 SV=1	'ATP1A1'	12	54650.8	47039	48761.3	125603	136139	135399	50150.3	132380	2.63966	1.40035	3.7e-05	4.4318	53311.8	57783.9	57469.7	0.0904606	1.04354
AEILDSDVL	Transportin-1 OS=Homo sapiens OX=9606 GN=TNPO1 PE=1 SV=2	'TNPO1'	9	168605	156442	162939	475265	437794	474123	162662	462394	2.84267	1.50725	2e-05	4.69897	201726	185821	201241	0.00593352	2.22669
AEILQANDLL	ADP-ribosylation factor-binding protein GGA2 OS=Homo sapiens OX=9606 GN=GGA2 PE=1 SV=3	'GGA2'	10	42876.6	38638.5	37071.8	91671.6	101574	87872.2	39529	93706	2.37057	1.24523	0.000258	3.58838	38909.9	43112.9	37297.2	0.9254	0.0336707
AEILQANDNL	ADP-ribosylation factor-binding protein GGA1 OS=Homo sapiens OX=9606 GN=GGA1 PE=1 SV=1	'GGA1'	10	9364.9	11766.7	11076.5	32404.4	31180	33094.9	10736	32226.4	3.00171	1.58578	1.9e-05	4.72125	13754	13234.3	14047.1	0.0173867	1.75978
AEILQESRM	Tubulin-specific chaperone A OS=Homo sapiens OX=9606 GN=TBCA PE=1 SV=3	'TBCA'	9	179343	172517	185141	385441	371406	357027	179000	371291	2.07425	1.05259	2.8e-05	4.55284	163600	157642	151540	0.0132123	1.87902
AEINDLENL	Dual specificity mitogen-activated protein kinase kinase 7 OS=Homo sapiens OX=9606 GN=MAP2K7 PE=1 SV=2	'MAP2K7'	9	207263	206524	206069	662743	616383	652918	206618	644015	3.11693	1.64012	6e-06	5.22185	281300	261623	277130	0.000370989	3.43064
AEINNIIKI	DNA topoisomerase 2-alpha OS=Homo sapiens OX=9606 GN=TOP2A PE=1 SV=3;DNA topoisomerase 2-beta OS=Homo sapiens OX=9606 GN=TOP2B PE=1 SV=3	'TOP2A'	9	132872	106552	123227	462710	435067	457650	120884	451809	3.73755	1.90209	9e-06	5.04576	196396	184663	194249	0.00112578	2.94855
AEIRHVLVTL	Myosin light polypeptide 6 OS=Homo sapiens OX=9606 GN=MYL6 PE=1 SV=2	'MYL6'	10	28707.9	28084.5	27758.7	75557.2	70768.2	75953.4	28183.7	74092.9	2.62893	1.39447	1.1e-05	4.95861	32070.1	30037.4	32238.3	0.0126921	1.89647
AEISAFEL	Calpain-2 catalytic subunit OS=Homo sapiens OX=9606 GN=CAPN2 PE=1 SV=6	'CAPN2'	8	59138.8	56203.1	60265.5	138584	145905	132166	58535.8	138885	2.37265	1.2465	4.2e-05	4.37675	58821.9	61929	56097.6	0.851666	0.0697306
AEISDVWEEM	Spectrin beta chain, non-erythrocytic 1 OS=Homo sapiens OX=9606 GN=SPTBN1 PE=1 SV=2	'SPTBN1'	10	38640.9	26101	33992.2	63486.6	73218	69339.7	32911.4	68681.4	2.08686	1.06133	0.001506	2.82218	26946.8	31077.2	29431.1	0.384306	0.415323
AEISQPPAL	Transcription factor 25 OS=Homo sapiens OX=9606 GN=TCF25 PE=1 SV=1	'TCF25'	9	54124.7	45835.3	46009.1	141343	138866	144257	48656.4	141488	2.90791	1.53998	8e-06	5.09691	59992.6	58941.3	61229.7	0.015459	1.81082
AEITDAEGL	Dynactin subunit 1 OS=Homo sapiens OX=9606 GN=DCTN1 PE=1 SV=3	'DCTN1'	9	345502	308854	331215	797436	808276	834075	328524	813262	2.4755	1.30772	6e-06	5.22185	338470	343071	354021	0.224834	0.648137
AEITDAEGLGL	Dynactin subunit 1 OS=Homo sapiens OX=9606 GN=DCTN1 PE=1 SV=3	'DCTN1'	11	39898.5	37404.6	35115.8	87085.5	92880.3	114124	37473	98030.1	2.61602	1.38737	0.001906	2.71988	36963.3	39422.9	48439.9	0.332212	0.478584
AEITDKLGL	ADP-ribosylation factor 3 OS=Homo sapiens OX=9606 GN=ARF3 PE=1 SV=2	'ARF3'	9	1.64074e+06	2.12183e+06	2.04046e+06	2.20262e+07	1.97583e+07	2.19479e+07	1.93435e+06	2.12441e+07	10.9826	3.45715	1.4e-05	4.85387	9.34899e+06	8.38637e+06	9.31576e+06	3.47109e-05	4.45953
AEITSGESL	RING finger protein 215 OS=Homo sapiens OX=9606 GN=RNF215 PE=4 SV=2	'RNF215'	9	565238	481930	497477	1.20489e+06	1.25003e+06	1.20056e+06	514882	1.21849e+06	2.36655	1.24279	2e-05	4.69897	511414	530573	509575	0.934705	0.0293254
AEIVDVAL	Cell cycle regulator of non-homologous end joining OS=Homo sapiens OX=9606 GN=CYREN PE=1 SV=2	'CYREN'	8	35864.8	28764.9	29241.5	68365.7	67317.8	71338.6	31290.4	69007.4	2.20538	1.14103	0.000129	3.88941	29017.7	28572.9	30279.6	0.442186	0.354395
AEIYETEL	Alpha-soluble NSF attachment protein OS=Homo sapiens OX=9606 GN=NAPA PE=1 SV=3	'NAPA'	8	210401	210743	207290	685876	661844	691638	209478	679786	3.24514	1.69828	1e-06	6	291119	280919	293565	3.9643e-05	4.40183
AEIYQTVML	TGF-beta receptor type-1 OS=Homo sapiens OX=9606 GN=TGFBR1 PE=1 SV=1;Activin receptor type-1B OS=Homo sapiens OX=9606 GN=ACVR1B PE=1 SV=1;Activin receptor type-1C OS=Homo sapiens OX=9606 GN=ACVR1C PE=1 SV=1	'TGFBR1'	9	9812.45	7635.38	9182.89	19530.4	19404.5	17102.2	8876.9	18679	2.10422	1.07329	0.000657	3.18243	8289.63	8236.2	7258.98	0.262734	0.580483
AEKVEIATL	Proteasome subunit alpha type-4 OS=Homo sapiens OX=9606 GN=PSMA4 PE=1 SV=1	'PSMA4'	9	213056	260986	234393	1.39657e+06	1.21469e+06	1.36009e+06	236145	1.32378e+06	5.6058	2.48692	4.5e-05	4.34679	592770	515575	577286	0.000284805	3.54545
AELAEEVNL	T-complex protein 1 subunit delta OS=Homo sapiens OX=9606 GN=CCT4 PE=1 SV=4	'CCT4'	9	453331	378007	414361	997896	996279	974111	415233	989429	2.38283	1.25267	1.5e-05	4.82391	423555	422869	413460	0.84028	0.0755762
AELAGSPEL	HCLS1-binding protein 3 OS=Homo sapiens OX=9606 GN=HS1BP3 PE=1 SV=1	'HS1BP3'	9	245839	224966	237285	570829	588904	610251	236030	589995	2.49966	1.32173	1.1e-05	4.95861	242287	249959	259020	0.136914	0.863553
AELATRAIPEL	Catenin beta-1 OS=Homo sapiens OX=9606 GN=CTNNB1 PE=1 SV=1	'CTNNB1'	11	24656.8	20077.8	19282.3	46112.4	83549.2	49351.8	21339	59671.2	2.79635	1.48354	0.033858	1.47034	19572.3	35462.3	20947.3	0.497536	0.303176
AELAVPIEL	Cullin-7 OS=Homo sapiens OX=9606 GN=CUL7 PE=1 SV=2	'CUL7'	9	7446.6	8848.15	8332.09	29512	28473.1	30071.9	8208.95	29352.4	3.57565	1.83821	4e-06	5.39794	12526.3	12085.3	12764	0.000731602	3.13573
AELDEKISAL	MAP3K12-binding inhibitory protein 1 OS=Homo sapiens OX=9606 GN=MBIP PE=1 SV=2	'MBIP'	10	56441.4	54744.1	45276.1	305980	329722	290362	52153.9	308688	5.9188	2.5653	2.8e-05	4.55284	129873	139950	123244	0.000189814	3.72167
AELDPVEYTL	Ribonuclease P protein subunit p20 OS=Homo sapiens OX=9606 GN=POP7 PE=1 SV=2	'POP7'	10	138146	123710	133479	311882	291617	294401	131778	299300	2.27124	1.18348	2.6e-05	4.58503	132378	123776	124958	0.399593	0.398382
AELEGRQEEL	Coiled-coil domain-containing protein 85B OS=Homo sapiens OX=9606 GN=CCDC85B PE=1 SV=2	'CCDC85B'	10	25128.5	18993.5	22189.2	59149.2	55969.9	60490.6	22103.7	58536.6	2.64827	1.40505	8.1e-05	4.09151	25105.8	23756.3	25675.1	0.214575	0.668422
AELEMGLLHL	Cytoplasmic dynein 1 heavy chain 1 OS=Homo sapiens OX=9606 GN=DYNC1H1 PE=1 SV=5	'DYNC1H1'	10	11531.7	8654.44	8346.52	26726.6	25524.8	28197.4	9510.9	26816.3	2.81953	1.49545	0.000171	3.767	11344.1	10834	11968.3	0.15406	0.812309
AELENIATL	HEAT repeat-containing protein 5B OS=Homo sapiens OX=9606 GN=HEATR5B PE=1 SV=2	'HEATR5B'	9	23735.7	25990.4	25330.7	75756.8	74901.8	79644.4	25018.9	76767.7	3.06838	1.61748	6e-06	5.22185	32154.9	31791.9	33804.9	0.00115301	2.93817
AELERELEAL	Nestin OS=Homo sapiens OX=9606 GN=NES PE=1 SV=2	'NES'	10	15109.4	49776.2	14152.7	66352.5	58199.7	63892.7	26346.1	62814.9	2.38422	1.25352	0.038099	1.41909	28163.2	24702.7	27119.1	0.979882	0.00882622
AELESVLSHL	MAD2L1-binding protein OS=Homo sapiens OX=9606 GN=MAD2L1BP PE=1 SV=1	'MAD2L1BP'	10	5086.95	3405.14	5253.5	14949.7	14359.5	12286.6	4581.86	13865.3	3.02613	1.59747	0.00075	3.12494	6345.39	6094.89	5215.03	0.128866	0.88986
AELFDLSRL	Kelch-like protein 22 OS=Homo sapiens OX=9606 GN=KLHL22 PE=1 SV=2	'KLHL22'	9	10762.2	10023.1	12525.1	49904.6	46161.5	50167.7	11103.5	48744.6	4.39003	2.13423	1.5e-05	4.82391	21181.9	19593.1	21293.6	0.000485787	3.31355
AELIVQPEL	Desmoplakin OS=Homo sapiens OX=9606 GN=DSP PE=1 SV=3	'DSP'	9	13731.8	12713.2	12818.9	30431.1	36704.5	34863.2	13088	33999.6	2.59778	1.37728	0.000379	3.42136	12916.4	15579.1	14797.6	0.19081	0.719399
AELPEGTSL	Transcriptional activator protein Pur-alpha OS=Homo sapiens OX=9606 GN=PURA PE=1 SV=2	'PURA'	9	55254.1	50180	53511.1	121497	120604	120504	52981.7	120868	2.28132	1.18987	2e-06	5.69897	51569.2	51190.1	51147.6	0.324	0.489455
AELPGSDDL	Refilin-B OS=Homo sapiens OX=9606 GN=RFLNB PE=1 SV=1	'RFLNB'	9	43146.2	32571.5	38013.5	95470.9	94302.2	98616.4	37910.4	96129.9	2.53571	1.34239	6.2e-05	4.20761	40522.5	40026.4	41857.6	0.403946	0.393677
AELPGSLSL	Zinc finger protein PLAGL2 OS=Homo sapiens OX=9606 GN=PLAGL2 PE=2 SV=1	'PLAGL2'	9	10426.6	10041	9612.97	23990.6	22855.5	21846.5	10026.8	22897.5	2.28362	1.19133	4.1e-05	4.38722	10182.8	9700.96	9272.71	0.431636	0.364882
AELSEFTTV	Uridine phosphorylase 1 OS=Homo sapiens OX=9606 GN=UPP1 PE=1 SV=1	'UPP1'	9	18097.1	16387.7	14758.5	42210.6	42299.4	44379.9	16414.4	42963.3	2.61741	1.38814	2.4e-05	4.61979	17916.2	17953.9	18837	0.1456	0.836838
AELTDLLI	BRCA2 and CDKN1A-interacting protein OS=Homo sapiens OX=9606 GN=BCCIP PE=1 SV=1	'BCCIP'	8	73117.2	82269.9	90865.1	745346	637324	727653	82084	703441	8.56976	3.09926	5.2e-05	4.284	316361	270511	308851	0.000137318	3.86227
AELTGDHQL	U5 small nuclear ribonucleoprotein 200 kDa helicase OS=Homo sapiens OX=9606 GN=SNRNP200 PE=1 SV=2	'SNRNP200'	9	1.11212e+06	1.28065e+06	1.04385e+06	2.95175e+06	2.8585e+06	2.94335e+06	1.14554e+06	2.91787e+06	2.54715	1.34888	2e-05	4.69897	1.25287e+06	1.21328e+06	1.2493e+06	0.263471	0.579267
AEMAQNAVRL	Catenin beta-1 OS=Homo sapiens OX=9606 GN=CTNNB1 PE=1 SV=1	'CTNNB1'	10	1.23328e+06	1.30025e+06	1.28533e+06	3.1739e+06	2.8939e+06	3.14641e+06	1.27295e+06	3.0714e+06	2.41282	1.27072	3.9e-05	4.40894	1.34716e+06	1.22831e+06	1.33549e+06	0.51397	0.289063
AEMEEPPLL	Myotubularin-related protein 2 OS=Homo sapiens OX=9606 GN=MTMR2 PE=1 SV=4	'MTMR2'	9	11471.7	10489.2	9180.11	25924.9	22178.8	23147	10380.3	23750.2	2.288	1.19409	0.00051	3.29243	11003.8	9413.76	9824.68	0.732457	0.135218
AEMELQAKL	Homeobox protein TGIF1 OS=Homo sapiens OX=9606 GN=TGIF1 PE=1 SV=3	'TGIF1'	9	215933	208848	199850	1.35246e+06	1.23309e+06	1.31807e+06	208210	1.3012e+06	6.24948	2.64374	7e-06	5.1549	574050	523381	559451	2.60489e-05	4.58421
AEMQFGELL	Tripartite motif-containing protein 16 OS=Homo sapiens OX=9606 GN=TRIM16 PE=1 SV=3	'TRIM16'	9	3766.98	3252.41	3442.03	5761.01	7778.57	8493.9	3487.14	7344.49	2.10617	1.07462	0.009758	2.01064	2445.25	3301.6	3605.22	0.383792	0.415904
AENAGSYSL	G/T mismatch-specific thymine DNA glycosylase OS=Homo sapiens OX=9606 GN=TDG PE=1 SV=2	'TDG'	9	30228.8	29708.2	31125.8	47889.5	61233.6	55039.4	30354.3	54720.9	1.80274	0.850192	0.003275	2.48479	20326.6	25990.5	23361.4	0.0134468	1.87138
AENEYQTAI	F-actin-capping protein subunit alpha-2 OS=Homo sapiens OX=9606 GN=CAPZA2 PE=1 SV=3	'CAPZA2'	9	82715.5	66404.1	72481.3	137026	126462	125243	73867	129577	1.7542	0.810809	0.000775	3.1107	58160.3	53676.8	53159.2	0.0197635	1.70414
AENFAEHVL	Mitochondrial chaperone BCS1 OS=Homo sapiens OX=9606 GN=BCS1L PE=1 SV=1	'BCS1L'	9	241526	211781	226046	480895	499445	468144	226451	482828	2.13215	1.09231	3.3e-05	4.48149	204115	211989	198703	0.0843074	1.07413
AENFFVETL	Protein FAM160B2 OS=Homo sapiens OX=9606 GN=FAM160B2 PE=2 SV=2	'FAM160B2'	9	5386.04	4816.49	4425.62	8094.15	14335	8523.47	4876.05	10317.5	2.11596	1.08131	0.055332	1.25702	3435.55	6084.45	3617.77	0.609796	0.214816
AENGHFHNL	GDNF-inducible zinc finger protein 1 OS=Homo sapiens OX=9606 GN=GZF1 PE=1 SV=1	'GZF1'	9	64201.4	55989.5	58651.2	97831.1	120298	100051	59614	106060	1.77911	0.831156	0.003535	2.45161	41524.2	51060.1	42466.6	0.0197399	1.70466
AENIPENPL	Signal transducer and activator of transcription 1-alpha/beta OS=Homo sapiens OX=9606 GN=STAT1 PE=1 SV=2;Signal transducer and activator of transcription 4 OS=Homo sapiens OX=9606 GN=STAT4 PE=1 SV=1	'STAT1'	9	114262	81845.5	89848.9	198473	230344	199249	95318.9	209355	2.19637	1.13512	0.001349	2.86999	84241.5	97768.9	84571.1	0.579325	0.237078
AENIVTSIL	Synemin OS=Homo sapiens OX=9606 GN=SYNM PE=1 SV=2	'SYNM'	9	3346.04	3156.76	5006.37	4295.64	6742.07	6639.92	3836.39	5892.54	1.53596	0.619142	0.106838	0.971274	1823.28	2861.66	2818.3	0.120396	0.919389
AENNIDLVL	Cleft lip and palate transmembrane protein 1-like protein OS=Homo sapiens OX=9606 GN=CLPTM1L PE=1 SV=1	'CLPTM1L'	9	46961.3	42760	44846.6	105777	107826	107109	44856	106904	2.38327	1.25294	1e-06	6	44897	45766.3	45462.4	0.696735	0.156932
AENSYVETL	U3 small nucleolar RNA-interacting protein 2 OS=Homo sapiens OX=9606 GN=RRP9 PE=1 SV=1	'RRP9'	9	59171.4	52316.7	54413.2	128581	138684	122154	55300.5	129806	2.34729	1.231	0.00014	3.85387	54576	58864.3	51847.9	0.946792	0.0237456
AENTSLWEL	CCAAT/enhancer-binding protein zeta OS=Homo sapiens OX=9606 GN=CEBPZ PE=1 SV=3	'CEBPZ'	9	10743.5	8641.28	9003.11	24331.2	22110.5	19872	9462.64	22104.5	2.33598	1.22403	0.000932	3.03058	10327.3	9384.77	8434.62	0.929046	0.031963
AEPAEALVL	Probable RNA polymerase II nuclear localization protein SLC7A6OS OS=Homo sapiens OX=9606 GN=SLC7A6OS PE=1 SV=2	'SLC7A6OS'	9	128620	112780	119428	277506	274906	275006	120276	275806	2.29311	1.19731	5e-06	5.30103	117787	116683	116726	0.524183	0.280517
AEPDIIEQL	Kelch-like protein 7 OS=Homo sapiens OX=9606 GN=KLHL7 PE=1 SV=2	'KLHL7'	9	823013	1.03156e+06	881534	4.00792e+06	3.4654e+06	4.18942e+06	912034	3.88758e+06	4.26254	2.09171	0.000193	3.71444	1.70115e+06	1.47088e+06	1.77819e+06	0.00267978	2.5719
AEPDYVQPQL	PHD finger protein 12 OS=Homo sapiens OX=9606 GN=PHF12 PE=1 SV=2	'PHF12'	10	27034.4	21005.2	23152.7	42037.7	46779	43071.1	23730.8	43962.6	1.85256	0.889518	0.000886	3.05257	17842.8	19855.3	18281.4	0.0532096	1.27401
AEPEADKGTVL	Thioredoxin domain-containing protein 5 OS=Homo sapiens OX=9606 GN=TXNDC5 PE=1 SV=2	'TXNDC5'	11	27506	29069.4	31197.1	123379	120926	123953	29257.5	122753	4.1956	2.06888	1e-06	6	52368	51326.9	52611.5	3.65878e-05	4.43666
AEPEDHYFL	Actin-related protein 3B OS=Homo sapiens OX=9606 GN=ACTR3B PE=2 SV=1	'ACTR3B'	9	379821	286575	276469	848215	987248	814898	314288	883453	2.81097	1.49107	0.000791	3.10182	360023	419035	345882	0.201962	0.69473
AEPEEVEVL	MORF4 family-associated protein 1 OS=Homo sapiens OX=9606 GN=MRFAP1 PE=1 SV=1	'MRFAP1'	9	1.96471e+06	1.75718e+06	1.9625e+06	9.76514e+06	9.03291e+06	1.00133e+07	1.8948e+06	9.60379e+06	5.06851	2.34156	1.4e-05	4.85387	4.1448e+06	3.834e+06	4.25014e+06	0.000106531	3.97252
AEPLEIILHL	NHP2-like protein 1 OS=Homo sapiens OX=9606 GN=SNU13 PE=1 SV=3	'SNU13'	10	8568.92	8300.93	9523.82	31725.9	26922.2	24911.1	8797.89	27853.1	3.16588	1.66261	0.000753	3.12321	13466	11427.1	10573.5	0.0318249	1.49723
AEPSEKVSL	CD109 antigen OS=Homo sapiens OX=9606 GN=CD109 PE=1 SV=2	'CD109'	9	20358.1	19890.2	24727.3	81358.2	75536.4	76587.1	21658.5	77827.2	3.59337	1.84534	1.9e-05	4.72125	34532.3	32061.3	32507.3	0.00269704	2.56911
AEQAHLWAEL	Clathrin heavy chain 1 OS=Homo sapiens OX=9606 GN=CLTC PE=1 SV=5;Clathrin heavy chain 2 OS=Homo sapiens OX=9606 GN=CLTCL1 PE=1 SV=2	'CLTC'	10	131614	113581	125173	233812	246383	231866	123456	237354	1.92258	0.94304	8.2e-05	4.08619	99241.3	104577	98415	0.0155721	1.80765
AEQASILSL	Interleukin enhancer-binding factor 2 OS=Homo sapiens OX=9606 GN=ILF2 PE=1 SV=2	'ILF2'	9	56735.4	48390.1	51432.8	99036.3	103352	102064	52186.1	101484	1.94465	0.959513	5.7e-05	4.24413	42035.8	43867.5	43320.7	0.0218213	1.66112
AEQDMSALISL	S-adenosylhomocysteine hydrolase-like protein 1 OS=Homo sapiens OX=9606 GN=AHCYL1 PE=1 SV=2	'AHCYL1'	11	2506.88	2291.13	1855.89	3511.85	5359.47	3876.52	2217.97	4249.28	1.91585	0.937981	0.027149	1.56625	1490.6	2274.82	1645.38	0.248248	0.605114
AEQEIAVAL	Vacuolar protein sorting-associated protein 13A OS=Homo sapiens OX=9606 GN=VPS13A PE=1 SV=2	'VPS13A'	9	18340.1	18778.3	16300.5	52214.4	48755.3	44171	17806.3	48380.2	2.71703	1.44203	0.000238	3.62342	22162.3	20694.1	18748.3	0.0942918	1.02553
AEQGWVDGQL	Protein sel-1 homolog 1 OS=Homo sapiens OX=9606 GN=SEL1L PE=1 SV=3	'SEL1L'	10	27346	19082	20601.4	38081.6	48115	43468.5	22343.1	43221.7	1.93445	0.951924	0.005627	2.24972	16163.7	20422.3	18450.1	0.229536	0.639148
AEQMPQHTL	Chromodomain-helicase-DNA-binding protein 9 OS=Homo sapiens OX=9606 GN=CHD9 PE=1 SV=2	'CHD9'	9	286494	241249	254577	363583	458325	358876	260773	393595	1.50934	0.593915	0.019304	1.71435	154322	194535	152324	0.00817889	2.08731
AEQQQFYLL	Importin-5 OS=Homo sapiens OX=9606 GN=IPO5 PE=1 SV=4	'IPO5'	9	3490.49	4394.62	3829.6	8301.61	9937.32	9286.05	3904.91	9175	2.34961	1.23242	0.000634	3.19791	3523.6	4217.88	3941.45	0.976076	0.0105166
AEQVDAVTL	Melanotransferrin OS=Homo sapiens OX=9606 GN=MELTF PE=1 SV=2	'MELTF'	9	619235	552941	577788	1.5859e+06	1.54572e+06	1.65665e+06	583321	1.59609e+06	2.73621	1.45218	1.1e-05	4.95861	673134	656077	703163	0.0165902	1.78015
AEQVIQDAL	Huntingtin-interacting protein 1 OS=Homo sapiens OX=9606 GN=HIP1 PE=1 SV=5	'HIP1'	9	34703	34642.7	32594.1	84980.9	78381.2	82758.2	33979.9	82040.1	2.41437	1.27165	2e-05	4.69897	36070	33268.8	35126.6	0.477684	0.320859
AESAVVLDL	snRNA-activating protein complex subunit 2 OS=Homo sapiens OX=9606 GN=SNAPC2 PE=1 SV=1	'SNAPC2'	9	9728.98	9240.22	7359.92	14618.1	15555.5	13856.2	8776.37	14676.6	1.67228	0.741821	0.002505	2.60119	6204.64	6602.49	5881.23	0.0275714	1.55954
AESDGSFLL	AFG3-like protein 2 OS=Homo sapiens OX=9606 GN=AFG3L2 PE=1 SV=2	'AFG3L2'	9	98732	90346.2	91771.2	232162	234232	229981	93616.5	232125	2.47953	1.31006	1e-06	6	98540.6	99419.2	97614.9	0.136798	0.86392
AESDTDVKL	Pleckstrin homology domain-containing family A member 7 OS=Homo sapiens OX=9606 GN=PLEKHA7 PE=1 SV=2	'PLEKHA7'	9	18002.5	18918.7	19035.2	68169.3	68836.1	68094.5	18652.1	68366.6	3.66535	1.87395	1e-06	6	28934.3	29217.3	28902.6	7.01993e-06	5.15367
AESEQSLIL	Colorectal mutant cancer protein OS=Homo sapiens OX=9606 GN=MCC PE=1 SV=2	'MCC'	9	111701	105042	113663	283316	261139	277256	110135	273904	2.48698	1.3144	2.1e-05	4.67778	120253	110840	117681	0.185457	0.731757
AESETLDQL	AT-rich interactive domain-containing protein 4B OS=Homo sapiens OX=9606 GN=ARID4B PE=1 SV=2;AT-rich interactive domain-containing protein 4A OS=Homo sapiens OX=9606 GN=ARID4A PE=1 SV=3	'ARID4B'	9	33669.2	30486.6	34577.8	74943.1	71560.2	65714	32911.2	70739.1	2.14939	1.10393	0.000218	3.66154	31809.4	30373.6	27892.2	0.162384	0.789458
AESFPDISL	Early growth response protein 1 OS=Homo sapiens OX=9606 GN=EGR1 PE=1 SV=1	'EGR1'	9	206053	219946	218585	782052	728698	820989	214862	777246	3.61743	1.85496	3.2e-05	4.49485	331940	309294	348468	0.000701828	3.15377
AESGAKEEL	Myristoylated alanine-rich C-kinase substrate OS=Homo sapiens OX=9606 GN=MARCKS PE=1 SV=4	'MARCKS'	9	222275	208462	212948	976031	885023	947326	214561	936127	4.36298	2.12531	1.2e-05	4.92082	414275	375646	402091	0.00011216	3.95016
AESGAMEGETL	Scavenger receptor class B member 1 OS=Homo sapiens OX=9606 GN=SCARB1 PE=1 SV=1	'SCARB1'	11	143728	117153	128704	248171	259840	249725	129862	252578	1.94498	0.959755	0.000135	3.86967	105336	110289	105995	0.044717	1.34953
AESGSLEIL	Protein fem-1 homolog A OS=Homo sapiens OX=9606 GN=FEM1A PE=1 SV=1	'FEM1A'	9	21070.1	17419.7	19053.5	45050.3	46517.9	46368.7	19181.1	45979	2.3971	1.26129	2e-05	4.69897	19121.5	19744.4	19681.1	0.770967	0.112964
AESGVERQVL	Proteasome subunit beta type-6 OS=Homo sapiens OX=9606 GN=PSMB6 PE=1 SV=4	'PSMB6'	10	773507	733265	761046	1.57236e+06	1.59415e+06	1.56102e+06	755939	1.57584e+06	2.08462	1.05978	1e-06	6	667386	676634	662572	0.00229295	2.6396
AESHIILVL	Tumor suppressor candidate 3 OS=Homo sapiens OX=9606 GN=TUSC3 PE=1 SV=1	'TUSC3'	9	23965.9	22099.5	21996.7	51226.8	49998.5	52222.1	22687.4	51149.1	2.25452	1.17282	6e-06	5.22185	21743.1	21221.8	22165.6	0.232837	0.632948
AESISLLEL	Double-strand-break repair protein rad21 homolog OS=Homo sapiens OX=9606 GN=RAD21 PE=1 SV=2	'RAD21'	9	20785.4	26501.5	20502.6	66087	67412.9	69244	22596.5	67581.3	2.99079	1.58052	3.1e-05	4.50864	28050.5	28613.3	29390.5	0.0378179	1.4223
AESITDVL	Induced myeloid leukemia cell differentiation protein Mcl-1 OS=Homo sapiens OX=9606 GN=MCL1 PE=1 SV=3	'MCL1'	8	82479.1	57968.4	65284.4	92238.7	128742	108751	68577.3	109910	1.60272	0.680526	0.032094	1.49358	39150.5	54644.1	46159.2	0.0620404	1.20733
AESLPETL	Cytoplasmic dynein 1 light intermediate chain 2 OS=Homo sapiens OX=9606 GN=DYNC1LI2 PE=1 SV=1	'DYNC1LI2'	8	46462.4	46893	52566.1	111962	117780	114003	48640.5	114582	2.35568	1.23614	1.4e-05	4.85387	47521.9	49991.6	48388.3	0.997644	0.00102445
AESLVAEGL	Staphylococcal nuclease domain-containing protein 1 OS=Homo sapiens OX=9606 GN=SND1 PE=1 SV=1	'SND1'	9	304331	289256	290359	748063	701711	720210	294649	723328	2.45488	1.29565	7e-06	5.1549	317514	297840	305692	0.174456	0.758315
AESMLDIAL	Ninjurin-1 OS=Homo sapiens OX=9606 GN=NINJ1 PE=1 SV=2	'NINJ1'	9	3658.44	2650.51	2849.28	4679.88	4929.94	5557.21	3052.74	5055.68	1.65611	0.727799	0.007709	2.113	1986.36	2092.51	2358.75	0.0503938	1.29762
AESPERVLL	Protein THEMIS2 OS=Homo sapiens OX=9606 GN=THEMIS2 PE=1 SV=1	'THEMIS2'	9	151673	130829	149533	401539	397857	400811	144012	400069	2.77803	1.47406	3e-06	5.52288	170433	168870	170124	0.0177421	1.751
AESVEEYVL	Integrator complex subunit 1 OS=Homo sapiens OX=9606 GN=INTS1 PE=1 SV=2	'INTS1'	9	144084	119919	122275	277248	292059	272850	128759	280719	2.18018	1.12445	9.5e-05	4.02228	117677	123964	115811	0.300048	0.52281
AESVSQQIL	Active regulator of SIRT1 OS=Homo sapiens OX=9606 GN=RPS19BP1 PE=1 SV=1	'RPS19BP1'	9	293957	227680	254929	502888	563989	542393	258855	536423	2.07229	1.05123	0.000454	3.34294	213450	239384	230218	0.206166	0.685784
AETAEAVEL	Dynein assembly factor 5, axonemal OS=Homo sapiens OX=9606 GN=DNAAF5 PE=1 SV=4	'DNAAF5'	9	610400	516968	526086	1.10742e+06	1.18648e+06	1.14705e+06	551151	1.14699e+06	2.08107	1.05733	9.2e-05	4.03621	470044	503601	486865	0.108925	0.962874
AETDLPVVF	Thioredoxin reductase 1, cytoplasmic OS=Homo sapiens OX=9606 GN=TXNRD1 PE=1 SV=3	'TXNRD1'	9	17307	15531	14440.9	44310.6	39404.2	38839.3	15759.6	40851.4	2.59216	1.37415	0.000201	3.6968	18807.6	16725.1	16485.3	0.229217	0.639754
AETDPGMVHL	CCR4-NOT transcription complex subunit 2 OS=Homo sapiens OX=9606 GN=CNOT2 PE=1 SV=1	'CNOT2'	10	48083.4	37816.3	43643.8	75225.6	76093.7	78997.5	43181.2	76772.3	1.77791	0.830183	0.000457	3.34008	31929.4	32297.9	33530.3	0.0245015	1.61081
AETEHENTVL	Outer dense fiber protein 2 OS=Homo sapiens OX=9606 GN=ODF2 PE=1 SV=1	'ODF2'	10	39470.6	32193.2	34915.2	46172.6	59210.1	52333.2	35526.3	52572	1.4798	0.565406	0.016913	1.77178	19597.9	25131.6	22212.7	0.00764013	2.1169
AETGQVQKI	Clathrin heavy chain 1 OS=Homo sapiens OX=9606 GN=CLTC PE=1 SV=5	'CLTC'	9	40379.4	36224	38737.6	59462.9	59013.1	60116.3	38447	59530.8	1.54839	0.630764	7.2e-05	4.14267	25238.9	25048	25516.2	0.000411127	3.38602
AETLLSSLL	Protein OS-9 OS=Homo sapiens OX=9606 GN=OS9 PE=1 SV=1	'OS9'	9	2246.26	1944.81	2980.89	4165.03	3139.72	4255.53	2390.65	3853.43	1.61187	0.688737	0.036232	1.44091	1767.84	1332.65	1806.25	0.0925921	1.03343
AETTDNVFTL	Ribonucleoside-diphosphate reductase subunit M2 B OS=Homo sapiens OX=9606 GN=RRM2B PE=1 SV=1	'RRM2B'	10	11789.6	9577.41	10866.8	20284.2	21764.8	19650.3	10744.6	20566.4	1.91412	0.93668	0.000395	3.4034	8609.59	9238.02	8340.53	0.0440351	1.3562
AETVVDPEM	NEDD8 ultimate buster 1 OS=Homo sapiens OX=9606 GN=NUB1 PE=1 SV=2	'NUB1'	9	73200.3	63993.1	71964.1	154405	157187	159850	69719.2	157148	2.25401	1.17249	1.2e-05	4.92082	65536.9	66717.9	67848.2	0.365748	0.436818
AEVANEIENL	Cytohesin-1 OS=Homo sapiens OX=9606 GN=CYTH1 PE=1 SV=1	'CYTH1'	10	62392.7	47962.3	55444.6	81267.3	117489	85347.7	55266.6	94701.3	1.71354	0.776977	0.031815	1.49737	34493.8	49867.9	36225.7	0.0781988	1.1068
AEVDDQLTI	Nuclear pore complex protein Nup133 OS=Homo sapiens OX=9606 GN=NUP133 PE=1 SV=2	'NUP133'	9	156418	136936	141898	397890	387959	394891	145084	393580	2.71278	1.43977	3e-06	5.52288	168884	164669	167611	0.0212806	1.67202
AEVDGASFLL	Protection of telomeres protein 1 OS=Homo sapiens OX=9606 GN=POT1 PE=1 SV=1	'POT1'	10	6624	7602.42	7599.73	19832.7	17240.4	17548	7275.38	18207.1	2.50256	1.3234	0.000242	3.61618	8417.97	7317.66	7448.24	0.395508	0.402845
AEVDIIEQM	ELL-associated factor 1 OS=Homo sapiens OX=9606 GN=EAF1 PE=1 SV=1	'EAF1'	9	53195.1	50922.3	48168	165924	157197	154266	50761.8	159129	3.13482	1.64838	9e-06	5.04576	70426.3	66722	65477.7	0.00127934	2.89301
AEVDPDTIL	Polymerase delta-interacting protein 3 OS=Homo sapiens OX=9606 GN=POLDIP3 PE=1 SV=2	'POLDIP3'	9	526885	515204	480629	1.6001e+06	1.45563e+06	1.54732e+06	507573	1.53435e+06	3.02292	1.59594	2.1e-05	4.67778	679159	617839	656759	0.0031718	2.49869
AEVDTRESL	RNA helicase aquarius OS=Homo sapiens OX=9606 GN=AQR PE=1 SV=4	'AQR'	9	172331	132790	148655	271504	317229	265557	151259	284763	1.88262	0.912744	0.002599	2.58519	115239	134647	112715	0.0861723	1.06463
AEVEAQKAQQL	Targeting protein for Xklp2 OS=Homo sapiens OX=9606 GN=TPX2 PE=1 SV=2	'TPX2'	11	92226.2	70876.6	92106	277439	271658	279349	85069.6	276149	3.24615	1.69873	1.4e-05	4.85387	117759	115305	118569	0.0109356	1.96116
AEVEPGVHL	Putative PIP5K1A and PSMD4-like protein OS=Homo sapiens OX=9606 GN=PIPSL PE=5 SV=1	'PIPSL'	9	2.68319e+06	2.25166e+06	2.33826e+06	7.68626e+06	7.5712e+06	7.49822e+06	2.42437e+06	7.58523e+06	3.12874	1.64558	3e-06	5.52288	3.26242e+06	3.21358e+06	3.18261e+06	0.00402476	2.39526
AEVETGDKL	THO complex subunit 3 OS=Homo sapiens OX=9606 GN=THOC3 PE=1 SV=1	'THOC3'	9	20685.6	23500.7	22190.3	69998.6	66840.6	69084.3	22125.5	68641.2	3.10235	1.63336	3e-06	5.52288	29710.8	28370.4	29322.7	0.00150086	2.82366
AEVGDGTTSVTL	T-complex protein 1 subunit eta OS=Homo sapiens OX=9606 GN=CCT7 PE=1 SV=2	'CCT7'	12	240459	258888	259709	650415	612163	647262	253019	636613	2.51607	1.33117	1e-05	5	276067	259831	274729	0.10284	0.987837
AEVGDGTTSVTLL	T-complex protein 1 subunit eta OS=Homo sapiens OX=9606 GN=CCT7 PE=1 SV=2	'CCT7'	13	76590.8	68826.3	64962.4	167097	179814	169930	70126.5	172280	2.45671	1.29673	3.8e-05	4.42022	70923.9	76321.8	72126.5	0.473305	0.324859
AEVGIIESI	Structural maintenance of chromosomes protein 6 OS=Homo sapiens OX=9606 GN=SMC6 PE=1 SV=2	'SMC6'	9	7649.58	6969.75	7380.77	16565.3	16267.2	15815.4	7333.37	16216	2.21126	1.14487	7e-06	5.1549	7031.11	6904.59	6712.83	0.10794	0.966816
AEVIDTPVF	Histidine--tRNA ligase, cytoplasmic OS=Homo sapiens OX=9606 GN=HARS PE=1 SV=2	'HARS'	9	21899.7	17966.9	18664.3	33364.1	40479.8	31294.1	19510.3	35046	1.79628	0.845016	0.006885	2.1621	14161.3	17181.6	13282.7	0.0519152	1.28471
AEVLEAHTI	NFX1-type zinc finger-containing protein 1 OS=Homo sapiens OX=9606 GN=ZNFX1 PE=2 SV=2	'ZNFX1'	9	175462	149918	148996	386035	379806	379385	158125	381742	2.41418	1.27153	1.5e-05	4.82391	163852	161208	161029	0.677505	0.169087
AEVSMDVSL	Protein wntless homolog OS=Homo sapiens OX=9606 GN=WLS PE=1 SV=2	'WLS'	9	43826	40330.7	39686	100533	107322	107719	41280.9	105191	2.54818	1.34947	1.8e-05	4.74473	42671	45552.5	45721	0.106641	0.972076
AEVSNTFVRL	DNA-directed RNA polymerase III subunit RPC3 OS=Homo sapiens OX=9606 GN=POLR3C PE=1 SV=1	'POLR3C'	10	38313.5	32326.7	35110.4	68120.8	70759.7	68328.5	35250.2	69069.7	1.95941	0.970419	6.2e-05	4.20761	28913.7	30033.8	29001.9	0.0283368	1.54765
AEVVPTEGL	Consortin OS=Homo sapiens OX=9606 GN=CNST PE=1 SV=3	'CNST'	9	442443	384172	402007	1.21917e+06	1.17045e+06	1.21005e+06	409541	1.19989e+06	2.92985	1.55083	4e-06	5.39794	517475	496797	513603	0.00557844	2.25349
AEVVTEIQL	Mediator of DNA damage checkpoint protein 1 OS=Homo sapiens OX=9606 GN=MDC1 PE=1 SV=3	'MDC1'	9	29693.2	31407.7	31449.4	84321.5	86884.1	86801.6	30850.1	86002.4	2.78775	1.4791	1e-06	6	35790.1	36877.8	36842.8	0.0011419	2.94237
AEWSDSAQGSESHSL	HLA class I histocompatibility antigen, alpha chain E OS=Homo sapiens OX=9606 GN=HLA-E PE=1 SV=3	'HLA-E'	15	4413.92	3179.02	5753.76	11534.9	12127.2	10404.1	4448.9	11355.4	2.55241	1.35186	0.001544	2.81135	4895.95	5147.38	4416.01	0.656759	0.182594
AEYDNFFQHL	CLIP-associating protein 1 OS=Homo sapiens OX=9606 GN=CLASP1 PE=1 SV=1	'CLASP1'	10	6161.42	4768.34	6085.81	13522.8	14676.8	12986.1	5671.86	13728.6	2.42047	1.27529	0.00028	3.55284	5739.74	6229.52	5511.93	0.771471	0.11268
AEYESLRDLL	Centromere protein F OS=Homo sapiens OX=9606 GN=CENPF PE=1 SV=2	'CENPF'	10	9692.36	11658.7	12122.1	36298.7	37699.7	38843.1	11157.7	37613.8	3.37111	1.75322	1.5e-05	4.82391	15406.9	16001.6	16486.9	0.00399681	2.39829
AEYGHFVDI	Transcription initiation factor TFIID subunit 2 OS=Homo sapiens OX=9606 GN=TAF2 PE=1 SV=3	'TAF2'	9	195535	162044	170679	335552	369686	347598	176086	350945	1.99304	0.994968	0.000248	3.60555	142424	156912	147537	0.0675466	1.1704
AEYPEGFEI	Long-chain-fatty-acid--CoA ligase 4 OS=Homo sapiens OX=9606 GN=ACSL4 PE=1 SV=2	'ACSL4'	9	68045.8	71047.6	73894.1	205482	188338	218610	70995.8	204143	2.87543	1.52378	0.000118	3.92812	87216.4	79939.9	92788.7	0.0185949	1.73061
AEYQDLTFL	Calcium and integrin-binding protein 1 OS=Homo sapiens OX=9606 GN=CIB1 PE=1 SV=4	'CIB1'	9	22447.3	21548.1	20892.4	84573.5	84066.5	85834.9	21629.3	84825	3.92177	1.9715	1e-06	6	35897.1	35681.9	36432.5	8.91629e-06	5.04982
AIAQAESLRYK	40S ribosomal protein S3 OS=Homo sapiens OX=9606 GN=RPS3 PE=1 SV=2	'RPS3'	11	512996	547180	539737	2.24314e+06	2.02788e+06	2.145e+06	533304	2.13867e+06	4.01023	2.00369	1.4e-05	4.85387	952095	860729	910443	0.000190508	3.72009
AIDSGSSAAQLPQK	Syndecan-3 OS=Homo sapiens OX=9606 GN=SDC3 PE=1 SV=2	'SDC3'	14	50656.8	43779.6	48012.2	78112.7	92019	72320.5	47482.8	80817.4	1.70203	0.76726	0.005711	2.24329	33154.8	39057.3	30696.3	0.014451	1.8401
AIIDGVESV	Receptor-type tyrosine-protein phosphatase zeta OS=Homo sapiens OX=9606 GN=PTPRZ1 PE=1 SV=4	'PTPRZ1'	9	261812	266278	269436	716148	665814	727375	265842	703112	2.64485	1.40319	2.1e-05	4.67778	303968	282603	308733	0.0173763	1.76004
AIIESTPEL	C-Jun-amino-terminal kinase-interacting protein 4 OS=Homo sapiens OX=9606 GN=SPAG9 PE=1 SV=4	'SPAG9'	9	235536	217525	222248	709577	643210	687012	225103	679933	3.02054	1.59481	2.3e-05	4.63827	301179	273010	291601	0.00300542	2.52209
AILETAPKEV	Ribosome-binding protein 1 OS=Homo sapiens OX=9606 GN=RRBP1 PE=1 SV=5	'RRBP1'	10	21002.2	17876.1	22069.7	61613.6	60419	61568.3	20316	61200.3	3.01242	1.59092	6e-06	5.22185	26151.8	25644.7	26132.6	0.011161	1.9523
AIMDSNNFL	O-phosphoseryl-tRNA(Sec) selenium transferase OS=Homo sapiens OX=9606 GN=SEPSECS PE=1 SV=2	'SEPSECS'	9	8076.82	7914.49	7148.63	17717.7	19888.6	17247.6	7713.32	18284.6	2.37053	1.24521	0.000254	3.59517	7520.24	8441.68	7320.7	0.920648	0.0359062
AISDFYYTV	Selenoprotein N OS=Homo sapiens OX=9606 GN=SELENON PE=1 SV=5	'SELENON'	9	20927.4	21388.7	20854	37491.2	39800.2	37662.5	21056.7	38318	1.81975	0.863743	2.2e-05	4.65758	15913.1	16893.1	15985.8	0.000177929	3.74975
AIVDKVPSV	Coatomer subunit gamma-1 OS=Homo sapiens OX=9606 GN=COPG1 PE=1 SV=1	'COPG1'	9	865677	771257	736956	3.38708e+06	3.48714e+06	3.17552e+06	791296	3.34991e+06	4.23345	2.08183	1.4e-05	4.85387	1.43764e+06	1.48011e+06	1.34785e+06	0.000325281	3.48774
AIVDSGTTL	Beta-secretase 2 OS=Homo sapiens OX=9606 GN=BACE2 PE=1 SV=1	'BACE2'	9	67158.6	58296.8	58292.3	113707	124222	115622	61249.3	117850	1.92411	0.944192	0.000207	3.68403	48262.8	52725.9	49075.3	0.0261411	1.58268
AIVDTGTSL	Pepsin A-4 OS=Homo sapiens OX=9606 GN=PGA4 PE=1 SV=1;Cathepsin E OS=Homo sapiens OX=9606 GN=CTSE PE=1 SV=3;Cathepsin D OS=Homo sapiens OX=9606 GN=CTSD PE=1 SV=1	'PGA4'	9	436377	341457	376155	838814	873739	813638	384663	842064	2.18909	1.13033	0.000152	3.81816	356033	370857	345347	0.396115	0.402179
ALADDDFLTV	DNA replication licensing factor MCM4 OS=Homo sapiens OX=9606 GN=MCM4 PE=1 SV=5	'MCM4'	10	5398.68	5507.69	5043.11	13900.7	15590.7	16102.4	5316.49	15197.9	2.85864	1.51533	0.00013	3.88606	5900.14	6617.45	6834.63	0.0228048	1.64197
ALADGVQKV	Apolipoprotein L1 OS=Homo sapiens OX=9606 GN=APOL1 PE=1 SV=5	'APOL1'	9	1.26855e+06	1.22104e+06	1.3064e+06	1.54909e+07	1.38957e+07	1.4762e+07	1.26533e+06	1.47162e+07	11.6303	3.53982	8e-06	5.09691	6.57509e+06	5.898e+06	6.26568e+06	1.46046e-05	4.83551
ALADIVWRA	Probable ubiquitin carboxyl-terminal hydrolase MINDY-4 OS=Homo sapiens OX=9606 GN=MINDY4 PE=1 SV=2	'MINDY4'	9	44696.2	40457.5	38219.8	121523	107879	112468	41124.5	113957	2.77102	1.47042	8.1e-05	4.09151	51580.4	45789	47736.7	0.0468146	1.32962
ALADLQEAV	Protein TANC1 OS=Homo sapiens OX=9606 GN=TANC1 PE=1 SV=3	'TANC1'	9	136793	128971	136986	371888	352392	361238	134250	361840	2.69527	1.43043	3e-06	5.52288	157847	149572	153327	0.00559323	2.25234
ALADLQEAVKL	Protein TANC1 OS=Homo sapiens OX=9606 GN=TANC1 PE=1 SV=3	'TANC1'	11	9327.89	9533.27	9531.92	24942.5	28120.5	30950.4	9464.36	28004.5	2.95894	1.56508	0.000436	3.36051	10586.8	11935.7	13136.9	0.0306615	1.51341
ALAEALKEV	Protein SHQ1 homolog OS=Homo sapiens OX=9606 GN=SHQ1 PE=1 SV=2	'SHQ1'	9	72052.9	72089.3	64636	203446	188763	204026	69592.7	198745	2.85583	1.51391	2.1e-05	4.67778	86352.2	80120	86598.6	0.0105994	1.97472
ALAEIAKAEL	Splicing factor, proline- and glutamine-rich OS=Homo sapiens OX=9606 GN=SFPQ PE=1 SV=2	'SFPQ'	10	106837	120455	122185	755071	697705	762086	116492	738287	6.33764	2.66395	8e-06	5.09691	320489	296140	323466	3.80799e-05	4.4193
ALAEITEMV	FERM, ARHGEF and pleckstrin domain-containing protein 1 OS=Homo sapiens OX=9606 GN=FARP1 PE=1 SV=1	'FARP1'	9	1661.67	1907.21	1243.39	5548.41	3658.34	4245.62	1604.09	4484.12	2.79543	1.48307	0.008209	2.08571	2355.01	1552.78	1802.05	0.38381	0.415884
ALAELSESL	Interferon regulatory factor 2-binding protein-like OS=Homo sapiens OX=9606 GN=IRF2BPL PE=1 SV=1	'IRF2BPL'	9	9087.37	8950.35	8719.34	20113.9	20565	20612.4	8919.02	20430.4	2.29066	1.19576	1e-06	6	8537.32	8728.77	8748.9	0.122852	0.910619
ALAGDQPSV	Filamin-A OS=Homo sapiens OX=9606 GN=FLNA PE=1 SV=4	'FLNA'	9	26265.2	25845.6	21713	47358.2	48588.6	47529.7	24607.9	47825.5	1.9435	0.958657	0.000102	3.9914	20101.1	20623.3	20173.9	0.0420683	1.37605
ALAGVSFEI	Nodal modulator 2 OS=Homo sapiens OX=9606 GN=NOMO2 PE=1 SV=1	'NOMO2'	9	15339.5	16298.7	16919.4	34678.1	34465.6	36956.1	16185.9	35366.6	2.18503	1.12765	3.1e-05	4.50864	14719.1	14628.8	15685.9	0.108661	0.963925
ALANGIEEV	Apolipoprotein L3 OS=Homo sapiens OX=9606 GN=APOL3 PE=1 SV=3	'APOL3'	9	35417.2	36562.8	35949	103031	104216	105343	35976.3	104196	2.89625	1.53419	1e-06	6	43731.1	44234.2	44712.5	4.58242e-05	4.3389
ALASHLIEA	EH domain-containing protein 2 OS=Homo sapiens OX=9606 GN=EHD2 PE=1 SV=2	'EHD2'	9	395490	381391	395877	1.07916e+06	1.02485e+06	1.09978e+06	390919	1.06793e+06	2.73183	1.44987	8e-06	5.09691	458045	434994	466799	0.00419445	2.37733
ALASLIRSV	Carboxypeptidase Q OS=Homo sapiens OX=9606 GN=CPQ PE=1 SV=1	'CPQ'	9	13268.7	13700.4	14354.5	27788.1	23388.9	27229.9	13774.5	26135.6	1.89739	0.924015	0.000955	3.02	11794.6	9927.36	11557.7	0.0158181	1.80085
ALDDEFITV	Transforming growth factor-beta receptor-associated protein 1 OS=Homo sapiens OX=9606 GN=TGFBRAP1 PE=1 SV=1	'TGFBRAP1'	9	10242.3	10029.3	7797.22	18997	21076.7	18078.8	9356.29	19384.2	2.07178	1.05087	0.001059	2.9751	8063.26	8945.97	7673.53	0.263265	0.579607
ALDDFSISV	WD repeat-containing protein 36 OS=Homo sapiens OX=9606 GN=WDR36 PE=1 SV=1	'WDR36'	9	9327.67	14442.4	9057.15	18956.6	19840.5	20126.6	10942.4	19641.2	1.79497	0.843956	0.008229	2.08465	8046.09	8421.25	8542.72	0.212442	0.67276
ALDDIIYRA	Hyccin OS=Homo sapiens OX=9606 GN=FAM126A PE=1 SV=2	'FAM126A'	9	248528	234135	236391	709616	653908	663487	239684	675671	2.819	1.49518	1.6e-05	4.79588	301195	277550	281616	0.00531598	2.27442
ALDEGDIAL	26S proteasome regulatory subunit 7 OS=Homo sapiens OX=9606 GN=PSMC2 PE=1 SV=3	'PSMC2'	9	141854	120821	123882	374705	391351	388245	128852	384767	2.98611	1.57827	7e-06	5.1549	159043	166108	164790	0.00755758	2.12162
ALDELNIEL	V-type proton ATPase subunit d 2 OS=Homo sapiens OX=9606 GN=ATP6V0D2 PE=2 SV=1	'ATP6V0D2'	9	2254.14	1957.2	3433.33	5129.39	6490.44	5746.94	2548.22	5788.92	2.27175	1.1838	0.005631	2.24941	2177.16	2754.86	2439.28	0.858885	0.0660651
ALDESHNQNL	Serine/threonine-protein kinase 10 OS=Homo sapiens OX=9606 GN=STK10 PE=1 SV=1	'STK10'	10	32027.5	21695.8	27580.4	29085.3	41127.3	33056.6	27101.2	34423.1	1.27017	0.345018	0.189494	0.722405	12345.2	17456.4	14030.8	0.0202982	1.69254
ALDESPYGV	17-beta-hydroxysteroid dehydrogenase 14 OS=Homo sapiens OX=9606 GN=HSD17B14 PE=1 SV=1	'HSD17B14'	9	970938	859129	897297	1.97264e+06	2.0152e+06	2.07346e+06	909122	2.02043e+06	2.2224	1.15212	1.5e-05	4.82391	837282	855348	880075	0.215601	0.666349
ALDEVFTKV	Neudesin OS=Homo sapiens OX=9606 GN=NENF PE=1 SV=1	'NENF'	9	59600.2	58903.8	61533	226310	206110	221248	60012.3	217889	3.63074	1.86026	1.3e-05	4.88606	96056.8	87483.2	93908.1	0.00027131	3.56653
ALDNDNYNL	Glycogen debranching enzyme OS=Homo sapiens OX=9606 GN=AGL PE=1 SV=3	'AGL'	9	92903.1	71459.3	77567.7	213083	224629	216555	80643.4	218089	2.70437	1.43529	4.5e-05	4.34679	90442.9	95343.5	91916.4	0.142408	0.846466
ALDQEIIEV	40S ribosomal protein S17 OS=Homo sapiens OX=9606 GN=RPS17 PE=1 SV=2	'RPS17'	9	77349.5	73970.2	79431.4	204724	196784	209816	76917.1	203774	2.64927	1.4056	7e-06	5.1549	86894.6	83524.5	89056	0.0133658	1.87401
ALDSTNVEA	Ras-related protein Rab-11A OS=Homo sapiens OX=9606 GN=RAB11A PE=1 SV=3	'RAB11A'	9	1.73683e+06	1.31329e+06	1.4236e+06	2.48132e+06	3.1836e+06	2.69098e+06	1.49124e+06	2.7853e+06	1.86777	0.901317	0.006051	2.21817	1.05319e+06	1.35127e+06	1.14218e+06	0.116245	0.934626
ALFAETMEL	Protein spire homolog 1 OS=Homo sapiens OX=9606 GN=SPIRE1 PE=1 SV=3	'SPIRE1'	9	1537.86	1815.12	1146.71	3336.77	5187.79	3623.2	1499.9	4049.25	2.69969	1.43279	0.013699	1.86331	1416.29	2201.95	1537.86	0.521497	0.282748
ALFDGDPHL	Protein prune homolog 2 OS=Homo sapiens OX=9606 GN=PRUNE2 PE=1 SV=3	'PRUNE2'	9	3.17504e+06	3.73295e+06	3.42789e+06	1.36434e+07	1.18963e+07	1.30552e+07	3.44529e+06	1.2865e+07	3.73407	1.90075	6.2e-05	4.20761	5.79094e+06	5.04935e+06	5.54124e+06	0.00174774	2.75752
ALFEEQGIGV	ATP-binding cassette sub-family A member 1 OS=Homo sapiens OX=9606 GN=ABCA1 PE=1 SV=3	'ABCA1'	10	103159	123534	116249	293776	263638	303178	114314	286864	2.50945	1.32737	0.000206	3.68613	124693	111901	128683	0.394978	0.403427
ALFEEVPEL	Bifunctional purine biosynthesis protein PURH OS=Homo sapiens OX=9606 GN=ATIC PE=1 SV=3	'ATIC'	9	27896.6	31918.9	28055.8	160086	146882	162691	29290.4	156553	5.34484	2.41815	1.5e-05	4.82391	67948	62343.9	69053.7	0.000111667	3.95208
ALFEGKVQL	WD repeat-containing protein 19 OS=Homo sapiens OX=9606 GN=WDR19 PE=1 SV=2	'WDR19'	9	84267.2	89622.9	83163.8	275679	244984	270073	85684.6	263579	3.07615	1.62113	5.1e-05	4.29243	117011	103983	114632	0.0042514	2.37147
ALFSDTPANA	Zinc finger protein ZXDC OS=Homo sapiens OX=9606 GN=ZXDC PE=1 SV=2	'ZXDC'	10	71725.4	62636.8	65106.4	152168	149705	150481	66489.5	150784	2.26779	1.18129	7e-06	5.1549	64587.3	63541.9	63871.3	0.413543	0.383479
ALFSQDISV	Zinc finger protein 827 OS=Homo sapiens OX=9606 GN=ZNF827 PE=1 SV=1	'ZNF827'	9	38931.8	33883.5	34200.3	81693.8	81514.4	83205.1	35671.9	82137.7	2.30259	1.20326	1.1e-05	4.95861	34674.8	34598.6	35316.2	0.649405	0.187484
ALFWEQHDL	Cleft lip and palate transmembrane protein 1 OS=Homo sapiens OX=9606 GN=CLPTM1 PE=1 SV=1	'CLPTM1'	9	9532.26	10008.3	9584.5	21734	20420.9	22172.3	9708.35	21442.4	2.20866	1.14317	2.8e-05	4.55284	9224.96	8667.59	9411.01	0.0873236	1.05887
ALGNTPPFL	YTH domain-containing family protein 3 OS=Homo sapiens OX=9606 GN=YTHDF3 PE=1 SV=1	'YTHDF3'	9	3404.33	2657.35	2496.39	5180.38	4863.11	4806.03	2852.69	4949.84	1.73515	0.795059	0.002286	2.64092	2198.8	2064.14	2039.91	0.0571857	1.24271
ALHDILTEI	Replication factor C subunit 5 OS=Homo sapiens OX=9606 GN=RFC5 PE=1 SV=1	'RFC5'	9	71799.9	68419.2	66023.6	141813	129589	147742	68747.6	139715	2.03229	1.0231	0.000223	3.6517	60192.4	55003.8	62708.9	0.0285835	1.54388
ALIEDEHNL	Coiled-coil domain-containing protein 14 OS=Homo sapiens OX=9606 GN=CCDC14 PE=1 SV=3	'CCDC14'	9	290916	222665	262388	645911	715798	649951	258656	670553	2.59245	1.37431	0.000165	3.78252	274156	303819	275870	0.303452	0.51791
ALIEKLVEL	DNA polymerase alpha subunit B OS=Homo sapiens OX=9606 GN=POLA2 PE=1 SV=2	'POLA2'	9	29465.2	31073.6	31149.1	233846	199071	216723	30562.6	216546	7.08534	2.82484	5e-05	4.30103	99255.4	84495.2	91987.6	0.000139702	3.8548
ALIEQKVEL	RILP-like protein 1 OS=Homo sapiens OX=9606 GN=RILPL1 PE=1 SV=1	'RILPL1'	9	8192.3	7739.74	8130.52	25533.2	23000.1	24159.7	8020.85	24231	3.021	1.59503	2.6e-05	4.58503	10837.5	9762.35	10254.5	0.00268653	2.57081
ALIEVGEGV	Paraneoplastic antigen-like protein 8A OS=Homo sapiens OX=9606 GN=PNMA8A PE=1 SV=2	'PNMA8A'	9	211264	201444	199282	487730	447799	494056	203997	476528	2.33596	1.22402	5.3e-05	4.27572	207016	190068	209701	0.820602	0.0858673
ALIQFLEQV	Carboxypeptidase N catalytic chain OS=Homo sapiens OX=9606 GN=CPN1 PE=1 SV=1	'CPN1'	9	20368.6	22018.2	20513.4	50718.2	46875	45234.4	20966.7	47609.2	2.2707	1.18314	9.9e-05	4.00436	21527.2	19896	19199.7	0.431323	0.365198
ALISNSHQL	Transcription factor Maf OS=Homo sapiens OX=9606 GN=MAF PE=1 SV=2	'MAF'	9	146643	130840	134732	268289	282704	269453	137405	273482	1.99034	0.993014	3.3e-05	4.48149	113875	119993	114369	0.0142965	1.84477
ALKDLINEA	Proliferating cell nuclear antigen OS=Homo sapiens OX=9606 GN=PCNA PE=1 SV=1	'PCNA'	9	56398	57838.1	57036.1	126243	117549	122014	57090.7	121935	2.13581	1.09478	1.4e-05	4.85387	53583.5	49893.3	51788.4	0.0095601	2.01954
ALLAGSEYL	Eukaryotic translation initiation factor 3 subunit D OS=Homo sapiens OX=9606 GN=EIF3D PE=1 SV=1	'EIF3D'	9	51694.3	40144.5	46910.4	83431	91445.2	90478.9	46249.8	88451.7	1.91248	0.935444	0.00055	3.25964	35412.1	38813.7	38403.6	0.0685768	1.16382
ALLALLPEL	Ribosome-binding protein 1 OS=Homo sapiens OX=9606 GN=RRBP1 PE=1 SV=5	'RRBP1'	9	7761.8	4004.16	5671.66	11619.7	9447.66	13739.3	5812.54	11602.2	1.99607	0.99716	0.024611	1.60887	4931.94	4010.04	5831.63	0.502898	0.29852
ALLDGTVFEI	Protein DGCR6 OS=Homo sapiens OX=9606 GN=DGCR6 PE=1 SV=3	'DGCR6'	10	3578.79	3056.4	3194.06	9184.78	6589.51	8437.86	3276.41	8070.71	2.46328	1.30058	0.003673	2.43498	3898.46	2796.91	3581.43	0.702001	0.153662
ALLDKLYAL	U3 small nucleolar ribonucleoprotein protein IMP3 OS=Homo sapiens OX=9606 GN=IMP3 PE=1 SV=1	'IMP3'	9	3222.96	3183.18	3117.86	14043.7	13561.9	12458.9	3174.67	13354.8	4.20669	2.07268	2.7e-05	4.56864	5960.81	5756.34	5288.15	0.000244695	3.61137
ALLDNNIGL	Clustered mitochondria protein homolog OS=Homo sapiens OX=9606 GN=CLUH PE=1 SV=2	'CLUH'	9	35483	32505.9	32868.1	87708	86399.4	86232.2	33619	86779.8	2.58127	1.36808	1e-06	6	37227.5	36672.1	36601.1	0.0284707	1.5456
ALLDQFYEK	Sushi repeat-containing protein SRPX OS=Homo sapiens OX=9606 GN=SRPX PE=1 SV=1	'SRPX'	9	57350.9	59426.5	53675.2	133815	115099	128677	56817.5	125864	2.21523	1.14745	0.000291	3.53611	56797.4	48853.6	54616.9	0.307536	0.512103
ALLDRIVSV	Nuclear pore complex protein Nup205 OS=Homo sapiens OX=9606 GN=NUP205 PE=1 SV=3	'NUP205'	9	396159	500679	456765	1.8786e+06	1.59627e+06	1.84302e+06	451201	1.77263e+06	3.92869	1.97405	0.000147	3.83268	797368	677533	782267	0.00338306	2.47069
ALLDSAHLL	AP-3 complex subunit delta-1 OS=Homo sapiens OX=9606 GN=AP3D1 PE=1 SV=1	'AP3D1'	9	69213.1	62560.7	68557.7	139438	153128	142831	66777.2	145132	2.17338	1.11994	7.1e-05	4.14874	59184.1	64994.9	60624.4	0.132372	0.878203
ALLDSLNEV	Dystonin OS=Homo sapiens OX=9606 GN=DST PE=1 SV=4	'DST'	9	8135.82	7753.12	6822.9	14822.1	14460.3	16115.5	7570.61	15132.7	1.99887	0.999184	0.000286	3.54363	6291.23	6137.67	6840.2	0.0611585	1.21354
ALLDSVEVGL	Pericentrin OS=Homo sapiens OX=9606 GN=PCNT PE=1 SV=4	'PCNT'	10	1705.81	1708.9	1890.33	3717.75	4609.58	5015.69	1768.35	4447.67	2.51516	1.33065	0.00231	2.63639	1577.99	1956.53	2128.9	0.529556	0.276088
ALLEEAEQL	T-complex protein 1 subunit epsilon OS=Homo sapiens OX=9606 GN=CCT5 PE=1 SV=1	'CCT5'	9	5355.16	6128.98	4619.88	13286.1	15958.7	13110.4	5368.01	14118.4	2.6301	1.39512	0.001012	2.99482	5639.26	6773.66	5564.69	0.346237	0.460626
ALLEGLLEL	CD2 antigen cytoplasmic tail-binding protein 2 OS=Homo sapiens OX=9606 GN=CD2BP2 PE=1 SV=1	'CD2BP2'	9	9012.56	5988.39	6494.61	11687.5	12312.8	13891.7	7165.19	12630.6	1.76278	0.817852	0.008744	2.05829	4960.72	5226.15	5896.29	0.138147	0.85966
ALLELLHEL	LEM domain-containing protein 2 OS=Homo sapiens OX=9606 GN=LEMD2 PE=1 SV=1	'LEMD2'	9	12864.1	16466.8	13549.1	29232.8	26387.4	29206.2	14293.3	28275.5	1.97823	0.984211	0.000652	3.18575	12407.8	11200.1	12396.5	0.122893	0.910473
ALLEMDARL	Exosome complex component RRP41 OS=Homo sapiens OX=9606 GN=EXOSC4 PE=1 SV=3	'EXOSC4'	9	167781	179552	183505	586521	547901	582155	176946	572192	3.23371	1.69319	7e-06	5.1549	248948	232556	247094	0.000713293	3.14673
ALLENMEGLFL	Coatomer subunit zeta-1 OS=Homo sapiens OX=9606 GN=COPZ1 PE=1 SV=1	'COPZ1'	11	7845.61	5454.43	8724.5	7262.93	10113.9	9085.15	7341.51	8820.66	1.20148	0.264809	0.313598	0.503627	3082.74	4292.82	3856.17	0.0257689	1.5889
ALLEQVNAL	Dynactin subunit 3 OS=Homo sapiens OX=9606 GN=DCTN3 PE=1 SV=1	'DCTN3'	9	21120.2	18363	18427.4	43503.1	46668.1	49537.1	19303.5	46569.5	2.41248	1.27052	0.000156	3.80688	18464.8	19808.2	21026	0.712979	0.146923
ALLESSLRQA	G1/S-specific cyclin-D1 OS=Homo sapiens OX=9606 GN=CCND1 PE=1 SV=1	'CCND1'	10	53397.2	51932.6	50687.7	117348	106232	113007	52005.8	112196	2.15737	1.10927	5.5e-05	4.25964	49808.2	45090.1	47965.5	0.050111	1.30007
ALLESTANV	Homer protein homolog 1 OS=Homo sapiens OX=9606 GN=HOMER1 PE=1 SV=2	'HOMER1'	9	35197.4	32489.5	34002.8	106420	99351	106738	33896.6	104170	3.07316	1.61972	1e-05	5	45169.8	42169.3	45304.6	0.00132037	2.8793
ALLETVNRL	GRIP and coiled-coil domain-containing protein 2 OS=Homo sapiens OX=9606 GN=GCC2 PE=1 SV=4	'GCC2'	9	26020.2	26073.4	23853.4	75484.5	70469.8	73081.2	25315.7	73011.8	2.88406	1.5281	8e-06	5.09691	32039.3	29910.8	31019.2	0.00402867	2.39484
ALLGYLQEV	Protrudin OS=Homo sapiens OX=9606 GN=ZFYVE27 PE=1 SV=1	'ZFYVE27'	9	1542.72	1405.9	2274.43	4037.71	4096.72	5088.49	1741.02	4407.64	2.53165	1.34008	0.003576	2.4466	1713.8	1738.84	2159.8	0.693233	0.159121
ALLNILSEV	Ubiquitin-like modifier-activating enzyme 6 OS=Homo sapiens OX=9606 GN=UBA6 PE=1 SV=1	'UBA6'	9	7896.11	4278.04	6899.51	9878.6	13521.3	8773.97	6357.89	10724.6	1.68682	0.754307	0.071747	1.1442	4192.95	5739.09	3724.09	0.218675	0.660201
ALLSEVIQL	Neuronal membrane glycoprotein M6-b OS=Homo sapiens OX=9606 GN=GPM6B PE=1 SV=2	'GPM6B'	9	4955	3611.7	5296.31	10373.7	12001.7	10404.9	4621	10926.7	2.36458	1.24159	0.001061	2.97428	4403.08	5094.08	4416.35	0.977559	0.00985699
ALLSGLREA	Lysine-specific histone demethylase 1A OS=Homo sapiens OX=9606 GN=KDM1A PE=1 SV=2	'KDM1A'	9	66288.5	75869.4	71513.8	191890	176459	180967	71223.9	183105	2.57084	1.36224	3.1e-05	4.50864	81447.3	74897.8	76811	0.127376	0.894913
ALMADMVYV	U5 small nuclear ribonucleoprotein 200 kDa helicase OS=Homo sapiens OX=9606 GN=SNRNP200 PE=1 SV=2	'SNRNP200'	9	2260.53	2816.06	2932.03	7007.55	6530.14	4457.97	2669.54	5998.56	2.24704	1.16803	0.014703	1.83259	2974.34	2771.71	1892.18	0.768251	0.114497
ALMDEVVKA	Phosphoglycerate kinase 1 OS=Homo sapiens OX=9606 GN=PGK1 PE=1 SV=3	'PGK1'	9	348982	344805	372912	2.76688e+06	2.53432e+06	2.69945e+06	355566	2.66688e+06	7.50039	2.90697	5e-06	5.30103	1.1744e+06	1.07569e+06	1.14578e+06	1.43314e-05	4.84371
ALMDQVHHM	S100P-binding protein OS=Homo sapiens OX=9606 GN=S100PBP PE=1 SV=1	'S100PBP'	9	115630	110552	152245	280691	455775	377883	126142	371450	2.94469	1.55812	0.009387	2.02747	119139	193453	160392	0.279037	0.554338
ALMDSSSSL	Meckelin OS=Homo sapiens OX=9606 GN=TMEM67 PE=1 SV=2	'TMEM67'	9	310106	288164	313222	675926	715448	689611	303831	693662	2.28305	1.19096	1e-05	5	286896	303671	292704	0.368659	0.433375
ALMEDAEIRL	Protein EFR3 homolog B OS=Homo sapiens OX=9606 GN=EFR3B PE=1 SV=2	'EFR3B'	10	167233	166832	173070	899704	810996	903799	169045	871500	5.15543	2.36609	2.1e-05	4.67778	381878	344226	383616	0.000102628	3.98873
ALMEEILKL	Protein bicaudal D homolog 1 OS=Homo sapiens OX=9606 GN=BICD1 PE=1 SV=3;Protein bicaudal D homolog 2 OS=Homo sapiens OX=9606 GN=BICD2 PE=1 SV=1	'BICD1'	9	4540.2	3790.5	4044.68	41448.5	37362	38651.6	4125.13	39154	9.4916	3.24665	9e-06	5.04576	17592.7	15858.2	16405.6	2.34341e-05	4.63015
ALMEQQHYV	Integrin beta-8 OS=Homo sapiens OX=9606 GN=ITGB8 PE=1 SV=1	'ITGB8'	9	31000.6	29306.1	27595.7	59930.5	58963.8	62491.5	29300.8	60461.9	2.06349	1.04509	2.7e-05	4.56864	25437.4	25027.1	26524.4	0.0280601	1.55191
ALNDQVFEI	Serine/threonine-protein kinase mTOR OS=Homo sapiens OX=9606 GN=MTOR PE=1 SV=1	'MTOR'	9	7626.78	8977.34	8228.18	20765.3	23274.3	22353.7	8277.43	22131.1	2.67367	1.41882	7.6e-05	4.11919	8813.8	9878.74	9488	0.0891083	1.05008
ALNEEAGRLLL	Ubiquitin-conjugating enzyme E2 S OS=Homo sapiens OX=9606 GN=UBE2S PE=1 SV=2	'UBE2S'	11	327809	330345	335883	1.24305e+06	1.14032e+06	1.24919e+06	331346	1.21085e+06	3.65435	1.86961	1.6e-05	4.79588	527612	484007	530215	0.000273557	3.56295
ALNEIDAGV	6-phosphofructo-2-kinase/fructose-2,6-bisphosphatase 3 OS=Homo sapiens OX=9606 GN=PFKFB3 PE=1 SV=1;6-phosphofructo-2-kinase/fructose-2,6-bisphosphatase 1 OS=Homo sapiens OX=9606 GN=PFKFB1 PE=1 SV=3	'PFKFB3'	9	75005.4	57597.7	63471.9	143381	134860	141974	65358.4	140071	2.14313	1.09972	0.000203	3.6925	60857.6	57241.1	60260.6	0.322303	0.491735
ALNEKLVNL	Eukaryotic translation initiation factor 3 subunit F OS=Homo sapiens OX=9606 GN=EIF3F PE=1 SV=1	'EIF3F'	9	155412	160257	158672	519398	453732	512602	158113	495244	3.13221	1.64718	8.6e-05	4.0655	220457	192586	217573	0.00436238	2.36028
ALNELLQHV	Talin-1 OS=Homo sapiens OX=9606 GN=TLN1 PE=1 SV=3	'TLN1'	9	64352.6	66969.8	73585.2	236333	219086	232963	68302.5	229460	3.35947	1.74823	1.1e-05	4.95861	100311	92990.6	98880.6	0.00120125	2.92037
ALNENINQV	Pantothenate kinase 2, mitochondrial OS=Homo sapiens OX=9606 GN=PANK2 PE=1 SV=3	'PANK2'	9	413020	426095	405427	965892	1.03261e+06	929057	414847	975854	2.35232	1.23409	5.4e-05	4.26761	409971	438291	394337	0.965828	0.0151001
ALNEQIARL	Kinetochore protein NDC80 homolog OS=Homo sapiens OX=9606 GN=NDC80 PE=1 SV=1	'NDC80'	9	279517	285240	261936	778314	708563	780668	275565	755849	2.74291	1.45571	4.1e-05	4.38722	330354	300748	331353	0.0209157	1.67953
ALNTVVENL	Cytoglobin OS=Homo sapiens OX=9606 GN=CYGB PE=1 SV=1	'CYGB'	9	16324.2	16406.9	15649.2	31826	32290.7	32559	16126.8	32225.2	1.99824	0.998733	1e-06	6	13508.5	13705.7	13819.6	0.00067359	3.1716
ALPEDLVEV	Plastin-2 OS=Homo sapiens OX=9606 GN=LCP1 PE=1 SV=6;Plastin-3 OS=Homo sapiens OX=9606 GN=PLS3 PE=1 SV=4	'LCP1'	9	76002.4	75683.1	78052.8	198140	185564	199076	76579.5	194260	2.53671	1.34296	1.2e-05	4.92082	84100.4	78762.4	84497.4	0.0420535	1.3762
ALPEGLPEA	Growth/differentiation factor 15 OS=Homo sapiens OX=9606 GN=GDF15 PE=1 SV=3	'GDF15'	9	1.43586e+06	1.44882e+06	1.57981e+06	6.8868e+06	6.46298e+06	6.89217e+06	1.48816e+06	6.74732e+06	4.53399	2.18078	4e-06	5.39794	2.92309e+06	2.7432e+06	2.92537e+06	5.43825e-05	4.26454
ALPEIFTEL	Eukaryotic translation initiation factor 2 subunit 3B OS=Homo sapiens OX=9606 GN=EIF2S3B PE=2 SV=2	'EIF2S3B'	9	8997.86	13896.2	12041.7	17177.5	17146	18771.7	11645.2	17698.4	1.5198	0.603879	0.016562	1.78089	7290.97	7277.59	7967.59	0.0459965	1.33728
ALQEASEAYL	Histone H3.3 OS=Homo sapiens OX=9606 GN=H3F3A PE=1 SV=2	'H3F3A'	10	53196.3	49557.8	48402.9	106375	110678	104562	50385.7	107205	2.12769	1.08929	1.6e-05	4.79588	45150.7	46977.2	44381.3	0.0406068	1.3914
ALQEASEAYLV	Histone H3.3 OS=Homo sapiens OX=9606 GN=H3F3A PE=1 SV=2	'H3F3A'	11	63602.2	56550.9	57158.8	104915	115580	114386	59104	111627	1.88865	0.917359	0.000206	3.68613	44530.9	49057.5	48551.1	0.0118036	1.92799
ALQEELTEL	Centrosomal protein of 152 kDa OS=Homo sapiens OX=9606 GN=CEP152 PE=1 SV=4	'CEP152'	9	21127.9	17866.4	19431.6	47326	52495.2	45967	19475.3	48596.1	2.49527	1.3192	0.000188	3.72584	20087.4	22281.5	19510.6	0.414147	0.382846
ALQEMVHQV	Enhancer of filamentation 1 OS=Homo sapiens OX=9606 GN=NEDD9 PE=1 SV=1	'NEDD9'	9	2.38873e+06	2.5115e+06	2.38954e+06	7.03598e+06	6.85125e+06	7.10762e+06	2.42992e+06	6.99829e+06	2.88005	1.52609	1e-06	6	2.98641e+06	2.908e+06	3.01682e+06	0.000487492	3.31203
ALQESIPDI	Glutamate--cysteine ligase regulatory subunit OS=Homo sapiens OX=9606 GN=GCLM PE=1 SV=1	'GCLM'	9	170041	139210	136264	285175	282656	283152	148505	283661	1.91011	0.933655	0.000237	3.62525	121042	119973	120183	0.059995	1.22189
ALQESLVQI	Signal recognition particle receptor subunit alpha OS=Homo sapiens OX=9606 GN=SRPRA PE=1 SV=2	'SRPRA'	9	8764.33	9980.81	7643.79	23990.4	24910.8	25077.8	8796.31	24659.7	2.80341	1.48718	3e-05	4.52288	10182.7	10573.4	10644.2	0.0726665	1.13867
ALQNYLTEA	Transcription factor AP-2-beta OS=Homo sapiens OX=9606 GN=TFAP2B PE=1 SV=2;Transcription factor AP-2-alpha OS=Homo sapiens OX=9606 GN=TFAP2A PE=1 SV=1	'TFAP2B'	9	22332.2	18058	16096.6	38107.6	34727.4	38956.4	18828.9	37263.8	1.97907	0.984822	0.001206	2.91865	16174.7	14740	16535	0.191882	0.716966
ALRDVSEEL	Alpha-taxilin OS=Homo sapiens OX=9606 GN=TXLNA PE=1 SV=3	'TXLNA'	9	1.1628e+06	1.44424e+06	1.41692e+06	4094199	3.2911e+06	4.07484e+06	1.34132e+06	3.82005e+06	2.84797	1.50993	0.00089	3.05061	1.73778e+06	1.3969e+06	1.72956e+06	0.122989	0.910133
ALSDHHIYL	Fructose-bisphosphate aldolase A OS=Homo sapiens OX=9606 GN=ALDOA PE=1 SV=2	'ALDOA'	9	263498	241207	237616	761791	775682	732078	247440	756517	3.05737	1.61229	5e-06	5.30103	323341	329237	310729	0.00165362	2.78156
ALSDLEITL	Fermitin family homolog 2 OS=Homo sapiens OX=9606 GN=FERMT2 PE=1 SV=1	'FERMT2'	9	2962.65	3899.67	3139.35	13180.4	10267	13097.1	3333.89	12181.5	3.65384	1.86941	0.0009	3.04576	5594.41	4357.8	5559.04	0.0210339	1.67708
ALSDSIHTV	PR domain zinc finger protein 4 OS=Homo sapiens OX=9606 GN=PRDM4 PE=1 SV=3	'PRDM4'	9	191129	179269	199689	493009	523742	521817	190029	512856	2.69883	1.43234	1e-05	5	209257	222301	221484	0.019041	1.72031
ALSDYDLVL	Guanine nucleotide-binding protein G(k) subunit alpha OS=Homo sapiens OX=9606 GN=GNAI3 PE=1 SV=3;Guanine nucleotide-binding protein G(i) subunit alpha-1 OS=Homo sapiens OX=9606 GN=GNAI1 PE=1 SV=2	'GNAI3'	9	7279.84	5371.95	5481.89	18951.5	19312.5	18602.1	6044.56	18955.4	3.13594	1.6489	3.8e-05	4.42022	8043.94	8197.15	7895.63	0.0327779	1.48442
ALSEALTEL	Serine hydroxymethyltransferase, cytosolic OS=Homo sapiens OX=9606 GN=SHMT1 PE=1 SV=1	'SHMT1'	9	12395.2	12018.3	13790.4	23954.8	23517.9	25316.3	12734.6	24263	1.90528	0.930004	0.000112	3.95078	10167.6	9982.13	10745.5	0.0141712	1.84859
ALSEELVQL	Kinesin-1 heavy chain OS=Homo sapiens OX=9606 GN=KIF5B PE=1 SV=1	'KIF5B'	9	119812	149649	163356	354730	324627	365872	144272	348410	2.41495	1.27199	0.00033	3.48149	150565	137787	155294	0.807603	0.0928019
ALSELATAV	Uncharacterized protein C1orf43 OS=Homo sapiens OX=9606 GN=C1orf43 PE=2 SV=1	'C1orf43'	9	18848.4	19322.1	17112.1	33873.2	36868.6	35120.8	18427.5	35287.5	1.91494	0.937296	0.000105	3.97881	14377.4	15648.8	14907	0.0108084	1.96624
ALSEMVEYI	Serine/threonine-protein phosphatase 2A 56 kDa regulatory subunit gamma isoform OS=Homo sapiens OX=9606 GN=PPP2R5C PE=1 SV=3	'PPP2R5C'	9	2027.32	1694.89	1487.19	5453.59	5550.11	3714.88	1736.47	4906.19	2.82539	1.49845	0.006792	2.168	2314.77	2355.74	1576.78	0.310228	0.508319
ALSQDIPEI	Enhancer of mRNA-decapping protein 4 OS=Homo sapiens OX=9606 GN=EDC4 PE=1 SV=1	'EDC4'	9	189632	205249	212257	509576	456458	516643	202379	494226	2.44208	1.28811	0.000132	3.87943	216289	193743	219288	0.519182	0.284681
ALSSSQAEV	Kinesin-like protein KIFC1 OS=Homo sapiens OX=9606 GN=KIFC1 PE=1 SV=2	'KIFC1'	9	365537	295110	314740	528485	665072	554354	325129	582637	1.79202	0.841586	0.005341	2.27238	224315	282289	235295	0.0473519	1.32466
ALTELGYNV	Transmembrane protein 60 OS=Homo sapiens OX=9606 GN=TMEM60 PE=2 SV=1	'TMEM60'	9	12431.3	10702.3	11200.9	22214.5	22039.3	21893.1	11444.8	22049	1.92654	0.946014	3.5e-05	4.45593	9428.91	9354.52	9292.48	0.0154951	1.80981
ALTEYTLYL	Ubiquitin conjugation factor E4 A OS=Homo sapiens OX=9606 GN=UBE4A PE=1 SV=2	'UBE4A'	9	5357.43	4133.86	4353.48	6713.4	9601.88	6710.07	4614.93	7675.12	1.66311	0.733881	0.041618	1.38072	2849.49	4075.5	2848.08	0.0711006	1.14813
ALTGHLEEV	Annexin A1 OS=Homo sapiens OX=9606 GN=ANXA1 PE=1 SV=2	'ANXA1'	9	92864	103035	103810	291426	276421	262703	99902.7	276850	2.77119	1.47051	4e-05	4.39794	123695	117327	111504	0.0241619	1.61687
ALVDQRELYL	Trafficking protein particle complex subunit 2-like protein OS=Homo sapiens OX=9606 GN=TRAPPC2L PE=1 SV=1	'TRAPPC2L'	10	72514.9	70543.5	70592.1	330719	295372	310647	71216.8	312246	4.38444	2.13239	1.9e-05	4.72125	140373	125370	131854	0.000152756	3.816
ALVQDLAKA	G2/mitotic-specific cyclin-B1 OS=Homo sapiens OX=9606 GN=CCNB1 PE=1 SV=1	'CCNB1'	9	29445.1	25146.3	26967.9	69846.2	85461.8	76467.2	27186.5	77258.4	2.8418	1.5068	0.000437	3.35952	29646.1	36274.1	32456.4	0.0705482	1.15151
ALVSDLETI	Tripartite motif-containing protein 3 OS=Homo sapiens OX=9606 GN=TRIM3 PE=1 SV=2	'TRIM3'	9	3342.77	5034.55	4470.98	9938.63	10066.9	10681.4	4282.77	10229	2.3884	1.25605	0.000408	3.38934	4218.43	4272.89	4533.7	0.91307	0.0394961
ALVVQVAEA	Beta-hexosaminidase subunit beta OS=Homo sapiens OX=9606 GN=HEXB PE=1 SV=3	'HEXB'	9	1.1749e+06	1.15016e+06	1.18283e+06	2.17419e+06	2.00846e+06	2.05639e+06	1.1693e+06	2.07968e+06	1.77858	0.830723	5.4e-05	4.26761	922832	852489	872833	0.000242635	3.61505
ALWDEALPSA	Nuclear receptor subfamily 4 group A member 3 OS=Homo sapiens OX=9606 GN=NR4A3 PE=1 SV=3	'NR4A3'	10	18313	16396.2	16632.7	37623.5	39742.7	43256.5	17114	40207.6	2.3494	1.23229	0.00019	3.72125	15969.2	16868.7	18360.2	0.961025	0.0172652
ALWDIETGQQT	Guanine nucleotide-binding protein G(I)/G(S)/G(T) subunit beta-1 OS=Homo sapiens OX=9606 GN=GNB1 PE=1 SV=3;Guanine nucleotide-binding protein G(I)/G(S)/G(T) subunit beta-2 OS=Homo sapiens OX=9606 GN=GNB2 PE=1 SV=3	'GNB1'	11	7967.96	6018.32	6092.8	10672.7	12829.2	12963.9	6693.03	12155.3	1.81611	0.860854	0.005053	2.29645	4530.02	5445.34	5502.52	0.0973326	1.01174
ALWDIETGQQTV	Guanine nucleotide-binding protein G(I)/G(S)/G(T) subunit beta-2 OS=Homo sapiens OX=9606 GN=GNB2 PE=1 SV=3	'GNB2'	12	119520	131629	129437	455539	421524	407979	126862	428347	3.37649	1.75552	3.3e-05	4.48149	193353	178915	173166	0.00147457	2.83134
ALWEDEGVRA	Guanine nucleotide-binding protein G(s) subunit alpha isoforms XLas OS=Homo sapiens OX=9606 GN=GNAS PE=1 SV=2	'GNAS'	10	511882	440604	471666	1.19216e+06	1.15484e+06	1.18795e+06	474717	1.17832e+06	2.48214	1.31159	8e-06	5.09691	506010	490169	504222	0.297361	0.526716
ALWNEEALL	Lamin-B receptor OS=Homo sapiens OX=9606 GN=LBR PE=1 SV=2	'LBR'	9	16924.4	18024.3	16252.1	57637.1	55980.9	61321.8	17066.9	58313.3	3.41674	1.77262	1.6e-05	4.79588	24464	23761	26027.9	0.000814476	3.08912
ALYDATYET	Cofilin-1 OS=Homo sapiens OX=9606 GN=CFL1 PE=1 SV=3	'CFL1'	9	81823.9	69418.8	76507.6	146045	142367	134454	75916.8	140956	1.85671	0.892749	0.000195	3.70997	61988.6	60427.5	57068.9	0.0142423	1.84642
ALYDNVEKL	Asparagine synthetase [glutamine-hydrolyzing] OS=Homo sapiens OX=9606 GN=ASNS PE=1 SV=4	'ASNS'	9	202485	182921	194179	1.78515e+06	1.68285e+06	1.75082e+06	193195	1.7396e+06	9.0044	3.17063	1e-06	6	757702	714283	743131	2.56895e-06	5.59024
ALYELEGTTV	Poly [ADP-ribose] polymerase 14 OS=Homo sapiens OX=9606 GN=PARP14 PE=1 SV=3	'PARP14'	10	45219.5	36240.5	44005.9	103531	119288	100028	41822	107616	2.57319	1.36356	0.000555	3.25571	43943.6	50631.7	42456.6	0.364577	0.438211
ALYGDIDAV	Prostaglandin G/H synthase 2 OS=Homo sapiens OX=9606 GN=PTGS2 PE=1 SV=2	'PTGS2'	9	454012	402300	407885	1.23477e+06	1.20394e+06	1.20202e+06	421399	1.21358e+06	2.87987	1.52601	2e-06	5.69897	524096	511009	510196	0.00528005	2.27736
AMAEMVLQV	Condensin complex subunit 1 OS=Homo sapiens OX=9606 GN=NCAPD2 PE=1 SV=3	'NCAPD2'	9	24573	19225.7	25161.2	48538.1	54878.7	49942.7	22986.6	51119.9	2.22389	1.15309	0.000476	3.32239	20601.9	23293.2	21198.1	0.564897	0.24803
AMEALVVEV	ATP-dependent RNA helicase A OS=Homo sapiens OX=9606 GN=DHX9 PE=1 SV=4	'DHX9'	9	16823	15638	15744.3	31926.8	34793.7	35606.1	16068.4	34108.9	2.12272	1.08592	0.000106	3.97469	13551.3	14768.1	15112.9	0.0585574	1.23242
AMFENFVSV	Nuclear cap-binding protein subunit 1 OS=Homo sapiens OX=9606 GN=NCBP1 PE=1 SV=1	'NCBP1'	9	8495.97	7159.4	8394.62	14274.2	16904.8	17895.2	8016.66	16358	2.0405	1.02893	0.001999	2.69919	6058.64	7175.2	7595.57	0.162756	0.788464
AMFYGDLAEV	BTB/POZ domain-containing protein 6 OS=Homo sapiens OX=9606 GN=BTBD6 PE=1 SV=3	'BTBD6'	10	10505.8	7364.21	8338.01	17446.6	20454.7	17400.5	8736.02	18433.9	2.11011	1.07731	0.002115	2.67469	7405.18	8681.97	7385.59	0.42305	0.373608
AMIEEVFEA	O-acetyl-ADP-ribose deacetylase 1 OS=Homo sapiens OX=9606 GN=OARD1 PE=1 SV=2	'OARD1'	9	4227.25	3339.45	3966.14	6244.78	6939.36	7386.68	3844.28	6856.94	1.78367	0.834852	0.002072	2.68361	2650.59	2945.4	3135.26	0.0353401	1.45173
AMIELVERL	Tripartite motif-containing protein 44 OS=Homo sapiens OX=9606 GN=TRIM44 PE=1 SV=1	'TRIM44'	9	79340.6	93748.1	85627.3	408775	367281	399115	86238.7	391724	4.54232	2.18343	2.1e-05	4.67778	173504	155892	169404	0.000291514	3.53534
AMLEEVNYI	G1/S-specific cyclin-E2 OS=Homo sapiens OX=9606 GN=CCNE2 PE=1 SV=1	'CCNE2'	9	72652.4	61932.2	68099.1	164604	179026	164887	67561.3	169506	2.50892	1.32707	5.7e-05	4.24413	69865.8	75987.2	69986	0.302204	0.519699
AMLTVLHEI	Activating signal cointegrator 1 complex subunit 3 OS=Homo sapiens OX=9606 GN=ASCC3 PE=1 SV=3	'ASCC3'	9	14037.8	11912.2	13741.5	33048.1	33733.4	31516.7	13230.5	32766.1	2.47655	1.30833	3.1e-05	4.50864	14027.2	14318.1	13377.2	0.400626	0.39726
AMMHALEVL	Protein enabled homolog OS=Homo sapiens OX=9606 GN=ENAH PE=1 SV=2	'ENAH'	9	18945.7	12967.9	14937.2	38556.6	40989.5	48150.5	15616.9	42565.5	2.7256	1.44657	0.001332	2.8755	16365.3	17397.9	20437.4	0.316473	0.499663
AMNSQILEV	Zinc finger protein 292 OS=Homo sapiens OX=9606 GN=ZNF292 PE=1 SV=3	'ZNF292'	9	32302.1	27618.2	24791.2	57348.3	62691.8	59446.4	28237.2	59828.8	2.1188	1.08325	0.000299	3.52433	24341.4	26609.4	25231.9	0.2818	0.550059
AMWEHPITA	Phosphopantothenoylcysteine decarboxylase OS=Homo sapiens OX=9606 GN=PPCDC PE=1 SV=2	'PPCDC'	9	271550	231494	255159	628602	672816	665562	252734	655660	2.59427	1.37533	2.3e-05	4.63827	266809	285576	282497	0.120661	0.918433
APEEHPVL	Actin, cytoplasmic 1 OS=Homo sapiens OX=9606 GN=ACTB PE=1 SV=1	'ACTB'	8	1.41898e+06	1.21451e+06	1.19791e+06	4.01856e+06	4.11433e+06	3.97984e+06	1.27714e+06	4.03758e+06	3.16143	1.66058	5e-06	5.30103	1.70567e+06	1.74632e+06	1.68924e+06	0.00394416	2.40404
APFLRNVEL	CCR4-NOT transcription complex subunit 1 OS=Homo sapiens OX=9606 GN=CNOT1 PE=1 SV=2	'CNOT1'	9	100469	112495	119514	728637	603899	716016	110826	682851	6.16146	2.62327	0.000139	3.85699	309269	256324	303912	0.000540533	3.26718
AQNSVIIVDK	Transferrin receptor protein 1 OS=Homo sapiens OX=9606 GN=TFRC PE=1 SV=2	'TFRC'	10	59811.4	54858.9	50084.1	112999	109781	109888	54918.2	110890	2.01918	1.01377	4.9e-05	4.3098	47962.4	46596.5	46642	0.0508001	1.29414
AQYEHDLEV	GTP-binding nuclear protein Ran OS=Homo sapiens OX=9606 GN=RAN PE=1 SV=3	'RAN'	9	688055	582686	637430	1.7151e+06	1.69909e+06	1.68215e+06	636057	1.69878e+06	2.6708	1.41727	5e-06	5.30103	727969	721176	713986	0.0503806	1.29774
AQYEHDLEVA	GTP-binding nuclear protein Ran OS=Homo sapiens OX=9606 GN=RAN PE=1 SV=3	'RAN'	10	56613.9	45284.6	47644	88615	99577.7	98163.8	49847.5	95452.2	1.91488	0.937257	0.000727	3.13847	37612.5	42265.6	41665.4	0.0674616	1.17094
ASAPPQEQK	Polyadenylate-binding protein 1 OS=Homo sapiens OX=9606 GN=PABPC1 PE=1 SV=2	'PABPC1'	9	769357	698669	691749	1.28114e+06	1.37061e+06	1.31597e+06	719925	1.32257e+06	1.8371	0.877426	7.4e-05	4.13077	543776	581753	558560	0.00428429	2.36812
ASQELWLNH	Zinc finger protein 574 OS=Homo sapiens OX=9606 GN=ZNF574 PE=1 SV=2	'ZNF574'	9	43105.4	38269.9	38439.1	86890.3	91767.8	74080.8	39938.1	84246.3	2.10942	1.07685	0.001295	2.88773	36880.4	38950.7	31443.5	0.202165	0.694295
ASQLVGIEK	Ubiquitin-conjugating enzyme E2 T OS=Homo sapiens OX=9606 GN=UBE2T PE=1 SV=1	'UBE2T'	9	401065	388199	389630	807298	759028	785507	392965	783944	1.99495	0.996351	1.1e-05	4.95861	342656	322168	333407	0.00111021	2.95459
ASSPEHPEL	OTU domain-containing protein 5 OS=Homo sapiens OX=9606 GN=OTUD5 PE=1 SV=1	'OTUD5'	9	301727	326606	317292	563661	535193	566856	315208	555237	1.76149	0.816799	4.2e-05	4.37675	239245	227162	240601	0.000700671	3.15449
ASTEQAPEL	Tenascin OS=Homo sapiens OX=9606 GN=TNC PE=1 SV=3	'TNC'	9	1.30279e+06	1.11707e+06	1.12527e+06	2.96809e+06	3.30881e+06	2.93964e+06	1.18171e+06	3.07218e+06	2.59977	1.37838	0.000143	3.84466	1.2598e+06	1.40442e+06	1.24772e+06	0.195552	0.708737
ATAASSSSLEK	Actin, cytoplasmic 1 OS=Homo sapiens OX=9606 GN=ACTB PE=1 SV=1	'ACTB'	11	1.95155e+06	1.68782e+06	1.82037e+06	5.62811e+06	5.60872e+06	5.54724e+06	1.81991e+06	5.59469e+06	3.07416	1.62019	1e-06	6	2.38884e+06	2.38061e+06	2.35452e+06	0.0019515	2.70963
ATAELIMSR	Transmembrane protein 147 OS=Homo sapiens OX=9606 GN=TMEM147 PE=1 SV=1	'TMEM147'	9	45963.2	35896.7	40409.8	64995.5	78655.1	69434.3	40756.6	71028.3	1.74274	0.801361	0.003663	2.43616	27587.2	33385	29471.3	0.0347343	1.45924
ATAGDGLIELRK	Prohibitin OS=Homo sapiens OX=9606 GN=PHB PE=1 SV=1	'PHB'	12	3.52958e+07	4.25894e+07	3.83637e+07	1.27279e+08	1.09999e+08	1.19739e+08	3.87496e+07	1.19006e+08	3.07115	1.61878	0.000122	3.91364	5.40234e+07	4.6689e+07	5.0823e+07	0.0171653	1.76535
ATAGIIGVNR	Clathrin heavy chain 1 OS=Homo sapiens OX=9606 GN=CLTC PE=1 SV=5	'CLTC'	10	255496	308433	297868	577227	565391	584294	287266	575638	2.00385	1.00278	7.2e-05	4.14267	245003	239979	248003	0.0583551	1.23392
ATAIGMPVEK	Major facilitator superfamily domain-containing protein 10 OS=Homo sapiens OX=9606 GN=MFSD10 PE=1 SV=1	'MFSD10'	10	265144	241401	245701	553290	540354	551658	250749	548434	2.18718	1.12907	4e-06	5.39794	234843	229352	234150	0.0748445	1.12584
ATDIPSSQK	Adenomatous polyposis coli protein OS=Homo sapiens OX=9606 GN=APC PE=1 SV=2	'APC'	9	1.05908e+06	997003	997051	1.9919e+06	2.06287e+06	1.9867e+06	1.01771e+06	2.01383e+06	1.97878	0.98461	6e-06	5.22185	845459	875582	843253	0.00215218	2.66712
ATDPNILGR	DNA-dependent protein kinase catalytic subunit OS=Homo sapiens OX=9606 GN=PRKDC PE=1 SV=3	'PRKDC'	9	2.23083e+06	2.1196e+06	2.06257e+06	4.91085e+06	4.69e+06	4.85659e+06	2.13767e+06	4.81915e+06	2.2544	1.17274	5e-06	5.30103	2.0844e+06	1.99066e+06	2.06137e+06	0.180437	0.743674
ATEQPLTAK	Nucleotide exchange factor SIL1 OS=Homo sapiens OX=9606 GN=SIL1 PE=1 SV=1	'SIL1'	9	431908	355015	377236	804120	890548	812368	388053	835679	2.15352	1.1067	0.000235	3.62893	341307	377992	344808	0.263586	0.579078
ATGSWDSFLK	Guanine nucleotide-binding protein G(I)/G(S)/G(T) subunit beta-1 OS=Homo sapiens OX=9606 GN=GNB1 PE=1 SV=3;Guanine nucleotide-binding protein G(I)/G(S)/G(T) subunit beta-2 OS=Homo sapiens OX=9606 GN=GNB2 PE=1 SV=3;Guanine nucleotide-binding protein G(I)/G(S)/G(T) subunit beta-3 OS=Homo sapiens OX=9606 GN=GNB3 PE=1 SV=1	'GNB1'	10	34056.2	42645.4	39018	175108	155350	168926	38573.2	166461	4.31546	2.10952	3.6e-05	4.4437	74324.1	65938.2	71700.3	0.000796612	3.09875
ATIDGSVNPK	Transcription termination factor 2 OS=Homo sapiens OX=9606 GN=TTF2 PE=1 SV=2	'TTF2'	10	83546.1	72438.2	83216.3	184480	198904	182148	79733.5	188511	2.36426	1.24139	7e-05	4.1549	78302	84424.6	77312.2	0.951005	0.0218171
ATIEDILFK	General transcription factor IIH subunit 2 OS=Homo sapiens OX=9606 GN=GTF2H2 PE=1 SV=1	'GTF2H2'	9	14267.3	14576	12282.9	42885	44981.3	41874.6	13708.7	43247	3.1547	1.6575	1.4e-05	4.85387	18202.4	19092.2	17773.6	0.00471063	2.32692
ATIEEAYSR	F-BAR domain only protein 2 OS=Homo sapiens OX=9606 GN=FCHO2 PE=1 SV=2	'FCHO2'	9	839773	718935	739038	962608	1.11308e+06	1.07742e+06	765915	1.05104e+06	1.37226	0.456554	0.008349	2.07837	408577	472446	457307	0.00160484	2.79457
ATIEELTEK	Protein SON OS=Homo sapiens OX=9606 GN=SON PE=1 SV=4	'SON'	9	22240.4	20343.7	21716.9	61851.9	62274	64215.2	21433.6	62780.4	2.92906	1.55044	1e-06	6	26252.9	26432.1	27256	0.00126854	2.89669
ATIGELAQV	Serine/threonine-protein kinase mTOR OS=Homo sapiens OX=9606 GN=MTOR PE=1 SV=1	'MTOR'	9	54251.4	47012	47698	78098.1	89406.4	79691.7	49653.8	82398.7	1.65946	0.730717	0.001487	2.82769	33148.6	37948.4	33825	0.00594843	2.2256
ATIIDILTK	Annexin A1 OS=Homo sapiens OX=9606 GN=ANXA1 PE=1 SV=2	'ANXA1'	9	8505.33	7390.42	6939.2	20346.3	20112.6	21897.9	7611.65	20785.6	2.73076	1.4493	5.5e-05	4.25964	8635.97	8536.75	9294.52	0.0814444	1.08914
ATIQGAYAR	Major facilitator superfamily domain-containing protein 10 OS=Homo sapiens OX=9606 GN=MFSD10 PE=1 SV=1	'MFSD10'	9	2.24598e+06	2.17274e+06	2.14507e+06	4.18184e+06	4.33746e+06	4.21382e+06	2.18793e+06	4.24438e+06	1.9399	0.955985	3e-06	5.52288	1.77498e+06	1.84103e+06	1.78855e+06	0.000437287	3.35923
ATIQNETPK	Protein FAM76B OS=Homo sapiens OX=9606 GN=FAM76B PE=1 SV=3	'FAM76B'	9	31212.7	25902.2	27173.4	52040.5	53992	51892.6	28096.1	52641.7	1.87363	0.905836	0.000146	3.83565	22088.5	22916.8	22025.7	0.0240837	1.61828
ATITERGITSR	ER membrane protein complex subunit 1 OS=Homo sapiens OX=9606 GN=EMC1 PE=1 SV=1	'EMC1'	11	46800.8	45986.4	47609.5	84112.2	85792.3	84106.7	46798.9	84670.4	1.80924	0.855383	1e-06	6	35701.3	36414.4	35698.9	3.23931e-05	4.48955
ATLDIDGVRK	Gephyrin OS=Homo sapiens OX=9606 GN=GPHN PE=1 SV=1	'GPHN'	10	70072.5	72672	69611.9	199157	188005	202822	70785.5	196661	2.77827	1.47419	1e-05	5	84531.7	79798.2	86087.5	0.00390339	2.40856
ATLDVAVRR	Histone deacetylase 10 OS=Homo sapiens OX=9606 GN=HDAC10 PE=1 SV=1	'HDAC10'	9	181283	180646	179469	392732	378993	385363	180466	385696	2.13722	1.09573	1e-06	6	166694	160863	163567	0.000689198	3.16166
ATLQDIIRR	Glycogen phosphorylase, brain form OS=Homo sapiens OX=9606 GN=PYGB PE=1 SV=5;Glycogen phosphorylase, liver form OS=Homo sapiens OX=9606 GN=PYGL PE=1 SV=4;Glycogen phosphorylase, muscle form OS=Homo sapiens OX=9606 GN=PYGM PE=1 SV=6	'PYGB'	9	673984	865753	826583	1.8026e+06	1.87844e+06	1.90585e+06	788773	1.8623e+06	2.36101	1.2394	8.4e-05	4.07572	765111	797302	808936	0.979031	0.00920378
ATLQDIIRRF	Glycogen phosphorylase, brain form OS=Homo sapiens OX=9606 GN=PYGB PE=1 SV=5;Glycogen phosphorylase, liver form OS=Homo sapiens OX=9606 GN=PYGL PE=1 SV=4;Glycogen phosphorylase, muscle form OS=Homo sapiens OX=9606 GN=PYGM PE=1 SV=6	'PYGB'	10	32695.6	40823.3	38325	108495	100812	114409	37281.3	107905	2.89435	1.53324	0.000106	3.97469	46050.4	42789.5	48560.5	0.0436665	1.35985
ATLTNILEH	Protein NLRC5 OS=Homo sapiens OX=9606 GN=NLRC5 PE=1 SV=3	'NLRC5'	9	174571	162878	168167	506983	485542	510130	168539	500885	2.97193	1.5714	2e-06	5.69897	215188	206087	216524	0.000726882	3.13854
ATMSEVEWRGR	Signal recognition particle subunit SRP68 OS=Homo sapiens OX=9606 GN=SRP68 PE=1 SV=2	'SRP68'	11	1.56471e+06	1.84803e+06	1.83188e+06	3.45386e+06	3.24197e+06	3.35828e+06	1.74821e+06	3.35137e+06	1.91703	0.938873	0.000131	3.88273	1.46598e+06	1.37605e+06	1.42542e+06	0.0269879	1.56883
ATSAPLVSR	Cadherin EGF LAG seven-pass G-type receptor 1 OS=Homo sapiens OX=9606 GN=CELSR1 PE=1 SV=1;Cadherin EGF LAG seven-pass G-type receptor 3 OS=Homo sapiens OX=9606 GN=CELSR3 PE=1 SV=2;Cadherin EGF LAG seven-pass G-type receptor 2 OS=Homo sapiens OX=9606 GN=CELSR2 PE=1 SV=1	'CELSR1'	9	285629	335528	263861	395302	457611	410646	295006	421186	1.42772	0.513712	0.011182	1.95148	167785	194232	174298	0.00683636	2.16517
ATSDMDIGK	Magnesium transporter protein 1 OS=Homo sapiens OX=9606 GN=MAGT1 PE=1 SV=1	'MAGT1'	9	165290	137469	147834	419386	413367	412539	150198	415098	2.76368	1.46659	6e-06	5.22185	178008	175453	175102	0.0334879	1.47511
ATSPALFNR	Cytoplasmic dynein 1 heavy chain 1 OS=Homo sapiens OX=9606 GN=DYNC1H1 PE=1 SV=5	'DYNC1H1'	9	352887	377507	345046	578090	514282	561141	358480	551171	1.53752	0.620607	0.000849	3.07109	245369	218286	238175	0.000605845	3.21764
ATSPHVNNR	Multiple epidermal growth factor-like domains protein 10 OS=Homo sapiens OX=9606 GN=MEGF10 PE=1 SV=1	'MEGF10'	9	326136	364188	347499	560737	700047	605080	345941	621955	1.79786	0.846282	0.00291	2.53611	238004	297134	256825	0.0164944	1.78266
ATVLTTERK	Pre-mRNA-processing factor 19 OS=Homo sapiens OX=9606 GN=PRPF19 PE=1 SV=1	'PRPF19'	9	1.01329e+06	1.2025e+06	1.09436e+06	3.20132e+06	2.83678e+06	2.86483e+06	1.10339e+06	2.96764e+06	2.68958	1.42738	0.000135	3.86967	1.35879e+06	1.20407e+06	1.21597e+06	0.102332	0.989987
ATYSEDGLLK	WD40 repeat-containing protein SMU1 OS=Homo sapiens OX=9606 GN=SMU1 PE=1 SV=2	'SMU1'	10	40603.3	37809.9	42500.1	102282	113954	103715	40304.4	106651	2.64613	1.40388	7.1e-05	4.14874	43413.6	48367.5	44021.8	0.0746252	1.12711
AVAEPANAVK	E3 ubiquitin-protein ligase RNF213 OS=Homo sapiens OX=9606 GN=RNF213 PE=1 SV=3	'RNF213'	10	34117.8	26917.9	29148	47224.7	51174.3	48485.9	30061.3	48961.6	1.62873	0.703746	0.001464	2.83446	20044.5	21720.8	20579.7	0.0131832	1.87998
AVIDVGINR	Bifunctional methylenetetrahydrofolate dehydrogenase/cyclohydrolase, mitochondrial OS=Homo sapiens OX=9606 GN=MTHFD2 PE=1 SV=2	'MTHFD2'	9	1.52445e+06	1.3441e+06	1.35757e+06	3.51657e+06	3.47545e+06	3.53289e+06	1.40871e+06	3.5083e+06	2.49044	1.3164	4e-06	5.39794	1.4926e+06	1.47515e+06	1.49953e+06	0.241078	0.617843
AVIEHLERL	Glutamyl-tRNA(Gln) amidotransferase subunit C, mitochondrial OS=Homo sapiens OX=9606 GN=GATC PE=1 SV=1	'GATC'	9	47515.2	54925.8	47748.2	89236.4	85039.6	76154.6	50063.1	83476.9	1.66743	0.73763	0.001845	2.734	37876.2	36094.9	32323.7	0.00754028	2.12261
AVIGNVQEK	Adenosine 3'-phospho 5'-phosphosulfate transporter 2 OS=Homo sapiens OX=9606 GN=SLC35B3 PE=1 SV=1	'SLC35B3'	9	255997	236415	256849	522892	518178	495724	249754	512265	2.05108	1.03638	1.6e-05	4.79588	221941	219940	210409	0.0129101	1.88907
AVLEADFAK	Proteasome subunit beta type-7 OS=Homo sapiens OX=9606 GN=PSMB7 PE=1 SV=1	'PSMB7'	9	140061	124425	132427	393906	401045	384795	132305	393249	2.9723	1.57158	2e-06	5.69897	167193	170223	163326	0.00217835	2.66187
AVMEMMSQK	Prefoldin subunit 5 OS=Homo sapiens OX=9606 GN=PFDN5 PE=1 SV=2	'PFDN5'	9	61688.7	55641.8	56796.6	135583	132438	139243	58042.3	135754	2.33889	1.22582	9e-06	5.04576	57547.8	56213.1	59101.2	0.845802	0.0727311
AVMEQIPEI	Exportin-5 OS=Homo sapiens OX=9606 GN=XPO5 PE=1 SV=1	'XPO5'	9	51711.1	41430.8	42643.1	143577	134912	129781	45261.7	136090	3.00674	1.5882	6.2e-05	4.20761	60941	57263.2	55085.3	0.02703	1.56815
AVQDAVDALMQK	Ran GTPase-activating protein 1 OS=Homo sapiens OX=9606 GN=RANGAP1 PE=1 SV=1	'RANGAP1'	12	19579.1	17661.5	18041.6	77447	77921.1	75281.3	18427.4	76883.1	4.17222	2.06082	1e-06	6	32872.3	33073.5	31953	3.10543e-05	4.50788
AVQEFGLAR	PRELI domain-containing protein 1, mitochondrial OS=Homo sapiens OX=9606 GN=PRELID1 PE=1 SV=1	'PRELID1'	9	3.05683e+06	3.70789e+06	3.74605e+06	7.07392e+06	6.06885e+06	6.89837e+06	3.50359e+06	6.68038e+06	1.90672	0.931095	0.001144	2.94157	3.00251e+06	2.57591e+06	2.928e+06	0.0616574	1.21001
AVQEFGLARFK	PRELI domain-containing protein 1, mitochondrial OS=Homo sapiens OX=9606 GN=PRELID1 PE=1 SV=1	'PRELID1'	11	112669	126746	124901	423074	373145	408251	121439	401490	3.3061	1.72513	5.4e-05	4.26761	179573	158381	173281	0.00310382	2.5081
AVVEFLTSV	Ribonuclease 3 OS=Homo sapiens OX=9606 GN=DROSHA PE=1 SV=2	'DROSHA'	9	1037.26	1663.73	1287.04	1311.63	2406.14	2839.41	1329.34	2185.73	1.64422	0.717402	0.155235	0.80901	556.72	1021.28	1205.18	0.204631	0.689028
AVYDFFIGR	Lamin-B receptor OS=Homo sapiens OX=9606 GN=LBR PE=1 SV=2	'LBR'	9	23793	19925	20027.2	49981	55243.6	53481.8	21248.4	52902.2	2.4897	1.31597	9.4e-05	4.02687	21214.4	23448	22700.3	0.447141	0.349555
AVYENAREK	Integrator complex subunit 8 OS=Homo sapiens OX=9606 GN=INTS8 PE=1 SV=1	'INTS8'	9	150069	150545	154260	512846	476196	477635	151625	488892	3.22436	1.68901	1e-05	5	217677	202120	202731	0.000443145	3.35345
AYSSYVHQY	Amyloid protein-binding protein 2 OS=Homo sapiens OX=9606 GN=APPBP2 PE=1 SV=2	'APPBP2'	9	675366	534193	564182	889798	1.04216e+06	885900	591247	939287	1.58865	0.667806	0.006546	2.18402	377673	442345	376019	0.0161671	1.79137
DEVHLLNDTL	A-kinase anchor protein 9 OS=Homo sapiens OX=9606 GN=AKAP9 PE=1 SV=4	'AKAP9'	10	52664.3	49747.8	50406	95753.2	101869	98124.2	50939.4	98582.2	1.93528	0.952546	1.8e-05	4.74473	40642.3	43238.2	41648.7	0.00143922	2.84187
DFPDNIVI	Dihydropyrimidine dehydrogenase [NADP(+)] OS=Homo sapiens OX=9606 GN=DPYD PE=1 SV=2	'DPYD'	8	7656.37	6692.33	7775.08	17398.1	16537.8	17081.6	7374.59	17005.8	2.306	1.20539	2.2e-05	4.65758	7384.57	7019.46	7250.26	0.685417	0.164045
DILIEHGL	Protein FAM83B OS=Homo sapiens OX=9606 GN=FAM83B PE=1 SV=1	'FAM83B'	8	308161	279661	295136	637924	658240	627386	294319	641183	2.17853	1.12336	9e-06	5.04576	270766	279389	266293	0.0712904	1.14697
DILQISTV	Cilia- and flagella-associated protein 43 OS=Homo sapiens OX=9606 GN=CFAP43 PE=2 SV=3	'CFAP43'	8	6665.1	4669.65	4898.69	13257.9	12165.1	10415.7	5411.14	11946.2	2.20771	1.14255	0.003281	2.48399	5627.28	5163.47	4420.94	0.661594	0.179408
DLIHIATEA	Thyroid hormone receptor alpha OS=Homo sapiens OX=9606 GN=THRA PE=1 SV=1	'THRA'	9	24377.3	23383	24886.2	54680	53538.7	58368.6	24215.5	55529.1	2.29312	1.19731	3.3e-05	4.48149	23208.8	22724.4	24774.5	0.443011	0.353585
DLLEDRKIL	Chromosome-associated kinesin KIF4B OS=Homo sapiens OX=9606 GN=KIF4B PE=2 SV=2	'KIF4B'	9	45698.7	62479	56061	143726	122838	138276	54746.2	134946	2.46494	1.30155	0.00054	3.26761	61004.1	52138.3	58691	0.672665	0.172201
DLSDNVTRE	Adhesion G protein-coupled receptor F4 OS=Homo sapiens OX=9606 GN=ADGRF4 PE=2 SV=3	'ADGRF4'	9	11423	9892.32	10091.6	18600.7	22716.5	21408.7	10469	20908.6	1.99719	0.997975	0.001327	2.87713	7895.01	9641.96	9086.9	0.0864063	1.06345
DTLALLEGL	SUN domain-containing protein 2 OS=Homo sapiens OX=9606 GN=SUN2 PE=1 SV=3	'SUN2'	9	2205.65	2372.28	2074.9	4314.82	2013.93	3285.98	2217.61	3204.91	1.44521	0.531279	0.215147	0.667265	1831.42	854.808	1394.73	0.0439656	1.35689
EAAVLEIVE	Acid sphingomyelinase-like phosphodiesterase 3b OS=Homo sapiens OX=9606 GN=SMPDL3B PE=1 SV=2	'SMPDL3B'	9	18875.6	19290.2	17542.8	32216	32433.3	30391.3	18569.5	31680.2	1.70603	0.770644	9.6e-05	4.01773	13674	13766.2	12899.5	0.00099675	3.00141
EALQAQLGE	Coiled-coil domain-containing protein 77 OS=Homo sapiens OX=9606 GN=CCDC77 PE=1 SV=1	'CCDC77'	9	62930.9	55481.9	54276	108859	110398	112926	57562.9	110728	1.92359	0.943803	5.6e-05	4.25181	46205.1	46858.3	47931	0.0184942	1.73296
EALVDSVI	Alpha-ketoglutarate-dependent dioxygenase alkB homolog 4 OS=Homo sapiens OX=9606 GN=ALKBH4 PE=1 SV=1	'ALKBH4'	8	17101.7	14533.7	17011.7	27902.4	37358.1	36130.8	16215.7	33797.1	2.08422	1.05951	0.004687	2.32911	11843.1	15856.6	15335.7	0.284548	0.545844
EAPEEVEVL	MORF4 family-associated protein 1-like 1 OS=Homo sapiens OX=9606 GN=MRFAP1L1 PE=1 SV=1	'MRFAP1L1'	9	93948.4	83781.2	91868.7	241323	250683	232313	89866.1	241440	2.68666	1.42581	1.6e-05	4.79588	102429	106402	98605	0.0301741	1.52037
EEAAGIGIL	Melanoma antigen recognized by T-cells 1 OS=Homo sapiens OX=9606 GN=MLANA PE=1 SV=1	'MLANA'	9	784572	896039	887312	1.83343e+06	1.70455e+06	1.82519e+06	855974	1.78772e+06	2.08852	1.06248	7.1e-05	4.14874	778196	723495	774697	0.0716381	1.14486
EEALEQILL	Atlastin-2 OS=Homo sapiens OX=9606 GN=ATL2 PE=1 SV=2	'ATL2'	9	3590.91	4136.93	3837.27	9661.91	7249.99	8705.06	3855.03	8538.99	2.21502	1.14732	0.002862	2.54333	4100.98	3077.25	3694.85	0.531147	0.274786
EEALSFVSL	Tyrosine-protein kinase JAK1 OS=Homo sapiens OX=9606 GN=JAK1 PE=1 SV=2	'JAK1'	9	3418.26	3004.4	2860.59	6742.31	8569.13	8422.97	3094.42	7911.47	2.55669	1.35428	0.001386	2.85824	2861.76	3637.15	3575.12	0.428802	0.367743
EEDESSFQL	Eukaryotic translation initiation factor 3 subunit D OS=Homo sapiens OX=9606 GN=EIF3D PE=1 SV=1	'EIF3D'	9	84538.4	57192.5	70410.3	126078	137787	148567	70713.7	137477	1.94414	0.95913	0.00284	2.54668	53513.4	58483.5	63058.9	0.213433	0.670738
EEDGTIITL	Partitioning defective 6 homolog beta OS=Homo sapiens OX=9606 GN=PARD6B PE=1 SV=1	'PARD6B'	9	27102.9	23329.6	24767.8	49177.2	52926.5	48703.9	25066.7	50269.2	2.00541	1.0039	0.000129	3.88941	20873.2	22464.6	20672.3	0.0393422	1.40514
EEEPLHTIL	DDB1- and CUL4-associated factor 13 OS=Homo sapiens OX=9606 GN=DCAF13 PE=1 SV=2	'DCAF13'	9	623025	509761	518327	1.00186e+06	1.0635e+06	1.03801e+06	550371	1.03446e+06	1.87956	0.910396	0.000282	3.54975	425239	451401	440580	0.0402433	1.39531
EEETNVIVL	AT-rich interactive domain-containing protein 5B OS=Homo sapiens OX=9606 GN=ARID5B PE=1 SV=3	'ARID5B'	9	28205.3	22940.5	21581.3	44058.7	46511.4	45371.8	24242.4	45313.9	1.86921	0.902425	0.000597	3.22403	18700.6	19741.7	19258	0.0702419	1.1534
EEFLEIMAL	NGFI-A-binding protein 2 OS=Homo sapiens OX=9606 GN=NAB2 PE=1 SV=1	'NAB2'	9	2666.54	4142.63	3174.79	6729.52	6900.4	6864.8	3327.98	6831.58	2.05277	1.03757	0.001302	2.88539	2856.33	2928.86	2913.75	0.379052	0.421301
EEFNSDISL	Telomere-associated protein RIF1 OS=Homo sapiens OX=9606 GN=RIF1 PE=1 SV=2	'RIF1'	9	16346.9	17216.9	18213.2	41282.1	40331.9	37781.6	17259	39798.5	2.30596	1.20537	4.4e-05	4.35655	17522.1	17118.8	16036.4	0.627295	0.202528
EEGLIQSL	Ovochymase-2 OS=Homo sapiens OX=9606 GN=OVCH2 PE=3 SV=2	'OVCH2'	8	20112.8	16882.6	17845.5	46784.5	47592.5	47468.8	18280.3	47281.9	2.5865	1.371	8e-06	5.09691	19857.6	20200.6	20148	0.136975	0.863357
EEGPPVQSL	HCLS1-binding protein 3 OS=Homo sapiens OX=9606 GN=HS1BP3 PE=1 SV=1	'HS1BP3'	9	373757	298793	319180	540731	557953	576503	330577	558396	1.68916	0.756303	0.000761	3.11862	229512	236822	244696	0.0148137	1.82934
EEHNFLFQL	Uncharacterized protein C7orf43 OS=Homo sapiens OX=9606 GN=C7orf43 PE=1 SV=2	'C7orf43'	9	5373.07	4249.55	6616.07	9700.31	11714.7	11577.3	5412.9	10997.4	2.03171	1.0227	0.004073	2.39009	4117.28	4972.3	4913.96	0.369235	0.432697
EEIDHAVHL	Methionine aminopeptidase 1 OS=Homo sapiens OX=9606 GN=METAP1 PE=1 SV=2	'METAP1'	9	74835.2	69168.7	77703.6	143829	153035	151107	73902.5	149324	2.02055	1.01475	3.6e-05	4.4437	61047.8	64955.2	64137.3	0.0192495	1.71558
EEIEDLVARL	Dolichyl-diphosphooligosaccharide--protein glycosyltransferase subunit 2 OS=Homo sapiens OX=9606 GN=RPN2 PE=1 SV=3	'RPN2'	10	3860.33	6015.58	4785.05	14427.4	18008.2	16322.8	4886.99	16252.8	3.32573	1.73367	0.000711	3.14813	6123.69	7643.56	6928.17	0.0578376	1.23779
EEIGAEMAL	26S proteasome non-ATPase regulatory subunit 2 OS=Homo sapiens OX=9606 GN=PSMD2 PE=1 SV=3	'PSMD2'	9	63874.5	59109.3	61860	134646	136818	143494	61614.6	138319	2.24492	1.16666	1.4e-05	4.85387	57150.3	58072.3	60905.7	0.178841	0.747532
EEIIEVVEL	Angio-associated migratory cell protein OS=Homo sapiens OX=9606 GN=AAMP PE=1 SV=2	'AAMP'	9	11058.5	12184.1	10819	40006.2	46386.1	36064.2	11353.9	40818.8	3.59514	1.84605	0.000631	3.19997	16980.6	19688.5	15307.4	0.0113064	1.94668
EEIQLGEEL	Mitochondrial import receptor subunit TOM20 homolog OS=Homo sapiens OX=9606 GN=TOMM20 PE=1 SV=1	'TOMM20'	9	65045.1	48372.7	52346.8	109838	103231	118756	55254.9	110609	2.00179	1.00129	0.001202	2.9201	46620.7	43816.3	50405.9	0.197315	0.70484
EEIQNSVVL	Zinc finger FYVE domain-containing protein 16 OS=Homo sapiens OX=9606 GN=ZFYVE16 PE=1 SV=3	'ZFYVE16'	9	658548	699762	704053	2.09101e+06	1.89443e+06	1.99679e+06	687454	1.99408e+06	2.90067	1.53638	2.4e-05	4.61979	887525	804085	847535	0.00483073	2.31599
EEIYVVTEL	Serine/threonine-protein kinase NLK OS=Homo sapiens OX=9606 GN=NLK PE=1 SV=2	'NLK'	9	6937.51	6579.3	6439.31	15954.7	17845.9	13627.5	6652.04	15809.4	2.37662	1.24891	0.001733	2.7612	6771.95	7574.65	5784.17	0.919131	0.0366227
EELFLTSDQL	L-dopachrome tautomerase OS=Homo sapiens OX=9606 GN=DCT PE=1 SV=1	'DCT'	10	6546.52	5154.73	6784.65	10430.6	11729.6	12504.8	6161.97	11555	1.87521	0.907051	0.002411	2.6178	4427.23	4978.59	5307.64	0.0918229	1.03705
EELPVDIIL	Coatomer subunit gamma-1 OS=Homo sapiens OX=9606 GN=COPG1 PE=1 SV=1	'COPG1'	9	2165.61	1830.52	1223.25	5142.35	5948.02	4231.83	1739.79	5107.4	2.93564	1.55367	0.004037	2.39394	2182.66	2524.62	1796.19	0.28478	0.54549
EEQAPQLYVL	Sialidase-1 OS=Homo sapiens OX=9606 GN=NEU1 PE=1 SV=1	'NEU1'	10	13370	11252.2	12684.4	29596.5	35516	30100.8	12435.5	31737.7	2.55218	1.35173	0.000638	3.19518	12562.2	15074.7	12776.2	0.366514	0.43591
EESDVDVQL	Asparagine--tRNA ligase, cytoplasmic OS=Homo sapiens OX=9606 GN=NARS PE=1 SV=1	'NARS'	9	93027.8	73743.1	81164.8	131052	129252	132621	82645.2	130975	1.58479	0.66429	0.00106	2.97469	55624.8	54860.9	56290.8	0.00862194	2.06439
EESGEHVIL	116 kDa U5 small nuclear ribonucleoprotein component OS=Homo sapiens OX=9606 GN=EFTUD2 PE=1 SV=1	'EFTUD2'	9	86304.9	71221.8	74097	110867	168692	118892	77207.9	132817	1.72026	0.782623	0.040786	1.38949	47057.4	71601.2	50463.6	0.0807129	1.09306
EEVDLQTAL	Probable ATP-dependent RNA helicase DDX46 OS=Homo sapiens OX=9606 GN=DDX46 PE=1 SV=2	'DDX46'	9	32997.8	35572.4	36632.1	91468.2	77804.2	92218.6	35067.4	87163.7	2.4856	1.3136	0.000411	3.38616	38823.5	33023.9	39142	0.441887	0.354689
EEVGLFNEL	Cyclic AMP-dependent transcription factor ATF-2 OS=Homo sapiens OX=9606 GN=ATF2 PE=1 SV=4	'ATF2'	9	77011	86524.2	83250.5	254546	216647	270920	82261.9	247371	3.00711	1.58838	0.000536	3.27084	108042	91955.4	114991	0.0367728	1.43447
EEVQEFHQL	WASH complex subunit 5 OS=Homo sapiens OX=9606 GN=WASHC5 PE=1 SV=1	'WASHC5'	9	96745.8	86604.5	76914	177729	194224	186073	86754.8	186009	2.14408	1.10036	0.000183	3.73755	75436.9	82437.8	78978.5	0.26807	0.571752
EEVQVDTAL	Dysbindin OS=Homo sapiens OX=9606 GN=DTNBP1 PE=1 SV=1	'DTNBP1'	9	92628.8	92446	97052.3	188152	188033	196690	94042.4	190958	2.03055	1.02187	7e-06	5.1549	79860.7	79810.3	83484.5	0.00256684	2.5906
EEYAGQITL	Ras-specific guanine nucleotide-releasing factor RalGPS2 OS=Homo sapiens OX=9606 GN=RALGPS2 PE=1 SV=1	'RALGPS2'	9	46507	46382.6	45690.4	100012	110280	102383	46193.4	104225	2.25628	1.17395	4.9e-05	4.3098	42450.1	46808.1	43456.4	0.218775	0.660002
EEYGGTWEL	Uncharacterized protein RAB5IF OS=Homo sapiens OX=9606 GN=RAB5IF PE=2 SV=1	'RAB5IF'	9	143974	132689	125627	319870	336989	300151	134097	319003	2.3789	1.2503	0.0001	4	135768	143034	127398	0.861274	0.0648585
EEYNSHQSL	Tyrosinase OS=Homo sapiens OX=9606 GN=TYR PE=1 SV=3	'TYR'	9	123909	104714	109206	135627	152334	136289	112610	141417	1.25581	0.32862	0.022419	1.64938	57566.5	64657.8	57847.7	0.00108778	2.96346
EGLEGLGEL	Protein phosphatase 1 regulatory subunit 42 OS=Homo sapiens OX=9606 GN=PPP1R42 PE=2 SV=3	'PPP1R42'	9	31451.9	26349.9	29665.2	71908	73762	73111.9	29155.7	72927.3	2.50131	1.32268	1e-05	5	30521.2	31308.1	31032.2	0.300199	0.522591
EGLVEKIR	Galectin-3-binding protein OS=Homo sapiens OX=9606 GN=LGALS3BP PE=1 SV=1	'LGALS3BP'	8	3206.94	2954.79	2854.87	6801.23	8060.53	8284.12	3005.54	7715.3	2.56703	1.3601	0.000573	3.24185	2886.77	3421.28	3516.18	0.292278	0.534204
EGVDAIPVK	Plexin-B2 OS=Homo sapiens OX=9606 GN=PLXNB2 PE=1 SV=3	'PLXNB2'	9	98419.3	76911.4	80521.7	291252	304131	303153	85284.1	299512	3.51193	1.81226	1.1e-05	4.95861	123621	129088	128673	0.0036902	2.43295
EKDLELEQL	GRIP and coiled-coil domain-containing protein 1 OS=Homo sapiens OX=9606 GN=GCC1 PE=1 SV=1	'GCC1'	9	12377.9	12835.6	13207.2	46212.3	44170	44125.9	12806.9	44836.1	3.50094	1.80774	2e-06	5.69897	19614.7	18747.9	18729.2	7.9632e-05	4.09891
ELADQVLTL	E3 ubiquitin-protein ligase BRE1A OS=Homo sapiens OX=9606 GN=RNF20 PE=1 SV=2	'RNF20'	9	40233.3	27002.1	28378.9	62333.1	85322.1	66118.5	31871.4	71257.9	2.23579	1.16079	0.008863	2.05242	26457.2	36214.8	28063.9	0.768974	0.114088
ELSDVLIYL	dCTP pyrophosphatase 1 OS=Homo sapiens OX=9606 GN=DCTPP1 PE=1 SV=1	'DCTPP1'	9	3284.03	2727.63	2200.72	5607.61	8176.81	4050.97	2737.46	5945.13	2.17177	1.11887	0.061279	1.21269	2380.14	3470.63	1719.43	0.738778	0.131486
ERAVSQVL	Peripheral plasma membrane protein CASK OS=Homo sapiens OX=9606 GN=CASK PE=1 SV=3	'CASK'	8	222187	256703	220389	512891	562483	510656	233093	528677	2.26809	1.18148	0.000138	3.86012	217696	238745	216747	0.563485	0.249117
ETVLQLTLEN	Proline-rich protein 23D1 OS=Homo sapiens OX=9606 GN=PRR23D1 PE=3 SV=1	'PRR23D1'	10	7484.07	5521.68	6149.04	11502	16155.7	14241.7	6384.93	13966.5	2.18741	1.12923	0.006696	2.17418	4882.01	6857.24	6044.89	0.604765	0.218413
EVIEKPQA	ATP synthase-coupling factor 6, mitochondrial OS=Homo sapiens OX=9606 GN=ATP5PF PE=1 SV=1	'ATP5PF'	8	76640.4	87243.3	59031	107672	215180	90917.6	74304.9	137923	1.85618	0.892339	0.185098	0.732598	45701.3	91333	38589.8	0.441241	0.355324
FAAEPGNNEL	Sorting nexin-9 OS=Homo sapiens OX=9606 GN=SNX9 PE=1 SV=1	'SNX9'	10	200050	171570	176576	358044	347848	385218	182732	363703	1.99037	0.993034	0.000218	3.66154	151971	147643	163505	0.0467084	1.33061
FADFERHFL	Kinesin-like protein KIF22 OS=Homo sapiens OX=9606 GN=KIF22 PE=1 SV=5	'KIF22'	9	15567.9	16241.3	17584.4	37548	35132.9	34262.6	16464.6	35647.8	2.16512	1.11445	7.5e-05	4.12494	15937.2	14912.1	14542.7	0.139528	0.855338
FAEDGARTV	Frizzled-1 OS=Homo sapiens OX=9606 GN=FZD1 PE=1 SV=2	'FZD1'	9	477066	473832	480320	841147	878974	836110	477073	852077	1.78605	0.836775	1e-05	5	357023	373079	354885	4.41792e-05	4.35478
FAEGFVRAL	Transcription factor AP-1 OS=Homo sapiens OX=9606 GN=JUN PE=1 SV=2	'JUN'	9	27587.5	36206.4	30303.2	60411.1	54944.2	61933.4	31365.7	59096.2	1.8841	0.913879	0.001114	2.95311	25641.4	23321	26287.5	0.0804453	1.0945
FAFEGIGDEDL	Sorting nexin-17 OS=Homo sapiens OX=9606 GN=SNX17 PE=1 SV=1	'SNX17'	11	20698.9	20491.2	18495.4	29481.6	36781	30572.8	19895.2	32278.5	1.62243	0.698154	0.006495	2.18742	12513.4	15611.6	12976.6	0.00655902	2.18316
FAFGEPREL	Melanoma-associated antigen C1 OS=Homo sapiens OX=9606 GN=MAGEC1 PE=1 SV=3	'MAGEC1'	9	205772	226884	219242	436224	405407	432950	217299	424860	1.95519	0.967305	5.7e-05	4.24413	185155	172074	183765	0.00764308	2.11673
FAFSSQEL	mRNA decay activator protein ZFP36L1 OS=Homo sapiens OX=9606 GN=ZFP36L1 PE=1 SV=1	'ZFP36L1'	8	15501	11016.8	12710.4	24188.3	23838.4	24588.9	13076.1	24205.2	1.85111	0.88839	0.0011	2.95861	10266.7	10118.2	10436.7	0.0992893	1.0031
FALDSGLEI	Alpha-catulin OS=Homo sapiens OX=9606 GN=CTNNAL1 PE=1 SV=2	'CTNNAL1'	9	28195.1	15761.4	22618.9	25282.7	22971	27907	22191.8	25386.9	1.14398	0.194058	0.455209	0.341789	10731.2	9750	11845.1	0.0351508	1.45406
FASEVSNVL	Signal transducing adapter molecule 1 OS=Homo sapiens OX=9606 GN=STAM PE=1 SV=3	'STAM'	9	10255.9	8423.54	8246.69	20408.3	23678	22757.3	8975.36	22281.2	2.48248	1.31178	0.000337	3.47237	8662.25	10050.1	9659.29	0.562344	0.249998
FASHVSPEV	ADP-ribosylation factor GTPase-activating protein 3 OS=Homo sapiens OX=9606 GN=ARFGAP3 PE=1 SV=1	'ARFGAP3'	9	40128.7	37583.5	40776.4	90956.4	77580.4	81730.9	39496.2	83422.6	2.11217	1.07872	0.000418	3.37882	38606.3	32928.9	34690.5	0.102867	0.987723
FATDSGLEF	Zinc finger protein 592 OS=Homo sapiens OX=9606 GN=ZNF592 PE=1 SV=2	'ZNF592'	9	17292	14355.9	16267	33059.3	31959.9	37327.4	15971.6	34115.6	2.13601	1.09492	0.000605	3.21824	14032	13565.3	15843.6	0.248777	0.604189
FAVSDGLEL	Mitochondrial folate transporter/carrier OS=Homo sapiens OX=9606 GN=SLC25A32 PE=1 SV=2	'SLC25A32'	9	5977.34	6743.96	5543.02	12296.6	16254.1	15199	6088.1	14583.2	2.39536	1.26025	0.002335	2.63171	5219.28	6899.03	6451.17	0.876203	0.0573954
FAYDGKDYI	HLA class I histocompatibility antigen, B-73 alpha chain OS=Homo sapiens OX=9606 GN=HLA-B PE=1 SV=1;HLA class I histocompatibility antigen, Cw-17 alpha chain OS=Homo sapiens OX=9606 GN=HLA-C PE=1 SV=1;HLA class I histocompatibility antigen, Cw-18 alpha chain OS=Homo sapiens OX=9606 GN=HLA-C PE=1 SV=1;HLA class I histocompatibility antigen, B-14 alpha chain OS=Homo sapiens OX=9606 GN=HLA-B PE=1 SV…	'HLA-B'	9	46923.8	45605.7	50461.8	202874	173055	198923	47663.8	191617	4.02018	2.00726	0.000109	3.96257	86109.4	73452.7	84432.3	0.00134445	2.87146
FEADTITL	Nuclear receptor coactivator 4 OS=Homo sapiens OX=9606 GN=NCOA4 PE=1 SV=1	'NCOA4'	8	11964.3	7185.69	8027.34	15120.7	15274.5	21648.7	9059.11	17348	1.91498	0.937326	0.033542	1.47441	6417.95	6483.25	9188.74	0.383157	0.416623
FEDDPLVL	HIV Tat-specific factor 1 OS=Homo sapiens OX=9606 GN=HTATSF1 PE=1 SV=1	'HTATSF1'	8	2890.79	3021.29	2356.51	3951.4	5296.34	4067.67	2756.2	4438.47	1.61036	0.687383	0.024122	1.61759	1677.16	2248.02	1726.51	0.0331712	1.47924
FEDENFIL	Peptidyl-prolyl cis-trans isomerase A OS=Homo sapiens OX=9606 GN=PPIA PE=1 SV=2	'PPIA'	8	5699.31	6695.54	5971.9	13698	13027.7	14310.7	6122.25	13678.8	2.23428	1.15981	9.1e-05	4.04096	5814.08	5529.6	6074.16	0.400172	0.397753
FEDQNAATHL	[Pyruvate dehydrogenase [acetyl-transferring]]-phosphatase 1, mitochondrial OS=Homo sapiens OX=9606 GN=PDP1 PE=1 SV=3	'PDP1'	10	10504.6	6161.51	7478.57	12012.2	16220.1	12734.4	8048.23	13655.5	1.69671	0.762744	0.03737	1.42748	5098.55	6884.58	5405.09	0.182707	0.738245
FEDSFSSIL	Nuclear factor erythroid 2-related factor 2 OS=Homo sapiens OX=9606 GN=NFE2L2 PE=1 SV=3	'NFE2L2'	9	13255.3	15648.4	15127.8	26348.9	24190.8	26904.8	14677.1	25814.8	1.75885	0.814629	0.000538	3.26922	11183.8	10267.7	11419.7	0.00996301	2.00161
FEEDPEISL	E3 ubiquitin-protein ligase Mdm2 OS=Homo sapiens OX=9606 GN=MDM2 PE=1 SV=1	'MDM2'	9	99301.6	103216	104569	214593	197819	218634	102362	210349	2.05494	1.0391	8e-05	4.09691	91083.5	83964	92798.6	0.0139612	1.85508
FEEGLETTAL	Dolichyl-diphosphooligosaccharide--protein glycosyltransferase subunit 2 OS=Homo sapiens OX=9606 GN=RPN2 PE=1 SV=3	'RPN2'	10	46729	39505.7	38624.4	74223.6	90276.5	75123.6	41619.7	79874.6	1.91915	0.940468	0.002748	2.56098	31504.1	38317.7	31886.1	0.0849739	1.07071
FEENDGNIIL	Liprin-beta-1 OS=Homo sapiens OX=9606 GN=PPFIBP1 PE=1 SV=2	'PPFIBP1'	10	6354.39	6860.57	8168.46	23086	20477.3	20179	7127.81	21247.4	2.98092	1.57576	0.00019	3.72125	9798.8	8691.57	8564.93	0.0472476	1.32562
FEFDEQGREL	Elongator complex protein 1 OS=Homo sapiens OX=9606 GN=ELP1 PE=1 SV=3	'ELP1'	10	20442.8	22268.4	20735.5	47352	44695.3	55213.4	21148.9	49086.9	2.32101	1.21475	0.000957	3.01909	20098.5	18970.8	23435.2	0.839649	0.0759022
FEFVGEPEL	7,8-dihydro-8-oxoguanine triphosphatase OS=Homo sapiens OX=9606 GN=NUDT1 PE=1 SV=3	'NUDT1'	9	17769.4	20980.8	20329.9	43044.9	41125.4	44145.6	19693.4	42772	2.1719	1.11896	6.3e-05	4.20066	18270.3	17455.6	18737.5	0.216385	0.664773
FEIDTQRIEL	Rho-related GTP-binding protein RhoE OS=Homo sapiens OX=9606 GN=RND3 PE=1 SV=1	'RND3'	10	36979.2	32529.7	32196.5	73708	70605.7	74723.6	33901.8	73012.4	2.15364	1.10678	3.9e-05	4.40894	31285.2	29968.5	31716.3	0.14836	0.828684
FEISSGEGFL	Phosducin-like protein OS=Homo sapiens OX=9606 GN=PDCL PE=1 SV=3	'PDCL'	10	9316.11	6111.48	6771.93	9627.31	16193.2	10679.8	7399.84	12166.8	1.6442	0.717383	0.102386	0.989759	4086.3	6873.18	4533.04	0.161666	0.791381
FESGISQAL	40S ribosomal protein S7 OS=Homo sapiens OX=9606 GN=RPS7 PE=1 SV=1	'RPS7'	9	26444.1	17807.3	21949.5	43382.2	47599.9	42740.9	22067	44574.3	2.01996	1.01433	0.00153	2.81531	18413.5	20203.7	18141.3	0.288922	0.53922
FESQDTVAL	DNA-dependent protein kinase catalytic subunit OS=Homo sapiens OX=9606 GN=PRKDC PE=1 SV=3	'PRKDC'	9	83154.1	72656	75806.2	148603	160788	156522	77205.4	155304	2.01157	1.00832	7.9e-05	4.10237	63074.1	68246	66435.7	0.031011	1.50848
FESSPDPEL	Serine/arginine repetitive matrix protein 2 OS=Homo sapiens OX=9606 GN=SRRM2 PE=1 SV=2	'SRRM2'	9	403747	434211	434304	1.10961e+06	1.02635e+06	1.06681e+06	424087	1.06759e+06	2.51738	1.33193	1.6e-05	4.79588	470973	435633	452804	0.113949	0.94329
FETLLHQEL	Niban-like protein 1 OS=Homo sapiens OX=9606 GN=FAM129B PE=1 SV=3	'FAM129B'	9	18436.3	16695.5	16753.6	32377.4	41182.1	33859.4	17295.1	35806.3	2.07031	1.04985	0.002646	2.57741	13742.5	17479.7	14371.5	0.178948	0.747274
FEVETPAVL	Cyclin-G-associated kinase OS=Homo sapiens OX=9606 GN=GAK PE=1 SV=2	'GAK'	9	10880.4	11596.9	11677.5	26315.2	25511.8	27669	11384.9	26498.7	2.32752	1.2188	2.4e-05	4.61979	11169.4	10828.5	11744	0.727557	0.138133
FGNDGSNF	Heterogeneous nuclear ribonucleoprotein A1-like 2 OS=Homo sapiens OX=9606 GN=HNRNPA1L2 PE=2 SV=2	'HNRNPA1L2'	8	435046	390467	429099	867549	883400	868527	418204	873159	2.08788	1.06204	7e-06	5.1549	368230	374958	368645	0.0281691	1.55023
FIDDANYSV	Antizyme inhibitor 1 OS=Homo sapiens OX=9606 GN=AZIN1 PE=1 SV=2	'AZIN1'	9	792412	928997	883587	1.96523e+06	1.64651e+06	1.91918e+06	868332	1.84364e+06	2.1232	1.08624	0.000811	3.09098	834139	698859	814593	0.214846	0.667874
FIFSDTHEL	Poly [ADP-ribose] polymerase 4 OS=Homo sapiens OX=9606 GN=PARP4 PE=1 SV=3	'PARP4'	9	88861.3	76942.8	85978.7	136156	142544	132647	83927.6	137116	1.63374	0.70818	0.000323	3.4908	57791.2	60502.7	56301.9	0.00247041	2.60723
FILEKEGYV	Hedgehog-interacting protein OS=Homo sapiens OX=9606 GN=HHIP PE=1 SV=3	'HHIP'	9	129332	141718	127869	371964	328669	366793	132973	355809	2.6758	1.41997	0.0001	4	157880	139503	155685	0.0680475	1.16719
FIMDESNVL	Cytoplasmic dynein 1 heavy chain 1 OS=Homo sapiens OX=9606 GN=DYNC1H1 PE=1 SV=5	'DYNC1H1'	9	12880.5	10572.3	10856.7	22847	28844.3	24193.9	11436.5	25295.1	2.21178	1.14521	0.002098	2.67819	9697.36	12242.9	10269	0.544888	0.263693
FISEFEHRV	26S proteasome non-ATPase regulatory subunit 13 OS=Homo sapiens OX=9606 GN=PSMD13 PE=1 SV=2	'PSMD13'	9	28367.2	28350.6	32395.2	63406.6	61779.6	57938.4	29704.3	61041.6	2.05497	1.03912	0.000119	3.92445	26912.8	26222.2	24591.9	0.0659527	1.18077
FISEIIHQL	Tripartite motif-containing protein 2 OS=Homo sapiens OX=9606 GN=TRIM2 PE=1 SV=1	'TRIM2'	9	7719	6904.11	7191.38	11817.6	14219.6	13176.7	7271.5	13071.3	1.79761	0.846079	0.001396	2.85511	5015.94	6035.49	5592.85	0.0104927	1.97911
FIVDEGGFILDDF	N-fatty-acyl-amino acid synthase/hydrolase PM20D1 OS=Homo sapiens OX=9606 GN=PM20D1 PE=2 SV=3	'PM20D1'	13	67888.1	56859.8	62942.9	146223	135181	138809	62563.6	140071	2.23886	1.16276	7e-05	4.1549	62064.2	57377.4	58917.4	0.421268	0.375441
FIWENIHTL	Dystonin OS=Homo sapiens OX=9606 GN=DST PE=1 SV=4	'DST'	9	9631.1	8518.03	5862.64	18843.6	18448.2	14929.7	8003.92	17407.2	2.17483	1.1209	0.00492	2.30803	7998.13	7830.3	6336.88	0.644704	0.190639
FIYHGEVPQA	MHC class II transactivator OS=Homo sapiens OX=9606 GN=CIITA PE=1 SV=3	'CIITA'	10	189105	156683	169506	282794	321470	280307	171765	294857	1.71664	0.779584	0.001656	2.78094	120031	136447	118976	0.0132643	1.87732
FLAEDALNTV	Epithelial discoidin domain-containing receptor 1 OS=Homo sapiens OX=9606 GN=DDR1 PE=1 SV=1	'DDR1'	10	21596.6	18899.9	20466.3	39830.6	40861.6	39784.5	20320.9	40158.9	1.97623	0.982752	2.1e-05	4.67778	16906	17343.7	16886.4	0.0146705	1.83355
FLDEPTNHL	ATP-binding cassette sub-family F member 2 OS=Homo sapiens OX=9606 GN=ABCF2 PE=1 SV=2	'ABCF2'	9	463082	483184	497041	1.10131e+06	1.01684e+06	1.09361e+06	481102	1.07059e+06	2.22528	1.15399	3.3e-05	4.48149	467451	431596	464180	0.151952	0.818294
FLDGNELTL	Chloride intracellular channel protein 1 OS=Homo sapiens OX=9606 GN=CLIC1 PE=1 SV=4	'CLIC1'	9	13346.8	18795	17866	32717.2	32321.1	33175.5	16669.3	32738	1.96397	0.973772	0.0007	3.1549	13886.8	13718.7	14081.3	0.175282	0.756262
FLDGNEMTL	Chloride intracellular channel protein 4 OS=Homo sapiens OX=9606 GN=CLIC4 PE=1 SV=4	'CLIC4'	9	28458.9	31014.7	30971.4	72144.8	63550.5	67664.8	30148.3	67786.7	2.24844	1.16892	0.000137	3.86328	30621.7	26973.9	28720.2	0.365683	0.436896
FLDNERHEV	Serine/threonine-protein kinase N1 OS=Homo sapiens OX=9606 GN=PKN1 PE=1 SV=2	'PKN1'	9	60618.3	52502.3	57170.2	95599.8	97561.8	98981.9	56763.6	97381.1	1.71556	0.778677	9.1e-05	4.04096	40577.1	41409.9	42012.7	0.00295527	2.5294
FLDNSLDTV	Spartin OS=Homo sapiens OX=9606 GN=SPART PE=1 SV=1	'SPART'	9	78518.3	78795.6	80284.5	165512	160004	171011	79199.5	165509	2.08978	1.06335	1.2e-05	4.92082	70251.3	67913.6	72585.3	0.00355184	2.44955
FLDSEVSEL	Condensin complex subunit 3 OS=Homo sapiens OX=9606 GN=NCAPG PE=1 SV=1	'NCAPG'	9	14077.7	14901.7	15143.3	27893	25579.5	23812.4	14707.6	25761.6	1.75159	0.808663	0.000835	3.07831	11839.1	10857.2	10107.1	0.00319204	2.49593
FLEEEVYPL	Adenylosuccinate lyase OS=Homo sapiens OX=9606 GN=ADSL PE=1 SV=2	'ADSL'	9	2223.8	1017.38	1044.69	2167.61	1473.76	2681.82	1428.62	2107.73	1.47536	0.561064	0.269137	0.570027	920.037	625.533	1138.3	0.276848	0.557759
FLEEYTSQL	WASH complex subunit 4 OS=Homo sapiens OX=9606 GN=WASHC4 PE=1 SV=2	'WASHC4'	9	5476.1	3478.92	3608.29	7778.77	9376.96	8653.81	4187.77	8603.18	2.05436	1.03869	0.005111	2.29149	3301.69	3980.04	3673.1	0.471103	0.326885
FLFGEVHKA	Protein MCM10 homolog OS=Homo sapiens OX=9606 GN=MCM10 PE=1 SV=2	'MCM10'	9	61174.5	51536.8	56223.2	129763	121715	125638	56311.5	125705	2.23232	1.15854	4.4e-05	4.35655	55077.8	51661.6	53326.7	0.373319	0.42792
FLFPGTENQEL	Nestin OS=Homo sapiens OX=9606 GN=NES PE=1 SV=2	'NES'	11	4476.62	3248.07	3302.17	6917.92	9476.97	7102.02	3675.62	7832.31	2.13088	1.09145	0.010528	1.97765	2936.3	4022.48	3014.44	0.545194	0.263449
FLGENISNFL	Apolipoprotein L1 OS=Homo sapiens OX=9606 GN=APOL1 PE=1 SV=5	'APOL1'	10	8993.52	6228.96	7679.51	13166.7	10439.9	10966.6	7634	11524.4	1.50962	0.594181	0.028113	1.55109	5588.57	4431.2	4654.76	0.0348632	1.45763
FLHDNMVEI	DNA ligase 3 OS=Homo sapiens OX=9606 GN=LIG3 PE=1 SV=2	'LIG3'	9	206603	167954	169863	361227	408216	381901	181473	383781	2.11481	1.08053	0.000399	3.39903	153322	173267	162097	0.250551	0.601104
FLINTNSEL	cAMP-specific 3',5'-cyclic phosphodiesterase 4A OS=Homo sapiens OX=9606 GN=PDE4A PE=1 SV=3;cAMP-specific 3',5'-cyclic phosphodiesterase 4B OS=Homo sapiens OX=9606 GN=PDE4B PE=1 SV=1;cAMP-specific 3',5'-cyclic phosphodiesterase 4C OS=Homo sapiens OX=9606 GN=PDE4C PE=1 SV=2;cAMP-specific 3',5'-cyclic phosphodiesterase 4D OS=Homo sapiens OX=9606 GN=PDE4D PE=1 SV=2	'PDE4A'	9	20979.1	21516.5	22458	47581.6	49900.5	48163.2	21651.2	48548.4	2.2423	1.16498	5e-06	5.30103	20195.9	21180.2	20442.8	0.116727	0.93283
FLLALEPEL	Dolichyl-diphosphooligosaccharide--protein glycosyltransferase subunit 1 OS=Homo sapiens OX=9606 GN=RPN1 PE=1 SV=1	'RPN1'	9	45444.9	54544.6	54659.2	122197	111151	130428	51549.6	121258	2.35227	1.23405	0.000395	3.4034	51866.3	47177.6	55359.8	0.984155	0.00693644
FLLDGFPRTV	Adenylate kinase 2, mitochondrial OS=Homo sapiens OX=9606 GN=AK2 PE=1 SV=2	'AK2'	10	7875.01	7908.92	7389.95	14127.5	15165.9	12406.5	7724.63	13900	1.79944	0.847544	0.00168	2.77469	5996.39	6437.15	5265.9	0.00867124	2.06192
FLLEKGYEV	GDP-mannose 4,6 dehydratase OS=Homo sapiens OX=9606 GN=GMDS PE=1 SV=1	'GMDS'	9	253095	284437	259130	767914	637370	729052	265554	711445	2.6791	1.42175	0.000364	3.4389	325940	270531	309445	0.128136	0.892328
FLLQDTVEL	Eukaryotic translation initiation factor 4 gamma 2 OS=Homo sapiens OX=9606 GN=EIF4G2 PE=1 SV=1	'EIF4G2'	9	5230.93	8916.23	6878.32	15723.6	12988.8	17978	7008.49	15563.5	2.22066	1.15099	0.008841	2.0535	6673.86	5513.09	7630.72	0.759686	0.119366
FLMDDNMSNTL	Myb-related protein A OS=Homo sapiens OX=9606 GN=MYBL1 PE=1 SV=2	'MYBL1'	11	4251.1	4629.78	4267.17	5681.94	7957.43	7495.47	4382.68	7044.95	1.60745	0.684776	0.01953	1.7093	2411.69	3377.52	3181.44	0.0120953	1.91738
FLMEEVHMI	Multidrug resistance-associated protein 5 OS=Homo sapiens OX=9606 GN=ABCC5 PE=1 SV=2	'ABCC5'	9	9526.6	7522.19	8178.26	16671.2	14376.1	13792.1	8409.02	14946.5	1.77743	0.829796	0.00349	2.45717	7076.05	6101.92	5854.04	0.0416181	1.38072
FLNNQEYVL	Spectrin beta chain, non-erythrocytic 1 OS=Homo sapiens OX=9606 GN=SPTBN1 PE=1 SV=2	'SPTBN1'	9	11527.4	14228	11192.4	24092.3	22048.3	23776.1	12316	23305.6	1.89231	0.920146	0.000674	3.17134	10225.9	9358.37	10091.7	0.072079	1.14219
FLQEGDLISA	Exosome complex component RRP4 OS=Homo sapiens OX=9606 GN=EXOSC2 PE=1 SV=2	'EXOSC2'	10	128946	129173	129402	264784	227259	269693	129174	253912	1.96566	0.975014	0.000742	3.1296	112387	96459.7	114471	0.0197513	1.7044
FLQEQLVEL	Golgin subfamily A member 4 OS=Homo sapiens OX=9606 GN=GOLGA4 PE=1 SV=1	'GOLGA4'	9	17166.5	15425.8	13553.5	28080.2	28762.4	27784.6	15381.9	28209.1	1.83391	0.874922	0.000291	3.53611	11918.6	12208.2	11793.1	0.0315257	1.50134
FLSEEGGHVAV	6-phosphofructo-2-kinase/fructose-2,6-bisphosphatase 4 OS=Homo sapiens OX=9606 GN=PFKFB4 PE=2 SV=6	'PFKFB4'	11	39497.1	32711.3	39703.1	87743.4	84078.3	83850.1	37303.8	85223.9	2.28459	1.19193	5.3e-05	4.27572	37242.5	35686.9	35590	0.656695	0.182636
FLSELTQQL	Macrophage migration inhibitory factor OS=Homo sapiens OX=9606 GN=MIF PE=1 SV=4	'MIF'	9	13636.3	15970.7	13510.5	27891.8	24991.7	28362.1	14372.5	27081.9	1.88429	0.914018	0.000656	3.1831	11838.6	10607.7	12038.3	0.0348518	1.45778
FLSFMNTEL	Protein S100-A11 OS=Homo sapiens OX=9606 GN=S100A11 PE=1 SV=2	'S100A11'	9	1680.32	836.99	1284.12	1945.28	2320.6	1858.93	1267.14	2041.6	1.61119	0.688124	0.051475	1.2884	825.671	984.976	789.019	0.185607	0.731406
FLTEINSTV	Zinc finger BED domain-containing protein 5 OS=Homo sapiens OX=9606 GN=ZBED5 PE=2 SV=2	'ZBED5'	9	7248	5772.35	6237.29	15660.1	14984.3	12869.4	6419.21	14504.6	2.25956	1.17604	0.001032	2.98632	6646.91	6360.06	5462.37	0.665017	0.177167
FLWDEGFHQL	Mannosyl-oligosaccharide glucosidase OS=Homo sapiens OX=9606 GN=MOGS PE=1 SV=5	'MOGS'	10	6247.26	5745.65	5107.4	14965.6	13144.2	17225.4	5700.1	15111.7	2.65113	1.40661	0.001546	2.81079	6352.1	5579.04	7311.29	0.299711	0.523298
FLYDDNQRV	DNA topoisomerase 2-alpha OS=Homo sapiens OX=9606 GN=TOP2A PE=1 SV=3;DNA topoisomerase 2-beta OS=Homo sapiens OX=9606 GN=TOP2B PE=1 SV=3	'TOP2A'	9	472263	516592	498624	1.12211e+06	936073	1.07845e+06	495826	1.04555e+06	2.1087	1.07635	0.000674	3.17134	476278	397315	457748	0.127134	0.895738
FLYFEDHGL	WD repeat-containing protein 41 OS=Homo sapiens OX=9606 GN=WDR41 PE=1 SV=3	'WDR41'	9	7708.75	6718.88	5349.81	17593.1	21738.7	19268	6592.48	19533.3	2.96297	1.56704	0.00073	3.13668	7467.38	9226.93	8178.29	0.117539	0.929816
FLYPGLADS	Complement C2 OS=Homo sapiens OX=9606 GN=C2 PE=1 SV=2	'C2'	9	12866	10999.2	12109.4	29988.5	26189.5	25602	11991.5	27260	2.27327	1.18477	0.000495	3.30539	12728.6	11116.1	10866.7	0.62501	0.204113
FLYSDEVQI	BTB/POZ domain-containing protein 2 OS=Homo sapiens OX=9606 GN=BTBD2 PE=1 SV=1	'BTBD2'	9	37003.2	43639	41080.2	93578.8	86708.1	90537.6	40574.1	90274.8	2.22494	1.15376	5.7e-05	4.24413	39719.4	36803.1	38428.5	0.344669	0.462598
FLYTGEGDTV	E3 ubiquitin-protein ligase XIAP OS=Homo sapiens OX=9606 GN=XIAP PE=1 SV=2	'XIAP'	10	290164	248278	275344	444782	502670	456672	271262	468041	1.72542	0.786948	0.00079	3.10237	188787	213357	193833	0.00721912	2.14152
FMSEYLIEL	Tudor domain-containing protein 7 OS=Homo sapiens OX=9606 GN=TDRD7 PE=1 SV=2	'TDRD7'	9	2222.14	1736.29	3198.73	3821.18	5191.35	4860.65	2385.72	4624.4	1.93837	0.954841	0.01985	1.70224	1621.89	2203.46	2063.1	0.413946	0.383057
FNDPNAKEM	Zinc finger RNA-binding protein OS=Homo sapiens OX=9606 GN=ZFR PE=1 SV=2	'ZFR'	9	1.11107e+06	1.10924e+06	1.11062e+06	1.9196e+06	1.85903e+06	1.92725e+06	1.11031e+06	1.90196e+06	1.713	0.776528	3e-06	5.52288	814773	789062	818018	5.0137e-06	5.29984
FQDDNNLYL	Serine/threonine-protein kinase MRCK alpha OS=Homo sapiens OX=9606 GN=CDC42BPA PE=1 SV=1	'CDC42BPA'	9	9739.52	9190.52	7673.89	20121.8	21717.5	19604.1	8867.98	20481.1	2.30956	1.20762	0.000196	3.70774	8540.65	9217.94	8320.91	0.808192	0.0924854
FQVDEIYTV	GTP-binding protein 2 OS=Homo sapiens OX=9606 GN=GTPBP2 PE=1 SV=1	'GTPBP2'	9	9967.18	7307.43	9808.4	17033.5	20983.1	19659.4	9027.67	19225.3	2.1296	1.09058	0.002128	2.67203	7229.84	8906.25	8344.38	0.43132	0.3652
FQYVHEHYL	Glycoprotein-N-acetylgalactosamine 3-beta-galactosyltransferase 1 OS=Homo sapiens OX=9606 GN=C1GALT1 PE=1 SV=1	'C1GALT1'	9	30344.6	25392.9	24008.1	61359.9	58379.4	61006.1	26581.9	60248.5	2.26653	1.18048	9.6e-05	4.01773	26044.1	24779	25894	0.634393	0.197642
FSFDGPEI	Nucleosome assembly protein 1-like 1 OS=Homo sapiens OX=9606 GN=NAP1L1 PE=1 SV=1	'NAP1L1'	8	11162.5	10275.3	12334.1	18454.4	16180.6	18703.8	11257.3	17779.6	1.57939	0.659364	0.002853	2.5447	7832.94	6867.82	7938.8	0.00567757	2.24584
FSIADSIEL	SHC SH2 domain-binding protein 1 OS=Homo sapiens OX=9606 GN=SHCBP1 PE=1 SV=3	'SHCBP1'	9	6017.67	7811.24	6839.49	12109.9	13090.1	16707.2	6889.47	13969	2.02759	1.01977	0.008983	2.04658	5140.02	5556.06	7091.33	0.289868	0.5378
FSIDSPDSL	Rho-related GTP-binding protein RhoC OS=Homo sapiens OX=9606 GN=RHOC PE=1 SV=1	'RHOC'	9	62620.5	68621.1	67536.2	147297	138101	149789	66259.2	145062	2.18931	1.13048	3.9e-05	4.40894	62519.8	58616.6	63577.6	0.12068	0.918364
FTDAGLKEL	Basic leucine zipper and W2 domain-containing protein 2 OS=Homo sapiens OX=9606 GN=BZW2 PE=1 SV=1	'BZW2'	9	17857.7	17408.8	17644.7	38402.3	41547	44699.1	17637.1	41549.5	2.35581	1.23622	0.000195	3.70997	16299.8	17634.6	18972.5	0.998606	0.000606021
FTDESYLEL	Exosome component 10 OS=Homo sapiens OX=9606 GN=EXOSC10 PE=1 SV=2	'EXOSC10'	9	5868.91	4656.7	5297.5	13768.3	13569.8	14830.3	5274.37	14056.1	2.66499	1.41413	7.5e-05	4.12494	5843.93	5759.67	6294.7	0.148814	0.827355
FTWEGLYNV	Ubiquitin carboxyl-terminal hydrolase 11 OS=Homo sapiens OX=9606 GN=USP11 PE=1 SV=3	'USP11'	9	5940.77	5192.31	6275.39	14428.3	13165.2	14653.2	5802.82	14082.2	2.42679	1.27905	0.000124	3.90658	6124.07	5587.94	6219.53	0.666708	0.176064
FVDDYTVRV	26S proteasome non-ATPase regulatory subunit 14 OS=Homo sapiens OX=9606 GN=PSMD14 PE=1 SV=1	'PSMD14'	9	56683.1	63213.1	67558.4	140713	121410	143070	62484.9	135065	2.16156	1.11207	0.000656	3.1831	59725.3	51532.4	60726	0.296359	0.528182
FVHDLVLYL	Clathrin heavy chain 1 OS=Homo sapiens OX=9606 GN=CLTC PE=1 SV=5;Clathrin heavy chain 2 OS=Homo sapiens OX=9606 GN=CLTCL1 PE=1 SV=2	'CLTC'	9	2862.82	2767.33	3018.23	8723.03	8099.2	8609.18	2882.8	8477.14	2.9406	1.55611	1.1e-05	4.95861	3702.47	3437.69	3654.15	0.00282963	2.54827
FVYENPISL	Rhomboid domain-containing protein 2 OS=Homo sapiens OX=9606 GN=RHBDD2 PE=2 SV=2	'RHBDD2'	9	10559.7	7802.84	8410.09	14151	16758.6	17710.4	8924.2	16206.6	1.81603	0.860792	0.005763	2.23935	6006.37	7113.14	7517.13	0.0977659	1.00981
FVYGEPREL	Melanoma-associated antigen C2 OS=Homo sapiens OX=9606 GN=MAGEC2 PE=1 SV=1	'MAGEC2'	9	423674	579016	558946	1.184e+06	967574	1.28887e+06	520545	1.14682e+06	2.2031	1.13954	0.00417	2.37986	502546	410685	547060	0.621203	0.206766
FYQEHPDL	Probable ATP-dependent RNA helicase DDX5 OS=Homo sapiens OX=9606 GN=DDX5 PE=1 SV=1	'DDX5'	8	64998.1	55648.4	59724	100553	115309	100217	60123.5	105360	1.75239	0.809324	0.001332	2.8755	42679.7	48942.5	42537.1	0.0109295	1.9614
GATTTAPSL	Catenin beta-1 OS=Homo sapiens OX=9606 GN=CTNNB1 PE=1 SV=1	'CTNNB1'	9	2.96925e+06	2.87132e+06	2.7959e+06	5.22182e+06	5.21356e+06	5.31577e+06	2.87883e+06	5.25038e+06	1.82379	0.866942	2e-06	5.69897	2.21639e+06	2.21289e+06	2.25627e+06	0.000236503	3.62616
GEAASGSGAEL	Protein FAM8A1 OS=Homo sapiens OX=9606 GN=FAM8A1 PE=1 SV=1	'FAM8A1'	11	87824.4	69165.6	75154.4	99365.7	143237	104438	77381.5	115680	1.49494	0.580083	0.062041	1.20732	42175.6	60796.8	44328.6	0.0246236	1.60865
GEADPSIQL	HEAT repeat-containing protein 6 OS=Homo sapiens OX=9606 GN=HEATR6 PE=1 SV=1	'HEATR6'	9	458078	432850	431250	1.31636e+06	1.24924e+06	1.28648e+06	440726	1.28403e+06	2.91344	1.54272	2e-06	5.69897	558729	530238	546044	0.000957739	3.01875
GEAEGENLRL	Centrosomal protein of 131 kDa OS=Homo sapiens OX=9606 GN=CEP131 PE=1 SV=3	'CEP131'	10	109582	87940.3	97534.7	325380	311741	332254	98352.4	323125	3.28538	1.71606	1.3e-05	4.88606	138107	132318	141025	0.00457473	2.33963
GEAGPSAEAL	Nucleus accumbens-associated protein 1 OS=Homo sapiens OX=9606 GN=NACC1 PE=1 SV=1	'NACC1'	10	69351.7	68644.6	57174.6	120050	153104	115896	65057	129683	1.99338	0.995218	0.006492	2.18762	50955.2	64984.7	49191.8	0.190904	0.719186
GEAHGLITDLL	cGMP-inhibited 3',5'-cyclic phosphodiesterase A OS=Homo sapiens OX=9606 GN=PDE3A PE=1 SV=3	'PDE3A'	11	21063.6	16735.3	17574.6	33948.7	37754.7	39763.6	18457.8	37155.7	2.013	1.00935	0.000979	3.00922	14409.5	16024.9	16877.6	0.14975	0.824635
GEAHQAETEVL	Nuclear mitotic apparatus protein 1 OS=Homo sapiens OX=9606 GN=NUMA1 PE=1 SV=2	'NUMA1'	11	518806	314585	344257	430776	663317	464708	392549	519600	1.32366	0.40453	0.25847	0.58759	182842	281544	197244	0.0718997	1.14327
GEALVRHDEF	Calumenin OS=Homo sapiens OX=9606 GN=CALU PE=1 SV=2	'CALU'	10	38117.5	33073.9	32767.7	65699.3	74134.4	69900.4	34653	69911.4	2.01747	1.01254	0.000296	3.52871	27886	31466.2	29669.1	0.069235	1.15967
GEAPPELL	Tapasin OS=Homo sapiens OX=9606 GN=TAPBP PE=1 SV=1	'TAPBP'	8	76243.5	67103.7	68536.5	208429	198043	209696	70627.9	205389	2.90805	1.54005	8e-06	5.09691	88467.4	84058.9	89005.2	0.00695917	2.15744
GEAPTLADL	Valine--tRNA ligase OS=Homo sapiens OX=9606 GN=VARS PE=1 SV=4	'VARS'	9	9808.74	10518.3	11009.7	37609.5	36432.6	34610.7	10445.6	36217.6	3.46727	1.7938	1e-05	5	15963.3	15463.8	14690.5	0.000635155	3.19712
GEDAGNNFFL	NEDD8-activating enzyme E1 regulatory subunit OS=Homo sapiens OX=9606 GN=NAE1 PE=1 SV=1	'NAE1'	10	39198.9	25690.7	25926.8	67777.9	74243.9	69088.6	30272.1	70370.1	2.32459	1.21697	0.001196	2.92227	28768.2	31512.7	29324.5	0.933455	0.0299066
GEDAHEALL	Integrin alpha-3 OS=Homo sapiens OX=9606 GN=ITGA3 PE=1 SV=5	'ITGA3'	9	870357	770921	775407	1.57683e+06	1.77748e+06	1.63545e+06	805562	1.66325e+06	2.06471	1.04594	0.000225	3.64782	669282	754448	694162	0.0725797	1.13918
GEDEAELAL	Microtubule-associated protein 1S OS=Homo sapiens OX=9606 GN=MAP1S PE=1 SV=2	'MAP1S'	9	50656.7	44531.9	46819.7	96057.7	110391	116214	47336.1	107554	2.27214	1.18405	0.000649	3.18776	40771.5	46855.3	49326.7	0.61643	0.210116
GEDEPLHAL	Splicing factor 1 OS=Homo sapiens OX=9606 GN=SF1 PE=1 SV=4	'SF1'	9	741024	634727	724941	1.77251e+06	1.82801e+06	1.88144e+06	700231	1.82732e+06	2.6096	1.38383	1.6e-05	4.79588	752341	775894	798575	0.102141	0.990799
GEDFDEDLRTVL	Cytoplasmic dynein 1 heavy chain 1 OS=Homo sapiens OX=9606 GN=DYNC1H1 PE=1 SV=5	'DYNC1H1'	12	10308.7	9364.21	12172.6	50527	51074.7	49231.3	10615.2	50277.7	4.73639	2.24379	2e-06	5.69897	21446.1	21678.6	20896.2	0.000234612	3.62965
GEDGAWQGSQL	Serine/threonine-protein phosphatase 6 regulatory subunit 1 OS=Homo sapiens OX=9606 GN=PPP6R1 PE=1 SV=5	'PPP6R1'	11	113386	93768.2	99876.9	168386	186716	171465	102344	175522	1.71503	0.77823	0.000834	3.07883	71471.3	79251.2	72777.9	0.0113601	1.94462
GEDGQVVLI	DNA-directed RNA polymerase III subunit RPC4 OS=Homo sapiens OX=9606 GN=POLR3D PE=1 SV=2	'POLR3D'	9	121207	100748	101874	274008	271504	266457	107943	270656	2.50741	1.3262	2e-05	4.69897	116302	115240	113097	0.359404	0.444417
GEDIPDFSSL	Nuclear distribution protein nudE-like 1 OS=Homo sapiens OX=9606 GN=NDEL1 PE=1 SV=1	'NDEL1'	10	28771.6	29474.4	27833.6	74654.1	67579	66245.7	28693.2	69492.9	2.42193	1.27616	0.000104	3.98297	31686.8	28683.8	28117.9	0.54168	0.266257
GEDLGADYNL	Fatty acid synthase OS=Homo sapiens OX=9606 GN=FASN PE=1 SV=3	'FASN'	10	204482	187833	195722	471772	496848	493816	196012	487479	2.48698	1.3144	6e-06	5.22185	200243	210886	209599	0.136584	0.864601
GEDLPIQL	Exonuclease 3'-5' domain-containing protein 2 OS=Homo sapiens OX=9606 GN=EXD2 PE=1 SV=2	'EXD2'	8	60350.7	57255	60830.4	143936	147114	155108	59478.7	148719	2.50038	1.32215	1.4e-05	4.85387	61093.2	62442.2	65835.4	0.113081	0.94661
GEDLPTIVI	Nicalin OS=Homo sapiens OX=9606 GN=NCLN PE=1 SV=2	'NCLN'	9	32312.5	33066	31493.7	115381	102640	115819	32290.7	111280	3.44619	1.785	5.4e-05	4.26761	48973.4	43565.5	49159.1	0.00138412	2.85882
GEDNGQRGYLL	Alkyldihydroxyacetonephosphate synthase, peroxisomal OS=Homo sapiens OX=9606 GN=AGPS PE=1 SV=1	'AGPS'	11	59893.8	66496.4	61603.7	216999	187125	227188	62664.6	210437	3.35815	1.74767	0.000265	3.57675	92104.7	79424.9	96429.7	0.00821618	2.08533
GEDPTQGADL	A-kinase anchor protein 12 OS=Homo sapiens OX=9606 GN=AKAP12 PE=1 SV=4	'AKAP12'	10	566389	472138	525143	681880	743427	706529	521223	710612	1.36336	0.447162	0.004377	2.35882	289423	315546	299885	0.0014893	2.82702
GEDQTQDTEL	HLA class I histocompatibility antigen, B-46 alpha chain OS=Homo sapiens OX=9606 GN=HLA-B PE=1 SV=1;HLA class I histocompatibility antigen, A-2 alpha chain OS=Homo sapiens OX=9606 GN=HLA-A PE=1 SV=1;HLA class I histocompatibility antigen, B-73 alpha chain OS=Homo sapiens OX=9606 GN=HLA-B PE=1 SV=1;HLA class I histocompatibility antigen, Cw-17 alpha chain OS=Homo sapiens OX=9606 GN=HLA-C PE=1 SV=1…	'HLA-B'	10	426550	360982	382999	978642	1.00165e+06	1.03057e+06	390177	1.00362e+06	2.57222	1.36301	1.5e-05	4.82391	415383	425149	437425	0.152403	0.817007
GEDRSPPTAL	MAP kinase-interacting serine/threonine-protein kinase 1 OS=Homo sapiens OX=9606 GN=MKNK1 PE=1 SV=1	'MKNK1'	10	181051	154248	154726	295994	357105	314883	163342	322661	1.97537	0.982126	0.001376	2.86138	125634	151573	133652	0.0873739	1.05862
GEDSAVLMERL	Eukaryotic translation initiation factor 3 subunit C-like protein OS=Homo sapiens OX=9606 GN=EIF3CL PE=3 SV=1	'EIF3CL'	11	97529.8	91593.4	97437.7	302164	284706	298496	95520.3	295122	3.08962	1.62743	4e-06	5.39794	128253	120843	126696	0.00057406	3.24104
GEDSQFMIL	Claspin OS=Homo sapiens OX=9606 GN=CLSPN PE=1 SV=3	'CLSPN'	9	10496.7	9194.69	8903.3	20926.7	22226.3	22875.1	9531.58	22009.4	2.3091	1.20733	7.8e-05	4.10791	8882.31	9433.9	9709.3	0.746109	0.127198
GEDSTSTGEL	DNA replication licensing factor MCM4 OS=Homo sapiens OX=9606 GN=MCM4 PE=1 SV=5	'MCM4'	10	691889	537025	619464	968266	1.17882e+06	1.00148e+06	616126	1.04952e+06	1.70342	0.768438	0.005427	2.26544	410979	500349	425078	0.0316134	1.50013
GEDSVGVIF	Phosphatidylinositol 4,5-bisphosphate 3-kinase catalytic subunit beta isoform OS=Homo sapiens OX=9606 GN=PIK3CB PE=1 SV=1	'PIK3CB'	9	12900.6	10626.7	12864.9	23581	22642.2	24700.6	12130.8	23641.3	1.94887	0.962637	0.000276	3.55909	10008.9	9610.43	10484.1	0.0574407	1.24078
GEEAASPML	Cytoplasmic dynein 1 heavy chain 1 OS=Homo sapiens OX=9606 GN=DYNC1H1 PE=1 SV=5	'DYNC1H1'	9	83269	74555.5	74991.1	271040	258477	266268	77605.2	265262	3.41809	1.77319	2e-06	5.69897	115042	109710	113017	0.0004136	3.38342
GEEALLRYVL	SEC14-like protein 1 OS=Homo sapiens OX=9606 GN=SEC14L1 PE=1 SV=2	'SEC14L1'	10	17081.4	17240.2	16290.6	138062	129667	134021	16870.7	133917	7.93782	2.98874	1e-06	6	58600.1	55037.1	56885	3.06511e-06	5.51355
GEEDPAAAFL	Clathrin light chain A OS=Homo sapiens OX=9606 GN=CLTA PE=1 SV=1	'CLTA'	10	14694.3	12889.6	12903.2	25156.3	27708	25959.8	13495.7	26274.7	1.94689	0.961174	0.000186	3.73049	10677.5	11760.6	11018.6	0.0260541	1.58412
GEEESQFLL	Ubiquitin carboxyl-terminal hydrolase 34 OS=Homo sapiens OX=9606 GN=USP34 PE=1 SV=2	'USP34'	9	50952.1	48759.2	48113	128956	136989	140520	49274.8	135488	2.74965	1.45925	1.7e-05	4.76955	54735.3	58144.6	59643.4	0.00816432	2.08808
GEEGGGGLTGL	TBC1 domain family member 8B OS=Homo sapiens OX=9606 GN=TBC1D8B PE=1 SV=2	'TBC1D8B'	11	51360.5	46157.4	45474.8	112411	120345	129389	47664.2	120715	2.53261	1.34063	0.000154	3.81248	47712.8	51080.2	54918.8	0.269626	0.569239
GEEGLTLNL	60 kDa heat shock protein, mitochondrial OS=Homo sapiens OX=9606 GN=HSPD1 PE=1 SV=2	'HSPD1'	9	21422.6	17774.5	17916.8	46408.8	43357.7	46541.5	19037.9	45436	2.3866	1.25496	7.6e-05	4.11919	19698.1	18403.1	19754.4	0.855343	0.0678598
GEEIGAEMAL	26S proteasome non-ATPase regulatory subunit 2 OS=Homo sapiens OX=9606 GN=PSMD2 PE=1 SV=3	'PSMD2'	10	343592	284872	306024	681712	701904	728641	311496	704085	2.26034	1.17654	5.7e-05	4.24413	289351	297922	309270	0.523482	0.281098
GEELLHSVL	Cap-specific mRNA (nucleoside-2'-O-)-methyltransferase 1 OS=Homo sapiens OX=9606 GN=CMTR1 PE=1 SV=1	'CMTR1'	9	20743.4	17825.7	14883.7	81941.4	86053.7	81929.8	17817.6	83308.3	4.67562	2.22516	7e-06	5.1549	34779.9	36525.3	34774.9	0.000606431	3.21722
GEENDIILL	NFX1-type zinc finger-containing protein 1 OS=Homo sapiens OX=9606 GN=ZNFX1 PE=2 SV=2	'ZNFX1'	9	11085	10711	11813.3	28679.1	31394.5	29615.5	11203.1	29896.4	2.66859	1.41608	2.6e-05	4.58503	12172.8	13325.4	12570.2	0.0336553	1.47295
GEENGAHTI	F-box-like/WD repeat-containing protein TBL1XR1 OS=Homo sapiens OX=9606 GN=TBL1XR1 PE=1 SV=1	'TBL1XR1'	9	57276.8	51174	54347	96163.6	106532	90748	54265.9	97814.6	1.8025	0.850003	0.000924	3.03433	40816.5	45217.4	38517.8	0.00846463	2.07239
GEENQVLEL	Mediator of RNA polymerase II transcription subunit 4 OS=Homo sapiens OX=9606 GN=MED4 PE=1 SV=1	'MED4'	9	36643.1	29014.2	29685.5	64964.6	68546.9	69486.1	31780.9	67665.9	2.12913	1.09027	0.000214	3.66959	27574.1	29094.6	29493.3	0.289384	0.538525
GEEQIGFEL	Ubiquitin carboxyl-terminal hydrolase 1 OS=Homo sapiens OX=9606 GN=USP1 PE=1 SV=1	'USP1'	9	18659.4	11998.9	17157.9	36161.7	41577.6	42664.2	15938.7	40134.5	2.51805	1.33231	0.001053	2.97757	15348.8	17647.5	18108.8	0.642989	0.191796
GEEQTQDTEL	HLA class I histocompatibility antigen, alpha chain F OS=Homo sapiens OX=9606 GN=HLA-F PE=1 SV=3	'HLA-F'	10	99885.7	80658.1	93277.2	130802	171596	139991	91273.7	147463	1.61561	0.692082	0.014409	1.84137	55518.7	72833.7	59418.7	0.0203953	1.69047
GEERPIGHL	Chondroitin sulfate synthase 2 OS=Homo sapiens OX=9606 GN=CHPF PE=1 SV=2	'CHPF'	9	166214	171944	170873	387319	387738	365439	169677	380165	2.24052	1.16383	1e-05	5	164397	164575	155110	0.0812402	1.09023
GEETGIDVTL	Neuroblast differentiation-associated protein AHNAK OS=Homo sapiens OX=9606 GN=AHNAK PE=1 SV=2	'AHNAK'	10	322644	283659	318552	934798	915091	895121	308285	915003	2.96804	1.56951	4e-06	5.39794	396773	388409	379933	0.00382203	2.41771
GEFADPFKL	Nuclear pore complex protein Nup155 OS=Homo sapiens OX=9606 GN=NUP155 PE=1 SV=1	'NUP155'	9	245954	246798	260668	1.75158e+06	1.53681e+06	1.59602e+06	251140	1.62814e+06	6.48299	2.69666	2.8e-05	4.55284	743455	652296	677430	9.05538e-05	4.04309
GEFDDLVSAL	Disheveled-associated activator of morphogenesis 2 OS=Homo sapiens OX=9606 GN=DAAM2 PE=1 SV=3;Disheveled-associated activator of morphogenesis 1 OS=Homo sapiens OX=9606 GN=DAAM1 PE=1 SV=2	'DAAM2'	10	15068	14524.8	12541	41624.5	45986.3	43151.7	14044.6	43587.5	3.10351	1.6339	3.8e-05	4.42022	17667.5	19518.8	18315.7	0.00904121	2.04377
GEFDGSVTF	Regulator of MON1-CCZ1 complex OS=Homo sapiens OX=9606 GN=RMC1 PE=1 SV=2	'RMC1'	9	22890.2	22820.5	20563.2	45130.2	43837.8	41455.4	22091.3	43474.5	1.96795	0.976691	8.5e-05	4.07058	19155.4	18606.9	17595.7	0.0150198	1.82333
GEFDNAGAMM	Serine/threonine-protein phosphatase PP1-alpha catalytic subunit OS=Homo sapiens OX=9606 GN=PPP1CA PE=1 SV=1;Serine/threonine-protein phosphatase PP1-gamma catalytic subunit OS=Homo sapiens OX=9606 GN=PPP1CC PE=1 SV=1	'PPP1CA'	10	226166	206108	219432	713873	684367	672011	217235	690084	3.17667	1.66751	4e-06	5.39794	303002	290478	285234	0.000665978	3.17654
GEFDNAGGMM	Serine/threonine-protein phosphatase PP1-beta catalytic subunit OS=Homo sapiens OX=9606 GN=PPP1CB PE=1 SV=3	'PPP1CB'	10	202272	189158	187383	502482	528351	489306	192938	506713	2.6263	1.39303	1.4e-05	4.85387	213278	224258	207685	0.0307011	1.51285
GEFGEIEAI	Heterogeneous nuclear ribonucleoprotein A/B OS=Homo sapiens OX=9606 GN=HNRNPAB PE=1 SV=2	'HNRNPAB'	9	45371.6	34953.1	40039.3	89024.2	92094.2	91829.1	40121.3	90982.5	2.26768	1.18122	8.8e-05	4.05552	37786.2	39089.2	38976.7	0.646374	0.189516
GEFGEIEAIEL	Heterogeneous nuclear ribonucleoprotein A/B OS=Homo sapiens OX=9606 GN=HNRNPAB PE=1 SV=2	'HNRNPAB'	11	6628.49	5780.36	5094.5	25684.1	26011.4	24870.7	5834.45	25522.1	4.37437	2.12908	4e-06	5.39794	10901.6	11040.5	10556.3	0.000429676	3.36686
GEFGGFGSV	Histone-binding protein RBBP4 OS=Homo sapiens OX=9606 GN=RBBP4 PE=1 SV=3	'RBBP4'	9	302297	295672	303102	814836	732011	805894	300357	784247	2.61105	1.38463	5.2e-05	4.284	345856	310701	342060	0.0461247	1.33607
GEFLESDSV	Nestin OS=Homo sapiens OX=9606 GN=NES PE=1 SV=2	'NES'	9	75121.6	40340.4	39554	126125	184677	129799	51672	146867	2.84229	1.50705	0.012908	1.88914	53533.4	78385.9	55092.7	0.494852	0.305525
GEFNEQVLRL	Serine/threonine-protein kinase SIK2 OS=Homo sapiens OX=9606 GN=SIK2 PE=1 SV=1	'SIK2'	10	3522.3	2333.31	2014.54	3900.06	4387.12	4868.88	2623.38	4385.35	1.67164	0.741265	0.030522	1.51539	1655.37	1862.1	2066.59	0.18311	0.737287
GEFQELMKL	Mediator of RNA polymerase II transcription subunit 4 OS=Homo sapiens OX=9606 GN=MED4 PE=1 SV=1	'MED4'	9	23711.2	22835	26337.9	155935	151457	157053	24294.7	154815	6.37236	2.67183	1e-06	6	66186.3	64285.5	66660.7	5.41204e-06	5.26664
GEFSEPVTL	Fibronectin type III and SPRY domain-containing protein 1 OS=Homo sapiens OX=9606 GN=FSD1 PE=1 SV=1	'FSD1'	9	48441.7	43118.2	44897.3	107320	105678	101009	45485.7	104669	2.30114	1.20235	1.8e-05	4.74473	45551.9	44854.8	42873.2	0.579449	0.236985
GEFVDDYTV	26S proteasome non-ATPase regulatory subunit 14 OS=Homo sapiens OX=9606 GN=PSMD14 PE=1 SV=1	'PSMD14'	9	33202.9	31656.8	35021.5	69816.6	71199.4	70960.5	33293.7	70658.8	2.12229	1.08562	4e-06	5.39794	29633.5	30220.5	30119.1	0.0288574	1.53974
GEGDAFEL	Melanocyte protein PMEL OS=Homo sapiens OX=9606 GN=PMEL PE=1 SV=2	'PMEL'	8	179778	235131	160554	280342	318278	307422	191821	302014	1.57446	0.654854	0.011684	1.93241	118991	135092	130485	0.0496488	1.30409
GEGDPDSPL	Pleckstrin homology domain-containing family H member 1 OS=Homo sapiens OX=9606 GN=PLEKHH1 PE=2 SV=2	'PLEKHH1'	9	1.80125e+06	1.66577e+06	1.77789e+06	4.72439e+06	5.8987e+06	4.99745e+06	1.7483e+06	5.20685e+06	2.97823	1.57446	0.000637	3.19586	2.00526e+06	2.50369e+06	2.12116e+06	0.0417875	1.37895
GEGDSVITQVL	PC4 and SFRS1-interacting protein OS=Homo sapiens OX=9606 GN=PSIP1 PE=1 SV=1	'PSIP1'	11	97516.5	77853.3	78909.1	205496	233531	224932	84759.6	221320	2.61114	1.38468	0.000199	3.70115	87222.4	99121.9	95471.9	0.276531	0.558257
GEGEGVTL	Large neutral amino acids transporter small subunit 1 OS=Homo sapiens OX=9606 GN=SLC7A5 PE=1 SV=2;Putative L-type amino acid transporter 1-like protein IMAA OS=Homo sapiens OX=9606 GN=SLC7A5P2 PE=5 SV=2;Putative L-type amino acid transporter 1-like protein MLAS OS=Homo sapiens OX=9606 GN=SLC7A5P1 PE=5 SV=1	'SLC7A5'	8	29196.8	26909.2	25251.3	52198.1	53233.3	54820.5	27119.1	53417.3	1.96973	0.977998	4.4e-05	4.35655	22155.4	22594.8	23268.5	0.0201154	1.69647
GEGEQVTITL	ELL-associated factor 2 OS=Homo sapiens OX=9606 GN=EAF2 PE=1 SV=1	'EAF2'	10	50511	49629.3	46785.1	106712	115033	114372	48975.1	112039	2.28768	1.19388	2.6e-05	4.58503	45293.7	48825.8	48545.1	0.42392	0.372716
GEGEVTDFL	Transcription elongation factor SPT6 OS=Homo sapiens OX=9606 GN=SUPT6H PE=1 SV=2	'SUPT6H'	9	25863.3	23815.7	22990.6	48729.3	46872.4	48831.4	24223.2	48144.4	1.98753	0.99098	2.3e-05	4.63827	20683.1	19894.9	20726.4	0.0133741	1.87374
GEGGSFGEL	cAMP-dependent protein kinase type I-alpha regulatory subunit OS=Homo sapiens OX=9606 GN=PRKAR1A PE=1 SV=1	'PRKAR1A'	9	1.79214e+06	1.90758e+06	1.88784e+06	4.5645e+06	4.33795e+06	4.76295e+06	1.86252e+06	4.55514e+06	2.44569	1.29024	3e-05	4.52288	1.9374e+06	1.84124e+06	2.02163e+06	0.324302	0.489051
GEGGSFGELAL	cAMP-dependent protein kinase type I-alpha regulatory subunit OS=Homo sapiens OX=9606 GN=PRKAR1A PE=1 SV=1	'PRKAR1A'	11	67705.2	62935.7	64978.8	147660	146299	146479	65206.6	146813	2.2515	1.17089	1e-06	6	62674	62096.5	62172.9	0.106546	0.972464
GEGHTQDTEL	HLA class I histocompatibility antigen, alpha chain E OS=Homo sapiens OX=9606 GN=HLA-E PE=1 SV=3	'HLA-E'	10	48238	36267	45647.2	75615.4	103626	76446.1	43384	85229.1	1.96453	0.974182	0.013377	1.87364	32094.8	43983.8	32447.4	0.248091	0.605389
GEGMTVGEL	Modulator of apoptosis 1 OS=Homo sapiens OX=9606 GN=MOAP1 PE=1 SV=1	'MOAP1'	9	54814.5	40863.1	39302.8	73152.7	78091.9	80893.5	44993.5	77379.4	1.71979	0.782233	0.003956	2.40274	31049.5	33146	34335.1	0.0728826	1.13738
GEGPLDVRL	Leucine-rich repeat flightless-interacting protein 2 OS=Homo sapiens OX=9606 GN=LRRFIP2 PE=1 SV=1	'LRRFIP2'	9	999889	1.01603e+06	1.03357e+06	5.32317e+06	4.65123e+06	5.23693e+06	1.0165e+06	5.07045e+06	4.98816	2.31851	4.3e-05	4.36653	2.25941e+06	1.97421e+06	2.22281e+06	0.000228257	3.64158
GEGSGGGVL	Zinc finger protein 398 OS=Homo sapiens OX=9606 GN=ZNF398 PE=1 SV=1	'ZNF398'	9	267104	246233	256904	633009	667237	623948	256747	641398	2.49817	1.32087	1.2e-05	4.92082	268679	283208	264834	0.132622	0.877386
GEGTGEVVL	Intraflagellar transport protein 57 homolog OS=Homo sapiens OX=9606 GN=IFT57 PE=1 SV=1	'IFT57'	9	836875	755627	766456	1.88931e+06	1.91833e+06	1.88227e+06	786319	1.89664e+06	2.41204	1.27026	2e-06	5.69897	801913	814230	798928	0.510109	0.292337
GEHGEHFDL	Protein prune homolog 2 OS=Homo sapiens OX=9606 GN=PRUNE2 PE=1 SV=3	'PRUNE2'	9	14323.6	13385.6	12872.4	30329.9	43626	36193.5	13527.2	36716.5	2.71428	1.44057	0.003903	2.4086	12873.5	18517	15362.3	0.289757	0.537967
GEHGLIIRV	Nardilysin OS=Homo sapiens OX=9606 GN=NRDC PE=1 SV=3	'NRDC'	9	63529.5	67924.3	70262.6	144710	150143	148707	67238.8	147853	2.19892	1.1368	6e-06	5.22185	61421.8	63727.8	63118.3	0.098632	1.00598
GEHIIAGAGEL	Elongation factor 2 OS=Homo sapiens OX=9606 GN=EEF2 PE=1 SV=4	'EEF2'	11	789900	637576	667280	1.19604e+06	1.31724e+06	1.22003e+06	698252	1.24444e+06	1.78222	0.833672	0.000785	3.10513	507658	559098	517839	0.0259043	1.58663
GEHTLLVTV	Ragulator complex protein LAMTOR4 OS=Homo sapiens OX=9606 GN=LAMTOR4 PE=1 SV=1	'LAMTOR4'	9	57613.7	52427.3	50170.1	117736	122255	115264	53403.7	118418	2.21742	1.14888	2.7e-05	4.56864	49972.9	51890.9	48923.7	0.255436	0.592718
GEIATSQERL	NFX1-type zinc finger-containing protein 1 OS=Homo sapiens OX=9606 GN=ZNFX1 PE=2 SV=2	'ZNFX1'	10	455123	402413	414648	902632	942864	903986	424061	916494	2.16123	1.11185	1.8e-05	4.74473	383120	400197	383695	0.106442	0.972885
GEIDASVPEL	Neuroblast differentiation-associated protein AHNAK OS=Homo sapiens OX=9606 GN=AHNAK PE=1 SV=2	'AHNAK'	10	75498.9	74764.5	69671.4	235563	228203	238470	73311.6	234079	3.19293	1.67488	1e-06	6	99984.3	96860.6	101218	0.000315466	3.50105
GEIDEETDSAL	U6 snRNA-associated Sm-like protein LSm8 OS=Homo sapiens OX=9606 GN=LSM8 PE=1 SV=3	'LSM8'	11	305308	257517	230743	715643	699161	735968	264523	716924	2.71025	1.43843	4.9e-05	4.3098	303754	296758	312380	0.14866	0.827806
GEIDESSEL	Serine/threonine-protein kinase N2 OS=Homo sapiens OX=9606 GN=PKN2 PE=1 SV=1	'PKN2'	9	244448	215386	217937	464231	492152	481934	225924	479439	2.12213	1.08551	3.3e-05	4.48149	197042	208893	204556	0.0865032	1.06297
GEIDGELL	Protein SOGA3 OS=Homo sapiens OX=9606 GN=SOGA3 PE=3 SV=1	'SOGA3'	8	77119.5	52928.6	62212	104682	144603	121199	64086.7	123495	1.92699	0.946352	0.011854	1.92614	44431.9	61376.6	51442.8	0.245924	0.6092
GEIDHVHIL	BTB/POZ domain-containing protein 9 OS=Homo sapiens OX=9606 GN=BTBD9 PE=1 SV=2	'BTBD9'	9	114937	96195.8	104782	225942	246288	243308	105305	238512	2.26497	1.17949	9e-05	4.04576	95900.6	104536	103271	0.538034	0.26919
GEIDIQGQQSL	Ras association domain-containing protein 8 OS=Homo sapiens OX=9606 GN=RASSF8 PE=1 SV=2	'RASSF8'	11	68578.3	51141.6	52468.5	103457	112212	113692	57396.1	109787	1.91279	0.935682	0.00125	2.90309	43912.1	47628.4	48256.2	0.134422	0.871531
GEIEAIEL	Heterogeneous nuclear ribonucleoprotein A/B OS=Homo sapiens OX=9606 GN=HNRNPAB PE=1 SV=2	'HNRNPAB'	8	222004	207365	252349	1.78037e+06	1.59931e+06	1.7337e+06	227239	1.70446e+06	7.50073	2.90703	1.2e-05	4.92082	755676	678825	735866	4.84193e-05	4.31498
GEIEGLNDTF	Acidic leucine-rich nuclear phosphoprotein 32 family member E OS=Homo sapiens OX=9606 GN=ANP32E PE=1 SV=1	'ANP32E'	10	472107	462289	484058	1.86342e+06	1.71449e+06	1.88094e+06	472818	1.81961e+06	3.84844	1.94428	1.4e-05	4.85387	790925	727711	798360	0.000210454	3.67684
GEIENIEL	Heterogeneous nuclear ribonucleoprotein D-like OS=Homo sapiens OX=9606 GN=HNRNPDL PE=1 SV=3	'HNRNPDL'	8	191189	171158	193936	551512	570599	535811	185427	552641	2.98036	1.57549	8e-06	5.09691	234088	242190	227424	0.00417151	2.37971
GEIEQELAL	CAP-Gly domain-containing linker protein 1 OS=Homo sapiens OX=9606 GN=CLIP1 PE=1 SV=2	'CLIP1'	9	260916	200696	203304	617917	674171	614717	221639	635602	2.86774	1.51991	0.000114	3.9431	262274	286151	260916	0.0865936	1.06251
GEIIDGVDM	Cell surface hyaluronidase OS=Homo sapiens OX=9606 GN=CEMIP2 PE=1 SV=1	'CEMIP2'	9	498006	442290	487049	1.66653e+06	1.63364e+06	1.70113e+06	475782	1.6671e+06	3.50391	1.80897	1e-06	6	707355	693396	722041	0.000256002	3.59176
GEIIMGNIEL	ATP-dependent RNA helicase DDX3X OS=Homo sapiens OX=9606 GN=DDX3X PE=1 SV=3;ATP-dependent RNA helicase DDX3Y OS=Homo sapiens OX=9606 GN=DDX3Y PE=1 SV=2	'DDX3X'	10	219971	170170	182859	525798	550744	529338	191000	535293	2.80258	1.48676	3.4e-05	4.46852	223174	233762	224676	0.0771747	1.11253
GEIISDVL	CD109 antigen OS=Homo sapiens OX=9606 GN=CD109 PE=1 SV=2	'CD109'	8	77951.1	55669	69407.1	116892	146937	129158	67675.7	130996	1.93564	0.952808	0.004328	2.36371	49614.6	62367.2	54820.8	0.181389	0.741389
GEILDDEIL	Cullin-7 OS=Homo sapiens OX=9606 GN=CUL7 PE=1 SV=2	'CUL7'	9	15553.4	14266.3	13366.8	44411.1	40550.8	44269.9	14395.5	43077.3	2.99242	1.58131	3.5e-05	4.45593	18850.2	17211.7	18790.3	0.00944754	2.02468
GEINDNLMEL	Ribose-phosphate pyrophosphokinase 2 OS=Homo sapiens OX=9606 GN=PRPS2 PE=1 SV=2	'PRPS2'	10	24510.9	17226.4	18558.6	36535.5	37533	38961.2	20098.7	37676.6	1.87458	0.906567	0.001701	2.7693	15507.4	15930.8	16537	0.143238	0.843941
GEINGVTGL	Intersectin-2 OS=Homo sapiens OX=9606 GN=ITSN2 PE=1 SV=3	'ITSN2'	9	22576	23907.9	23268.5	61687.8	63273.4	61812.1	23250.8	62257.8	2.67766	1.42097	1e-06	6	26183.3	26856.3	26236.1	0.0019766	2.70408
GEIPAGETSL	Oncostatin-M-specific receptor subunit beta OS=Homo sapiens OX=9606 GN=OSMR PE=1 SV=1	'OSMR'	10	144409	93055.4	88518	237865	331627	273429	108661	280973	2.58578	1.3706	0.006201	2.20754	100961	140758	116056	0.645633	0.190014
GEIPLELQRL	UBX domain-containing protein 2B OS=Homo sapiens OX=9606 GN=UBXN2B PE=1 SV=1	'UBXN2B'	10	15470.3	15648.7	14629.6	47907.8	45315.4	48381.6	15249.5	47201.6	3.09528	1.63007	6e-06	5.22185	20334.4	19234	20535.5	0.000730849	3.13617
GEIPTYGL	U4/U6.U5 tri-snRNP-associated protein 1 OS=Homo sapiens OX=9606 GN=SART1 PE=1 SV=1	'SART1'	8	48648.1	37706.5	38151.6	101979	99758.1	102946	41502.1	101561	2.44713	1.29109	8.4e-05	4.07572	43284.6	42342.2	43695.2	0.678546	0.168421
GEIPVQEHL	Cytospin-A OS=Homo sapiens OX=9606 GN=SPECC1L PE=1 SV=2	'SPECC1L'	9	165425	131474	136187	370550	379425	400011	144362	383329	2.65533	1.40889	6.4e-05	4.19382	157279	161046	169784	0.178259	0.748949
GEIPWSQEL	3-phosphoinositide-dependent protein kinase 1 OS=Homo sapiens OX=9606 GN=PDPK1 PE=1 SV=1	'PDPK1'	9	12625.3	11805.8	13086.4	36201.4	33102.6	34346.2	12505.8	34550.1	2.76272	1.46609	2.3e-05	4.63827	15365.6	14050.4	14578.2	0.0156681	1.80498
GEIQEIVKTGL	Coatomer subunit beta' OS=Homo sapiens OX=9606 GN=COPB2 PE=1 SV=2	'COPB2'	11	62477.5	51407.8	55193.2	153496	155819	146503	56359.5	151939	2.6959	1.43076	2.4e-05	4.61979	65151.2	66137.1	62182.8	0.0784531	1.10539
GEISDIHTKL	Serine/threonine-protein kinase TBK1 OS=Homo sapiens OX=9606 GN=TBK1 PE=1 SV=1	'TBK1'	10	1.62704e+06	1.50693e+06	1.44092e+06	1.09138e+07	1.07868e+07	1.06357e+07	1.52496e+06	1.07788e+07	7.06823	2.82135	1e-06	6	4.63236e+06	4.57845e+06	4.5143e+06	1.1805e-06	5.92793
GEISGTIAI	Protein FRG1 OS=Homo sapiens OX=9606 GN=FRG1 PE=1 SV=1	'FRG1'	9	26667.6	25433.2	24403.1	64907	63339	64365.8	25501.3	64203.9	2.51768	1.33209	1e-06	6	27549.7	26884.1	27319.9	0.0625082	1.20406
GEISQEEVL	Cyclin-F OS=Homo sapiens OX=9606 GN=CCNF PE=1 SV=2	'CCNF'	9	47684.1	37999.2	40764.6	102649	100342	104039	42149.3	102343	2.42811	1.27984	4e-05	4.39794	43569.2	42589.8	44159.3	0.68109	0.166795
GEITGEVHM	Filamin-B OS=Homo sapiens OX=9606 GN=FLNB PE=1 SV=2	'FLNB'	9	758088	562830	665943	1.50673e+06	2.05951e+06	1.55963e+06	662287	1.70862e+06	2.57988	1.3673	0.004808	2.31804	639528	874155	661981	0.538336	0.268946
GEITGEVRM	Filamin-A OS=Homo sapiens OX=9606 GN=FLNA PE=1 SV=4	'FLNA'	9	2.36661e+06	2.81961e+06	2.83578e+06	1.35353e+07	1.23088e+07	1.35311e+07	2.674e+06	1.31251e+07	4.90841	2.29525	1.8e-05	4.74473	5.74504e+06	5.22445e+06	5.74324e+06	0.000235125	3.6287
GEITNEAVSF	Protein furry homolog-like OS=Homo sapiens OX=9606 GN=FRYL PE=1 SV=2	'FRYL'	10	72882.2	60935.2	62374.3	140339	153628	140165	65397.2	144711	2.2128	1.14587	0.00017	3.76955	59566.7	65207.2	59493	0.398985	0.399043
GEITSEEL	E3 ubiquitin-protein ligase RNF6 OS=Homo sapiens OX=9606 GN=RNF6 PE=1 SV=1	'RNF6'	8	421875	400041	428291	927055	968330	967367	416736	954251	2.28982	1.19524	5e-06	5.30103	393487	411006	410597	0.31992	0.494959
GEIVEKIGV	DNA-directed RNA polymerase III subunit RPC3 OS=Homo sapiens OX=9606 GN=POLR3C PE=1 SV=1	'POLR3C'	9	475467	509837	528601	2.52775e+06	2.3325e+06	2.55767e+06	504635	2.47264e+06	4.89986	2.29274	1.1e-05	4.95861	1.0729e+06	990027	1.0856e+06	8.62404e-05	4.06429
GEIVTEEHL	Microtubule-associated protein 1B OS=Homo sapiens OX=9606 GN=MAP1B PE=1 SV=2	'MAP1B'	9	239478	208762	222834	662590	681041	652836	223691	665489	2.97504	1.57291	3e-06	5.52288	281235	289067	277095	0.00353117	2.45208
GEIVTIAHL	Coatomer subunit beta' OS=Homo sapiens OX=9606 GN=COPB2 PE=1 SV=2	'COPB2'	9	47365	42453.6	45682.2	141034	141645	135276	45166.9	139319	3.08452	1.62505	3e-06	5.52288	59861.8	60121	57417.6	0.00114031	2.94298
GELAFQEQL	Transient receptor potential cation channel subfamily V member 2 OS=Homo sapiens OX=9606 GN=TRPV2 PE=1 SV=1	'TRPV2'	9	56410.9	48865.1	52635.5	107441	117915	97527.1	52637.2	107628	2.04471	1.0319	0.000935	3.02919	45603.2	50048.9	41395.2	0.103869	0.983514
GELDGIDVL	Beta-catenin-like protein 1 OS=Homo sapiens OX=9606 GN=CTNNBL1 PE=1 SV=1	'CTNNBL1'	9	21855.7	21605.3	21112	75377.1	79620.6	82776.3	21524.3	79258	3.68225	1.88059	1.2e-05	4.92082	31993.7	33794.8	35134.3	0.000205186	3.68785
GELDLTATQL	Transcription factor Sp1 OS=Homo sapiens OX=9606 GN=SP1 PE=1 SV=3	'SP1'	10	59192.6	55721.8	54073.2	112533	118305	128296	56329.2	119711	2.12521	1.0876	0.000197	3.70553	47764.6	50214.2	54454.9	0.0891123	1.05006
GELESTLEL	Eukaryotic translation initiation factor 2-alpha kinase 1 OS=Homo sapiens OX=9606 GN=EIF2AK1 PE=1 SV=2	'EIF2AK1'	9	83182.9	74650.8	83158.5	186522	176290	186031	80330.7	182948	2.27743	1.18741	2e-05	4.69897	79168.8	74825.9	78960.7	0.445996	0.350669
GELGNGNIKL	Proliferating cell nuclear antigen OS=Homo sapiens OX=9606 GN=PCNA PE=1 SV=1	'PCNA'	10	1.39225e+06	1.36636e+06	1.39058e+06	7.38483e+06	6.57212e+06	7.1391e+06	1.38307e+06	7.03202e+06	5.08437	2.34607	2e-05	4.69897	3.13448e+06	2.78953e+06	3.03018e+06	9.78779e-05	4.00932
GELIEVVHL	Uridine diphosphate glucose pyrophosphatase OS=Homo sapiens OX=9606 GN=NUDT14 PE=1 SV=2	'NUDT14'	9	69719.6	69171	74736.2	216307	218589	217005	71209	217300	3.05159	1.60956	1e-06	6	91811.2	92779.5	92107.4	0.00030308	3.51844
GELIVEEL	DNA-directed RNA polymerase III subunit RPC3 OS=Homo sapiens OX=9606 GN=POLR3C PE=1 SV=1	'POLR3C'	8	13137.5	11935	13344.2	35209.8	35564	35605.5	12805.6	35459.8	2.76909	1.46941	1e-06	6	14944.8	15095.1	15112.7	0.00711443	2.14786
GELNVDSLITRL	Serine/threonine-protein phosphatase PP1-beta catalytic subunit OS=Homo sapiens OX=9606 GN=PPP1CB PE=1 SV=3	'PPP1CB'	12	5668.05	4816.08	6229.2	20408.4	19197.3	20055.8	5571.11	19887.2	3.5697	1.8358	1.3e-05	4.88606	8662.32	8148.25	8512.64	0.00281098	2.55114
GELPAGGGL	Ribonucleoprotein PTB-binding 1 OS=Homo sapiens OX=9606 GN=RAVER1 PE=1 SV=1	'RAVER1'	9	124772	114511	119057	245320	257871	260131	119447	254441	2.13016	1.09096	1.6e-05	4.79588	104126	109453	110412	0.0322441	1.49155
GELPAVRDL	MHC class II transactivator OS=Homo sapiens OX=9606 GN=CIITA PE=1 SV=3	'CIITA'	9	50266.7	49255.9	50083.6	297237	271170	306897	49868.7	291768	5.85072	2.54861	2.2e-05	4.65758	126162	115097	130262	8.30064e-05	4.08089
GELPEGTSI	Transcriptional activator protein Pur-beta OS=Homo sapiens OX=9606 GN=PURB PE=1 SV=3	'PURB'	9	35518.3	27467.5	32807.7	70401.9	73152.7	70154.8	31931.2	71236.5	2.23094	1.15765	0.000104	3.98297	29882	31049.5	29777.1	0.518988	0.284843
GELPEINGKL	Alpha-globin transcription factor CP2 OS=Homo sapiens OX=9606 GN=TFCP2 PE=1 SV=2	'TFCP2'	10	22179.8	15579.2	15669.5	68192.1	67839.4	71687.7	17809.5	69239.7	3.8878	1.95896	3.3e-05	4.48149	28944	28794.3	30427.7	0.00672558	2.17227
GELPTIPDL	Ras GTPase-activating-like protein IQGAP3 OS=Homo sapiens OX=9606 GN=IQGAP3 PE=1 SV=2	'IQGAP3'	9	22038.5	21125.1	21178.7	75979.8	68508	73581.7	21447.4	72689.8	3.38921	1.76095	2.1e-05	4.67778	32249.5	29078.1	31231.6	0.000660257	3.18029
GELQESQSRL	NF-kappa-B essential modulator OS=Homo sapiens OX=9606 GN=IKBKG PE=1 SV=2	'IKBKG'	10	87653.6	79275.6	74963.2	202011	209910	196770	80630.8	202897	2.51637	1.33134	2.1e-05	4.67778	85743.1	89096	83518.7	0.248097	0.605378
GELSIQPSL	Glycogen synthase kinase-3 alpha OS=Homo sapiens OX=9606 GN=GSK3A PE=1 SV=2	'GSK3A'	9	18392.7	18262.7	18913.3	51525.1	48119.1	43895.8	18522.9	47846.7	2.58311	1.36911	0.000188	3.72584	21869.7	20424.1	18631.5	0.135627	0.867653
GELSLPVHL	Uncharacterized protein C1orf112 OS=Homo sapiens OX=9606 GN=C1orf112 PE=1 SV=1	'C1orf112'	9	36978.3	32700.9	35923.1	99773.5	96502.5	96841.4	35200.8	97705.8	2.77567	1.47284	3e-06	5.52288	42348.7	40960.3	41104.2	0.00994999	2.00218
GELSSLPSL	Protein flightless-1 homolog OS=Homo sapiens OX=9606 GN=FLII PE=1 SV=2	'FLII'	9	10057.7	9002.9	9156	20534.3	21146.1	20604.8	9405.55	20761.8	2.20739	1.14234	8e-06	5.09691	8715.77	8975.44	8745.68	0.155152	0.809243
GELTLEGGALVL	DNA replication licensing factor MCM7 OS=Homo sapiens OX=9606 GN=MCM7 PE=1 SV=4	'MCM7'	12	6371.57	5231.94	4612.6	14240	14711.2	12704.8	5405.37	13885.4	2.56881	1.3611	0.000438	3.35853	6044.15	6244.16	5392.53	0.444177	0.352444
GELTQGSLL	Antigen peptide transporter 2 OS=Homo sapiens OX=9606 GN=TAP2 PE=1 SV=1	'TAP2'	9	44455.2	40247.6	41269.3	98930.4	109834	108182	41990.7	105649	2.516	1.33113	6.2e-05	4.20761	41990.8	46618.7	45917.7	0.211299	0.675102
GELVTEGVAESL	HLA class II histocompatibility antigen, DP alpha 1 chain OS=Homo sapiens OX=9606 GN=HLA-DPA1 PE=1 SV=1	'HLA-DPA1'	12	11475.8	5501.47	7730.39	14224.6	54998.7	14024.9	8235.9	27749.4	3.36932	1.75246	0.228461	0.641188	6037.59	23344.1	5952.84	0.58906	0.229841
GEMAIELHL	26S proteasome non-ATPase regulatory subunit 1 OS=Homo sapiens OX=9606 GN=PSMD1 PE=1 SV=2	'PSMD1'	9	30262.7	25419.3	25628.3	69866.6	75799	70713.6	27103.4	72126.4	2.66116	1.41205	5e-05	4.30103	29654.8	32172.7	30014.3	0.117673	0.929324
GEMGAGDGL	CDC42 small effector protein 1 OS=Homo sapiens OX=9606 GN=CDC42SE1 PE=1 SV=1	'CDC42SE1'	9	17696.3	13897.8	15217.5	40354.6	38195.8	37789.3	15603.9	38779.9	2.48528	1.31341	7.1e-05	4.14874	17128.4	16212.1	16039.6	0.502642	0.298741
GEMVALPPV	Kelch repeat and BTB domain-containing protein 2 OS=Homo sapiens OX=9606 GN=KBTBD2 PE=1 SV=2	'KBTBD2'	9	15630.7	10315.9	9366.95	25013	23697.4	25156.3	11771.2	24622.2	2.09173	1.0647	0.003037	2.51756	10616.7	10058.3	10677.5	0.537268	0.269809
GEMVEELIL	GMP reductase 1 OS=Homo sapiens OX=9606 GN=GMPR PE=1 SV=1;GMP reductase 2 OS=Homo sapiens OX=9606 GN=GMPR2 PE=1 SV=1	'GMPR'	9	4205.36	2091.84	2535.8	9675.41	6194.37	8534.62	2944.33	8134.8	2.76287	1.46617	0.012744	1.89469	4106.71	2629.19	3622.5	0.548372	0.260925
GENADSQIKL	Histone H1.0 OS=Homo sapiens OX=9606 GN=H1F0 PE=1 SV=3	'H1F0'	10	560542	593593	570399	3.46516e+06	3.07284e+06	3.21236e+06	574845	3.25012e+06	5.65391	2.49925	2e-05	4.69897	1.47078e+06	1.30426e+06	1.36348e+06	8.52049e-05	4.06954
GENAHNVTL	Zinc finger protein 367 OS=Homo sapiens OX=9606 GN=ZNF367 PE=1 SV=1	'ZNF367'	9	83230.5	77467.5	81391.3	181434	185702	175283	80696.4	180806	2.24057	1.16387	9e-06	5.04576	77009.5	78820.9	74398.4	0.13699	0.863312
GENEDLLKL	Survival of motor neuron-related-splicing factor 30 OS=Homo sapiens OX=9606 GN=SMNDC1 PE=1 SV=1	'SMNDC1'	9	12118.5	11327.3	8917.15	29266.4	27194	27815.5	10787.6	28091.9	2.60409	1.38078	0.000111	3.95468	12422.1	11542.4	11806.2	0.318317	0.49714
GEPDHNEAL	DNA topoisomerase 3-beta-1 OS=Homo sapiens OX=9606 GN=TOP3B PE=1 SV=1	'TOP3B'	9	1.48327e+06	1.22263e+06	1.32349e+06	2.72158e+06	3.08484e+06	2.69839e+06	1.34313e+06	2.83494e+06	2.1107	1.07772	0.000522	3.28233	1.15517e+06	1.30935e+06	1.14533e+06	0.205582	0.687015
GEPEEDIVGL	Nuclear pore complex protein Nup155 OS=Homo sapiens OX=9606 GN=NUP155 PE=1 SV=1	'NUP155'	10	175463	184374	190034	542709	544613	554024	183290	547115	2.98497	1.57771	1e-06	6	230352	231160	235154	0.000403769	3.39387
GEPEVQYVAL	AP-2 complex subunit beta OS=Homo sapiens OX=9606 GN=AP2B1 PE=1 SV=1	'AP2B1'	10	23131	17530.8	19467.1	32899.8	43740	36336.5	20043	37658.8	1.8789	0.909888	0.008046	2.09442	13964.2	18565.4	15423	0.129487	0.887775
GEPHSSPEL	Zinc finger and BTB domain-containing protein 40 OS=Homo sapiens OX=9606 GN=ZBTB40 PE=1 SV=4	'ZBTB40'	9	98915.7	71075.5	75206	82021.6	118215	94791.7	81732.4	98342.6	1.20323	0.266909	0.291906	0.534757	34813.9	50175.9	40234.2	0.0149403	1.82564
GEPITADDYL	Guanylate-binding protein 2 OS=Homo sapiens OX=9606 GN=GBP2 PE=1 SV=3	'GBP2'	10	17345.7	16908.5	16172.2	42390.6	41361.6	38747.2	16808.8	40833.1	2.42927	1.28052	3e-05	4.52288	17992.6	17555.9	16446.2	0.413736	0.383277
GEPLDNFESL	Geminin OS=Homo sapiens OX=9606 GN=GMNN PE=1 SV=1	'GMNN'	10	50091.8	44577.6	39742.8	117755	127522	127831	44804.1	124369	2.77585	1.47293	5.8e-05	4.23657	49980.7	54126.6	54257.6	0.0729801	1.1368
GEPMNFVHL	CDC42 small effector protein 1 OS=Homo sapiens OX=9606 GN=CDC42SE1 PE=1 SV=1	'CDC42SE1'	9	61035.9	49954.8	52899.7	152223	145689	144329	54630.2	147414	2.69839	1.4321	2.3e-05	4.63827	64610.7	61837.4	61260.2	0.0841309	1.07504
GEQAQVVII	Clathrin heavy chain 1 OS=Homo sapiens OX=9606 GN=CLTC PE=1 SV=5	'CLTC'	9	101242	95432	98340.1	265981	252104	263154	98338	260413	2.64814	1.40498	4e-06	5.39794	112895	107005	111695	0.00770214	2.11339
GEQTSSGTL	Disabled homolog 2 OS=Homo sapiens OX=9606 GN=DAB2 PE=1 SV=3	'DAB2'	9	379537	303284	299251	526790	683952	541603	327357	584115	1.78433	0.835386	0.010462	1.98039	223595	290302	229882	0.0777916	1.10907
GESAGAASVSL	Cholinesterase OS=Homo sapiens OX=9606 GN=BCHE PE=1 SV=1	'BCHE'	11	379207	311485	354589	630614	687330	653335	348427	657093	1.88588	0.915241	0.000278	3.55596	267663	291736	277307	0.029594	1.5288
GESAVGKSSL	Ras-related protein Rab-5C OS=Homo sapiens OX=9606 GN=RAB5C PE=1 SV=2	'RAB5C'	10	96725.4	93164.1	93907.8	230579	230920	222146	94599.1	227882	2.40892	1.26839	2e-06	5.69897	97869	98013.8	94289.3	0.26256	0.580771
GESDDSIL	40S ribosomal protein S21 OS=Homo sapiens OX=9606 GN=RPS21 PE=1 SV=1	'RPS21'	8	216949	149162	155432	435575	557197	470465	173848	487746	2.80559	1.4883	0.001734	2.76095	184879	236501	199688	0.279103	0.554236
GESDDSILRL	40S ribosomal protein S21 OS=Homo sapiens OX=9606 GN=RPS21 PE=1 SV=1	'RPS21'	10	3.08913e+07	4.15772e+07	3.85605e+07	2.75176e+08	2.28591e+08	2.62636e+08	3.70096e+07	2.55468e+08	6.90274	2.78717	0.000106	3.97469	1.16798e+08	9.70252e+07	1.11476e+08	0.000440868	3.35569
GESEDLASRL	Golgin subfamily A member 2 OS=Homo sapiens OX=9606 GN=GOLGA2 PE=1 SV=3	'GOLGA2'	10	272456	218376	229786	512717	506919	527428	240206	515688	2.14686	1.10223	9.6e-05	4.01773	217622	215161	223866	0.269787	0.56898
GESHVSGTTTL	Ubiquitin carboxyl-terminal hydrolase 22 OS=Homo sapiens OX=9606 GN=USP22 PE=1 SV=2	'USP22'	11	665839	468018	549692	694537	965096	737033	561183	798889	1.42358	0.509523	0.079689	1.0986	294795	409633	312832	0.0303006	1.51855
GESIPIRL	Vacuolar protein sorting-associated protein 26B OS=Homo sapiens OX=9606 GN=VPS26B PE=1 SV=2	'VPS26B'	8	32061.3	36641	38735.6	103914	92978.4	96606.9	35812.6	97833.1	2.73181	1.44985	8e-05	4.09691	44106.2	39464.5	41004.6	0.0757483	1.12063
GESLSSELQQL	COMM domain-containing protein 4 OS=Homo sapiens OX=9606 GN=COMMD4 PE=1 SV=1	'COMMD4'	11	24572.1	21656.1	21897	53630.7	50884.7	60477.1	22708.4	54997.5	2.4219	1.27614	0.000423	3.37366	22763.5	21597.9	25669.4	0.699194	0.155402
GESQTDIEI	T-complex protein 1 subunit gamma OS=Homo sapiens OX=9606 GN=CCT3 PE=1 SV=4	'CCT3'	9	1.46781e+06	1.23707e+06	1.37031e+06	3.11989e+06	3.09017e+06	3.11078e+06	1.3584e+06	3.10695e+06	2.28722	1.19359	1.3e-05	4.88606	1.32423e+06	1.31162e+06	1.32037e+06	0.585644	0.232367
GESTDALKL	Caspase-4 OS=Homo sapiens OX=9606 GN=CASP4 PE=1 SV=1	'CASP4'	9	59042	55326.1	55356.1	365068	324325	371838	56574.7	353744	6.25268	2.64448	3.7e-05	4.4318	154952	137659	157826	0.000128718	3.89036
GESTFFVEL	DNA mismatch repair protein Msh6 OS=Homo sapiens OX=9606 GN=MSH6 PE=1 SV=2	'MSH6'	9	8943.08	7567.71	9669.32	31412.7	26434.6	28444.5	8726.71	28763.9	3.29608	1.72075	0.000218	3.66154	13333.1	11220.1	12073.2	0.0160806	1.7937
GESVEFQNL	DNA-directed RNA polymerase II subunit RPB1 OS=Homo sapiens OX=9606 GN=POLR2A PE=1 SV=2	'POLR2A'	9	287035	258889	270228	744625	735815	811751	272051	764064	2.80854	1.48982	4.1e-05	4.38722	316055	312315	344546	0.0160945	1.79332
GETAFAFHL	Structure-specific endonuclease subunit SLX1 OS=Homo sapiens OX=9606 GN=SLX1A PE=1 SV=1	'SLX1A'	9	21281.5	19294.6	17445.9	44566.7	48906.3	41954.5	19340.6	45142.5	2.33408	1.22285	0.000366	3.43652	18916.2	20758.2	17807.5	0.904081	0.0437928
GETGTLVDM	T-complex protein 1 subunit gamma OS=Homo sapiens OX=9606 GN=CCT3 PE=1 SV=4	'CCT3'	9	571744	512804	558341	1.08233e+06	1.07537e+06	1.07021e+06	547630	1.07597e+06	1.96478	0.974367	8e-06	5.09691	459393	456440	454249	0.00707909	2.15002
GETNDFELL	RNA polymerase I-specific transcription initiation factor RRN3 OS=Homo sapiens OX=9606 GN=RRN3 PE=1 SV=1	'RRN3'	9	67879.5	83310.2	80556.8	396312	357437	367380	77248.8	373710	4.83774	2.27433	1.9e-05	4.72125	168214	151713	155934	0.000289373	3.53854
GETQDFHSL	Nuclear protein localization protein 4 homolog OS=Homo sapiens OX=9606 GN=NPLOC4 PE=1 SV=3	'NPLOC4'	9	756075	744649	763297	2.27121e+06	2.17122e+06	2.30352e+06	754674	2.24865e+06	2.97964	1.57514	3e-06	5.52288	964012	921572	977727	0.000355361	3.44933
GETSTDLKL	U5 small nuclear ribonucleoprotein 200 kDa helicase OS=Homo sapiens OX=9606 GN=SNRNP200 PE=1 SV=2	'SNRNP200'	9	170488	166461	168454	726475	639405	695595	168467	687158	4.07888	2.02817	3.5e-05	4.45593	308351	271394	295244	0.000346769	3.45996
GETSTVEKL	NF-kappa-B inhibitor beta OS=Homo sapiens OX=9606 GN=NFKBIB PE=1 SV=2	'NFKBIB'	9	104971	100557	110690	472386	420591	465280	105406	452752	4.29533	2.10277	3e-05	4.52288	200503	178519	197487	0.000315586	3.50088
GEVADTTKL	Zinc finger FYVE domain-containing protein 16 OS=Homo sapiens OX=9606 GN=ZFYVE16 PE=1 SV=3	'ZFYVE16'	9	764840	704949	849755	7.42669e+06	6.75501e+06	7.16526e+06	773181	7.11566e+06	9.20309	3.20212	6e-06	5.22185	3.15225e+06	2.86715e+06	3.04128e+06	1.74054e-05	4.75931
GEVALGNMYEL	Poly [ADP-ribose] polymerase 1 OS=Homo sapiens OX=9606 GN=PARP1 PE=1 SV=4	'PARP1'	11	12853.8	9569.46	11842.6	18251.2	17959.5	17532.3	11421.9	17914.3	1.56841	0.649303	0.002831	2.54806	7746.68	7622.87	7441.54	0.0173142	1.7616
GEVDDGARKL	Methionine aminopeptidase 1 OS=Homo sapiens OX=9606 GN=METAP1 PE=1 SV=2	'METAP1'	10	571709	561613	558318	3.38571e+06	3.08639e+06	3.19338e+06	563880	3.22183e+06	5.71367	2.51442	7e-06	5.1549	1.43706e+06	1.31001e+06	1.35542e+06	2.77071e-05	4.55741
GEVDFQEYV	Protein S100-A1 OS=Homo sapiens OX=9606 GN=S100A1 PE=1 SV=2	'S100A1'	9	54834.1	41145.9	40154.9	145681	103819	101405	45378.3	116968	2.57763	1.36604	0.009101	2.04091	61834.2	44065.6	43041	0.609916	0.21473
GEVDFRDIDL	Aryl hydrocarbon receptor OS=Homo sapiens OX=9606 GN=AHR PE=1 SV=2	'AHR'	10	54026.2	61535.7	53403.6	541147	452311	497134	56321.8	496864	8.82188	3.14109	6.9e-05	4.16115	229689	191983	211008	0.000159435	3.79742
GEVDLPSEL	Triple functional domain protein OS=Homo sapiens OX=9606 GN=TRIO PE=1 SV=2	'TRIO'	9	154683	162523	155526	498827	487367	497809	157577	494668	3.13921	1.6504	1e-06	6	211726	206862	211294	5.75794e-05	4.23973
GEVDPKVAL	NADH dehydrogenase [ubiquinone] 1 beta subcomplex subunit 7 OS=Homo sapiens OX=9606 GN=NDUFB7 PE=1 SV=4	'NDUFB7'	9	332158	361366	398786	2.16838e+06	1.933e+06	2.08242e+06	364103	2.06126e+06	5.66121	2.50111	1.9e-05	4.72125	920363	820458	883879	0.000127957	3.89293
GEVDVEQHTL	G2/mitotic-specific cyclin-B1 OS=Homo sapiens OX=9606 GN=CCNB1 PE=1 SV=1	'CCNB1'	10	1.32825e+06	1.36058e+06	1.50107e+06	1.13682e+07	9.88964e+06	1.08884e+07	1.39663e+06	1.07154e+07	7.67231	2.93966	2.9e-05	4.5376	4.8252e+06	4.19764e+06	4.62157e+06	8.11563e-05	4.09068
GEVEDEGLL	Conserved oligomeric Golgi complex subunit 8 OS=Homo sapiens OX=9606 GN=COG8 PE=1 SV=2	'COG8'	9	52375	42132.1	46253.9	103106	125984	119321	46920.3	116137	2.4752	1.30754	0.000734	3.1343	43763.4	53473.5	50645.5	0.597373	0.223754
GEVEGETL	Cysteine-rich protein 2-binding protein OS=Homo sapiens OX=9606 GN=KAT14 PE=1 SV=3	'KAT14'	8	81045.6	76885.6	79077.6	186980	205716	200720	79002.9	197805	2.50377	1.3241	3.2e-05	4.49485	79363.4	87315.8	85195.2	0.136374	0.865269
GEVELVEPGL	E3 ubiquitin-protein ligase ARIH1 OS=Homo sapiens OX=9606 GN=ARIH1 PE=1 SV=2	'ARIH1'	10	95878.5	87000.4	82169	236244	238033	240720	88349.3	238332	2.69761	1.43168	4e-06	5.39794	100273	101033	102173	0.0341456	1.46666
GEVEQIAMM	Structural maintenance of chromosomes protein 4 OS=Homo sapiens OX=9606 GN=SMC4 PE=1 SV=2	'SMC4'	9	22899.3	19402.3	21135.2	42203.2	46167.7	49263.8	21145.6	45878.2	2.16963	1.11745	0.000409	3.38828	17913.1	19595.8	20909.9	0.27721	0.557191
GEVESIEL	Heterogeneous nuclear ribonucleoprotein D0 OS=Homo sapiens OX=9606 GN=HNRNPD PE=1 SV=1	'HNRNPD'	8	396939	322056	368927	1.06481e+06	1.13687e+06	1.09357e+06	362641	1.09841e+06	3.02893	1.59881	1.7e-05	4.76955	451958	482541	464162	0.0117635	1.92946
GEVGATSAL	60S ribosomal protein L12 OS=Homo sapiens OX=9606 GN=RPL12 PE=1 SV=1	'RPL12'	9	231266	192435	205620	425834	439532	411175	209774	425514	2.02844	1.02037	0.000105	3.97881	180744	186559	174523	0.0706637	1.1508
GEVGGNTL	Elongator complex protein 2 OS=Homo sapiens OX=9606 GN=ELP2 PE=1 SV=2	'ELP2'	8	344678	299998	309452	610486	684025	619581	318042	638031	2.00612	1.00441	0.000284	3.54668	259120	290333	262980	0.0480256	1.31853
GEVGHHIDL	Cullin-associated NEDD8-dissociated protein 1 OS=Homo sapiens OX=9606 GN=CAND1 PE=1 SV=2	'CAND1'	9	123073	98625.7	102016	220756	251465	219897	107905	230706	2.13805	1.0963	0.000679	3.16813	93699.5	106734	93334.9	0.321269	0.493131
GEVIDFSSL	Cysteine-rich protein 2-binding protein OS=Homo sapiens OX=9606 GN=KAT14 PE=1 SV=3	'KAT14'	9	7743.59	9300.55	4930.22	16634.9	15804	13868.6	7324.79	15435.8	2.10734	1.07542	0.005925	2.22731	7060.65	6707.99	5886.48	0.590987	0.228422
GEVIVDGDVV	Calcium-transporting ATPase type 2C member 1 OS=Homo sapiens OX=9606 GN=ATP2C1 PE=1 SV=3	'ATP2C1'	10	72497.5	64644.8	63540.1	161671	161793	166424	66894.1	163296	2.44111	1.28754	7e-06	5.1549	68621	68672.9	70638.2	0.451088	0.345738
GEVLDILTRL	Flotillin-1 OS=Homo sapiens OX=9606 GN=FLOT1 PE=1 SV=3	'FLOT1'	10	26862.9	38400.6	36969.9	263564	244595	276344	34077.8	261501	7.67365	2.93991	2.1e-05	4.67778	111869	103818	117294	0.000134965	3.86978
GEVLEPANL	V-type proton ATPase subunit D OS=Homo sapiens OX=9606 GN=ATP6V1D PE=1 SV=1	'ATP6V1D'	9	41346	37060.6	38334.6	97477.6	88050	94193.3	38913.7	93240.3	2.39608	1.26067	5.8e-05	4.23657	41374.2	37372.6	39980.2	0.721309	0.141878
GEVLEPANLL	V-type proton ATPase subunit D OS=Homo sapiens OX=9606 GN=ATP6V1D PE=1 SV=1	'ATP6V1D'	10	18962.4	20553.3	19985.6	63745.1	59149.3	60361.3	19833.8	61085.2	3.07985	1.62286	9e-06	5.04576	27056.5	25105.8	25620.2	0.00122652	2.91133
GEVLIDTHL	SIN3-HDAC complex-associated factor OS=Homo sapiens OX=9606 GN=SINHCAF PE=1 SV=1	'SINHCAF'	9	266949	208678	216504	710412	747170	700241	230710	719274	3.11765	1.64046	3e-05	4.52288	301533	317135	297216	0.017881	1.74761
GEVLPDIDTL	Optineurin OS=Homo sapiens OX=9606 GN=OPTN PE=1 SV=3	'OPTN'	10	17225.3	18267.8	18346.7	74617.4	76500.9	77179.5	17946.6	76099.3	4.24031	2.08417	1e-06	6	31671.2	32470.7	32758.7	7.8413e-06	5.10561
GEVNVLDNL	E3 ubiquitin-protein ligase TRIM22 OS=Homo sapiens OX=9606 GN=TRIM22 PE=1 SV=1	'TRIM22'	9	95540.6	83624.6	86519.2	316270	327746	336861	88561.5	326959	3.69188	1.88436	4e-06	5.39794	134240	139111	142980	0.000333186	3.47731
GEVPFNHEI	COP9 signalosome complex subunit 6 OS=Homo sapiens OX=9606 GN=COPS6 PE=1 SV=1	'COPS6'	9	884390	796755	855609	2.24078e+06	2.37323e+06	2.19693e+06	845585	2.27031e+06	2.6849	1.42487	1.7e-05	4.76955	951094	1.00731e+06	932482	0.0260648	1.58394
GEVPFNHEIL	COP9 signalosome complex subunit 6 OS=Homo sapiens OX=9606 GN=COPS6 PE=1 SV=1	'COPS6'	10	337210	266886	306602	897858	919875	952949	303566	923561	3.04237	1.6052	1.8e-05	4.74473	381094	390439	404477	0.0146042	1.83552
GEVPTIESL	Ras GTPase-activating-like protein IQGAP1 OS=Homo sapiens OX=9606 GN=IQGAP1 PE=1 SV=1	'IQGAP1'	9	242473	200139	219258	656420	643410	655346	220623	651726	2.95402	1.56268	5e-06	5.30103	278616	273094	278160	0.0105923	1.97501
GEVPVEGNLL	Supervillin OS=Homo sapiens OX=9606 GN=SVIL PE=1 SV=2	'SVIL'	10	18133.6	18198.1	19487.8	57493.2	54993.5	58216.9	18606.5	56901.2	3.05813	1.61265	4e-06	5.39794	24402.9	23341.9	24710.1	0.000787912	3.10352
GEVQDLLVRL	Bromodomain adjacent to zinc finger domain protein 2B OS=Homo sapiens OX=9606 GN=BAZ2B PE=1 SV=3;Bromodomain adjacent to zinc finger domain protein 2A OS=Homo sapiens OX=9606 GN=BAZ2A PE=1 SV=4	'BAZ2B'	10	85497.4	103260	108142	782954	676756	732578	98966.4	730763	7.38395	2.88439	3.6e-05	4.4437	332324	287248	310941	0.000137258	3.86246
GEVSTQEAL	Embryonic stem cell-specific 5-hydroxymethylcytosine-binding protein OS=Homo sapiens OX=9606 GN=HMCES PE=1 SV=1	'HMCES'	9	819264	708648	719474	1.48935e+06	1.92904e+06	1.46536e+06	749129	1.62791e+06	2.17308	1.11974	0.004749	2.3234	632152	818777	621968	0.470326	0.327601
GEVTDFLRL	Transcription elongation factor SPT6 OS=Homo sapiens OX=9606 GN=SUPT6H PE=1 SV=2	'SUPT6H'	9	56366.3	68860.9	72893.4	606828	532134	580294	66040.2	573086	8.67783	3.11733	2.3e-05	4.63827	257567	225864	246305	7.3043e-05	4.13642
GEVTDFLSF	Glycylpeptide N-tetradecanoyltransferase 1 OS=Homo sapiens OX=9606 GN=NMT1 PE=1 SV=2	'NMT1'	9	3306.46	3438.89	2580.33	9713.83	9869.44	8097.13	3108.56	9226.8	2.96819	1.56958	0.000615	3.21112	4123.02	4189.06	3436.81	0.087798	1.05652
GEVTEGLDVL	Peptidyl-prolyl cis-trans isomerase E OS=Homo sapiens OX=9606 GN=PPIE PE=1 SV=1	'PPIE'	10	123601	110790	113040	350012	348254	342680	115810	346982	2.99612	1.5831	1e-06	6	148562	147816	145450	0.00149182	2.82628
GEVTNDFVM	60S ribosomal protein L3 OS=Homo sapiens OX=9606 GN=RPL3 PE=1 SV=2	'RPL3'	9	28115.3	23671.9	19704.4	53200.4	58148.8	48180.1	23830.5	53176.4	2.23144	1.15798	0.001463	2.83476	22580.8	24681.2	20450	0.66721	0.175737
GEVTNDFVML	60S ribosomal protein L3 OS=Homo sapiens OX=9606 GN=RPL3 PE=1 SV=2	'RPL3'	10	362344	331408	346359	1.51921e+06	1.41643e+06	1.4845e+06	346704	1.47338e+06	4.24969	2.08736	4e-06	5.39794	644826	601202	630095	5.79834e-05	4.2367
GEVTYVELL	Heterogeneous nuclear ribonucleoprotein M OS=Homo sapiens OX=9606 GN=HNRNPM PE=1 SV=3	'HNRNPM'	9	9134.82	11931.3	12988.9	46290.1	43898.1	44202	11351.7	44796.7	3.94626	1.98049	1.7e-05	4.76955	19647.8	18632.5	18761.4	0.00302287	2.51958
GEVVDQGSTNL	Gamma-adducin OS=Homo sapiens OX=9606 GN=ADD3 PE=1 SV=1	'ADD3'	11	368589	283251	320707	572015	600716	578024	324182	583585	1.80018	0.848137	0.000584	3.23359	242791	254973	245341	0.0375657	1.42521
GEWNGTLEF	Oxysterol-binding protein-related protein 10 OS=Homo sapiens OX=9606 GN=OSBPL10 PE=1 SV=2	'OSBPL10'	9	22511.5	19531.6	21120.8	51744.7	54191.1	54237.5	21054.6	53391.1	2.53584	1.34246	1.1e-05	4.95861	21963	23001.3	23021	0.158716	0.799379
GEYEEYITKL	Ornithine aminotransferase, mitochondrial OS=Homo sapiens OX=9606 GN=OAT PE=1 SV=1	'OAT'	10	12785.4	13172.6	11083.6	43450.1	38388.6	41808.4	12347.2	41215.7	3.33806	1.73901	5.9e-05	4.22915	18442.3	16294	17745.5	0.00464825	2.33271
GEYFPGTGDL	Histone deacetylase 2 OS=Homo sapiens OX=9606 GN=HDAC2 PE=1 SV=2	'HDAC2'	10	82016.5	78210	80795.4	217794	207879	229120	80340.6	218264	2.71673	1.44187	2.5e-05	4.60206	92442.1	88233.7	97249.6	0.0122772	1.9109
GEYQAVTEL	HLA class II histocompatibility antigen, DR beta 4 chain OS=Homo sapiens OX=9606 GN=HLA-DRB4 PE=1 SV=2	'HLA-DRB4'	9	179251	142291	155787	430723	440644	441030	159109	437465	2.74947	1.45915	1.6e-05	4.79588	182820	187030	187194	0.0712479	1.14723
GEYQESLRSL	Nestin OS=Homo sapiens OX=9606 GN=NES PE=1 SV=2	'NES'	10	31160.5	25417.1	26085.9	60960.4	65255.5	67514.4	27554.5	64576.8	2.3436	1.22873	0.000151	3.82102	25874.5	27697.6	28656.4	0.94536	0.0244027
GEYQSPINL	Carbonic anhydrase-related protein OS=Homo sapiens OX=9606 GN=CA8 PE=1 SV=3	'CA8'	9	317371	237737	272513	685215	719395	753505	275874	719372	2.60761	1.38273	0.000127	3.8962	290838	305346	319824	0.295834	0.528952
GEYSDPVTL	FSD1-like protein OS=Homo sapiens OX=9606 GN=FSD1L PE=1 SV=2	'FSD1L'	9	38158.5	34875	34019.3	110975	113648	117524	35684.2	114049	3.19606	1.67629	4e-06	5.39794	47103.1	48237.8	49882.7	0.00105223	2.97789
GGSGGSGGYGGR	Heterogeneous nuclear ribonucleoproteins A2/B1 OS=Homo sapiens OX=9606 GN=HNRNPA2B1 PE=1 SV=2	'HNRNPA2B1'	12	65026.2	64653.2	64592.8	98692.4	112512	105850	64757.4	105685	1.63201	0.706649	0.000511	3.29158	41889.8	47755.4	44927.7	0.000303909	3.51726
GGSGGSGGYGGRS	Heterogeneous nuclear ribonucleoproteins A2/B1 OS=Homo sapiens OX=9606 GN=HNRNPA2B1 PE=1 SV=2	'HNRNPA2B1'	13	114332	109989	109010	151445	268996	161331	111110	193924	1.74533	0.8035	0.092878	1.03209	64280.7	114175	68476.5	0.147423	0.831434
GGYGGGYGGQSSM	Heterogeneous nuclear ribonucleoprotein H OS=Homo sapiens OX=9606 GN=HNRNPH1 PE=1 SV=4	'HNRNPH1'	13	51669.7	43822.9	48669.5	64154.9	76444.2	67360.2	48054	69319.8	1.44254	0.52861	0.007996	2.09713	27230.4	32446.6	28590.9	0.00254057	2.59507
GIDSSSPEV	Poly(rC)-binding protein 1 OS=Homo sapiens OX=9606 GN=PCBP1 PE=1 SV=2	'PCBP1'	9	1.93562e+06	1.98972e+06	1.97079e+06	3.82583e+06	4.00055e+06	4.0409e+06	1.96538e+06	3.95576e+06	2.01272	1.00915	8e-06	5.09691	1.62387e+06	1.69803e+06	1.71515e+06	0.000882037	3.05451
GIFGGHIRSV	Ubiquitin carboxyl-terminal hydrolase 10 OS=Homo sapiens OX=9606 GN=USP10 PE=1 SV=2	'USP10'	10	3908.19	2035.4	2510.43	4402.76	5350.13	6015.92	2818.01	5256.27	1.86524	0.899364	0.029009	1.53747	1868.74	2270.85	2553.45	0.380545	0.419594
GIISSPLTGK	Ubiquitin carboxyl-terminal hydrolase 36 OS=Homo sapiens OX=9606 GN=USP36 PE=1 SV=4	'USP36'	10	180937	152870	184068	516654	503513	506132	172625	508766	2.94723	1.55936	6e-06	5.22185	219293	213715	214827	0.0126011	1.89959
GIYAYGFEK	Eukaryotic initiation factor 4A-I OS=Homo sapiens OX=9606 GN=EIF4A1 PE=1 SV=1;Eukaryotic initiation factor 4A-III OS=Homo sapiens OX=9606 GN=EIF4A3 PE=1 SV=4;Eukaryotic initiation factor 4A-II OS=Homo sapiens OX=9606 GN=EIF4A2 PE=1 SV=2	'EIF4A1'	9	35779.1	31833.7	32258.7	90184	77887.3	87403.8	33290.5	85158.4	2.55804	1.35504	0.00019	3.72125	38278.5	33059.1	37098.4	0.229516	0.639188
GIYEALEL	Beta-enolase OS=Homo sapiens OX=9606 GN=ENO3 PE=1 SV=5	'ENO3'	8	18635.5	12687.1	16725.7	19602.9	24442.1	20816.7	16016.1	21620.6	1.34993	0.43288	0.069642	1.15713	8320.41	10374.4	8835.63	0.0212158	1.67334
GLADITQQL	Cyclin-dependent kinase 12 OS=Homo sapiens OX=9606 GN=CDK12 PE=1 SV=2	'CDK12'	9	32977.3	28364.8	31945.1	91628.8	85000	83878.8	31095.8	86835.9	2.79253	1.48157	3.7e-05	4.4318	38891.7	36078.1	35602.2	0.0293051	1.53306
GLADKVYFL	CAD protein OS=Homo sapiens OX=9606 GN=CAD PE=1 SV=3	'CAD'	9	11256.3	10131.1	12578.6	41566.2	37672.5	38908	11322	39382.2	3.47837	1.79841	3.2e-05	4.49485	17642.7	15990	16514.4	0.00328567	2.48338
GLAEDSPKM	E3 ubiquitin-protein ligase RNF213 OS=Homo sapiens OX=9606 GN=RNF213 PE=1 SV=3	'RNF213'	9	293453	239424	264939	704129	719672	688734	265939	704178	2.6479	1.40485	1.7e-05	4.76955	298866	305464	292332	0.109471	0.9607
GLAEFQENV	Kinetochore protein Spc25 OS=Homo sapiens OX=9606 GN=SPC25 PE=1 SV=1	'SPC25'	9	36879.3	32323.6	36218.6	87437.3	80712.2	85043.5	35140.5	84397.7	2.40172	1.26407	3.5e-05	4.45593	37112.6	34258.1	36096.6	0.700346	0.154687
GLAEILVLVGGC	Kelch-like protein 21 OS=Homo sapiens OX=9606 GN=KLHL21 PE=1 SV=4	'KLHL21'	12	82878.8	68530.6	75348.8	179622	179414	170432	75586	176489	2.33494	1.22339	3.9e-05	4.40894	76240.2	76151.9	72339.4	0.883807	0.0536427
GLAEQYPEV	Multifunctional procollagen lysine hydroxylase and glycosyltransferase LH3 OS=Homo sapiens OX=9606 GN=PLOD3 PE=1 SV=1	'PLOD3'	9	47703.6	41907.2	43983.1	98513.4	103346	99432.6	44531.3	100431	2.25528	1.17331	1.6e-05	4.79588	41813.8	43865	42204	0.351883	0.453602
GLAHFVNEI	Zinc finger MYM-type protein 2 OS=Homo sapiens OX=9606 GN=ZMYM2 PE=1 SV=1	'ZMYM2'	9	71475	68795.2	51289.1	126529	154143	125587	63853.1	135420	2.12081	1.08461	0.003186	2.49675	53705.2	65425.9	53305.2	0.441806	0.354768
GLATDVQTV	Proteasome subunit beta type-3 OS=Homo sapiens OX=9606 GN=PSMB3 PE=1 SV=2	'PSMB3'	9	3.40828e+06	4.20799e+06	3.49494e+06	9.39124e+06	9.17524e+06	9.50517e+06	3.70374e+06	9.35722e+06	2.52643	1.3371	3.1e-05	4.50864	3.9861e+06	3.89441e+06	4.03445e+06	0.355499	0.449162
GLDEALYNV	Selenocysteine insertion sequence-binding protein 2-like OS=Homo sapiens OX=9606 GN=SECISBP2L PE=1 SV=3	'SECISBP2L'	9	155924	136291	152232	319384	329306	342161	148149	330284	2.2294	1.15666	3.4e-05	4.46852	135562	139774	145230	0.296891	0.527402
GLDELFVQV	GPN-loop GTPase 1 OS=Homo sapiens OX=9606 GN=GPN1 PE=1 SV=1	'GPN1'	9	2199.51	3149.67	3143.42	7470.5	5021.04	6225.23	2830.87	6238.92	2.20389	1.14005	0.011683	1.93245	3170.84	2131.17	2642.29	0.696341	0.157178
GLDIDGIYRV	Rho GTPase-activating protein 12 OS=Homo sapiens OX=9606 GN=ARHGAP12 PE=1 SV=1	'ARHGAP12'	10	509192	522855	501208	1.15078e+06	1.05515e+06	1.12854e+06	511085	1.11149e+06	2.17476	1.12086	3.5e-05	4.45593	488447	447855	479007	0.0464137	1.33335
GLDIPTVQV	Probable ATP-dependent RNA helicase DDX49 OS=Homo sapiens OX=9606 GN=DDX49 PE=1 SV=1	'DDX49'	9	11440.8	9286.5	8676.52	14756	14714.1	18621.3	9801.27	16030.5	1.63555	0.709775	0.015646	1.8056	6263.14	6245.39	7903.77	0.0403709	1.39393
GLDQQFAGLDL	ATP-dependent RNA helicase DDX3X OS=Homo sapiens OX=9606 GN=DDX3X PE=1 SV=3	'DDX3X'	11	3901.54	2906.69	4272.56	7624.64	9932.32	5944.97	3693.6	7833.98	2.12096	1.08472	0.027832	1.55546	3236.26	4215.75	2523.33	0.594471	0.22587
GLEEYLEKV	Sorting nexin-27 OS=Homo sapiens OX=9606 GN=SNX27 PE=1 SV=2	'SNX27'	9	11150.9	10807.6	10187.7	28769.2	30436.8	29285.9	10715.4	29497.3	2.7528	1.4609	5e-06	5.30103	12211	12918.8	12430.4	0.00678357	2.16854
GLGDVAEV	Glycogen phosphorylase, brain form OS=Homo sapiens OX=9606 GN=PYGB PE=1 SV=5	'PYGB'	8	25149.1	23371.8	24117.9	53940.3	49578.1	52314	24213	51944.1	2.1453	1.10118	3.5e-05	4.45593	22894.9	21043.3	22204.6	0.0440933	1.35563
GLHGQLQEA	Ribosome-binding protein 1 OS=Homo sapiens OX=9606 GN=RRBP1 PE=1 SV=5	'RRBP1'	9	284868	220613	231010	403333	481102	393626	245497	426021	1.73534	0.795217	0.006113	2.21375	171194	204203	167074	0.0489544	1.31021
GLIDENPGL	DNA-dependent protein kinase catalytic subunit OS=Homo sapiens OX=9606 GN=PRKDC PE=1 SV=3	'PRKDC'	9	599306	607547	604400	1.79534e+06	1.71462e+06	1.77251e+06	603751	1.76082e+06	2.91647	1.54422	1e-06	6	762029	727767	752337	0.000163923	3.78536
GLIDGVVEA	Heterogeneous nuclear ribonucleoprotein L OS=Homo sapiens OX=9606 GN=HNRNPL PE=1 SV=2	'HNRNPL'	9	1.58267e+06	1.36533e+06	1.4547e+06	3.86565e+06	3.60839e+06	3.93922e+06	1.46757e+06	3.80442e+06	2.59233	1.37425	3.9e-05	4.40894	1.64077e+06	1.53157e+06	1.672e+06	0.125128	0.902645
GLIDKVNEL	Signal recognition particle 54 kDa protein OS=Homo sapiens OX=9606 GN=SRP54 PE=1 SV=1	'SRP54'	9	187516	189320	197022	1.88346e+06	1.80734e+06	1.99252e+06	191286	1.89444e+06	9.9037	3.30797	6e-06	5.22185	799432	767121	845722	1.17852e-05	4.92866
GLIEIISNA	U5 small nuclear ribonucleoprotein 200 kDa helicase OS=Homo sapiens OX=9606 GN=SNRNP200 PE=1 SV=2	'SNRNP200'	9	1561.97	1941.88	1647.25	2556.62	3269.74	3731.17	1717.03	3185.84	1.85543	0.891757	0.01517	1.81901	1085.15	1387.83	1583.69	0.120095	0.920474
GLIEKNIEL	DNA (cytosine-5)-methyltransferase 1 OS=Homo sapiens OX=9606 GN=DNMT1 PE=1 SV=2	'DNMT1'	9	710805	767369	718079	2.79465e+06	2.75593e+06	2.83381e+06	732085	2.79479e+06	3.81758	1.93266	1e-06	6	1.18618e+06	1.16975e+06	1.2028e+06	2.30244e-05	4.63781
GLIGQLDEV	BAG family molecular chaperone regulator 5 OS=Homo sapiens OX=9606 GN=BAG5 PE=1 SV=1	'BAG5'	9	72091	69135.8	66524.9	193609	196393	198203	69250.6	196068	2.83129	1.50146	1e-06	6	82176.8	83358.7	84126.9	0.00120841	2.91779
GLLDNDEIMAL	Uncharacterized protein C3orf38 OS=Homo sapiens OX=9606 GN=C3orf38 PE=1 SV=1	'C3orf38'	11	3459.04	1902.82	2335.89	5162.37	9067.16	5686.89	2565.92	6638.81	2.5873	1.37145	0.035781	1.44635	2191.16	3848.54	2413.79	0.735796	0.133243
GLLEGLVEV	Rapamycin-insensitive companion of mTOR OS=Homo sapiens OX=9606 GN=RICTOR PE=1 SV=1	'RICTOR'	9	11105.9	9376.79	9666.15	14229.3	13581.7	15910	10049.6	14573.7	1.45017	0.536222	0.006677	2.17542	6039.59	5764.71	6752.97	0.00318889	2.49636
GLLGNVAEV	Protein zer-1 homolog OS=Homo sapiens OX=9606 GN=ZER1 PE=1 SV=1	'ZER1'	9	285214	315334	309732	555082	526159	526637	303427	535959	1.76635	0.820774	6.3e-05	4.20066	235603	223327	223530	0.00167497	2.77599
GLLGQEGLVEI	Poly [ADP-ribose] polymerase 10 OS=Homo sapiens OX=9606 GN=PARP10 PE=1 SV=2	'PARP10'	11	5104.38	3228.42	2571.88	8876.98	10394.8	7340.45	3634.9	8870.76	2.44044	1.28714	0.010815	1.96597	3767.82	4412.07	3115.64	0.885079	0.0530179
GLLGTLVQL	Catenin beta-1 OS=Homo sapiens OX=9606 GN=CTNNB1 PE=1 SV=1	'CTNNB1'	9	5662.77	5707.27	4536.6	15156	12779.9	16544.4	5302.21	14826.8	2.79634	1.48354	0.001215	2.91542	6432.96	5424.42	7022.25	0.175978	0.754542
GLMDDVDFKA	Hypoxia up-regulated protein 1 OS=Homo sapiens OX=9606 GN=HYOU1 PE=1 SV=1	'HYOU1'	10	21481.3	20384.8	20994.7	101109	91672.2	101713	20953.6	98164.8	4.68486	2.22801	1.9e-05	4.72125	42915.6	38910.1	43171.9	0.000127033	3.89608
GLNDFIQKI	Serine/threonine-protein kinase Sgk1 OS=Homo sapiens OX=9606 GN=SGK1 PE=1 SV=2	'SGK1'	9	154578	170313	158904	407270	367162	400218	161265	391550	2.42799	1.27976	6.4e-05	4.19382	172865	155841	169872	0.522519	0.281898
GLNEEIARV	Kinetochore protein NDC80 homolog OS=Homo sapiens OX=9606 GN=NDC80 PE=1 SV=1	'NDC80'	9	3.49199e+06	3.93037e+06	3.72115e+06	1.27513e+07	1.13556e+07	1.26661e+07	3.71451e+06	1.22577e+07	3.29994	1.72244	5.3e-05	4.27572	5.41226e+06	4.81987e+06	5.37609e+06	0.0029269	2.53359
GLQEYVEAV	Translin-associated protein X OS=Homo sapiens OX=9606 GN=TSNAX PE=1 SV=1	'TSNAX'	9	233347	190112	215278	485572	542149	510895	212912	512872	2.40884	1.26834	0.00013	3.88606	206100	230114	216848	0.755715	0.121642
GLQHWVPEL	Lactadherin OS=Homo sapiens OX=9606 GN=MFGE8 PE=1 SV=3	'MFGE8'	9	55448.5	34038.9	35632.9	65748.2	71983.3	73053.3	41706.8	70261.6	1.68466	0.752455	0.017004	1.76945	27906.7	30553.2	31007.3	0.162622	0.788821
GLSETILAV	Nuclear pore complex protein Nup155 OS=Homo sapiens OX=9606 GN=NUP155 PE=1 SV=1	'NUP155'	9	4901.18	5403.19	5479.34	9151.33	9875.45	9070.41	5261.24	9365.73	1.78014	0.831989	0.000197	3.70553	3884.27	4191.62	3849.92	0.00369182	2.43276
GLSSDLQQV	Eukaryotic translation initiation factor 3 subunit F OS=Homo sapiens OX=9606 GN=EIF3F PE=1 SV=1	'EIF3F'	9	57676.1	48817	48292.8	111951	107308	115175	51595.3	111478	2.16062	1.11145	9.5e-05	4.02228	47517.5	45546.6	48885.7	0.251506	0.599452
GLSTEGIYRV	Rho GTPase-activating protein 35 OS=Homo sapiens OX=9606 GN=ARHGAP35 PE=1 SV=3	'ARHGAP35'	10	489258	518611	511426	1.10606e+06	1.02305e+06	1.11246e+06	506431	1.08053e+06	2.13361	1.0933	4.5e-05	4.34679	469466	434233	472184	0.0338614	1.47029
GLTEFNPEI	RCC1-like G exchanging factor-like protein OS=Homo sapiens OX=9606 GN=RCC1L PE=1 SV=2	'RCC1L'	9	10252.4	10094.8	8440.35	21787.6	23006.4	19945.6	9595.83	21579.9	2.24888	1.16921	0.000351	3.45469	9247.7	9765.02	8465.89	0.562439	0.249925
GLTEVTQSL	Tax1-binding protein 1 OS=Homo sapiens OX=9606 GN=TAX1BP1 PE=1 SV=2	'TAX1BP1'	9	42632.5	40531.5	43618.1	102545	103998	100946	42260.7	102496	2.42534	1.27818	1e-06	6	43524.9	44141.8	42846.4	0.274937	0.560767
GLVDQLVKA	Serine--tRNA ligase, cytoplasmic OS=Homo sapiens OX=9606 GN=SARS PE=1 SV=3	'SARS'	9	56419.8	51761.4	53073.1	235593	207768	209435	53751.4	217599	4.04824	2.0173	5.6e-05	4.25181	99997	88186.9	88894.5	0.000687797	3.16254
GLVEQLYDL	Nucleolar complex protein 2 homolog OS=Homo sapiens OX=9606 GN=NOC2L PE=1 SV=4	'NOC2L'	9	5066.33	5457.21	3557.17	11753.8	8805.25	10438.3	4693.57	10332.4	2.2014	1.13842	0.005436	2.26472	4988.88	3737.37	4430.5	0.675442	0.170412
GLWEEAYRV	Intraflagellar transport protein 172 homolog OS=Homo sapiens OX=9606 GN=IFT172 PE=1 SV=2	'IFT172'	9	724080	726677	721238	1.77893e+06	1.7763e+06	1.80203e+06	723998	1.78575e+06	2.46651	1.30247	1e-06	6	755063	753945	764867	0.000874124	3.05843
GLWEIENNPTV	Hepatoma-derived growth factor OS=Homo sapiens OX=9606 GN=HDGF PE=1 SV=1	'HDGF'	11	7882.21	6063.01	6596.2	15954.1	21094.5	16086.9	6847.14	17711.8	2.58675	1.37114	0.003615	2.44189	6771.68	8953.54	6828.06	0.496884	0.303745
GLWGPVHEL	TRPM8 channel-associated factor 1 OS=Homo sapiens OX=9606 GN=TCAF1 PE=1 SV=3	'TCAF1'	9	76612.7	68351.1	70052.5	147539	156355	154946	71672.1	152947	2.13398	1.09355	2.6e-05	4.58503	62622.8	66364.8	65766.5	0.0715544	1.14536
GLYEGLDWLA	ADP-ribosylation factor 3 OS=Homo sapiens OX=9606 GN=ARF3 PE=1 SV=2	'ARF3'	10	1327.91	1802.31	2044.56	11016.6	11477	9545.27	1724.93	10679.6	6.19134	2.63025	0.000133	3.87615	4675.96	4871.39	4051.47	0.000983436	3.00725
GMAERIPEL	Long-chain-fatty-acid--CoA ligase 3 OS=Homo sapiens OX=9606 GN=ACSL3 PE=1 SV=3	'ACSL3'	9	1308042	1.47211e+06	1.50195e+06	8.84911e+06	7.76892e+06	8.81308e+06	1.42737e+06	8.47703e+06	5.93893	2.5702	4e-05	4.39794	3.75599e+06	3.2975e+06	3.74069e+06	0.000179322	3.74637
GMDEGLLGV	Peptidyl-prolyl cis-trans isomerase FKBP9 OS=Homo sapiens OX=9606 GN=FKBP9 PE=1 SV=2	'FKBP9'	9	8352.04	6607.53	7745.63	18554.1	16847	16592.6	7568.4	17331.2	2.28995	1.19531	0.000259	3.5867	7875.26	7150.67	7042.72	0.730495	0.136383
GMLDGLVNV	DnaJ homolog subfamily C member 10 OS=Homo sapiens OX=9606 GN=DNAJC10 PE=1 SV=2	'DNAJC10'	9	7605.32	4920.95	4757.56	8386.03	8588.63	11831	5761.27	9601.9	1.66663	0.736931	0.056891	1.24496	3559.44	3645.43	5021.66	0.17958	0.745742
GMMSTVTEV	Proteasome adapter and scaffold protein ECM29 OS=Homo sapiens OX=9606 GN=ECPAS PE=1 SV=2	'ECPAS'	9	57035.8	42632.3	45406.8	125839	133194	131196	48358.3	130076	2.68985	1.42752	7.7e-05	4.11351	53412	56533.9	55686	0.203247	0.691977
GMWDGETAV	Complement C2 OS=Homo sapiens OX=9606 GN=C2 PE=1 SV=2	'C2'	9	122137	119376	119507	394654	379048	390958	120340	388220	3.22602	1.68976	1e-06	6	167510	160886	165941	3.49139e-05	4.457
GMWQEEVTV	Synaptic vesicle membrane protein VAT-1 homolog OS=Homo sapiens OX=9606 GN=VAT1 PE=1 SV=2	'VAT1'	9	115556	112453	113851	211785	215535	226090	113953	217804	1.91134	0.934584	1.9e-05	4.72125	89891.9	91483.5	95963.7	0.000446649	3.35003
GQIEVVPEV	PHD finger protein 3 OS=Homo sapiens OX=9606 GN=PHF3 PE=1 SV=3	'PHF3'	9	547755	556053	537027	1.66883e+06	1.46451e+06	1.64515e+06	546945	1.59283e+06	2.91223	1.54212	8.6e-05	4.0655	708331	621608	698281	0.00986278	2.006
GQSDIAITK	DNA replication licensing factor MCM4 OS=Homo sapiens OX=9606 GN=MCM4 PE=1 SV=5	'MCM4'	9	34071.9	24968.3	28759.7	82393.4	79327.5	78428.4	29266.6	80049.8	2.73519	1.45164	6.2e-05	4.20761	34971.7	33670.4	33288.8	0.154691	0.810536
GSDLPIIEK	Phosphatidylinositide phosphatase SAC2 OS=Homo sapiens OX=9606 GN=INPP5F PE=1 SV=3	'INPP5F'	9	1.52217e+06	1.51922e+06	1.5096e+06	3.44362e+06	3.17477e+06	3.30513e+06	1.517e+06	3.30784e+06	2.18052	1.12467	2.1e-05	4.67778	1.46164e+06	1.34752e+06	1.40286e+06	0.0271023	1.56699
GSEGPSYAK	Mitochondrial import inner membrane translocase subunit TIM50 OS=Homo sapiens OX=9606 GN=TIMM50 PE=1 SV=2	'TIMM50'	9	491411	432666	457383	968067	872626	876704	460486	905799	1.96705	0.976033	0.000233	3.63264	410894	370385	372116	0.0243201	1.61403
GSGGSGGYGGRS	Heterogeneous nuclear ribonucleoproteins A2/B1 OS=Homo sapiens OX=9606 GN=HNRNPA2B1 PE=1 SV=2	'HNRNPA2B1'	12	379199	388405	386958	478818	558571	534780	384854	524056	1.3617	0.445412	0.004269	2.36967	203234	237084	226986	9.93828e-05	4.00269
GSHSMRYF	HLA class I histocompatibility antigen, B-46 alpha chain OS=Homo sapiens OX=9606 GN=HLA-B PE=1 SV=1;HLA class I histocompatibility antigen, A-2 alpha chain OS=Homo sapiens OX=9606 GN=HLA-A PE=1 SV=1;HLA class I histocompatibility antigen, B-73 alpha chain OS=Homo sapiens OX=9606 GN=HLA-B PE=1 SV=1;HLA class I histocompatibility antigen, Cw-17 alpha chain OS=Homo sapiens OX=9606 GN=HLA-C PE=1 SV=1…	'HLA-B'	8	34809.1	46811	38104.2	145538	142592	124271	39908.1	137467	3.44459	1.78433	0.000207	3.68403	61773.2	60522.7	52746.7	0.0155513	1.80823
GSMGSFSEK	ER membrane protein complex subunit 1 OS=Homo sapiens OX=9606 GN=EMC1 PE=1 SV=1	'EMC1'	9	731945	718765	711526	1.51498e+06	1.48518e+06	1.52378e+06	720745	1.50798e+06	2.09225	1.06505	1e-06	6	643030	630380	646764	0.000484497	3.31471
GSSDVIIHR	PHD and RING finger domain-containing protein 1 OS=Homo sapiens OX=9606 GN=PHRF1 PE=1 SV=3	'PHRF1'	9	809243	785646	752673	2.20284e+06	2.59823e+06	2.23925e+06	782521	2.34677e+06	2.99899	1.58448	0.000251	3.60033	934991	1.10282e+06	950446	0.0188905	1.72376
GSYVTHETK	Dynein light chain 1, cytoplasmic OS=Homo sapiens OX=9606 GN=DYNLL1 PE=1 SV=1	'DYNLL1'	9	332735	304566	297262	605235	617016	601225	311521	607825	1.95115	0.964327	1.5e-05	4.82391	256891	261891	255189	0.00824125	2.08401
GTADVHFER	THO complex subunit 4 OS=Homo sapiens OX=9606 GN=ALYREF PE=1 SV=3	'ALYREF'	9	5.58688e+06	6.06678e+06	5.90368e+06	1.74131e+07	1.57175e+07	1.68758e+07	5.85245e+06	1.66688e+07	2.84817	1.51004	3.2e-05	4.49485	7.39094e+06	6.67127e+06	7.16291e+06	0.00866309	2.06233
GTASRPSS	Vimentin OS=Homo sapiens OX=9606 GN=VIM PE=1 SV=4	'VIM'	8	192592	230374	228519	384103	467334	439959	217162	430466	1.98224	0.987128	0.001469	2.83298	163032	198359	186740	0.0991326	1.00378
GTEFGGSIYQK	Voltage-dependent anion-selective channel protein 1 OS=Homo sapiens OX=9606 GN=VDAC1 PE=1 SV=2	'VDAC1'	11	14110.5	11066.9	11568	24588.2	21109.4	21866.6	12248.5	22521.4	1.83871	0.878695	0.001914	2.71806	10436.4	8959.83	9281.22	0.0614972	1.21114
GTFNRAMLR	Cytoplasmic dynein 1 heavy chain 1 OS=Homo sapiens OX=9606 GN=DYNC1H1 PE=1 SV=5	'DYNC1H1'	9	44527.9	41529.9	40614.2	64087.3	69441.6	75150.4	42224	69559.8	1.6474	0.72019	0.001308	2.88339	27201.7	29474.4	31897.5	0.00212228	2.6732
GTISEVWDY	Long-chain-fatty-acid--CoA ligase 3 OS=Homo sapiens OX=9606 GN=ACSL3 PE=1 SV=3	'ACSL3'	9	18536.2	17788.9	17492.8	38673.9	41236.2	42176.7	17939.3	40695.6	2.26852	1.18175	3.1e-05	4.50864	16415.1	17502.6	17901.8	0.286404	0.543021
GTLDYILQR	Alpha-ketoglutarate-dependent dioxygenase FTO OS=Homo sapiens OX=9606 GN=FTO PE=1 SV=3	'FTO'	9	1.7782e+06	2.08e+06	1.94549e+06	5.50683e+06	4.73444e+06	5.10561e+06	1.93456e+06	5.11563e+06	2.64433	1.4029	0.000186	3.73049	2.33736e+06	2.00952e+06	2.16707e+06	0.139821	0.854428
GTLEQWIEK	Interferon-induced, double-stranded RNA-activated protein kinase OS=Homo sapiens OX=9606 GN=EIF2AK2 PE=1 SV=2	'EIF2AK2'	9	24711.9	20126	22292.3	92866	92576.1	103870	22376.7	96437.5	4.30972	2.10759	4.7e-05	4.3279	39416.8	39293.8	44087.6	0.000841132	3.07514
GTLIDNQFK	UPF0428 protein CXorf56 OS=Homo sapiens OX=9606 GN=CXorf56 PE=1 SV=1	'CXorf56'	9	143157	135251	132066	331632	321065	315411	136824	322703	2.35852	1.23788	6e-06	5.22185	140761	136276	133875	0.971608	0.0125087
GTLSSWNLK	Putative inactive carbonic anhydrase 5B-like protein OS=Homo sapiens OX=9606 GN=CA5BP1 PE=5 SV=2	'CA5BP1'	9	52574.3	47771.9	50539.5	129711	120130	123138	50295.2	124326	2.47193	1.30564	1.9e-05	4.72125	55055.5	50989.1	52265.9	0.249383	0.603134
GTMTGMLYK	Putative mitochondrial import inner membrane translocase subunit Tim23B OS=Homo sapiens OX=9606 GN=TIMM23B PE=5 SV=2	'TIMM23B'	9	21615.5	21866.1	21357.8	67964.5	55091.1	61984.3	21613.1	61679.9	2.85382	1.51289	0.000422	3.37469	28847.4	23383.3	26309.1	0.0449941	1.34684
GTQSFVFQR	Sigma non-opioid intracellular receptor 1 OS=Homo sapiens OX=9606 GN=SIGMAR1 PE=1 SV=1	'SIGMAR1'	9	72947.4	79816.3	78720.5	161425	144788	148763	77161.4	151659	1.96548	0.974879	0.000166	3.77989	68516.7	61455.1	63142.2	0.0131975	1.87951
GTSGPHVGK	Enhancer of filamentation 1 OS=Homo sapiens OX=9606 GN=NEDD9 PE=1 SV=1	'NEDD9'	9	96754.9	79835.2	80311.7	130719	158481	132809	85633.9	140670	1.64269	0.716059	0.006371	2.19579	55483.6	67267.2	56370.4	0.0182642	1.7384
GTSSVIVSR	F-box/WD repeat-containing protein 11 OS=Homo sapiens OX=9606 GN=FBXW11 PE=1 SV=1	'FBXW11'	9	4.09268e+06	2.83695e+06	2.74914e+06	4.63397e+06	6.77251e+06	4.90102e+06	3.22626e+06	5.43583e+06	1.68487	0.75264	0.050852	1.29369	1.96688e+06	2.87458e+06	2.08023e+06	0.151593	0.81932
GTTAVLTEK	Proteasome subunit beta type-7 OS=Homo sapiens OX=9606 GN=PSMB7 PE=1 SV=1	'PSMB7'	9	72541.5	62781	64706.2	122466	125082	123902	66676.2	123816	1.85698	0.892958	5e-05	4.30103	51980.4	53090.8	52589.8	0.00927849	2.03252
GTYEGLLRR	L-dopachrome tautomerase OS=Homo sapiens OX=9606 GN=DCT PE=1 SV=1	'DCT'	9	296026	308085	310757	565784	533149	585154	304956	561363	1.8408	0.880331	8.5e-05	4.07058	240146	226294	248367	0.0010657	2.97236
GTYVSSVPR	HLA class II histocompatibility antigen, DO alpha chain OS=Homo sapiens OX=9606 GN=HLA-DOA PE=1 SV=1	'HLA-DOA'	9	891984	832700	868131	2.05254e+06	2.06161e+06	2.10588e+06	864271	2.07334e+06	2.39895	1.2624	1e-06	6	871196	875046	893838	0.444416	0.35221
GVDSSIFQNPK	Activating signal cointegrator 1 complex subunit 1 OS=Homo sapiens OX=9606 GN=ASCC1 PE=1 SV=1	'ASCC1'	11	59763.6	47958.8	53695.8	151682	147182	138047	53806.1	145637	2.70671	1.43654	6.3e-05	4.20066	64381.3	62471.2	58593.9	0.103383	0.98555
GVFEGIPTYR	Scavenger receptor class B member 1 OS=Homo sapiens OX=9606 GN=SCARB1 PE=1 SV=1	'SCARB1'	10	119621	115495	115196	230612	208458	213618	116771	217563	1.86316	0.897754	0.000124	3.90658	97882.8	88479.7	90669.8	0.00154339	2.81152
GVIDLIFEK	Eukaryotic translation initiation factor 4 gamma 1 OS=Homo sapiens OX=9606 GN=EIF4G1 PE=1 SV=4	'EIF4G1'	9	144243	153401	146478	1.69367e+06	1.52318e+06	1.62642e+06	148041	1.61442e+06	10.9053	3.44695	8e-06	5.09691	718875	646510	690333	1.44694e-05	4.83955
GVIDLVFEK	Eukaryotic translation initiation factor 4 gamma 3 OS=Homo sapiens OX=9606 GN=EIF4G3 PE=1 SV=2	'EIF4G3'	9	10377.4	9763.78	9218.36	40339.8	35949.9	38508.1	9786.52	38266	3.91007	1.96719	2.7e-05	4.56864	17122.2	15258.9	16344.7	0.000529365	3.27624
GVIVHIIEK	Proteasome subunit beta type-3 OS=Homo sapiens OX=9606 GN=PSMB3 PE=1 SV=2	'PSMB3'	9	127699	113187	124615	501845	495481	471895	121834	489740	4.01975	2.00711	3e-06	5.52288	213007	210306	200295	0.000125903	3.89996
GVMPSHFSR	40S ribosomal protein S19 OS=Homo sapiens OX=9606 GN=RPS19 PE=1 SV=2	'RPS19'	9	88285.6	79770.6	85039.9	120602	129842	127224	84365.4	125889	1.49219	0.577433	0.00036	3.4437	51189.3	55111.3	53999.9	0.000351812	3.45369
GVYDGEEHSV	Melanoma-associated antigen B2 OS=Homo sapiens OX=9606 GN=MAGEB2 PE=1 SV=3	'MAGEB2'	10	1.96425e+06	1.70643e+06	1.68011e+06	4.17086e+06	4.52052e+06	4.26519e+06	1.78359e+06	4.31886e+06	2.42143	1.27586	5.2e-05	4.284	1.77031e+06	1.91873e+06	1.81035e+06	0.649198	0.187623
GVYNLEIVDK	Hyccin OS=Homo sapiens OX=9606 GN=FAM126A PE=1 SV=2	'FAM126A'	10	28148.7	24746.3	29000.4	109024	99373	102410	27298.4	103602	3.79518	1.92417	1.7e-05	4.76955	46274.9	42178.7	43467.9	0.000715567	3.14535
HEADVDVLM	Protein FAM199X OS=Homo sapiens OX=9606 GN=FAM199X PE=1 SV=1	'FAM199X'	9	585491	492934	537422	1.1799e+06	1.27513e+06	1.19954e+06	538616	1.21819e+06	2.2617	1.17741	6.7e-05	4.17393	500807	541225	509142	0.504455	0.297178
HEAEPVRTL	Zinc finger and BTB domain-containing protein 38 OS=Homo sapiens OX=9606 GN=ZBTB38 PE=1 SV=2	'ZBTB38'	9	523986	435762	443498	655271	736787	684571	467749	692210	1.47987	0.565475	0.003704	2.43133	278129	312728	290565	0.00438256	2.35827
HEAERNIAL	RanBP2-like and GRIP domain-containing protein 3 OS=Homo sapiens OX=9606 GN=RGPD3 PE=3 SV=2	'RGPD3'	9	295918	294025	296701	497786	480876	537922	295548	505528	1.71048	0.774399	0.000243	3.61439	211284	204107	228320	0.000360681	3.44288
HEAEVLKQL	Stathmin OS=Homo sapiens OX=9606 GN=STMN1 PE=1 SV=3	'STMN1'	9	20487.4	21633.3	19440	57376.2	57123.4	57166.8	20520.2	57222.2	2.78857	1.47953	1e-06	6	24353.2	24245.9	24264.3	0.00402687	2.39503
HEDLGHVAL	E3 ubiquitin-protein ligase HERC2 OS=Homo sapiens OX=9606 GN=HERC2 PE=1 SV=2	'HERC2'	9	68390	51956.4	54469.2	87207.7	97165.6	89312.7	58271.9	91228.6	1.56557	0.646687	0.005167	2.28676	37015.1	41241.8	37908.6	0.0206619	1.68483
HEDLLNITL	Kinesin-associated protein 3 OS=Homo sapiens OX=9606 GN=KIFAP3 PE=1 SV=2	'KIFAP3'	9	136032	118323	126694	270059	290168	304340	127016	288189	2.26891	1.182	0.000135	3.86967	114626	123161	129176	0.518042	0.285635
HEDPGQATL	Chromodomain-helicase-DNA-binding protein 6 OS=Homo sapiens OX=9606 GN=CHD6 PE=1 SV=4	'CHD6'	9	1.27915e+06	1.03336e+06	1.05635e+06	1.95721e+06	2.51534e+06	2.04914e+06	1.12295e+06	2.1739e+06	1.93588	0.952988	0.005192	2.28467	830735	1.06763e+06	869755	0.135519	0.868
HEDPVIAVF	GATOR complex protein NPRL3 OS=Homo sapiens OX=9606 GN=NPRL3 PE=1 SV=1	'NPRL3'	9	123598	117932	118579	246800	249782	248181	120036	248254	2.06816	1.04835	1e-06	6	104754	106020	105340	0.00130893	2.88308
HEEALSFVSL	Tyrosine-protein kinase JAK1 OS=Homo sapiens OX=9606 GN=JAK1 PE=1 SV=2	'JAK1'	10	16727.8	13529.8	12898.2	26552.4	34289.8	25814	14385.3	28885.4	2.00798	1.00575	0.008037	2.09491	11270.1	14554.2	10956.7	0.267727	0.572307
HEEIDLVSL	THO complex subunit 5 homolog OS=Homo sapiens OX=9606 GN=THOC5 PE=1 SV=2	'THOC5'	9	343140	288799	343960	847692	862108	938143	325300	882647	2.71334	1.44007	7.6e-05	4.11919	359801	365920	398193	0.0863063	1.06396
HEEIQNSVVL	Zinc finger FYVE domain-containing protein 16 OS=Homo sapiens OX=9606 GN=ZFYVE16 PE=1 SV=3	'ZFYVE16'	10	206993	153135	185242	259702	300079	278821	181790	279534	1.53767	0.620749	0.00744	2.12843	110230	127368	118345	0.0183273	1.7369
HEFAENPGL	Phosphatidate phosphatase LPIN2 OS=Homo sapiens OX=9606 GN=LPIN2 PE=1 SV=1	'LPIN2'	9	26838.5	25045.7	24042.9	44904.6	67276.8	43155.8	25309	51779.1	2.04587	1.03272	0.02753	1.56019	19059.7	28555.5	18317.4	0.382118	0.417802
HEFEEATNLL	Protein YIPF2 OS=Homo sapiens OX=9606 GN=YIPF2 PE=1 SV=1	'YIPF2'	10	21538.1	18923.9	19104.2	47502.1	45335.3	44804.2	19855.4	45880.5	2.31073	1.20835	2.5e-05	4.60206	20162.2	19242.5	19017.1	0.69746	0.15648
HEFEELFRL	Ubiquitin-like modifier-activating enzyme 7 OS=Homo sapiens OX=9606 GN=UBA7 PE=1 SV=2	'UBA7'	9	1387.52	1411.07	993.245	2344.75	2178.95	1204.46	1263.95	1909.39	1.51066	0.595176	0.165191	0.782014	995.225	924.854	511.231	0.0890777	1.05023
HEGDLVEVVL	Serine/threonine-protein kinase D3 OS=Homo sapiens OX=9606 GN=PRKD3 PE=1 SV=1	'PRKD3'	10	42587.9	31991.1	33876.8	53312.8	65756.9	62048.7	36151.9	60372.8	1.66997	0.739825	0.007943	2.10002	22628.5	27910.4	26336.4	0.0437613	1.35891
HEGTDSYEL	V-type proton ATPase subunit D OS=Homo sapiens OX=9606 GN=ATP6V1D PE=1 SV=1	'ATP6V1D'	9	179446	326835	137514	167139	204955	185318	214598	185804	0.865822	-0.207858	0.648025	0.188408	70941.8	86992.9	78657.9	0.0779461	1.10821
HEIEVIGGYL	Taperin OS=Homo sapiens OX=9606 GN=TPRN PE=1 SV=2	'TPRN'	10	245485	223767	229098	488997	510183	500591	232783	499924	2.14759	1.10272	8e-06	5.09691	207554	216546	212475	0.0429044	1.3675
HEIFVDYEL	U11/U12 small nuclear ribonucleoprotein 35 kDa protein OS=Homo sapiens OX=9606 GN=SNRNP35 PE=1 SV=1	'SNRNP35'	9	16245.3	13612.5	18057	30779.8	31188.3	29893.1	15971.6	30620.4	1.91718	0.938985	0.000404	3.39362	13064.5	13237.8	12688.1	0.0840859	1.07528
HEIHDPQHL	Zinc finger protein 644 OS=Homo sapiens OX=9606 GN=ZNF644 PE=1 SV=2	'ZNF644'	9	33440.9	24155.6	22907.5	36001.9	39092.3	35365.4	26834.6	36819.9	1.3721	0.456388	0.046886	1.32896	15280.9	16592.6	15010.8	0.0289207	1.53879
HEIKSLEDL	Signal transducer and activator of transcription 1-alpha/beta OS=Homo sapiens OX=9606 GN=STAT1 PE=1 SV=2	'STAT1'	9	38649.6	49891.3	46076.1	324632	324796	347402	44872.3	332277	7.40494	2.88849	4e-06	5.39794	137790	137859	147454	3.10531e-05	4.50789
HEILNEVDL	Glycerol-3-phosphate dehydrogenase, mitochondrial OS=Homo sapiens OX=9606 GN=GPD2 PE=1 SV=3	'GPD2'	9	329171	262889	274888	511596	545532	545155	288983	534094	1.84819	0.886111	0.000461	3.3363	217146	231550	231390	0.0409711	1.38752
HEILVSDFL	Centrosomal protein POC5 OS=Homo sapiens OX=9606 GN=POC5 PE=1 SV=2	'POC5'	9	7614.05	8547.98	8914.45	17224.5	17422	18388.8	8358.83	17678.4	2.11494	1.08062	6.1e-05	4.21467	7310.91	7394.76	7805.08	0.10905	0.962374
HEIQSDVL	DNA-directed RNA polymerase II subunit RPB3 OS=Homo sapiens OX=9606 GN=POLR2C PE=1 SV=2	'POLR2C'	8	209928	184661	195761	361147	407977	365691	196783	378271	1.92227	0.942813	0.000398	3.40012	153288	173165	155217	0.0200129	1.69869
HELDQGQQL	Transcription elongation factor SPT6 OS=Homo sapiens OX=9606 GN=SUPT6H PE=1 SV=2	'SUPT6H'	9	1.87823e+06	972310	867921	1.34167e+06	2.09176e+06	1.60441e+06	1.23949e+06	1.67928e+06	1.35482	0.438098	0.321255	0.49315	569470	887844	680987	0.190005	0.721234
HELLEGSEIYL	Transmembrane protein 199 OS=Homo sapiens OX=9606 GN=TMEM199 PE=1 SV=1	'TMEM199'	11	8373.88	6311.28	6902.36	16191.6	15638.8	14533.9	7195.84	15454.8	2.14774	1.10282	0.000458	3.33913	6872.5	6637.88	6168.89	0.381326	0.418704
HEMGSLYDYL	Activin receptor type-1 OS=Homo sapiens OX=9606 GN=ACVR1 PE=1 SV=1	'ACVR1'	10	6542.71	7249.77	6128.52	12534.4	12278.9	11144.5	6640.34	11985.9	1.80502	0.852014	0.000577	3.23882	5320.19	5211.76	4730.27	0.0142585	1.84592
HEQANVESL	Deoxynucleotidyltransferase terminal-interacting protein 2 OS=Homo sapiens OX=9606 GN=DNTTIP2 PE=1 SV=2	'DNTTIP2'	9	272210	211701	229650	275381	403271	303111	237854	327254	1.37586	0.460337	0.104894	0.979249	116885	171168	128655	0.0153375	1.81425
HEQLSTQSL	Clathrin heavy chain 1 OS=Homo sapiens OX=9606 GN=CLTC PE=1 SV=5	'CLTC'	9	80417.6	66720.6	70932.4	159915	164098	153413	72690.2	159142	2.18932	1.13048	7.1e-05	4.14874	67875.8	69651	65115.7	0.293858	0.531863
HESQLSVEL	DNA cross-link repair 1A protein OS=Homo sapiens OX=9606 GN=DCLRE1A PE=1 SV=3	'DCLRE1A'	9	58203.8	39290	44902.2	83088.4	93653.5	85788.9	47465.3	87510.3	1.84367	0.882578	0.003408	2.4675	35266.7	39751.1	36412.9	0.148006	0.82972
HETPVEVEL	Nuclear export mediator factor NEMF OS=Homo sapiens OX=9606 GN=NEMF PE=1 SV=4	'NEMF'	9	277166	267592	260828	520714	614150	549319	268529	561394	2.09063	1.06394	0.000475	3.32331	221016	260675	233157	0.0751365	1.12415
HETQEGIVIL	Cadherin-19 OS=Homo sapiens OX=9606 GN=CDH19 PE=2 SV=1	'CDH19'	10	20920.2	19840.5	21055.5	33994.2	45785	40281.4	20605.4	40020.2	1.94222	0.957707	0.004791	2.31957	14428.8	19433.4	17097.4	0.0728397	1.13763
HEVEEATNIL	Arf-GAP with coiled-coil, ANK repeat and PH domain-containing protein 2 OS=Homo sapiens OX=9606 GN=ACAP2 PE=1 SV=3	'ACAP2'	10	64331.1	52806.3	60074.2	129239	129862	118902	59070.5	126001	2.13306	1.09293	0.000166	3.77989	54855.4	55119.6	50467.8	0.204122	0.690109
HEVEVNGTDTL	Protein TANC1 OS=Homo sapiens OX=9606 GN=TANC1 PE=1 SV=3	'TANC1'	11	40845.3	33618	34744.3	44291.5	49714.9	46000.4	36402.5	46668.9	1.28202	0.358423	0.020417	1.69001	18799.4	21101.4	19524.8	0.00210691	2.67635
HEVIGSSLL	Inositol-trisphosphate 3-kinase B OS=Homo sapiens OX=9606 GN=ITPKB PE=1 SV=5	'ITPKB'	9	31606.5	28842.7	30508.4	67600.8	73779.9	71857.6	30319.2	71079.4	2.34437	1.2292	3.4e-05	4.46852	28693	31315.7	30499.8	0.899817	0.0458458
HEVMEQQTI	DNA replication licensing factor MCM7 OS=Homo sapiens OX=9606 GN=MCM7 PE=1 SV=4	'MCM7'	9	954725	823343	901755	1.34561e+06	1.48093e+06	1.46891e+06	893274	1.43182e+06	1.60289	0.680673	0.000732	3.13549	571140	628579	623478	0.00252145	2.59835
HEWGELVQL	Transcription elongation factor SPT5 OS=Homo sapiens OX=9606 GN=SUPT5H PE=1 SV=1	'SUPT5H'	9	39674.6	36542.2	34488.6	69184.8	75798.3	63887.7	36901.8	69623.6	1.88673	0.915886	0.000961	3.01728	29365.3	32172.5	27117	0.024912	1.60359
HIIENIVAV	Ribosomal L1 domain-containing protein 1 OS=Homo sapiens OX=9606 GN=RSL1D1 PE=1 SV=3	'RSL1D1'	9	562042	563119	556049	1.50522e+06	1.45354e+06	1.58511e+06	560403	1.51462e+06	2.70274	1.43442	1.5e-05	4.82391	638889	616953	672795	0.00732476	2.13521
HILSHLHEV	Carbonic anhydrase 14 OS=Homo sapiens OX=9606 GN=CA14 PE=1 SV=1	'CA14'	9	51091.4	44502.4	51655.3	97707.3	130278	111776	49083	113254	2.30739	1.20626	0.002714	2.56639	41471.7	55296.1	47443	0.837042	0.0772528
HIMEHLEGV	Multiple coagulation factor deficiency protein 2 OS=Homo sapiens OX=9606 GN=MCFD2 PE=1 SV=1	'MCFD2'	9	7504.47	5734.47	8171.88	13576	13841.7	13804.9	7136.94	13740.9	1.92531	0.945094	0.000836	3.07779	5762.3	5875.1	5859.45	0.147618	0.83086
HLAELIAEL	E3 ubiquitin-protein ligase TRIM11 OS=Homo sapiens OX=9606 GN=TRIM11 PE=1 SV=2	'TRIM11'	9	19166.7	20944.3	20735.3	49207.2	48333	52751	20282.1	50097.1	2.47001	1.30452	3.4e-05	4.46852	20885.9	20514.9	22390.1	0.288222	0.540273
HLAEVLERV	E3 ubiquitin-protein ligase BRE1A OS=Homo sapiens OX=9606 GN=RNF20 PE=1 SV=2	'RNF20'	9	128902	100907	101421	148129	168502	162454	110410	159695	1.44638	0.532451	0.011142	1.95304	62873.2	71520.6	68953.3	0.0113141	1.94638
HLAEVSAEV	ZW10 interactor OS=Homo sapiens OX=9606 GN=ZWINT PE=1 SV=2	'ZWINT'	9	96387.2	93964.8	87680.5	207866	223437	210280	92677.5	213861	2.30758	1.20638	2.5e-05	4.60206	88228.4	94837.3	89253.1	0.595721	0.224957
HLANIVERV	E3 ubiquitin-protein ligase TRIM22 OS=Homo sapiens OX=9606 GN=TRIM22 PE=1 SV=1	'TRIM22'	9	16873	14593.5	18489.7	18694	28009.2	22619.1	16652.1	23107.4	1.38766	0.472656	0.092101	1.03574	7934.63	11888.5	9600.62	0.0131356	1.88155
HLDMVLPEV	Inositol hexakisphosphate kinase 1 OS=Homo sapiens OX=9606 GN=IP6K1 PE=1 SV=3	'IP6K1'	9	15303.1	16237	15650.9	44966.5	44115.8	42368.8	15730.3	43817	2.78551	1.47794	4e-06	5.39794	19085.9	18724.9	17983.4	0.0024879	2.60417
HLFEDAYLL	Histone H3-like centromeric protein A OS=Homo sapiens OX=9606 GN=CENPA PE=1 SV=1	'CENPA'	9	14836.6	9218.53	10387.6	20588.2	22479.7	19982.9	11480.9	21016.9	1.8306	0.872313	0.006977	2.15633	8738.61	9541.46	8481.7	0.215346	0.666863
HLIDFMSEI	Condensin complex subunit 2 OS=Homo sapiens OX=9606 GN=NCAPH PE=1 SV=3	'NCAPH'	9	8666.34	6264.36	7647.55	8727.84	14250.1	9305.9	7526.08	10761.3	1.42986	0.515877	0.161344	0.792247	3704.52	6048.42	3949.87	0.0439309	1.35723
HLLEEPIYL	tRNA-specific adenosine deaminase 1 OS=Homo sapiens OX=9606 GN=ADAT1 PE=1 SV=1	'ADAT1'	9	346791	328370	342927	705072	812935	723193	339363	747067	2.20138	1.13841	0.000271	3.56703	299267	345049	306958	0.217338	0.662865
HLLNESPML	Nuclear pore complex protein Nup205 OS=Homo sapiens OX=9606 GN=NUP205 PE=1 SV=3	'NUP205'	9	268196	194001	198593	425821	569010	432862	220264	475898	2.16058	1.11142	0.00818	2.08725	180739	241515	183727	0.588493	0.230259
HLSDAIVEV	Late secretory pathway protein AVL9 homolog OS=Homo sapiens OX=9606 GN=AVL9 PE=1 SV=1	'AVL9'	9	68480.2	61914	53765.4	251245	237223	221247	61386.5	236572	3.85381	1.94628	5.4e-05	4.26761	106640	100689	93908	0.00226668	2.64461
HLSIINEYL	Ras GTPase-activating-like protein IQGAP1 OS=Homo sapiens OX=9606 GN=IQGAP1 PE=1 SV=1	'IQGAP1'	9	15212.2	13567.3	14116	20565.2	28356.1	22475.4	14298.5	23798.9	1.66443	0.735032	0.016554	1.7811	8728.86	12035.7	9539.66	0.0192072	1.71653
HQYDGLVEL	Sarcoplasmic/endoplasmic reticulum calcium ATPase 2 OS=Homo sapiens OX=9606 GN=ATP2A2 PE=1 SV=1	'ATP2A2'	9	99449.9	86754.2	87160.9	174367	177287	176474	91121.7	176042	1.93195	0.950056	3.7e-05	4.4318	74009.6	75249	74903.9	0.0172234	1.76388
HVDSTLLQV	P protein OS=Homo sapiens OX=9606 GN=OCA2 PE=1 SV=2	'OCA2'	9	274877	242050	244268	506900	550809	488647	253732	515452	2.03148	1.02253	0.000251	3.60033	215153	233790	207405	0.0567832	1.24578
HVIETLIGK	T-complex protein 1 subunit epsilon OS=Homo sapiens OX=9606 GN=CCT5 PE=1 SV=1	'CCT5'	9	113517	101591	98401.5	266953	277639	270141	104503	271578	2.59875	1.37782	7e-06	5.1549	113308	117843	114661	0.0879519	1.05575
HVLDVIHEV	Triple functional domain protein OS=Homo sapiens OX=9606 GN=TRIO PE=1 SV=2	'TRIO'	9	45061	43784.5	42305.2	87221.5	93986.7	96590.1	43716.9	92599.4	2.11816	1.08281	7.3e-05	4.13668	37021	39892.5	40997.5	0.0365347	1.4373
IAAGIFNDL	Proteasome subunit beta type-7 OS=Homo sapiens OX=9606 GN=PSMB7 PE=1 SV=1	'PSMB7'	9	2486.5	4947.97	3818.2	6814.01	8026.2	9342.31	3750.89	8060.84	2.14905	1.1037	0.013389	1.87325	2892.19	3406.71	3965.33	0.69295	0.159298
IAAIAQEL	Alpha-actinin-1 OS=Homo sapiens OX=9606 GN=ACTN1 PE=1 SV=2	'ACTN1'	8	3331.22	4530.61	3009.98	6127.02	6306.78	7627.58	3623.93	6687.13	1.84527	0.88383	0.009815	2.00811	2600.6	2676.9	3237.51	0.194359	0.711394
IAHDTGTSL	DNA-directed RNA polymerase III subunit RPC3 OS=Homo sapiens OX=9606 GN=POLR3C PE=1 SV=1	'POLR3C'	9	228430	184587	214958	475978	514181	450936	209325	480365	2.29483	1.19839	0.000272	3.56543	202028	218243	191399	0.737666	0.13214
IAVDGEPL	Peptidyl-prolyl cis-trans isomerase A OS=Homo sapiens OX=9606 GN=PPIA PE=1 SV=2	'PPIA'	8	20584.6	16632.5	16440	38550	37761.4	38523.1	17885.7	38278.2	2.14016	1.09772	0.00012	3.92082	16362.5	16027.7	16351	0.293151	0.532909
IAVEPGNQW	Pleiotropic regulator 1 OS=Homo sapiens OX=9606 GN=PLRG1 PE=1 SV=1	'PLRG1'	9	36080.1	34280.2	35167	67691.7	73094	68826.4	35175.8	69870.7	1.98633	0.990106	3.6e-05	4.4437	28731.6	31024.6	29213.2	0.00316494	2.49963
IEAEPLEI	Vacuolar protein sorting-associated protein 13A OS=Homo sapiens OX=9606 GN=VPS13A PE=1 SV=2	'VPS13A'	8	34177.2	28175.3	29577.4	65076.5	60599.3	63856.7	30643.3	63177.5	2.06171	1.04384	0.000133	3.87615	27621.6	25721.3	27103.8	0.114111	0.942674
IEALHGHEL	RNA-binding protein 14 OS=Homo sapiens OX=9606 GN=RBM14 PE=1 SV=2	'RBM14'	9	15528.5	10748.8	13421.6	23557	23776.1	25124.8	13233	24152.7	1.82519	0.868047	0.001741	2.7592	9998.73	10091.7	10664.2	0.100007	0.999972
IEALLESSL	G1/S-specific cyclin-D1 OS=Homo sapiens OX=9606 GN=CCND1 PE=1 SV=1	'CCND1'	9	3306.02	2572.2	2682.46	5584.27	5113.6	7345.91	2853.56	6014.59	2.10775	1.07571	0.011599	1.93558	2370.23	2170.46	3117.96	0.459648	0.337574
IEAQTMEAL	Ribosome-binding protein 1 OS=Homo sapiens OX=9606 GN=RRBP1 PE=1 SV=5	'RRBP1'	9	83699	75764	80614.4	189426	180360	174438	80025.8	181408	2.26687	1.1807	3.3e-05	4.48149	80401.7	76553.6	74040.1	0.364096	0.438783
IEDEIATIL	Serine/threonine-protein kinase 3 OS=Homo sapiens OX=9606 GN=STK3 PE=1 SV=2	'STK3'	9	2620.23	1973.68	1785.88	4431.52	3374.12	4490.53	2126.6	4098.72	1.92736	0.946628	0.011149	1.95276	1880.95	1432.14	1906	0.261121	0.583159
IEDEYQVFL	Actin-binding protein IPP OS=Homo sapiens OX=9606 GN=IPP PE=2 SV=1	'IPP'	9	2861.18	1863.69	1917.87	3792.99	4816.73	3900.77	2214.24	4170.16	1.88333	0.913289	0.013006	1.88586	1609.93	2044.45	1655.67	0.275474	0.55992
IEDGIFEV	Heat shock cognate 71 kDa protein OS=Homo sapiens OX=9606 GN=HSPA8 PE=1 SV=1	'HSPA8'	8	8985.21	9279.94	9182.43	17668.4	17525.6	18291.6	9149.19	17828.5	1.94865	0.962472	4e-06	5.39794	7499.34	7438.69	7763.85	0.000279603	3.55346
IEDIPKEVL	Coiled-coil domain-containing protein 25 OS=Homo sapiens OX=9606 GN=CCDC25 PE=1 SV=2	'CCDC25'	9	11224.4	10418.3	10378	42931.2	34733	34493.5	10673.5	37385.9	3.50267	1.80846	0.000662	3.17914	18222.1	14742.4	14640.7	0.0126798	1.89689
IEDLSQQAQL	Nascent polypeptide-associated complex subunit alpha, muscle-specific form OS=Homo sapiens OX=9606 GN=NACA PE=1 SV=1	'NACA'	10	225544	225023	210462	417450	423614	400398	220343	413820	1.87808	0.909255	2.2e-05	4.65758	177186	179802	169948	0.00148099	2.82945
IEDNELNIVL	Serine/threonine-protein kinase Nek6 OS=Homo sapiens OX=9606 GN=NEK6 PE=1 SV=2	'NEK6'	10	7937.61	6967.33	5849.3	13056.7	13849.7	11190.5	6918.08	12699	1.83562	0.876268	0.004329	2.36361	5541.91	5878.47	4749.81	0.0911293	1.04034
IEDPGQAYVL	Tyrosine-protein phosphatase non-receptor type 13 OS=Homo sapiens OX=9606 GN=PTPN13 PE=1 SV=2	'PTPN13'	10	63740.8	48828	49819.8	80684.5	106726	86740.8	54129.5	91383.9	1.68824	0.755524	0.015618	1.80637	34246.4	45299.8	36817	0.0588931	1.22994
IEENIPELL	Nuclear RNA export factor 1 OS=Homo sapiens OX=9606 GN=NXF1 PE=1 SV=1	'NXF1'	9	6770.69	5474.13	5840.77	9019.24	14160.8	9584.14	6028.53	10921.4	1.81162	0.85728	0.043046	1.36607	3828.2	6010.54	4067.97	0.1532	0.814742
IEEQLGTEI	Probable ATP-dependent RNA helicase DDX6 OS=Homo sapiens OX=9606 GN=DDX6 PE=1 SV=2	'DDX6'	9	20587.1	18589.7	19919	58343.9	51733.6	54592.1	19698.6	54889.9	2.78649	1.47845	6.2e-05	4.20761	24764	21958.2	23171.5	0.0229402	1.6394
IEESGEHII	Elongation factor 2 OS=Homo sapiens OX=9606 GN=EEF2 PE=1 SV=4	'EEF2'	9	280878	242643	259018	497691	538521	523847	260846	520020	1.99359	0.995367	9.1e-05	4.04096	211244	228574	222346	0.0300923	1.52154
IEESTDGMIL	La-related protein 4 OS=Homo sapiens OX=9606 GN=LARP4 PE=1 SV=3	'LARP4'	10	8572.15	7065.51	7492.49	10836.9	16492.6	13773.1	7710.05	13700.9	1.77701	0.829456	0.024066	1.6186	4599.71	7000.26	5845.96	0.0833727	1.07898
IEEVEITAL	Eukaryotic peptide chain release factor GTP-binding subunit ERF3A OS=Homo sapiens OX=9606 GN=GSPT1 PE=1 SV=1;Eukaryotic peptide chain release factor GTP-binding subunit ERF3B OS=Homo sapiens OX=9606 GN=GSPT2 PE=1 SV=2	'GSPT1'	9	10978.7	9722.1	9595.64	22549.5	21119.7	21499.3	10098.8	21722.8	2.15103	1.10503	4.6e-05	4.33724	9571.07	8964.24	9125.34	0.139475	0.855504
IEFKETQAL	Eukaryotic initiation factor 4A-II OS=Homo sapiens OX=9606 GN=EIF4A2 PE=1 SV=2	'EIF4A2'	9	13899.1	13461.5	13032	37063.4	32684	36859.9	13464.2	35535.8	2.63928	1.40014	0.000108	3.96658	15731.5	13872.7	15645.1	0.068943	1.16151
IEFVADRL	Ribonucleoside-diphosphate reductase subunit M2 B OS=Homo sapiens OX=9606 GN=RRM2B PE=1 SV=1;Ribonucleoside-diphosphate reductase subunit M2 OS=Homo sapiens OX=9606 GN=RRM2 PE=1 SV=1	'RRM2B'	8	1.32916e+06	1.68065e+06	1.52717e+06	3.90476e+06	3.20382e+06	3.89748e+06	1.51233e+06	3.66869e+06	2.42585	1.27849	0.001051	2.9784	1.65737e+06	1.35986e+06	1.65428e+06	0.767529	0.114905
IEIDNGDEL	Twinfilin-1 OS=Homo sapiens OX=9606 GN=TWF1 PE=1 SV=3	'TWF1'	9	71601.6	84821.3	73320	213130	192135	207661	76581	204309	2.66788	1.41569	7.1e-05	4.14874	90462.8	81551.6	88141.3	0.10912	0.962097
IEIDSPYEI	Dolichyl-diphosphooligosaccharide--protein glycosyltransferase subunit 1 OS=Homo sapiens OX=9606 GN=RPN1 PE=1 SV=1	'RPN1'	9	480322	533293	492647	1.24787e+06	1.10965e+06	1.19167e+06	502087	1.18306e+06	2.35628	1.23651	9.5e-05	4.02228	529656	470987	505801	0.998059	0.000843971
IEIGDGAEL	Twinfilin-2 OS=Homo sapiens OX=9606 GN=TWF2 PE=1 SV=2	'TWF2'	9	314768	291125	312496	767672	710669	766187	306130	748176	2.44398	1.28923	2.6e-05	4.58503	325837	301642	325207	0.355781	0.448817
IEIHEQEAIL	Proliferation marker protein Ki-67 OS=Homo sapiens OX=9606 GN=MKI67 PE=1 SV=2	'MKI67'	10	66496.4	57968.6	63942.6	104182	105932	111033	62802.5	107049	1.70454	0.769379	0.00017	3.76955	44219.8	44962.7	47127.9	0.00289639	2.53814
IEIIDSNRL	Tenascin OS=Homo sapiens OX=9606 GN=TNC PE=1 SV=3	'TNC'	9	441473	461262	467436	1.32706e+06	1.18274e+06	1.31021e+06	456723	1.27334e+06	2.78798	1.47922	6e-05	4.22185	563269	502011	556118	0.0159457	1.79736
IELLEKIVL	Clathrin heavy chain 1 OS=Homo sapiens OX=9606 GN=CLTC PE=1 SV=5;Clathrin heavy chain 2 OS=Homo sapiens OX=9606 GN=CLTCL1 PE=1 SV=2	'CLTC'	9	22471.7	33067.1	30698.4	199981	166377	185925	28745.7	184094	6.40422	2.67902	0.000111	3.95468	84881.6	70618.2	78915.4	0.000703993	3.15243
IELLNVTEL	Signal transducer and activator of transcription 1-alpha/beta OS=Homo sapiens OX=9606 GN=STAT1 PE=1 SV=2	'STAT1'	9	8771.6	7193.63	8983.37	18781.4	21935.3	20338.7	8316.2	20351.8	2.44725	1.29116	0.000358	3.44612	7971.75	9310.39	8632.73	0.662335	0.178922
IEMNEPVQL	Proliferating cell nuclear antigen OS=Homo sapiens OX=9606 GN=PCNA PE=1 SV=1	'PCNA'	9	694176	700359	676181	1.61668e+06	1.47234e+06	1.62595e+06	690238	1.57165e+06	2.27697	1.18712	6.2e-05	4.20761	686195	624931	690132	0.358171	0.445909
IENDEAFAIL	Clathrin light chain A OS=Homo sapiens OX=9606 GN=CLTA PE=1 SV=1	'CLTA'	10	3797.55	2615.58	3601.24	6312.15	5640.2	5553.58	3338.12	5835.31	1.74808	0.805772	0.004649	2.33264	2679.18	2393.97	2357.21	0.0858068	1.06648
IENEEPVVL	Hypoxia-inducible factor 1-alpha inhibitor OS=Homo sapiens OX=9606 GN=HIF1AN PE=1 SV=2	'HIF1AN'	9	42229.1	39384.8	38428.9	112310	112691	111633	40014.3	112211	2.80427	1.48763	1e-06	6	47669.6	47831.3	47382.2	0.00268918	2.57038
IENVETLVL	Kinesin-like protein KIF20A OS=Homo sapiens OX=9606 GN=KIF20A PE=1 SV=1	'KIF20A'	9	5917.81	5179.37	4628.65	8243.5	8991.63	8112.64	5241.95	8449.26	1.61186	0.688722	0.002281	2.64187	3498.94	3816.48	3443.4	0.0133369	1.87495
IEPADAHVL	N-alpha-acetyltransferase 50 OS=Homo sapiens OX=9606 GN=NAA50 PE=1 SV=1	'NAA50'	9	84250.6	88882.8	78714.9	260515	245065	253858	83949.5	253146	3.01546	1.59238	6e-06	5.22185	110575	104018	107750	0.00256027	2.59171
IEQEAAVEL	Cytochrome b-c1 complex subunit Rieske, mitochondrial OS=Homo sapiens OX=9606 GN=UQCRFS1 PE=1 SV=2	'UQCRFS1'	9	21541.1	21303.3	21547	57254.6	61605	58357.1	21463.8	59072.2	2.75218	1.46057	9e-06	5.04576	24301.6	26148.1	24769.6	0.00298256	2.52541
IEQEIRILL	ATP-dependent zinc metalloprotease YME1L1 OS=Homo sapiens OX=9606 GN=YME1L1 PE=1 SV=2	'YME1L1'	9	59715.9	79178.7	77144.3	156831	121526	144861	72012.9	141073	1.95899	0.970111	0.004613	2.33602	66566.6	51581.5	61486.1	0.18481	0.733274
IETIGEIL	Heterogeneous nuclear ribonucleoprotein K OS=Homo sapiens OX=9606 GN=HNRNPK PE=1 SV=1	'HNRNPK'	8	17670	18494.5	16748.4	31589.6	26991.9	36070.7	17637.6	31550.7	1.78883	0.839019	0.006459	2.18983	13408.2	11456.6	15310.2	0.0254381	1.59452
IEVDGKQVEL	Rho-related GTP-binding protein RhoC OS=Homo sapiens OX=9606 GN=RHOC PE=1 SV=1	'RHOC'	10	67064.7	114940	88062.9	413782	394067	434923	90022.7	414257	4.6017	2.20217	5.8e-05	4.23657	175629	167261	184602	0.00432756	2.36376
IEVDPDTKEML	40S ribosomal protein S17 OS=Homo sapiens OX=9606 GN=RPS17 PE=1 SV=2	'RPS17'	11	115330	172764	166082	782009	685499	701247	151392	722918	4.77515	2.25554	8.2e-05	4.08619	331922	290959	297643	0.00216445	2.66465
IEVDQIYHL	UDP-glucuronic acid decarboxylase 1 OS=Homo sapiens OX=9606 GN=UXS1 PE=1 SV=1	'UXS1'	9	12845.7	10260.3	9249.92	23459.6	25516	22059.1	10785.3	23678.2	2.19541	1.13449	0.000926	3.03339	9957.37	10830.2	9362.94	0.5582	0.25321
IEVENKEVL	Poly [ADP-ribose] polymerase 14 OS=Homo sapiens OX=9606 GN=PARP14 PE=1 SV=3	'PARP14'	9	598850	713731	653809	4.22306e+06	3.73456e+06	4.23415e+06	655463	4.06392e+06	6.20008	2.63229	3.5e-05	4.45593	1.79247e+06	1.58513e+06	1.79718e+06	0.000158885	3.79892
IEVGEGVNL	Paraneoplastic antigen-like protein 8A OS=Homo sapiens OX=9606 GN=PNMA8A PE=1 SV=2	'PNMA8A'	9	103898	87780	91937.9	187142	195523	190916	94538.5	191194	2.02239	1.01606	5.7e-05	4.24413	79432.3	82989.4	81033.8	0.0535246	1.27145
IEVQDTSGGTTAL	DNA damage-binding protein 1 OS=Homo sapiens OX=9606 GN=DDB1 PE=1 SV=1	'DDB1'	13	18824	14375.5	16892.8	25427.2	26810.4	22187.6	16697.4	24808.4	1.48577	0.571207	0.012507	1.90285	10792.5	11379.6	9417.51	0.0120178	1.92017
IIAESISLD	BTB/POZ domain-containing protein 7 OS=Homo sapiens OX=9606 GN=BTBD7 PE=1 SV=3	'BTBD7'	9	2331.82	812.261	1367.75	3143.17	2112.32	4552.12	1503.94	3269.2	2.17376	1.12019	0.101995	0.991421	1334.11	896.57	1932.14	0.838755	0.0763648
IIDDTIFNL	NPC intracellular cholesterol transporter 1 OS=Homo sapiens OX=9606 GN=NPC1 PE=1 SV=2	'NPC1'	9	9921.93	10017.1	8287.97	13972.9	16679.3	18672.6	9408.99	16441.6	1.74743	0.805235	0.008812	2.05493	5930.75	7079.49	7925.54	0.0392903	1.40571
IIIDSVPEV	Zinc fingers and homeoboxes protein 3 OS=Homo sapiens OX=9606 GN=ZHX3 PE=1 SV=3	'ZHX3'	9	33514.7	37860.8	37278.5	94118.6	90421.5	86646.6	36218	90395.6	2.49587	1.31955	2.9e-05	4.5376	39948.5	38379.2	36777	0.260304	0.584518
IIMDDEFQL	ADP-ribosylation factor-like protein 2-binding protein OS=Homo sapiens OX=9606 GN=ARL2BP PE=1 SV=1	'ARL2BP'	9	6095.81	5129.19	5206.13	10525.7	12240.7	12186.4	5477.04	11650.9	2.12723	1.08898	0.000656	3.1831	4467.62	5195.54	5172.51	0.245906	0.609231
IIMETVPQL	Dedicator of cytokinesis protein 7 OS=Homo sapiens OX=9606 GN=DOCK7 PE=1 SV=4	'DOCK7'	9	7848.71	5594.09	6130.85	14516.5	17777.1	13925.7	6524.55	15406.4	2.3613	1.23958	0.002975	2.52651	6161.49	7545.48	5910.75	0.987022	0.00567297
IISSPLTGK	Ubiquitin carboxyl-terminal hydrolase 36 OS=Homo sapiens OX=9606 GN=USP36 PE=1 SV=4	'USP36'	9	49543.8	48993.1	48402	129738	113124	128736	48979.6	123866	2.52893	1.33853	0.000155	3.80967	55067.2	48015.3	54641.7	0.194106	0.711962
ILAEEQFIL	Dynactin subunit 3 OS=Homo sapiens OX=9606 GN=DCTN3 PE=1 SV=1	'DCTN3'	9	1224.93	1814.58	2154.57	3083.48	3476.06	2914.49	1731.36	3158.01	1.824	0.867109	0.010992	1.95892	1308.78	1475.41	1237.05	0.235969	0.627144
ILAETQPEL	Syntaxin-18 OS=Homo sapiens OX=9606 GN=STX18 PE=1 SV=1	'STX18'	9	20953.4	15680.3	16613.7	30510.9	39686.7	29466.4	17749.1	33221.3	1.87171	0.90436	0.013036	1.88486	12950.3	16844.9	12507	0.161952	0.790613
ILDAGGHNV	26S proteasome non-ATPase regulatory subunit 1 OS=Homo sapiens OX=9606 GN=PSMD1 PE=1 SV=2	'PSMD1'	9	209377	216627	208736	374694	390634	366502	211580	377277	1.78314	0.834421	2.5e-05	4.60206	159038	165804	155561	0.000196618	3.70638
ILDDIGHGV	Abl interactor 2 OS=Homo sapiens OX=9606 GN=ABI2 PE=1 SV=1	'ABI2'	9	189067	177413	182760	406002	393182	414675	183080	404619	2.21007	1.14409	6e-06	5.22185	172327	166885	176008	0.0572059	1.24256
ILDDQTNKL	Disabled homolog 2 OS=Homo sapiens OX=9606 GN=DAB2 PE=1 SV=3	'DAB2'	9	57799.2	60046.8	59226.8	187938	176175	175975	59024.3	180029	3.05009	1.60885	7e-06	5.1549	79769.8	74777.3	74692.2	0.000645662	3.19
ILDDSHLLV	RNA helicase aquarius OS=Homo sapiens OX=9606 GN=AQR PE=1 SV=4	'AQR'	9	12841.6	10357.4	12211.1	25151.5	24481.7	23221.1	11803.3	24284.8	2.05745	1.04086	0.000183	3.73755	10675.5	10391.2	9856.15	0.128806	0.890062
ILDEAIYKV	Dynein regulatory complex protein 10 OS=Homo sapiens OX=9606 GN=IQCD PE=2 SV=2	'IQCD'	9	16873.4	14264.5	14768	38784.7	45387.6	42964.8	15302	42379	2.76951	1.46963	0.000204	3.69037	16462.1	19264.7	18236.3	0.078695	1.10405
ILDEHVQRV	Axin-1 OS=Homo sapiens OX=9606 GN=AXIN1 PE=1 SV=2	'AXIN1'	9	171632	192350	186210	410688	389900	402930	183397	401173	2.18745	1.12925	1.5e-05	4.82391	174316	165492	171023	0.120225	0.920005
ILDEPTNHL	ATP-binding cassette sub-family F member 3 OS=Homo sapiens OX=9606 GN=ABCF3 PE=1 SV=2	'ABCF3'	9	242668	250712	226023	634761	616078	607025	239801	619288	2.58251	1.36877	4e-06	5.39794	269423	261493	257651	0.0458095	1.33904
ILDESHERV	U6 snRNA-associated Sm-like protein LSm8 OS=Homo sapiens OX=9606 GN=LSM8 PE=1 SV=3	'LSM8'	9	59556.3	57170.2	55939.9	82103.4	95339.2	83874.8	57555.5	87105.8	1.51342	0.597816	0.002312	2.63601	34848.6	40466.5	35600.5	0.00055953	3.25218
ILDISEHTL	Protein DBF4 homolog A OS=Homo sapiens OX=9606 GN=DBF4 PE=1 SV=1	'DBF4'	9	53493.4	59050.1	52421.1	130055	125480	129972	54988.2	128502	2.33691	1.2246	9e-06	5.04576	55201.7	53259.8	55166.3	0.846099	0.0725788
ILDNETNFVV	Cleft lip and palate transmembrane protein 1 OS=Homo sapiens OX=9606 GN=CLPTM1 PE=1 SV=1	'CLPTM1'	10	3515.23	3002.78	2437.62	6523.99	6287.86	5617.12	2985.21	6142.99	2.05781	1.04111	0.001573	2.80327	2769.09	2668.87	2384.18	0.318478	0.496921
ILDQKINEV	Ornithine decarboxylase OS=Homo sapiens OX=9606 GN=ODC1 PE=1 SV=2	'ODC1'	9	181759	179723	174557	591960	542585	589340	178680	574628	3.21597	1.68525	1.7e-05	4.76955	251256	230299	250144	0.000795901	3.09914
ILDQTNVSA	Heterogeneous nuclear ribonucleoprotein U OS=Homo sapiens OX=9606 GN=HNRNPU PE=1 SV=6	'HNRNPU'	9	42415.7	43977.1	41640.2	104008	104980	99717.3	42677.7	102902	2.41114	1.26972	4e-06	5.39794	44146	44558.7	42324.8	0.361835	0.441489
ILFGHENRV	Guanine nucleotide-binding protein subunit beta-5 OS=Homo sapiens OX=9606 GN=GNB5 PE=1 SV=2	'GNB5'	9	140880	168283	162880	321747	309359	335591	157348	322232	2.0479	1.03415	0.000128	3.89279	136565	131307	142441	0.083637	1.0776
ILHDDEVTV	60S acidic ribosomal protein P1 OS=Homo sapiens OX=9606 GN=RPLP1 PE=1 SV=1	'RPLP1'	9	1.92807e+06	1.55542e+06	1.68483e+06	4.9921e+06	5.43637e+06	5.51329e+06	1.72277e+06	5.31392e+06	3.08451	1.62504	5.2e-05	4.284	2.11889e+06	2.30746e+06	2.3401e+06	0.0145647	1.8367
ILINISQEL	Peroxisome proliferator-activated receptor gamma coactivator 1-alpha OS=Homo sapiens OX=9606 GN=PPARGC1A PE=1 SV=1	'PPARGC1A'	9	1907.25	1592.1	1242.67	2883.62	4623.69	2975.7	1580.67	3494.34	2.21066	1.14448	0.032729	1.48507	1223.95	1962.52	1263.03	0.766858	0.115285
ILLAELEQL	Vimentin OS=Homo sapiens OX=9606 GN=VIM PE=1 SV=4	'VIM'	9	9866.1	10676.4	8264.18	22924.5	20437.6	24904.7	9602.24	22755.6	2.36982	1.24478	0.000872	3.05948	9730.25	8674.69	10570.8	0.952896	0.0209546
ILMEHIHKL	60S ribosomal protein L19 OS=Homo sapiens OX=9606 GN=RPL19 PE=1 SV=1	'RPL19'	9	122187	128974	137462	458203	471289	445613	129541	458368	3.53841	1.8231	3e-06	5.52288	194484	200038	189140	0.000277745	3.55635
ILNDEIITI	Cytoplasmic FMR1-interacting protein 1 OS=Homo sapiens OX=9606 GN=CYFIP1 PE=1 SV=1	'CYFIP1'	9	7802.37	7739.83	6448.02	12663.6	13585	11459.9	7330.08	12569.5	1.71479	0.77803	0.002289	2.64035	5375.04	5766.15	4864.15	0.0176928	1.7522
ILQDEQYLM	DDB1- and CUL4-associated factor 4 OS=Homo sapiens OX=9606 GN=DCAF4 PE=1 SV=3	'DCAF4'	9	12251.3	10717.9	12485	16449.1	23698.9	18712.1	11818.1	19620	1.66017	0.731328	0.024296	1.61447	6981.79	10059	7942.32	0.0305392	1.51514
ILSGVILEV	Cytoglobin OS=Homo sapiens OX=9606 GN=CYGB PE=1 SV=1	'CYGB'	9	1550.36	1479.26	902.28	2383.4	2560.19	1870.45	1310.63	2271.35	1.73302	0.793284	0.03001	1.52273	1011.63	1086.67	793.908	0.195445	0.708975
ILTESEIKL	Translin-associated protein X OS=Homo sapiens OX=9606 GN=TSNAX PE=1 SV=1	'TSNAX'	9	168866	157340	172159	710936	624854	673614	166122	669802	4.032	2.01149	3.8e-05	4.42022	301756	265218	285914	0.0005045	3.29714
ILTEVNYEV	Caspase-8 OS=Homo sapiens OX=9606 GN=CASP8 PE=1 SV=1	'CASP8'	9	12109.1	11142.5	11763.2	20730.3	22610.3	23368.9	11671.6	22236.5	1.90518	0.929928	0.000223	3.6517	8798.92	9596.9	9918.9	0.00691861	2.15998
ILWETVPSM	Fibronectin type III domain-containing protein 3B OS=Homo sapiens OX=9606 GN=FNDC3B PE=1 SV=2	'FNDC3B'	9	8843.28	8130.76	8495.26	20421.1	18759.2	22292	8489.77	20490.8	2.41358	1.27118	0.000323	3.4908	8667.68	7962.29	9461.82	0.687514	0.162719
IMDESVLGV	Cohesin subunit SA-2 OS=Homo sapiens OX=9606 GN=STAG2 PE=1 SV=3	'STAG2'	9	11038.1	10515.6	10833.8	17498.1	20929.7	18556	10795.8	18994.6	1.75944	0.815115	0.001329	2.87648	7427.02	8883.58	7876.05	0.00391686	2.40706
IMLEALERV	Putative small nuclear ribonucleoprotein G-like protein 15 OS=Homo sapiens OX=9606 GN=SNRPGP15 PE=5 SV=2	'SNRPGP15'	9	3.09408e+06	4.24824e+06	3.83018e+06	1.0617e+07	8.70649e+06	1.08357e+07	3.72417e+06	1.00531e+07	2.69942	1.43265	0.001112	2.9539	4.50637e+06	3.69545e+06	4.59921e+06	0.287603	0.541206
IQDFEMPTV	Nucleolar protein 10 OS=Homo sapiens OX=9606 GN=NOL10 PE=1 SV=1	'NOL10'	9	15319.5	14977.6	14826.8	30251.1	29926.9	33392.4	15041.3	31190.2	2.07363	1.05216	0.000132	3.87943	12840	12702.4	14173.3	0.0213889	1.66981
IQDNHDGTYTV	Filamin-A OS=Homo sapiens OX=9606 GN=FLNA PE=1 SV=4	'FLNA'	11	34210.1	23722.3	30185.1	41320.1	46874.3	40896.1	29372.5	43030.2	1.46498	0.550884	0.019401	1.71218	17538.3	19895.7	17358.3	0.0246079	1.60893
IQFNPPLSEK	Lysine-specific histone demethylase 1B OS=Homo sapiens OX=9606 GN=KDM1B PE=1 SV=3	'KDM1B'	10	51642.1	43846.3	41102.9	105201	99731	104450	45530.4	103127	2.26502	1.17953	8.8e-05	4.05552	44652.6	42330.7	44333.6	0.616128	0.210329
IQHSEFEEV	Zinc finger MIZ domain-containing protein 1 OS=Homo sapiens OX=9606 GN=ZMIZ1 PE=1 SV=3	'ZMIZ1'	9	16552.3	13147	11172.4	23774.5	24382.9	20319	13623.9	22825.5	1.6754	0.744504	0.010332	1.98582	10091	10349.3	8624.38	0.0768084	1.11459
ISEENFRVM	Kinesin-like protein KIF11 OS=Homo sapiens OX=9606 GN=KIF11 PE=1 SV=2	'KIF11'	9	202959	235226	228939	462398	411635	447847	222375	440627	1.98146	0.986564	0.000268	3.57187	196264	174718	190088	0.0398197	1.3999
ISVASFQEL	Max-like protein X OS=Homo sapiens OX=9606 GN=MLX PE=1 SV=2	'MLX'	9	9850.58	14698.2	13283.8	27539.3	29052.2	24510.1	12610.9	27033.9	2.1437	1.1001	0.001828	2.73802	11689	12331.2	10403.3	0.503298	0.298174
IVDDITYNV	Fibronectin OS=Homo sapiens OX=9606 GN=FN1 PE=1 SV=4	'FN1'	9	63535.5	61546.7	67121.4	170372	165741	172909	64067.9	169674	2.64834	1.40509	2e-06	5.69897	72314	70348.3	73390.9	0.0128725	1.89034
IVDGNHRLTL	Spectrin beta chain, non-erythrocytic 4 OS=Homo sapiens OX=9606 GN=SPTBN4 PE=1 SV=2;Spectrin beta chain, non-erythrocytic 1 OS=Homo sapiens OX=9606 GN=SPTBN1 PE=1 SV=2;Spectrin beta chain, non-erythrocytic 2 OS=Homo sapiens OX=9606 GN=SPTBN2 PE=1 SV=3	'SPTBN4'	10	10764.3	10579.5	11118.1	24420.3	24944	25096.8	10820.6	24820.4	2.2938	1.19774	1e-06	6	10365.2	10587.4	10652.3	0.18838	0.724965
IVMQEVETV	Cytoplasmic dynein 1 heavy chain 1 OS=Homo sapiens OX=9606 GN=DYNC1H1 PE=1 SV=5	'DYNC1H1'	9	441841	430115	445490	1.1242e+06	1.07743e+06	1.13791e+06	439149	1.11318e+06	2.53486	1.34191	4e-06	5.39794	477166	457313	482985	0.0211299	1.6751
IYNEALKG	Protein S100-A6 OS=Homo sapiens OX=9606 GN=S100A6 PE=1 SV=1	'S100A6'	8	102320	101907	96790	184333	183274	139881	100339	169163	1.68591	0.753529	0.009551	2.01995	78239.7	77790.5	59372.2	0.011563	1.93693
KALQFLEEV	T-complex protein 1 subunit zeta OS=Homo sapiens OX=9606 GN=CCT6A PE=1 SV=3	'CCT6A'	9	52397.4	50803.7	58231.6	217381	186450	204070	53810.9	202634	3.76566	1.9129	8.7e-05	4.06048	92267	79138.3	86617	0.00189082	2.72335
KAMEAASSL	Histone-lysine N-methyltransferase NSD2 OS=Homo sapiens OX=9606 GN=NSD2 PE=1 SV=1	'NSD2'	9	192420	181771	182414	483039	481274	471229	185535	478514	2.5791	1.36687	1e-06	6	205025	204276	200012	0.00971698	2.01247
KEAAGEGPAL	DNA-(apurinic or apyrimidinic site) lyase OS=Homo sapiens OX=9606 GN=APEX1 PE=1 SV=2	'APEX1'	10	327325	253642	287833	543398	589436	545035	289600	559289	1.93125	0.949534	0.000494	3.30627	230644	250185	231339	0.0786347	1.10439
KEAEFLQKL	Phosphatidylinositol 4-phosphate 5-kinase type-1 gamma OS=Homo sapiens OX=9606 GN=PIP5K1C PE=1 SV=2;Putative PIP5K1A and PSMD4-like protein OS=Homo sapiens OX=9606 GN=PIPSL PE=5 SV=1	'PIP5K1C'	9	57126.4	61383.2	56552.8	232821	211389	224428	58354.2	222879	3.81942	1.93335	1.4e-05	4.85387	98820.3	89723.5	95258.2	0.000288487	3.53987
KEAEGAEWL	Elongator complex protein 2 OS=Homo sapiens OX=9606 GN=ELP2 PE=1 SV=2	'ELP2'	9	133107	106806	119361	364079	341282	351996	119758	352453	2.94304	1.55731	2.1e-05	4.67778	154533	144857	149404	0.0210727	1.67628
KEAEILEVL	Oxygen-dependent coproporphyrinogen-III oxidase, mitochondrial OS=Homo sapiens OX=9606 GN=CPOX PE=1 SV=3	'CPOX'	9	68963	64262.2	62525.1	205023	200987	195424	65250.1	200478	3.07245	1.61939	2e-06	5.69897	87021.6	85308.5	82947.3	0.000922865	3.03486
KEAEPDLL	Neurochondrin OS=Homo sapiens OX=9606 GN=NCDN PE=1 SV=1	'NCDN'	8	42099.9	45885.4	45992.3	119392	111277	113400	44659.2	114690	2.56811	1.36071	1.4e-05	4.85387	50675.8	47231.5	48132.3	0.0707532	1.15025
KEAEYAGQL	Ski-like protein OS=Homo sapiens OX=9606 GN=SKIL PE=1 SV=2	'SKIL'	9	46480.7	37270.4	36170.3	81018.4	87841.9	84588.5	39973.8	84482.9	2.11346	1.0796	0.000309	3.51004	34388.1	37284.4	35903.4	0.28961	0.538186
KEAGNINTSL	Kinesin-like protein KIF20A OS=Homo sapiens OX=9606 GN=KIF20A PE=1 SV=1	'KIF20A'	10	117233	93212.5	120158	207069	200922	204738	110201	204243	1.85337	0.890147	0.00042	3.37675	87890.1	85280.9	86900.6	0.0517259	1.28629
KEAIVTSEEL	Spectrin alpha chain, non-erythrocytic 1 OS=Homo sapiens OX=9606 GN=SPTAN1 PE=1 SV=3	'SPTAN1'	10	40301.6	29864.6	32688.8	77505.2	73302	80774.8	34285	77194	2.25154	1.17091	0.000348	3.45842	32897	31112.9	34284.7	0.664246	0.177671
KEALTYDGAL	Eukaryotic translation initiation factor 4H OS=Homo sapiens OX=9606 GN=EIF4H PE=1 SV=5	'EIF4H'	10	10449.6	8345.27	9400.5	25790.5	23037.1	22328.5	9398.47	23718.7	2.52367	1.33553	0.0003	3.52288	10946.7	9778.04	9477.27	0.425655	0.370943
KEANAISVEL	Kinesin-like protein KIF1A OS=Homo sapiens OX=9606 GN=KIF1A PE=1 SV=2;Kinesin-like protein KIF1B OS=Homo sapiens OX=9606 GN=KIF1B PE=1 SV=5	'KIF1A'	10	13232.2	12677.6	11306.6	38391.2	42429.9	39328	12405.5	40049.7	3.22839	1.69082	3.3e-05	4.48149	16295.1	18009.3	16692.7	0.00400142	2.39779
KEAQEEIAFL	Golgin subfamily B member 1 OS=Homo sapiens OX=9606 GN=GOLGB1 PE=1 SV=2	'GOLGB1'	10	22048	18810.5	22104.8	51676.3	53864	48976	20987.8	51505.4	2.45407	1.29518	6.9e-05	4.16115	21933.9	22862.5	20787.8	0.520959	0.283196
KEATVIQDL	Early endosome antigen 1 OS=Homo sapiens OX=9606 GN=EEA1 PE=1 SV=2	'EEA1'	9	14890.6	15277	15859.7	35049	38132.2	36989.6	15342.4	36723.6	2.3936	1.25918	2.2e-05	4.65758	14876.5	16185.1	15700.2	0.633137	0.198502
KEAVSEVEL	Protein SOGA1 OS=Homo sapiens OX=9606 GN=SOGA1 PE=1 SV=2	'SOGA1'	9	79400.8	56676.7	68887.9	171590	168888	173082	68321.8	171187	2.50559	1.32515	0.000104	3.98297	72831.2	71684.2	73464.2	0.546124	0.262709
KEDENVPFL	Ras-related protein Ral-A OS=Homo sapiens OX=9606 GN=RALA PE=1 SV=1	'RALA'	9	20000.1	16593.4	18536.8	40549	45161.7	42172.8	18376.8	42627.8	2.31966	1.21391	0.000132	3.87943	17210.9	19168.8	17900.2	0.816071	0.0882723
KEDFIVQDL	Nuclear receptor coactivator 7 OS=Homo sapiens OX=9606 GN=NCOA7 PE=1 SV=2	'NCOA7'	9	10881.9	11017.8	13763	32620.4	35842.9	37112.6	11887.5	35192	2.96041	1.5658	0.00014	3.85387	13845.7	15213.5	15752.4	0.0497907	1.30285
KEDIYAVEI	Heat shock 70 kDa protein 4 OS=Homo sapiens OX=9606 GN=HSPA4 PE=1 SV=4	'HSPA4'	9	52724	45103.6	49740.7	135876	131735	134595	49189.4	134069	2.72556	1.44655	5e-06	5.30103	57672.3	55914.6	57128.6	0.0275697	1.55957
KEDQVIQL	Dolichyl-diphosphooligosaccharide--protein glycosyltransferase subunit 2 OS=Homo sapiens OX=9606 GN=RPN2 PE=1 SV=3	'RPN2'	8	34539.3	30639.4	29803.2	69041.2	80596.9	72026.2	31660.6	73888.1	2.33375	1.22265	0.000357	3.44733	29304.4	34209.2	30571.4	0.892216	0.0495298
KEDQVIQLM	Dolichyl-diphosphooligosaccharide--protein glycosyltransferase subunit 2 OS=Homo sapiens OX=9606 GN=RPN2 PE=1 SV=3	'RPN2'	9	48094.7	38981.8	36096.3	97233.8	92040.8	99432.4	41057.6	96235.7	2.34392	1.22892	0.000199	3.70115	41270.7	39066.6	42203.9	0.957733	0.0187555
KEDTQTLQSL	Nestin OS=Homo sapiens OX=9606 GN=NES PE=1 SV=2	'NES'	10	68438.5	54497	59986.3	112516	118465	145690	60973.9	125557	2.05919	1.04208	0.004186	2.3782	47757.3	50282.2	61838	0.265266	0.576318
KEEDGSLSL	Transcription intermediary factor 1-beta OS=Homo sapiens OX=9606 GN=TRIM28 PE=1 SV=5	'TRIM28'	9	179569	152627	161495	1.15358e+06	1.03277e+06	1.10145e+06	164564	1.09593e+06	6.65961	2.73544	1.3e-05	4.88606	489633	438356	467510	5.77748e-05	4.23826
KEEDLQWVL	Nicastrin OS=Homo sapiens OX=9606 GN=NCSTN PE=1 SV=2	'NCSTN'	9	17985.1	16621.7	18134.2	70797.8	75890.9	80951.3	17580.3	75880	4.31619	2.10976	4e-05	4.39794	30050	32211.7	34359.6	0.000392992	3.40562
KEEELQAAL	Myosin-11 OS=Homo sapiens OX=9606 GN=MYH11 PE=1 SV=3;Myosin-9 OS=Homo sapiens OX=9606 GN=MYH9 PE=1 SV=4;Myosin-14 OS=Homo sapiens OX=9606 GN=MYH14 PE=1 SV=2	'MYH11'	9	229074	198895	200451	538611	508549	554862	209473	534007	2.54929	1.35009	4.2e-05	4.37675	228613	215853	235510	0.205382	0.687437
KEEHEVAVL	Interferon-induced transmembrane protein 3 OS=Homo sapiens OX=9606 GN=IFITM3 PE=1 SV=2	'IFITM3'	9	836312	807163	818066	3.46196e+06	3.30516e+06	3.46463e+06	820514	3.41058e+06	4.15664	2.05542	1e-06	6	1.46942e+06	1.40287e+06	1.47056e+06	1.26144e-05	4.89913
KEEIGNVQL	Kinectin OS=Homo sapiens OX=9606 GN=KTN1 PE=1 SV=1	'KTN1'	9	259481	236497	244926	898800	808275	957447	246968	888174	3.59631	1.84652	0.000128	3.89279	381494	343071	406387	0.00268065	2.57176
KEENGVLVL	Protein disulfide-isomerase A4 OS=Homo sapiens OX=9606 GN=PDIA4 PE=1 SV=2	'PDIA4'	9	79509.3	78661.9	89985.9	279031	256624	268604	82719	268086	3.24093	1.69641	1.5e-05	4.82391	118434	108924	114008	0.00242905	2.61456
KEENIDITL	Adhesion G-protein coupled receptor G6 OS=Homo sapiens OX=9606 GN=ADGRG6 PE=1 SV=3	'ADGRG6'	9	31438.4	41143.3	36053.9	221763	188967	188169	36211.8	199633	5.51292	2.46282	0.000138	3.86012	94127.1	80206.5	79868	0.000892205	3.04954
KEEPSNNVKL	Importin subunit beta-1 OS=Homo sapiens OX=9606 GN=KPNB1 PE=1 SV=2	'KPNB1'	10	695198	646046	725938	3.79628e+06	3.66197e+06	3.69002e+06	689061	3.71609e+06	5.39298	2.43108	1e-06	6	1.61133e+06	1.55432e+06	1.56622e+06	6.79811e-06	5.16761
KEEPVAPEL	Zinc finger protein 653 OS=Homo sapiens OX=9606 GN=ZNF653 PE=1 SV=1	'ZNF653'	9	11321.6	8148.18	9499.83	17221.9	15748.4	15570.4	9656.53	16180.2	1.67557	0.744655	0.003511	2.45457	7309.78	6684.39	6608.82	0.0420348	1.37639
KEEQEPPIL	Histone-lysine N-methyltransferase ASH1L OS=Homo sapiens OX=9606 GN=ASH1L PE=1 SV=2	'ASH1L'	9	20678.4	15879.6	15291.4	33268.1	31633.1	33181.7	17283.2	32694.3	1.89169	0.919673	0.000994	3.00261	14120.6	13426.6	14083.9	0.118907	0.924791
KEEQLQQIL	CDK-activating kinase assembly factor MAT1 OS=Homo sapiens OX=9606 GN=MNAT1 PE=1 SV=1	'MNAT1'	9	15078.1	10000.5	12873.8	40196.1	39423	43733.6	12650.8	41117.6	3.2502	1.70053	0.000136	3.86646	17061.2	16733	18562.6	0.0380251	1.41993
KEESAATQAL	RNA-binding protein 34 OS=Homo sapiens OX=9606 GN=RBM34 PE=1 SV=2	'RBM34'	10	28697.7	20828	24906.7	41411.2	45433.4	43178.5	24810.8	43341.1	1.74686	0.804766	0.001913	2.71829	17576.9	19284.1	18327	0.0509236	1.29308
KEESQQMVL	Eukaryotic translation initiation factor 3 subunit A OS=Homo sapiens OX=9606 GN=EIF3A PE=1 SV=1	'EIF3A'	9	24766.6	23733.8	22897.4	71496.8	69323.6	68049.1	23799.3	69623.2	2.92543	1.54865	2e-06	5.69897	30346.7	29424.3	28883.3	0.00112531	2.94873
KEESVESSL	E3 ubiquitin-protein ligase Mdm2 OS=Homo sapiens OX=9606 GN=MDM2 PE=1 SV=1	'MDM2'	9	31331.2	23437.1	25978.4	51041	61768.9	48289.4	26915.6	53699.8	1.99512	0.996474	0.004775	2.32103	21664.3	26217.7	20496.3	0.229295	0.639605
KEETQPPVAL	Plasminogen activator inhibitor 1 RNA-binding protein OS=Homo sapiens OX=9606 GN=SERBP1 PE=1 SV=2	'SERBP1'	10	462177	413742	434265	1.24849e+06	1.25179e+06	1.21195e+06	436728	1.23741e+06	2.83336	1.50251	2e-06	5.69897	529919	531319	514409	0.004177	2.37914
KEEVSIEVL	Nuclear pore complex protein Nup107 OS=Homo sapiens OX=9606 GN=NUP107 PE=1 SV=1	'NUP107'	9	32421.4	31506.5	29355.5	108625	89360.8	99676.3	31094.5	99220.6	3.19094	1.67398	0.000269	3.57025	46105.6	37929	42307.4	0.012122	1.91643
KEFDPTITDASL	Caldesmon OS=Homo sapiens OX=9606 GN=CALD1 PE=1 SV=3	'CALD1'	12	52724.5	33899.7	32516.1	104396	105401	106263	39713.4	105353	2.65284	1.40754	0.000554	3.25649	44310.8	44737.3	45103.2	0.485732	0.313603
KEFETAETL	DNA-directed RNA polymerase II subunit RPB4 OS=Homo sapiens OX=9606 GN=POLR2D PE=1 SV=1	'POLR2D'	9	102056	81853.2	94475.3	226019	226038	217969	92794.8	223342	2.40684	1.26714	3.6e-05	4.4437	95933.3	95941.3	92516.5	0.755425	0.121809
KEFETAETLL	DNA-directed RNA polymerase II subunit RPB4 OS=Homo sapiens OX=9606 GN=POLR2D PE=1 SV=1	'POLR2D'	10	21332.7	16766	20473	57848.6	51919.4	57036.5	19523.9	55601.5	2.84787	1.50988	0.000101	3.99568	24553.7	22037.1	24209.1	0.0642617	1.19205
KEFIDNEMI	Protein phosphatase Slingshot homolog 2 OS=Homo sapiens OX=9606 GN=SSH2 PE=1 SV=1	'SSH2'	9	142983	162017	146225	463673	423224	448264	150409	445054	2.95896	1.56509	2.4e-05	4.61979	196805	179636	190265	0.00756308	2.1213
KEFMPPGLQEL	Serine--tRNA ligase, cytoplasmic OS=Homo sapiens OX=9606 GN=SARS PE=1 SV=3	'SARS'	11	10710.4	10243.3	10421.1	27943.4	30178	27964.5	10458.3	28695.3	2.74379	1.45617	1.7e-05	4.76955	11860.5	12809	11869.5	0.00738116	2.13188
KEGADFILL	Ubiquitin-conjugating enzyme E2 Q1 OS=Homo sapiens OX=9606 GN=UBE2Q1 PE=1 SV=1	'UBE2Q1'	9	28264.8	31773	32436.6	98958.4	82052.4	90701.8	30824.8	90570.9	2.93824	1.55495	0.000292	3.53462	42002.7	34827	38498.2	0.0355748	1.44886
KEGEEQPVL	E3 ubiquitin-protein ligase UBR5 OS=Homo sapiens OX=9606 GN=UBR5 PE=1 SV=2	'UBR5'	9	16284.5	14100.4	14118.4	30051.8	37727.9	32318.6	14834.4	33366.1	2.24923	1.16943	0.00149	2.82681	12755.4	16013.5	13717.6	0.607584	0.216394
KEHDILSQL	Poly [ADP-ribose] polymerase 9 OS=Homo sapiens OX=9606 GN=PARP9 PE=1 SV=2	'PARP9'	9	159289	147542	146010	595903	585345	621921	150947	601056	3.98191	1.99346	3e-06	5.52288	252930	248449	263973	7.51916e-05	4.12383
KEIAEAYDVL	DnaJ homolog subfamily B member 5 OS=Homo sapiens OX=9606 GN=DNAJB5 PE=1 SV=1	'DNAJB5'	10	47068.6	41116.1	48693.4	238994	209064	216599	45626	221552	4.85583	2.27972	4.6e-05	4.33724	101440	88736.9	91934.9	0.000407478	3.3899
KEIASEIIGL	Fanconi anemia group I protein OS=Homo sapiens OX=9606 GN=FANCI PE=1 SV=4	'FANCI'	10	14765.3	11972.3	13935.7	42399.9	37518.1	43653.8	13557.8	41190.6	3.03815	1.60319	0.000174	3.75945	17996.5	15924.5	18528.8	0.0267601	1.57251
KEIDEVGDLL	Serine palmitoyltransferase 2 OS=Homo sapiens OX=9606 GN=SPTLC2 PE=1 SV=1	'SPTLC2'	10	34745.6	37442.3	35267.4	209130	188589	200697	35818.4	199472	5.56898	2.47741	1.1e-05	4.95861	88764.7	80046.3	85185.7	5.18527e-05	4.28523
KEIDILPTQL	[Pyruvate dehydrogenase (acetyl-transferring)] kinase isozyme 4, mitochondrial OS=Homo sapiens OX=9606 GN=PDK4 PE=1 SV=1	'PDK4'	10	15384.9	19094.8	13350	61743.6	60787	65601.5	15943.2	62710.7	3.93338	1.97577	3.1e-05	4.50864	26207	25801	27844.4	0.00400331	2.39758
KEIEDFDSL	Ran GTPase-activating protein 1 OS=Homo sapiens OX=9606 GN=RANGAP1 PE=1 SV=1	'RANGAP1'	9	2.20937e+06	2.72957e+06	2.66911e+06	2.25884e+07	1.96012e+07	2.16142e+07	2.53601e+06	2.1268e+07	8.38637	3.06805	3.1e-05	4.50864	9.5876e+06	8.31971e+06	9.17412e+06	9.11027e-05	4.04047
KEIGADLVL	Sorbitol dehydrogenase OS=Homo sapiens OX=9606 GN=SORD PE=1 SV=4	'SORD'	9	187138	175241	180127	599540	588960	611951	180835	600151	3.31877	1.73065	1e-06	6	254474	249983	259742	7.75693e-05	4.11031
KEIGELTQL	Ras suppressor protein 1 OS=Homo sapiens OX=9606 GN=RSU1 PE=1 SV=3	'RSU1'	9	973813	1.09902e+06	1.05328e+06	4.7232e+06	4.13784e+06	4.58324e+06	1.04204e+06	4.48143e+06	4.30064	2.10455	4.4e-05	4.35655	2.00476e+06	1.7563e+06	1.94535e+06	0.000497854	3.3029
KEIIEQGI	Brefeldin A-inhibited guanine nucleotide-exchange protein 1 OS=Homo sapiens OX=9606 GN=ARFGEF1 PE=1 SV=2	'ARFGEF1'	8	40270.7	39795.7	38624	155058	149691	142639	39563.5	149129	3.76936	1.91432	7e-06	5.1549	65814.1	63536	60542.8	0.000121103	3.91685
KEIIQDVTL	RuvB-like 1 OS=Homo sapiens OX=9606 GN=RUVBL1 PE=1 SV=1	'RUVBL1'	9	299556	264719	278880	954665	888228	920906	281051	921266	3.27793	1.71278	8e-06	5.09691	405206	377007	390877	0.00106478	2.97274
KEIISSEML	Aftiphilin OS=Homo sapiens OX=9606 GN=AFTPH PE=1 SV=3	'AFTPH'	9	113607	112163	112788	389012	347485	371225	112853	369241	3.27189	1.71012	2.9e-05	4.5376	165116	147490	157566	0.00102082	2.99105
KEILDQLESL	Centrosomal protein of 63 kDa OS=Homo sapiens OX=9606 GN=CEP63 PE=1 SV=1	'CEP63'	10	7999.44	7785.95	7651.15	34988.9	31113.2	30901.3	7812.18	32334.5	4.13898	2.04928	5.1e-05	4.29243	14851	13205.9	13116	0.00049775	3.30299
KEINQNVEI	Protein bicaudal D homolog 2 OS=Homo sapiens OX=9606 GN=BICD2 PE=1 SV=1	'BICD2'	9	274152	245548	248112	693296	653491	691915	255937	679567	2.65521	1.40883	1.2e-05	4.92082	294268	277373	293682	0.0383129	1.41665
KEINTNQEAL	V-type proton ATPase 116 kDa subunit a isoform 1 OS=Homo sapiens OX=9606 GN=ATP6V0A1 PE=1 SV=3	'ATP6V0A1'	10	287364	248986	280339	666968	694992	682928	272230	681629	2.50387	1.32416	9e-06	5.04576	283094	294988	289867	0.23681	0.625599
KEINTQILFWI	Testis-expressed protein 30 OS=Homo sapiens OX=9606 GN=TEX30 PE=2 SV=1	'TEX30'	11	155229	118561	130680	680396	663612	641798	134823	661935	4.90965	2.29562	4e-06	5.39794	288793	281669	272410	0.000242942	3.6145
KEIQELEQL	Centromere protein F OS=Homo sapiens OX=9606 GN=CENPF PE=1 SV=2	'CENPF'	9	68707.4	66233.2	70334.9	255565	236504	233544	68425.2	241871	3.53483	1.82164	1.6e-05	4.79588	108474	100384	99127.3	0.000412934	3.38412
KEIQELEQLL	Centromere protein F OS=Homo sapiens OX=9606 GN=CENPF PE=1 SV=2	'CENPF'	10	36092.2	31712.2	34195	202001	189882	207323	33999.8	199736	5.87462	2.55449	6e-06	5.22185	85739.1	80595.2	87998.1	3.64358e-05	4.43847
KEIQSSNL	Huntingtin-interacting protein K OS=Homo sapiens OX=9606 GN=HYPK PE=1 SV=2	'HYPK'	8	38056.3	43767.4	40582.2	100524	101603	109906	40802	104011	2.54917	1.35003	4.9e-05	4.3098	42667.3	43125.4	46649.4	0.18249	0.73876
KEISTEEQL	E3 ubiquitin-protein ligase XIAP OS=Homo sapiens OX=9606 GN=XIAP PE=1 SV=2	'XIAP'	9	25094.7	23354.6	22087.8	58018.9	56360.4	53845.2	23512.4	56074.8	2.38491	1.25393	2.6e-05	4.58503	24626	23922.1	22854.5	0.789821	0.102471
KEITGETAL	Integrator complex subunit 6-like OS=Homo sapiens OX=9606 GN=INTS6L PE=1 SV=1	'INTS6L'	9	15437.1	16530.6	15095.9	56816.2	53696.5	56269.8	15687.9	55594.1	3.54377	1.82528	3e-06	5.52288	24115.5	22791.4	23883.6	0.000185062	3.73268
KEIVVLETL	Reticulocalbin-1 OS=Homo sapiens OX=9606 GN=RCN1 PE=1 SV=1	'RCN1'	9	92864	65545.5	71222.6	212737	228195	205348	76544	215427	2.81442	1.49284	0.000204	3.69037	90295.9	96857	87159.7	0.165804	0.780406
KEIYDDLQAL	U3 small nucleolar RNA-associated protein 6 homolog OS=Homo sapiens OX=9606 GN=UTP6 PE=2 SV=2	'UTP6'	10	19160.2	20911.9	17729.8	54183.9	56411	57204.9	19267.3	55933.3	2.90302	1.53755	9e-06	5.04576	22998.3	23943.6	24280.5	0.0109302	1.96137
KELEALIQNL	Vigilin OS=Homo sapiens OX=9606 GN=HDLBP PE=1 SV=2	'HDLBP'	10	4596.9	3432.64	5227.53	9798.84	9003.83	10892.9	4419.02	9898.54	2.23998	1.16349	0.001953	2.7093	4159.1	3821.66	4623.49	0.724243	0.140116
KELEANVL	Structural maintenance of chromosomes protein 4 OS=Homo sapiens OX=9606 GN=SMC4 PE=1 SV=2	'SMC4'	8	391824	371087	386203	1.23747e+06	1.13553e+06	1.21206e+06	383038	1.19502e+06	3.11984	1.64147	1.3e-05	4.88606	525240	481975	514456	0.000994393	3.00244
KELEEEITL	Rho-associated protein kinase 2 OS=Homo sapiens OX=9606 GN=ROCK2 PE=1 SV=4	'ROCK2'	9	126945	140931	130692	489724	473287	486899	132856	483303	3.6378	1.86307	1e-06	6	207863	200886	206663	0.000104496	3.9809
KELEGILL	Protein OS-9 OS=Homo sapiens OX=9606 GN=OS9 PE=1 SV=1	'OS9'	8	20208	15988.3	15939.1	59843.1	64208.4	58555.9	17378.5	60869.1	3.50256	1.80841	4e-05	4.39794	25400.3	27253.1	24854	0.00601237	2.22095
KELEGLAGQL	Golgin subfamily A member 2 OS=Homo sapiens OX=9606 GN=GOLGA2 PE=1 SV=3	'GOLGA2'	10	72183.9	78199.6	73295.2	254256	245958	260276	74559.6	253497	3.39992	1.7655	2e-06	5.69897	107919	104396	110474	0.000205799	3.68656
KELELLNEEL	E3 ubiquitin-protein ligase PDZRN3 OS=Homo sapiens OX=9606 GN=PDZRN3 PE=1 SV=2	'PDZRN3'	10	9624.3	8486.26	8195.11	21376.6	19166.1	20857.9	8768.56	20466.9	2.33412	1.22288	0.000125	3.90309	9073.27	8135.04	8853.12	0.883166	0.0539577
KELELQFDL	Ribosome biogenesis regulatory protein homolog OS=Homo sapiens OX=9606 GN=RRS1 PE=1 SV=2	'RRS1'	9	8882.71	9694.95	9087.44	31010.6	29317.5	33817.5	9221.7	31381.9	3.40304	1.76683	7.7e-05	4.11351	13162.4	12443.7	14353.8	0.00252516	2.59771
KELENANDLL	Nucleoprotein TPR OS=Homo sapiens OX=9606 GN=TPR PE=1 SV=3	'TPR'	10	11636.6	8822.97	9495.6	35817	37860.8	41095.7	9985.05	38257.8	3.83151	1.93791	8.7e-05	4.06048	15202.5	16069.9	17443	0.00427525	2.36904
KELESQVSGL	Ribosome-binding protein 1 OS=Homo sapiens OX=9606 GN=RRBP1 PE=1 SV=5	'RRBP1'	10	360269	333857	338352	1.02339e+06	1.00073e+06	1.04774e+06	344159	1.02395e+06	2.97523	1.573	2e-06	5.69897	434375	424758	444711	0.000823731	3.08421
KELGLDEGVDSL	DnaJ homolog subfamily C member 9 OS=Homo sapiens OX=9606 GN=DNAJC9 PE=1 SV=1	'DNAJC9'	12	17884.6	19695.9	19294.4	41637.1	46880.7	45039.6	18958.3	44519.1	2.34827	1.2316	9.7e-05	4.01323	17672.8	19898.4	19117	0.945322	0.0244204
KELGSSTNAL	U2 small nuclear ribonucleoprotein B'' OS=Homo sapiens OX=9606 GN=SNRPB2 PE=1 SV=1	'SNRPB2'	10	178876	163498	156192	494153	453493	452561	166189	466736	2.80846	1.48978	3.9e-05	4.40894	209742	192484	192089	0.0227396	1.64322
KELGVGIAL	Fatty acid-binding protein 5 OS=Homo sapiens OX=9606 GN=FABP5 PE=1 SV=3	'FABP5'	9	22082.4	23662.1	20556.7	62865.7	65450.7	61730.6	22100.4	63349	2.86642	1.51925	8e-06	5.09691	26683.2	27780.4	26201.4	0.00906316	2.04272
KELIEAQEL	Sarcolemmal membrane-associated protein OS=Homo sapiens OX=9606 GN=SLMAP PE=1 SV=1	'SLMAP'	9	17126.5	13067.9	15977.4	44292.5	42196.4	43721.8	15390.6	43403.6	2.82013	1.49576	3.3e-05	4.48149	18799.9	17910.2	18557.6	0.0703138	1.15296
KELNEAVAAL	Centromere protein F OS=Homo sapiens OX=9606 GN=CENPF PE=1 SV=2	'CENPF'	10	76380.4	70578.2	78841.4	239870	223843	234850	75266.6	232855	3.09373	1.62935	8e-06	5.09691	101813	95009.7	99681.8	0.00174345	2.75859
KELQDVGQSL	Spindle assembly abnormal protein 6 homolog OS=Homo sapiens OX=9606 GN=SASS6 PE=1 SV=1	'SASS6'	10	9850.01	11205.7	9717.02	39864.1	35101.6	39511.8	10257.6	38159.2	3.7201	1.89534	6.4e-05	4.19382	16920.2	14898.8	16770.7	0.00180487	2.74355
KELQLLSETL	Centromere protein F OS=Homo sapiens OX=9606 GN=CENPF PE=1 SV=2	'CENPF'	10	24711.7	21123.8	18540.3	59586.5	64281.1	58663.4	21458.6	60843.7	2.8354	1.50355	9.4e-05	4.02687	25291.4	27284	24899.6	0.0870903	1.06003
KELSMVTEL	Golgin subfamily B member 1 OS=Homo sapiens OX=9606 GN=GOLGB1 PE=1 SV=2	'GOLGB1'	9	105615	108744	98604.6	353317	319367	370994	104321	347892	3.33483	1.73761	9.4e-05	4.02687	149965	135555	157468	0.00363305	2.43973
KELYTDNQHL	CDK5 regulatory subunit-associated protein 2 OS=Homo sapiens OX=9606 GN=CDK5RAP2 PE=1 SV=5	'CDK5RAP2'	10	283850	306362	298889	997044	936831	983827	296367	972567	3.28163	1.71441	4e-06	5.39794	423194	397636	417584	0.000335494	3.47432
KEMESIWNL	Nuclear fragile X mental retardation-interacting protein 2 OS=Homo sapiens OX=9606 GN=NUFIP2 PE=1 SV=1	'NUFIP2'	9	78560.2	77980.7	87843.8	246872	250113	240029	81461.6	245671	3.01579	1.59254	3e-06	5.52288	104784	106160	101880	0.00266948	2.57357
KEMSAELEAL	Prostaglandin G/H synthase 2 OS=Homo sapiens OX=9606 GN=PTGS2 PE=1 SV=2	'PTGS2'	10	49152	38143.5	41314.1	181398	163270	162109	42869.8	168926	3.94044	1.97836	5.7e-05	4.24413	76993.9	69299.9	68807	0.00238119	2.62321
KENVDSPLL	G2 and S phase-expressed protein 1 OS=Homo sapiens OX=9606 GN=GTSE1 PE=1 SV=3	'GTSE1'	9	24493	18851.7	18950	53186.3	52264.1	46937.6	20764.9	50796	2.44624	1.29057	0.00037	3.4318	22574.8	22183.4	19922.6	0.716405	0.144841
KEPEINTTL	Calcium uptake protein 2, mitochondrial OS=Homo sapiens OX=9606 GN=MICU2 PE=1 SV=2	'MICU2'	9	51157.9	54321.5	54885.4	180016	172654	170105	53454.9	174258	3.25991	1.70483	3e-06	5.52288	76407.6	73282.7	72200.6	0.000279306	3.55392
KEPSEIVEL	P protein OS=Homo sapiens OX=9606 GN=OCA2 PE=1 SV=2	'OCA2'	9	100098	99271.2	101456	340344	320907	327386	100275	329546	3.28642	1.71652	2e-06	5.69897	144458	136208	138958	9.3921e-05	4.02724
KEQDFFFEL	Putative RNA-binding protein Luc7-like 2 OS=Homo sapiens OX=9606 GN=LUC7L2 PE=1 SV=2	'LUC7L2'	9	8045.77	6182.25	7746.25	32434.1	34308.9	36395.7	7324.76	34379.6	4.69361	2.2307	3e-05	4.52288	13766.6	14562.3	15448.1	0.000650427	3.1868
KEQEGFINL	F-box only protein 8 OS=Homo sapiens OX=9606 GN=FBXO8 PE=2 SV=1	'FBXO8'	9	58316.6	58877.5	61657.5	196142	183405	188610	59617.2	189386	3.1767	1.66753	5e-06	5.30103	83252.2	77846	80055	0.000380859	3.41924
KEQFNEAQL	Nuclear factor erythroid 2-related factor 2 OS=Homo sapiens OX=9606 GN=NFE2L2 PE=1 SV=3	'NFE2L2'	9	50667.8	40886.3	45189.2	123232	115387	115373	45581.1	117997	2.58873	1.37225	4.7e-05	4.3279	52305.5	48975.8	48969.9	0.212771	0.672088
KEQIIELEL	eIF-2-alpha kinase activator GCN1 OS=Homo sapiens OX=9606 GN=GCN1 PE=1 SV=6	'GCN1'	9	41369.4	39377.1	40500.5	107159	102425	114347	40415.7	107977	2.67166	1.41774	4.3e-05	4.36653	45483.6	43474	48534.5	0.0266088	1.57497
KESAAINQIL	Transcription factor 7-like 1 OS=Homo sapiens OX=9606 GN=TCF7L1 PE=2 SV=1	'TCF7L1'	10	11717.6	9449.04	11482	26495	27427.9	27906	10882.9	27276.3	2.50635	1.32559	3.9e-05	4.40894	11245.7	11641.7	11844.6	0.401867	0.395918
KESEVFYEL	Hypoxia-inducible factor 1-alpha OS=Homo sapiens OX=9606 GN=HIF1A PE=1 SV=1	'HIF1A'	9	1.1749e+06	1.11894e+06	1.16794e+06	6.01733e+06	5.06543e+06	5.60126e+06	1.15393e+06	5.56134e+06	4.81949	2.26888	9e-05	4.04576	2.55404e+06	2.15001e+06	2.37744e+06	0.000519954	3.28404
KESGAINTSL	Kinesin-like protein KIF22 OS=Homo sapiens OX=9606 GN=KIF22 PE=1 SV=5	'KIF22'	10	26597.3	23408.1	22856	41715.2	48715.5	46296	24287.1	45575.6	1.87653	0.908069	0.000837	3.07727	17705.9	20677.2	19650.3	0.0273863	1.56247
KESSFDIIL	Anamorsin OS=Homo sapiens OX=9606 GN=CIAPIN1 PE=1 SV=2	'CIAPIN1'	9	94077.1	85673.4	94335.6	396374	346130	364442	91362	368982	4.03868	2.01388	5e-05	4.30103	168240	146914	154687	0.000678142	3.16868
KESSTVFEL	Elongin-B OS=Homo sapiens OX=9606 GN=ELOB PE=1 SV=1	'ELOB'	9	1.60792e+06	1.80827e+06	1.54906e+06	7.33583e+06	6.60596e+06	6.89362e+06	1.65508e+06	6.94514e+06	4.19625	2.0691	2e-05	4.69897	3.11368e+06	2.80389e+06	2.92599e+06	0.000413752	3.38326
KESTLHLVL	Ubiquitin-60S ribosomal protein L40 OS=Homo sapiens OX=9606 GN=UBA52 PE=1 SV=2	'UBA52'	9	2.64949e+06	2.99301e+06	2.89444e+06	1.51682e+07	1.23998e+07	1.37034e+07	2.84565e+06	1.37571e+07	4.83445	2.27335	0.000172	3.76447	6.43812e+06	5.26307e+06	5.81638e+06	0.00107645	2.96801
KESTTFIEM	Phosphatidylinositol N-acetylglucosaminyltransferase subunit H OS=Homo sapiens OX=9606 GN=PIGH PE=1 SV=1	'PIGH'	9	42321.6	40875.2	36925.6	135252	122385	126734	40040.8	128123	3.19982	1.67799	2.8e-05	4.55284	57407.3	51945.9	53791.9	0.00323447	2.4902
KETEAWDFL	Non-structural maintenance of chromosomes element 3 homolog OS=Homo sapiens OX=9606 GN=NSMCE3 PE=1 SV=1	'NSMCE3'	9	10939.6	10791.1	11069.5	39132.7	38035.4	39980.3	10933.4	39049.5	3.57158	1.83656	1e-06	6	16609.8	16144.1	16969.6	2.36268e-05	4.6266
KETEVFYEL	Endothelial PAS domain-containing protein 1 OS=Homo sapiens OX=9606 GN=EPAS1 PE=1 SV=3	'EPAS1'	9	60643	57680.6	55834.4	234334	198000	215451	58052.7	215928	3.71953	1.89512	0.000118	3.92812	99462.6	84040.8	91447.9	0.00197492	2.70445
KETIMNQEKL	Transcription factor BTF3 OS=Homo sapiens OX=9606 GN=BTF3 PE=1 SV=1	'BTF3'	10	83548.8	74807.1	74297.9	263072	265692	247108	77551.2	258624	3.33488	1.73763	1e-05	5	111661	112772	104885	0.00115351	2.93798
KETSYEEAL	Ribosome-binding protein 1 OS=Homo sapiens OX=9606 GN=RRBP1 PE=1 SV=5	'RRBP1'	9	68471.7	63779.8	68756.5	187117	176008	204054	67002.7	189060	2.82168	1.49655	0.000125	3.90309	79421.5	74706.3	86610.4	0.0256291	1.59127
KETTYYDVL	DnaJ homolog subfamily A member 1 OS=Homo sapiens OX=9606 GN=DNAJA1 PE=1 SV=2	'DNAJA1'	9	256695	272386	275804	1.20633e+06	1.06196e+06	1.17154e+06	268295	1.14661e+06	4.27369	2.09548	3.7e-05	4.4318	512023	450749	497257	0.000353179	3.45201
KEVAEAYEVL	DnaJ homolog subfamily B member 7 OS=Homo sapiens OX=9606 GN=DNAJB7 PE=2 SV=2	'DNAJB7'	10	20691	14946.5	16873.7	41919	43609.9	42560.7	17503.7	42696.5	2.43928	1.28646	0.000138	3.86012	17792.5	18510.2	18064.8	0.734438	0.134045
KEVAELTRL	Spectrin beta chain, non-erythrocytic 1 OS=Homo sapiens OX=9606 GN=SPTBN1 PE=1 SV=2	'SPTBN1'	9	72840.4	76903.1	98293.3	357236	332206	339593	82678.9	343012	4.14872	2.05267	1.8e-05	4.74473	151628	141004	144140	0.00177795	2.75008
KEVAQAVLL	Serine palmitoyltransferase 1 OS=Homo sapiens OX=9606 GN=SPTLC1 PE=1 SV=1	'SPTLC1'	9	30944	31327.5	29412.1	76010.6	69508.1	66703.8	30561.2	70740.8	2.31473	1.21084	0.000141	3.85078	32262.6	29502.6	28312.3	0.7033	0.152859
KEVDALLHL	Kinesin-like protein KIFC1 OS=Homo sapiens OX=9606 GN=KIFC1 PE=1 SV=2	'KIFC1'	9	15437.3	16787.9	15516.6	87498.8	78917.1	86461.4	15913.9	84292.5	5.29678	2.40511	1.5e-05	4.82391	37138.7	33496.2	36698.4	8.55654e-05	4.0677
KEVDPSTGEL	Sequestosome-1 OS=Homo sapiens OX=9606 GN=SQSTM1 PE=1 SV=1	'SQSTM1'	10	140413	147269	137988	490664	444330	431908	141890	455634	3.21118	1.6831	6.5e-05	4.18709	208261	188595	183323	0.00310892	2.50739
KEVEEISLL	Nucleolar protein 56 OS=Homo sapiens OX=9606 GN=NOP56 PE=1 SV=4	'NOP56'	9	800721	781156	818192	3.92291e+06	3.49408e+06	3.88196e+06	800023	3.76631e+06	4.70776	2.23504	2.7e-05	4.56864	1.66507e+06	1.48306e+06	1.64769e+06	0.000172104	3.76421
KEVEELEQL	Zyxin OS=Homo sapiens OX=9606 GN=ZYX PE=1 SV=1	'ZYX'	9	79130.5	86631.3	84212.4	269905	259046	285761	83324.7	271571	3.25919	1.70451	2e-05	4.69897	114561	109952	121291	0.00128973	2.8895
KEVEENEAL	Centromere-associated protein E OS=Homo sapiens OX=9606 GN=CENPE PE=1 SV=2	'CENPE'	9	43297.8	29145	27990.4	73469.9	72642.1	73062.8	33477.8	73058.3	2.18229	1.12584	0.001303	2.88506	31184.2	30832.8	31011.4	0.642398	0.192196
KEVETQAL	Nucleolar protein 9 OS=Homo sapiens OX=9606 GN=NOP9 PE=1 SV=1	'NOP9'	8	35404.2	30025.9	33548.6	66258.2	62655.9	61065.2	32992.9	63326.4	1.91939	0.940651	0.000161	3.79317	28123.2	26594.2	25919	0.023118	1.63605
KEVGEVSVL	Retinol dehydrogenase 10 OS=Homo sapiens OX=9606 GN=RDH10 PE=1 SV=1	'RDH10'	9	401245	343341	369101	1.2844e+06	1.21547e+06	1.31057e+06	371229	1.27015e+06	3.42147	1.77461	1.1e-05	4.95861	545163	515903	556271	0.00124	2.90658
KEVGVYEAL	Malate dehydrogenase, cytoplasmic OS=Homo sapiens OX=9606 GN=MDH1 PE=1 SV=4	'MDH1'	9	20346.5	21091.2	21663.3	103212	81858.5	96418.7	21033.7	93829.7	4.46093	2.15734	0.000322	3.49214	43808.1	34744.7	40924.8	0.00224118	2.64952
KEVLEIVEL	Ral GTPase-activating protein subunit beta OS=Homo sapiens OX=9606 GN=RALGAPB PE=1 SV=1	'RALGAPB'	9	32236.7	32956.8	32621.7	123463	117201	120126	32605.1	120264	3.6885	1.88303	1e-06	6	52403.7	49745.9	50987.5	2.05226e-05	4.68777
KEVLEYNAI	Farnesyl pyrophosphate synthase OS=Homo sapiens OX=9606 GN=FDPS PE=1 SV=4	'FDPS'	9	147760	129914	136190	374116	359807	371194	137955	368372	2.67024	1.41697	5e-06	5.30103	158793	152719	157553	0.0294312	1.53119
KEVLLENTNL	Helicase SKI2W OS=Homo sapiens OX=9606 GN=SKIV2L PE=1 SV=3	'SKIV2L'	10	18250.1	13698.1	18408.9	56524.7	48375.5	49449.2	16785.7	51449.8	3.0651	1.61593	0.000315	3.50169	23991.8	20532.9	20988.6	0.0554255	1.25629
KEVMQEVAQL	Serine--tRNA ligase, cytoplasmic OS=Homo sapiens OX=9606 GN=SARS PE=1 SV=3	'SARS'	10	24389.1	20039.8	20464.1	68499.4	72718.6	68072.4	21631	69763.5	3.22516	1.68937	1.9e-05	4.72125	29074.5	30865.3	28893.2	0.00630878	2.20005
KEVNFTSEL	Targeting protein for Xklp2 OS=Homo sapiens OX=9606 GN=TPX2 PE=1 SV=2	'TPX2'	9	1.31678e+06	1.17306e+06	1.29308e+06	5.18171e+06	4.88961e+06	5.31171e+06	1.26097e+06	5.12768e+06	4.06645	2.02377	8e-06	5.09691	2.19937e+06	2.07539e+06	2.25455e+06	0.000188389	3.72495
KEVQDGIEL	Cold shock domain-containing protein E1 OS=Homo sapiens OX=9606 GN=CSDE1 PE=1 SV=2	'CSDE1'	9	1.08743e+06	1.08739e+06	1.13988e+06	6.44098e+06	5.64408e+06	6.12621e+06	1.1049e+06	6.07042e+06	5.49409	2.45788	2.8e-05	4.55284	2.73386e+06	2.39562e+06	2.60026e+06	0.000123576	3.90807
KEVQFNEVL	Dynein regulatory complex subunit 4 OS=Homo sapiens OX=9606 GN=GAS8 PE=1 SV=1	'GAS8'	9	84312.7	67293.2	68167.5	190354	199184	193795	73257.8	194445	2.65425	1.4083	3.8e-05	4.42022	80795.6	84543.4	82256	0.175441	0.755869
KEVSESMEL	Eukaryotic translation initiation factor 5B OS=Homo sapiens OX=9606 GN=EIF5B PE=1 SV=4	'EIF5B'	9	29957.9	22255.3	25208.5	58002.2	55520.9	54562.2	25807.3	56028.4	2.17103	1.11838	0.000255	3.59346	24618.9	23565.8	23158.8	0.425413	0.371189
KEVSSSTEL	1-phosphatidylinositol 4,5-bisphosphate phosphodiesterase gamma-1 OS=Homo sapiens OX=9606 GN=PLCG1 PE=1 SV=1	'PLCG1'	9	35958.4	25334.1	24751.6	50121.6	63702.6	50496.9	28681.4	54773.7	1.90973	0.933369	0.010596	1.97486	21274	27038.4	21433.3	0.256366	0.59114
KEVVEAVTI	60S ribosomal protein L3 OS=Homo sapiens OX=9606 GN=RPL3 PE=1 SV=2	'RPL3'	9	102766	80550	83431.2	200048	231817	197175	88915.8	209680	2.35818	1.23768	0.000772	3.11238	84909.9	98394.3	83690.4	0.992657	0.0032007
KEYENIIAL	Nucleobindin-2 OS=Homo sapiens OX=9606 GN=NUCB2 PE=1 SV=3	'NUCB2'	9	42686.9	35790.9	31832.9	110388	108804	96281.2	36770.2	105158	2.85986	1.51595	0.000236	3.62709	46854.1	46181.5	40866.4	0.100325	0.998589
KEYLVETSL	Mesoderm induction early response protein 3 OS=Homo sapiens OX=9606 GN=MIER3 PE=1 SV=2	'MIER3'	9	13945.5	14186	12575.8	39611.3	39802.5	44471.8	13569.1	41295.2	3.04332	1.60565	7.6e-05	4.11919	16813	16894.1	18876	0.00924276	2.0342
KEYVQPVQL	Son of sevenless homolog 2 OS=Homo sapiens OX=9606 GN=SOS2 PE=1 SV=2	'SOS2'	9	35711.3	25941.1	29090.3	67960.3	78899.7	61624.8	30247.5	69494.9	2.29754	1.20009	0.002503	2.60154	28845.6	33488.8	26156.5	0.844538	0.0733809
KIADFGWSV	Aurora kinase B OS=Homo sapiens OX=9606 GN=AURKB PE=1 SV=3;Aurora kinase C OS=Homo sapiens OX=9606 GN=AURKC PE=1 SV=1;Aurora kinase A OS=Homo sapiens OX=9606 GN=AURKA PE=1 SV=2	'AURKB'	9	85540.4	93206.5	86299.2	265945	254172	264453	88348.7	261523	2.96013	1.56566	3e-06	5.52288	112880	107883	112247	0.00145075	2.83841
KIFDEILVNA	DNA topoisomerase 2-alpha OS=Homo sapiens OX=9606 GN=TOP2A PE=1 SV=3;DNA topoisomerase 2-beta OS=Homo sapiens OX=9606 GN=TOP2B PE=1 SV=3	'TOP2A'	10	46421.9	50327.3	48850.7	370691	316261	357944	48533.3	348298	7.17649	2.84328	5.4e-05	4.26761	157339	134236	151928	0.000148974	3.82689
KIIGIMEEV	DNA mismatch repair protein Msh6 OS=Homo sapiens OX=9606 GN=MSH6 PE=1 SV=2	'MSH6'	9	138508	137181	139094	378011	356519	374705	138261	369745	2.67425	1.41913	4e-06	5.39794	160446	151324	159043	0.00295996	2.52871
KILDLETEL	Protein BCAP OS=Homo sapiens OX=9606 GN=ODF2L PE=2 SV=2	'ODF2L'	9	39710.5	37185.5	35123.2	96973.3	91812.4	100876	37339.7	96553.8	2.58582	1.37062	3.6e-05	4.4437	41160.1	38969.6	42816.5	0.10334	0.98573
KILDLETQL	Outer dense fiber protein 2 OS=Homo sapiens OX=9606 GN=ODF2 PE=1 SV=1	'ODF2'	9	111784	129130	127773	404458	347565	398543	122896	383522	3.12071	1.64188	0.00016	3.79588	171671	147524	169161	0.0135868	1.86688
KILDVLEEI	NADH dehydrogenase [ubiquinone] 1 alpha subcomplex subunit 5 OS=Homo sapiens OX=9606 GN=NDUFA5 PE=1 SV=3	'NDUFA5'	9	3352.21	3119.66	4333.73	19729.7	19730.2	16646.4	3601.87	18702.1	5.19232	2.37638	0.000159	3.7986	8374.21	8374.43	7065.52	0.00163845	2.78557
KILDYEVTL	Interleukin-6 receptor subunit beta OS=Homo sapiens OX=9606 GN=IL6ST PE=1 SV=2	'IL6ST'	9	324631	355465	346088	1.74064e+06	1.6296e+06	1.78429e+06	342061	1.71818e+06	5.02301	2.32855	8e-06	5.09691	738812	691681	757341	5.65994e-05	4.24719
KILEDVVGV	Targeting protein for Xklp2 OS=Homo sapiens OX=9606 GN=TPX2 PE=1 SV=2	'TPX2'	9	913410	870168	953087	6.04616e+06	5.27533e+06	5.74416e+06	912222	5.68855e+06	6.23593	2.6406	2.9e-05	4.5376	2.56628e+06	2.2391e+06	2.4381e+06	0.000106275	3.97357
KILEELQKV	Ankyrin repeat domain-containing protein 17 OS=Homo sapiens OX=9606 GN=ANKRD17 PE=1 SV=3	'ANKRD17'	9	42482.8	44553.5	40927.1	149681	133457	143596	42654.5	142245	3.33481	1.7376	3.3e-05	4.48149	63531.8	56645.5	60949	0.00144452	2.84028
KILQELPSV	Protein IWS1 homolog OS=Homo sapiens OX=9606 GN=IWS1 PE=1 SV=2	'IWS1'	9	88639.8	76925.6	88381.1	146670	144528	156359	84648.8	149186	1.76241	0.817548	0.000262	3.5817	62254	61344.5	66366.5	0.00685315	2.16411
KILSGVILEV	Cytoglobin OS=Homo sapiens OX=9606 GN=CYGB PE=1 SV=1	'CYGB'	10	9471.02	8978.24	9317.94	21219.6	18874	18537.9	9255.74	19543.8	2.11154	1.07829	0.000275	3.56067	9006.62	8011.05	7868.39	0.0678541	1.16842
KIMDQVQQA	Adenomatous polyposis coli protein OS=Homo sapiens OX=9606 GN=APC PE=1 SV=2	'APC'	9	25391.2	19049.1	20717.5	36922	46515.7	40309.7	21719.3	41249.1	1.89919	0.925388	0.004505	2.34631	15671.5	19743.5	17109.4	0.133477	0.874593
KIMEQSPDM	Transcription factor SOX-11 OS=Homo sapiens OX=9606 GN=SOX11 PE=1 SV=2;Transcription factor SOX-4 OS=Homo sapiens OX=9606 GN=SOX4 PE=1 SV=1	'SOX11'	9	20003.4	16855.4	14760.6	44185.4	43325.5	44124.7	17206.5	43878.6	2.55012	1.35057	6.7e-05	4.17393	18754.4	18389.4	18728.7	0.406051	0.39142
KINEAIVAV	RNA transcription, translation and transport factor protein OS=Homo sapiens OX=9606 GN=RTRAF PE=1 SV=1	'RTRAF'	9	25825.8	17004.5	21188.6	39447.5	46251.2	36606.5	21339.6	40768.4	1.91046	0.933917	0.007125	2.14722	16743.4	19631.2	15537.5	0.225977	0.645936
KIQEILTQV	Insulin-like growth factor 2 mRNA-binding protein 3 OS=Homo sapiens OX=9606 GN=IGF2BP3 PE=1 SV=2	'IGF2BP3'	9	52352.4	48820.2	50803.3	193689	170277	177174	50658.6	180380	3.56069	1.83216	5e-05	4.30103	82210.9	72273.6	75201	0.00115005	2.93928
KISEVVELL	DNA mismatch repair protein Msh6 OS=Homo sapiens OX=9606 GN=MSH6 PE=1 SV=2	'MSH6'	9	24712.8	33325.8	29501.3	139198	121405	143380	29180	134661	4.61484	2.20628	0.000125	3.90309	59082.3	51530	60857.5	0.00180042	2.74463
KIYEGQVEV	60S ribosomal protein L5 OS=Homo sapiens OX=9606 GN=RPL5 PE=1 SV=3	'RPL5'	9	5.469e+06	5.92976e+06	5.81318e+06	1.78973e+07	1.54541e+07	1.66286e+07	5.73731e+06	1.666e+07	2.9038	1.53794	0.000109	3.96257	7.59648e+06	6.55948e+06	7.05796e+06	0.0155469	1.80836
KLADDVDLEQV	Transitional endoplasmic reticulum ATPase OS=Homo sapiens OX=9606 GN=VCP PE=1 SV=4	'VCP'	11	17233.3	14517.6	15911	55532.8	49824.5	54061	15887.3	53139.4	3.34477	1.74191	3.8e-05	4.42022	23570.8	21147.9	22946.1	0.00336321	2.47325
KLAEGAGIQL	Probable RNA-binding protein 23 OS=Homo sapiens OX=9606 GN=RBM23 PE=1 SV=1	'RBM23'	10	16744.7	16619.1	15791.6	35597.4	38120.4	33566.7	16385.1	35761.5	2.18256	1.12602	0.000137	3.86328	15109.2	16180.2	14247.3	0.129838	0.886598
KLAEGVLDV	Protein PRR14L OS=Homo sapiens OX=9606 GN=PRR14L PE=1 SV=1	'PRR14L'	9	415134	414254	415142	1.33276e+06	1.23256e+06	1.30199e+06	414843	1.2891e+06	3.10744	1.63573	8e-06	5.09691	565688	523157	552626	0.000462371	3.33501
KLAENEITL	Peptide chain release factor 1-like, mitochondrial OS=Homo sapiens OX=9606 GN=MTRF1L PE=1 SV=1	'MTRF1L'	9	154544	138415	154964	398679	372719	391410	149308	387603	2.596	1.37629	1.5e-05	4.82391	169218	158200	166133	0.0750436	1.12469
KLDAFVEGV	V-type proton ATPase subunit C 1 OS=Homo sapiens OX=9606 GN=ATP6V1C1 PE=1 SV=4	'ATP6V1C1'	9	1.52607e+06	1.74492e+06	1.68981e+06	3.38957e+06	2.91828e+06	3.29958e+06	1.6536e+06	3.20248e+06	1.93667	0.95358	0.000617	3.20971	1.4387e+06	1.23866e+06	1.4005e+06	0.0306581	1.51345
KLDESIYDV	Striatin-3 OS=Homo sapiens OX=9606 GN=STRN3 PE=1 SV=3	'STRN3'	9	33438	36353.3	37161.6	113136	98523.6	109471	35651	107044	3.00254	1.58619	9.5e-05	4.02228	48020.5	41818.1	46464.7	0.0109139	1.96202
KLDQDLNEV	Structural maintenance of chromosomes protein 3 OS=Homo sapiens OX=9606 GN=SMC3 PE=1 SV=2	'SMC3'	9	40481.6	36832.3	38158.7	72674.9	71899.3	69569.6	38490.8	71381.3	1.8545	0.891031	2e-05	4.69897	30846.7	30517.5	29528.7	0.00197013	2.70551
KLDVGNAEV	B-cell receptor-associated protein 31 OS=Homo sapiens OX=9606 GN=BCAP31 PE=1 SV=3	'BCAP31'	9	2.55264e+06	2.65679e+06	2.66452e+06	3.54954e+06	2.89982e+06	3.35091e+06	2.62465e+06	3.26676e+06	1.24464	0.315734	0.03041	1.51698	1.5066e+06	1.23082e+06	1.42229e+06	0.000156263	3.80614
KLFEDELTL	Mitochondrial proton/calcium exchanger protein OS=Homo sapiens OX=9606 GN=LETM1 PE=1 SV=1	'LETM1'	9	27860.7	19875.4	25825.7	99554.7	92624.6	96246.8	24520.6	96142.1	3.92087	1.97117	2.1e-05	4.67778	42255.8	39314.3	40851.8	0.00304794	2.51599
KLFEFMHET	Exportin-1 OS=Homo sapiens OX=9606 GN=XPO1 PE=1 SV=1	'XPO1'	9	27454.1	34492.8	30508.3	47134.9	48121.7	51407.8	30818.4	48888.1	1.58633	0.665691	0.0017	2.76955	20006.3	20425.1	21820	0.00883382	2.05385
KLGEIVTTI	ADP-ribosylation factor 3 OS=Homo sapiens OX=9606 GN=ARF3 PE=1 SV=2;ADP-ribosylation factor 5 OS=Homo sapiens OX=9606 GN=ARF5 PE=1 SV=2	'ARF3'	9	32181.5	32606.5	34052.4	78079.4	70237.1	75099.7	32946.8	74472.1	2.26037	1.17656	6.1e-05	4.21467	33140.7	29812	31875.9	0.299662	0.523368
KLHDINAQL	AP-1 complex subunit beta-1 OS=Homo sapiens OX=9606 GN=AP1B1 PE=1 SV=2	'AP1B1'	9	87735.4	63829	77873.3	247622	265306	260257	76479.2	257728	3.36991	1.75271	3.1e-05	4.50864	105103	112609	110466	0.0106837	1.97128
KLHGVNINV	RNA-binding protein 4 OS=Homo sapiens OX=9606 GN=RBM4 PE=1 SV=1	'RBM4'	9	100130	86404.5	91185	205580	211235	206656	92573	207824	2.24497	1.1667	1.2e-05	4.92082	87257.9	89658.4	87714.8	0.346141	0.460746
KLHYVVTEV	Transformation/transcription domain-associated protein OS=Homo sapiens OX=9606 GN=TRRAP PE=1 SV=3	'TRRAP'	9	42403.5	45192.6	43609	166501	168976	170056	43735	168511	3.853	1.94598	1e-06	6	70671.2	71721.5	72180	7.24379e-06	5.14003
KLIDETQDMLL	E3 ubiquitin-protein ligase UBR4 OS=Homo sapiens OX=9606 GN=UBR4 PE=1 SV=1	'UBR4'	11	17121.9	15618.4	17010.6	76577	68210.8	69768.6	16583.6	71518.8	4.31261	2.10856	3e-05	4.52288	32503	28952	29613.1	0.000321329	3.49305
KLIEELETL	cAMP-responsive element modulator OS=Homo sapiens OX=9606 GN=CREM PE=1 SV=6	'CREM'	9	152434	186850	183023	1.5892e+06	1.41585e+06	1.53788e+06	174102	1.51431e+06	8.69779	3.12065	1.4e-05	4.85387	674531	600954	652749	4.32175e-05	4.36434
KLLAVIHEL	DNA repair and recombination protein RAD54B OS=Homo sapiens OX=9606 GN=RAD54B PE=1 SV=1	'RAD54B'	9	44344.1	44850.8	44271.8	173126	150726	168152	44488.9	164001	3.68635	1.88219	6.1e-05	4.21467	73483.2	63975.3	71371.9	0.000962153	3.01676
KLLDEAIQAV	Vacuolar protein sorting-associated protein 35 OS=Homo sapiens OX=9606 GN=VPS35 PE=1 SV=2	'VPS35'	10	20782.9	17403	18726.5	38175.6	33516.4	37947.7	18970.8	36546.6	1.92647	0.945958	0.000626	3.20343	16203.6	14226	16106.8	0.0422668	1.374
KLLDISELDMV	Negative elongation factor A OS=Homo sapiens OX=9606 GN=NELFA PE=1 SV=3	'NELFA'	11	23509.4	26139.5	21900.7	43977.1	42566.7	40534.6	23849.9	42359.4	1.77609	0.828703	0.00031	3.50864	18666	18067.4	17204.8	0.0108696	1.96379
KLLDMELEM	Fumarylacetoacetase OS=Homo sapiens OX=9606 GN=FAH PE=1 SV=2	'FAH'	9	12681.2	12953.7	10893.3	58409	57212.8	62865.1	12176.1	59495.6	4.88628	2.28874	1.3e-05	4.88606	24791.6	24283.9	26683	0.00017867	3.74795
KLLEEQGIFL	E3 ubiquitin-protein ligase UBR4 OS=Homo sapiens OX=9606 GN=UBR4 PE=1 SV=1	'UBR4'	10	38059.1	40986.4	40908.7	237060	217266	233765	39984.8	229364	5.73628	2.52011	7e-06	5.1549	100620	92218.1	99221.3	3.21899e-05	4.49228
KLLEGEESRISL	Vimentin OS=Homo sapiens OX=9606 GN=VIM PE=1 SV=4	'VIM'	12	681928	721352	725342	1.99824e+06	1.77665e+06	1.93782e+06	709541	1.90423e+06	2.68376	1.42425	6e-05	4.22185	848149	754095	822502	0.0344058	1.46337
KLLEIDIDGV	DNA polymerase alpha catalytic subunit OS=Homo sapiens OX=9606 GN=POLA1 PE=1 SV=2	'POLA1'	10	11152.9	9424.57	9797.93	37192.5	37442	40675.5	10125.1	38436.7	3.79616	1.92454	2.2e-05	4.65758	15786.3	15892.2	17264.6	0.000947657	3.02335
KLLEPVLLL	40S ribosomal protein S16 OS=Homo sapiens OX=9606 GN=RPS16 PE=1 SV=2	'RPS16'	9	24242.9	22250	23924.3	77287.1	70837.6	75796.1	23472.4	74640.2	3.17991	1.66899	1.5e-05	4.82391	32804.4	30066.9	32171.5	0.00135727	2.86733
KLLESLPDV	Tyrosine-protein kinase Mer OS=Homo sapiens OX=9606 GN=MERTK PE=1 SV=2	'MERTK'	9	19028.2	14783.1	18722.3	34730.2	38490.8	36542.2	17511.2	36587.7	2.08939	1.06308	0.000398	3.40012	14741.2	16337.3	15510.3	0.241487	0.617107
KLLETELLQEI	E3 ubiquitin-protein ligase DTX3L OS=Homo sapiens OX=9606 GN=DTX3L PE=1 SV=1	'DTX3L'	11	3778.94	4179.94	3865.57	11831.7	14708.1	13434.1	3941.48	13324.6	3.38061	1.75728	0.000367	3.43533	5021.96	6242.82	5702.06	0.0101222	1.99472
KLLEYIEEI	Hyaluronan mediated motility receptor OS=Homo sapiens OX=9606 GN=HMMR PE=1 SV=2	'HMMR'	9	17106.6	19450.6	17925.6	109374	103767	104601	18160.9	105914	5.83198	2.54398	1e-06	6	46423.6	44043.8	44397.7	1.20282e-05	4.9198
KLLQDISEA	E3 ubiquitin-protein ligase RNF213 OS=Homo sapiens OX=9606 GN=RNF213 PE=1 SV=3	'RNF213'	9	51964.7	41920.9	48824.3	118122	116799	120030	47570	118317	2.48722	1.31453	2.2e-05	4.65758	50136.7	49575	50946.7	0.426047	0.370542
KLLQDLHEA	Bromodomain-containing protein 9 OS=Homo sapiens OX=9606 GN=BRD9 PE=1 SV=2	'BRD9'	9	14760.5	17073.4	15908.5	45694.3	43385.3	45315.7	15914.1	44798.4	2.81501	1.49314	8e-06	5.09691	19394.9	18414.8	19234.2	0.0133974	1.87298
KLLQLQEVF	Caspase-2 OS=Homo sapiens OX=9606 GN=CASP2 PE=1 SV=2	'CASP2'	9	12920.4	12787.7	13130.3	30030.2	28059.8	30263.8	12946.1	29451.3	2.27491	1.18581	2e-05	4.69897	12746.3	11909.9	12845.4	0.227669	0.642697
KLMDEVAGI	Cytosolic acyl coenzyme A thioester hydrolase OS=Homo sapiens OX=9606 GN=ACOT7 PE=1 SV=3	'ACOT7'	9	15382.6	19035.2	17713.5	79173.9	70753.3	77565.1	17377.1	75830.8	4.36384	2.1256	3.1e-05	4.50864	33605.2	30031.1	32922.4	0.000637113	3.19578
KLMDLDVEQL	Proliferating cell nuclear antigen OS=Homo sapiens OX=9606 GN=PCNA PE=1 SV=1	'PCNA'	10	46833.6	41649.8	46565.5	394704	332687	373753	45016.3	367048	8.15367	3.02745	6.1e-05	4.21467	167531	141209	158639	0.000150991	3.82105
KLMDQLEAL	Vacuolar protein sorting-associated protein VTA1 homolog OS=Homo sapiens OX=9606 GN=VTA1 PE=1 SV=1	'VTA1'	9	36025.9	42626.9	42627.1	219041	225856	224078	40426.6	222992	5.51596	2.46361	1e-06	6	92971.4	95864.1	95109.6	2.14351e-05	4.66887
KLMELLEEI	N-alpha-acetyltransferase 20 OS=Homo sapiens OX=9606 GN=NAA20 PE=1 SV=1	'NAA20'	9	61644.4	80712.9	76159.1	515071	412820	476440	72838.8	468110	6.42666	2.68407	0.000201	3.6968	218621	175221	202224	0.000824167	3.08398
KLNEMSYEL	Myomegalin OS=Homo sapiens OX=9606 GN=PDE4DIP PE=1 SV=3	'PDE4DIP'	9	33375.8	28853.2	25304.2	75509.6	70076.7	69603.1	29177.7	71729.8	2.45837	1.2977	0.000145	3.83863	32049.9	29743.9	29542.9	0.634837	0.197338
KLNPQQFEV	Dolichyl-diphosphooligosaccharide--protein glycosyltransferase subunit STT3A OS=Homo sapiens OX=9606 GN=STT3A PE=1 SV=2	'STT3A'	9	36152.9	36262.9	33702.4	75894.2	79194.2	80592.4	35372.7	78560.3	2.22093	1.15116	1.2e-05	4.92082	32213.2	33613.8	34207.3	0.118665	0.925677
KLQEEIPVL	Centromere-associated protein E OS=Homo sapiens OX=9606 GN=CENPE PE=1 SV=2	'CENPE'	9	103626	90696.4	89430.7	226758	239631	225597	94584.4	230662	2.43869	1.28611	2.9e-05	4.5376	96247.1	101711	95754.2	0.53689	0.270115
KLQEFLQTL	Fanconi anemia group I protein OS=Homo sapiens OX=9606 GN=FANCI PE=1 SV=4	'FANCI'	9	93155.4	111639	106089	391285	336984	383681	103628	370650	3.57674	1.83864	0.000116	3.93554	166080	143032	162853	0.00404545	2.39303
KLQELNYNL	Signal transducer and activator of transcription 1-alpha/beta OS=Homo sapiens OX=9606 GN=STAT1 PE=1 SV=2	'STAT1'	9	43331.4	48126.9	48441.6	213661	195710	204616	46633.3	204662	4.38876	2.13381	8e-06	5.09691	90688	83068.7	86849	0.000127263	3.8953
KLQEVGQVSV	Integrin alpha-V OS=Homo sapiens OX=9606 GN=ITGAV PE=1 SV=2	'ITGAV'	10	27746	25869.5	25661.6	54714.9	50328.7	58553	26425.7	54532.2	2.0636	1.04516	0.000338	3.47108	23223.6	21361.9	24852.7	0.0531184	1.27476
KLSDLQTQL	DNA-directed RNA polymerase II subunit RPB3 OS=Homo sapiens OX=9606 GN=POLR2C PE=1 SV=2	'POLR2C'	9	47161.8	42368.8	39286.4	107242	100715	105124	42939	104360	2.43043	1.28121	3.3e-05	4.48149	45518.5	42748.4	44619.9	0.606743	0.216995
KLSEIDVAL	EF-hand domain-containing protein D1 OS=Homo sapiens OX=9606 GN=EFHD1 PE=1 SV=1	'EFHD1'	9	43067.3	42409.1	36748.3	156913	140857	157973	40741.6	151914	3.72873	1.89869	4.6e-05	4.33724	66601.4	59786.6	67051.4	0.0015434	2.81152
KLSEYEMSI	ATPase family AAA domain-containing protein 1 OS=Homo sapiens OX=9606 GN=ATAD1 PE=1 SV=1	'ATAD1'	9	37720	29200.3	30499.5	59387.1	75501.3	61531.6	32473.3	65473.4	2.01622	1.01166	0.004438	2.35281	25206.8	32046.4	26117	0.241463	0.61715
KLTEENTTL	Retrotransposon-derived protein PEG10 OS=Homo sapiens OX=9606 GN=PEG10 PE=1 SV=2	'PEG10'	9	59274.7	55142	55451.6	111991	103034	107394	56622.8	107473	1.89805	0.924516	6.3e-05	4.20066	47534.3	43732.5	45583	0.00308703	2.51046
KLVEVIEEV	Shootin-1 OS=Homo sapiens OX=9606 GN=SHTN1 PE=1 SV=4	'SHTN1'	9	28155.2	27200.2	29132	142539	128022	132587	28162.5	134383	4.77171	2.2545	1.6e-05	4.79588	60500.6	54338.9	56276.4	0.000109895	3.95902
KLVSELWDA	Histidine--tRNA ligase, cytoplasmic OS=Homo sapiens OX=9606 GN=HARS PE=1 SV=2	'HARS'	9	29767.8	20740.5	24171.6	47781.2	53436.2	46842.9	24893.3	49353.4	1.9826	0.987392	0.001852	2.73236	20280.6	22680.9	19882.4	0.227775	0.642494
KLYAGAILEV	Selenoprotein F OS=Homo sapiens OX=9606 GN=SELENOF PE=1 SV=4	'SELENOF'	10	16264.8	13769.6	15686.3	58094.1	49652.2	56565.9	15240.2	54770.7	3.59383	1.84552	0.000127	3.8962	24657.9	21074.8	24009.3	0.00389325	2.40969
KLYEEINQV	Cytochrome P450 20A1 OS=Homo sapiens OX=9606 GN=CYP20A1 PE=1 SV=1	'CYP20A1'	9	10077.2	9775.52	10273.8	24966.1	22742.9	23621.7	10042.2	23776.9	2.3677	1.24349	3.2e-05	4.49485	10596.8	9653.19	10026.2	0.880092	0.0554718
KMADIEYRL	Replication factor C subunit 5 OS=Homo sapiens OX=9606 GN=RFC5 PE=1 SV=1	'RFC5'	9	799094	888683	826487	3.17339e+06	2.8651e+06	3.16496e+06	838088	3.06782e+06	3.6605	1.87204	2.9e-05	4.5376	1.34694e+06	1.21609e+06	1.34336e+06	0.00078143	3.10711
KMAEMLVEL	MORF4 family-associated protein 1 OS=Homo sapiens OX=9606 GN=MRFAP1 PE=1 SV=1;MORF4 family-associated protein 1-like 1 OS=Homo sapiens OX=9606 GN=MRFAP1L1 PE=1 SV=1	'MRFAP1'	9	209428	219515	233530	764842	719646	795316	220824	759934	3.44136	1.78298	2e-05	4.69897	324636	305452	337570	0.000949802	3.02237
KMDEVLYSI	Thioredoxin-like protein 4A OS=Homo sapiens OX=9606 GN=TXNL4A PE=1 SV=1	'TXNL4A'	9	61967.6	58255.3	55787.1	180818	183686	176393	58670	180299	3.07311	1.6197	2e-06	5.69897	76748.1	77965.3	74869.7	0.000885456	3.05283
KMFSDEILL	KDEL motif-containing protein 2 OS=Homo sapiens OX=9606 GN=KDELC2 PE=1 SV=2	'KDELC2'	9	91971.2	81214	78418.1	295475	284651	284895	83867.8	288340	3.43803	1.78158	3e-06	5.52288	125414	120820	120923	0.000938669	3.02749
KMMDVTVTI	Nodal modulator 2 OS=Homo sapiens OX=9606 GN=NOMO2 PE=1 SV=1	'NOMO2'	9	20131.4	18405.4	20060.7	47925	56518.9	58215.1	19532.5	54219.7	2.77587	1.47294	0.000429	3.36754	20341.7	23989.3	24709.3	0.0762925	1.11752
KMQEDLVTL	Voltage-dependent calcium channel subunit alpha-2/delta-1 OS=Homo sapiens OX=9606 GN=CACNA2D1 PE=1 SV=3	'CACNA2D1'	9	52028.2	43908.2	52871.2	203518	173597	184118	49602.5	187078	3.77154	1.91515	0.000118	3.92812	86382.9	73682.9	78148.6	0.00314422	2.50249
KMSELQTYV	Centromere protein F OS=Homo sapiens OX=9606 GN=CENPF PE=1 SV=2	'CENPF'	9	25427.5	23490.1	24167.3	46171.7	53225.2	45585.3	24361.7	48327.4	1.98375	0.988229	0.000682	3.16622	19597.5	22591.3	19348.6	0.0315509	1.50099
KMTQYITEL	Aryl hydrocarbon receptor nuclear translocator 2 OS=Homo sapiens OX=9606 GN=ARNT2 PE=1 SV=2	'ARNT2'	9	13356.7	13047.7	14952.4	30099.8	34176.3	29459.8	13785.6	31245.3	2.26652	1.18048	0.000391	3.40782	12775.8	14506.1	12504.2	0.57597	0.2396
KMVEDLISV	HEAT repeat-containing protein 1 OS=Homo sapiens OX=9606 GN=HEATR1 PE=1 SV=3	'HEATR1'	9	55904.8	46682	45411.9	169579	170562	169549	49332.9	169897	3.44388	1.78404	3e-06	5.52288	71977.5	72394.6	71965	0.00233452	2.6318
KMYEEFLSKV	cAMP-dependent protein kinase type I-alpha regulatory subunit OS=Homo sapiens OX=9606 GN=PRKAR1A PE=1 SV=1	'PRKAR1A'	10	268904	299707	278431	722650	700774	712544	282347	711989	2.52168	1.33438	3e-06	5.52288	306727	297442	302438	0.104624	0.98037
KQFEGTVEI	Breast cancer type 2 susceptibility protein OS=Homo sapiens OX=9606 GN=BRCA2 PE=1 SV=3	'BRCA2'	9	26518.7	26478.9	27190	75417.9	65530.9	70634.2	26729.2	70527.7	2.6386	1.39977	0.000107	3.97062	32011	27814.5	29980.6	0.0600853	1.22123
KQISQAYEV	DnaJ homolog subfamily A member 1 OS=Homo sapiens OX=9606 GN=DNAJA1 PE=1 SV=2	'DNAJA1'	9	32189.6	27384.4	24676.2	71255.6	75486.5	69737.9	28083.4	72160	2.56949	1.36148	9.4e-05	4.02687	30244.3	32040.1	29600.1	0.333378	0.477063
KQSEEIPEV	LON peptidase N-terminal domain and RING finger protein 1 OS=Homo sapiens OX=9606 GN=LONRF1 PE=1 SV=2	'LONRF1'	9	14773.1	15150.7	14101.3	31254.2	28957.7	30029.8	14675	30080.6	2.04978	1.03547	3e-05	4.52288	13265.8	12291	12746.1	0.0101845	1.99206
KQVAEAYEV	DnaJ homolog subfamily B member 3 OS=Homo sapiens OX=9606 GN=DNAJB3 PE=1 SV=1;DnaJ homolog subfamily B member 6 OS=Homo sapiens OX=9606 GN=DNAJB6 PE=1 SV=2	'DNAJB3'	9	80683.4	58522.3	69145.3	106932	124997	116982	69450.4	116304	1.67463	0.743846	0.004769	2.32157	45387.3	53054.9	49652.8	0.041323	1.38381
KSVDPTLAL	Clathrin heavy chain 1 OS=Homo sapiens OX=9606 GN=CLTC PE=1 SV=5	'CLTC'	9	53844.7	50387.5	54769	101020	99079.4	94210.1	53000.4	98103	1.85099	0.888294	4.9e-05	4.3098	42877.6	42054.1	39987.3	0.00201307	2.69614
KTAETGYMQR	DNA-directed RNA polymerase III subunit RPC1 OS=Homo sapiens OX=9606 GN=POLR3A PE=1 SV=2	'POLR3A'	10	104829	97990.2	104572	147237	169661	157724	102464	158207	1.54403	0.626701	0.001243	2.90553	62494.5	72012.2	66945.5	0.000570572	3.24369
KTAPPTFNR	V-type proton ATPase 116 kDa subunit a isoform 4 OS=Homo sapiens OX=9606 GN=ATP6V0A4 PE=1 SV=2	'ATP6V0A4'	9	313983	326549	293615	497184	468419	464565	311382	476723	1.53099	0.614465	0.0003	3.52288	211029	198820	197184	0.000493337	3.30686
KTETPIVSK	Vesicle-associated membrane protein-associated protein B/C OS=Homo sapiens OX=9606 GN=VAPB PE=1 SV=3	'VAPB'	9	560651	591310	588508	1.49414e+06	1.41831e+06	1.41996e+06	580157	1.44414e+06	2.48922	1.31569	6e-06	5.22185	634185	602001	602697	0.0855121	1.06797
KTLDEILQEK	Cyclin-dependent kinase 11B OS=Homo sapiens OX=9606 GN=CDK11B PE=1 SV=4	'CDK11B'	10	63764.4	51524.5	53003.5	137505	143744	133881	56097.5	138377	2.46672	1.30259	6.9e-05	4.16115	58363.8	61011.7	56825.5	0.55025	0.25944
KTLEGEFSV	Transcriptional repressor protein YY1 OS=Homo sapiens OX=9606 GN=YY1 PE=1 SV=2	'YY1'	9	371761	392365	370892	850170	795200	816508	378339	820626	2.16902	1.11704	1.4e-05	4.85387	360853	337521	346565	0.0371258	1.43032
KTVEPFSEL	Protein prune homolog 2 OS=Homo sapiens OX=9606 GN=PRUNE2 PE=1 SV=3	'PRUNE2'	9	12558.4	10459.2	11596	23304	20414	27708	11537.9	23808.7	2.06352	1.04511	0.005113	2.29132	9891.34	8664.68	11760.6	0.257446	0.589313
KTYGEIFEK	NADH dehydrogenase [ubiquinone] 1 subunit C2 OS=Homo sapiens OX=9606 GN=NDUFC2 PE=1 SV=1	'NDUFC2'	9	3.58924e+06	3.49878e+06	3.34009e+06	9.75588e+06	8.91842e+06	9.63885e+06	3.47603e+06	9.43772e+06	2.71508	1.441	2.6e-05	4.58503	4.14087e+06	3.78541e+06	4.09119e+06	0.0163004	1.7878
KVANIIAEV	Rap1 GTPase-GDP dissociation stimulator 1 OS=Homo sapiens OX=9606 GN=RAP1GDS1 PE=1 SV=3	'RAP1GDS1'	9	19922.7	18929.7	17589.7	59318.4	59395.4	62441.4	18814	60385.1	3.20957	1.68238	5e-06	5.30103	25177.6	25210.3	26503.1	0.00106419	2.97298
KVFDEVIEV	Glycogenin-2 OS=Homo sapiens OX=9606 GN=GYG2 PE=1 SV=2	'GYG2'	9	122819	131813	128203	267495	244763	288889	127611	267049	2.09267	1.06535	0.000429	3.36754	113538	103889	122619	0.0764165	1.11681
KVIEINPYL	Proteasome subunit beta type-5 OS=Homo sapiens OX=9606 GN=PSMB5 PE=1 SV=3;Proteasome subunit beta type-8 OS=Homo sapiens OX=9606 GN=PSMB8 PE=1 SV=3	'PSMB5'	9	12656.3	12181.5	11830.4	52414.5	48433.6	48420.7	12222.7	49756.3	4.0708	2.02531	1e-05	5	22247.3	20557.5	20552.1	0.000130922	3.88299
KVLDAIIQEK	Structural maintenance of chromosomes protein 4 OS=Homo sapiens OX=9606 GN=SMC4 PE=1 SV=2	'SMC4'	10	28629.8	27686.5	28058.4	166436	162742	166751	28124.9	165310	5.87771	2.55525	1e-06	6	70643.6	69075.7	70777	2.67748e-07	6.57227
KVLDFEHFL	Myosin light polypeptide 6 OS=Homo sapiens OX=9606 GN=MYL6 PE=1 SV=2	'MYL6'	9	37303.3	35124.2	36608.1	72236.3	65612.6	65223.3	36345.2	67690.7	1.86244	0.897194	0.000187	3.72816	30660.6	27849.1	27683.9	0.00278828	2.55466
LAASASAEF	Phosphate carrier protein, mitochondrial OS=Homo sapiens OX=9606 GN=SLC25A3 PE=1 SV=2	'SLC25A3'	9	62869.7	54123.8	52997.5	105144	117235	110133	56663.7	110837	1.95606	0.96795	0.000322	3.49214	44628.3	49760.2	46745.9	0.0496974	1.30367
LADDSVRSL	Prolyl endopeptidase-like OS=Homo sapiens OX=9606 GN=PREPL PE=1 SV=1	'PREPL'	9	2.10965e+06	2.52955e+06	2.20355e+06	4.29309e+06	3.93206e+06	4.32261e+06	2.28091e+06	4.18258e+06	1.83373	0.874782	0.000442	3.35458	1.82219e+06	1.66895e+06	1.83472e+06	0.0214781	1.668
LADPENRQL	Beta-1-syntrophin OS=Homo sapiens OX=9606 GN=SNTB1 PE=1 SV=3	'SNTB1'	9	1.06406e+06	1.26409e+06	1.16654e+06	1.95082e+06	1.76199e+06	1.90777e+06	1.1649e+06	1.87353e+06	1.60832	0.685554	0.000951	3.02182	828024	747873	809749	0.00412287	2.3848
LAIESANEL	Probable ATP-dependent RNA helicase DDX46 OS=Homo sapiens OX=9606 GN=DDX46 PE=1 SV=2	'DDX46'	9	38102.6	36951	35970.9	73068.6	70618.7	81346.1	37008.2	75011.1	2.02688	1.01926	0.000326	3.48678	31013.9	29974	34527.2	0.0266333	1.57458
LATRAIPEL	Catenin beta-1 OS=Homo sapiens OX=9606 GN=CTNNB1 PE=1 SV=1	'CTNNB1'	9	1.6575e+06	2.06824e+06	1.99971e+06	3.97753e+06	3.21622e+06	3.90473e+06	1.90849e+06	3.69949e+06	1.93844	0.954898	0.002823	2.54929	1.68825e+06	1.36512e+06	1.65735e+06	0.107406	0.968972
LAVEGGQSL	UBX domain-containing protein 8 OS=Homo sapiens OX=9606 GN=UBXN8 PE=1 SV=2	'UBXN8'	9	337191	340298	346520	929712	870074	945000	341336	914929	2.68043	1.42247	1.5e-05	4.82391	394615	369301	401103	0.00957429	2.01889
LAVPDMSSL	Importin subunit alpha-1 OS=Homo sapiens OX=9606 GN=KPNA2 PE=1 SV=1	'KPNA2'	9	12318	13490.3	13269.3	30417.2	28819.3	28121.8	13025.8	29119.5	2.23551	1.16061	3.1e-05	4.50864	12910.5	12232.3	11936.3	0.221953	0.653739
LEADVNIKL	Signal recognition particle 54 kDa protein OS=Homo sapiens OX=9606 GN=SRP54 PE=1 SV=1	'SRP54'	9	33428.8	29962.7	29570.8	150756	130117	131242	30987.4	137372	4.43314	2.14833	9.8e-05	4.00877	63988.2	55227.8	55705.4	0.000911208	3.04038
LEAGTAVEL	GH3 domain-containing protein OS=Homo sapiens OX=9606 GN=GHDC PE=1 SV=2	'GHDC'	9	16841.3	17550.5	18371.6	36700	41067.4	38680.3	17587.8	38815.9	2.20698	1.14207	9.2e-05	4.03621	15577.2	17431	16417.8	0.184578	0.733821
LEAHLTRDEL	Nuclear factor erythroid 2-related factor 2 OS=Homo sapiens OX=9606 GN=NFE2L2 PE=1 SV=3	'NFE2L2'	10	97612.4	101951	100518	208905	222544	197887	100027	209779	2.09722	1.06848	0.000111	3.95468	88669.4	94458.3	83992.8	0.0287108	1.54195
LEDQQNIRL	F-box only protein 32 OS=Homo sapiens OX=9606 GN=FBXO32 PE=1 SV=1	'FBXO32'	9	1.87985e+06	2.22022e+06	2.18932e+06	4.71768e+06	4.10427e+06	4.69809e+06	2.09646e+06	4.50668e+06	2.14966	1.10411	0.000459	3.33819	2.00241e+06	1.74205e+06	1.99409e+06	0.254807	0.593788
LEDSSGTVL	Angiomotin-like protein 2 OS=Homo sapiens OX=9606 GN=AMOTL2 PE=1 SV=3	'AMOTL2'	9	74343.2	68654.5	77476.6	151010	152373	152803	73491.5	152062	2.06911	1.04901	8e-06	5.09691	64096.1	64674.6	64857	0.0260027	1.58498
LEEAGTILL	Ankyrin repeat and zinc finger domain-containing protein 1 OS=Homo sapiens OX=9606 GN=ANKZF1 PE=1 SV=1	'ANKZF1'	9	2542.55	3324.19	3230.85	6969.19	7112.77	8027.98	3032.53	7369.98	2.43031	1.28114	0.000465	3.33255	2958.06	3019	3407.46	0.75307	0.123165
LEEENQESL	Nestin OS=Homo sapiens OX=9606 GN=NES PE=1 SV=2	'NES'	9	161042	136960	145644	269521	293782	256808	147882	273371	1.84857	0.886411	0.000631	3.19997	114398	124695	109002	0.0193354	1.71365
LEEPGNFVL	Nesprin-2 OS=Homo sapiens OX=9606 GN=SYNE2 PE=1 SV=3	'SYNE2'	9	10453.9	12525	10984.6	28714.5	24438.6	25241.2	11321.2	26131.4	2.30819	1.20676	0.00052	3.284	12187.8	10372.9	10713.6	0.796656	0.098729
LEEQGSIAL	Spectrin alpha chain, non-erythrocytic 1 OS=Homo sapiens OX=9606 GN=SPTAN1 PE=1 SV=3	'SPTAN1'	9	373969	381458	398257	917662	879705	915577	384561	904315	2.35155	1.23361	3e-06	5.52288	389500	373389	388615	0.938757	0.0274467
LEEQLENETL	Shootin-1 OS=Homo sapiens OX=9606 GN=SHTN1 PE=1 SV=4	'SHTN1'	10	6619.82	5699.43	6497.95	14822.5	13420.3	14869.1	6272.4	14370.6	2.29109	1.19603	0.000129	3.88941	6291.37	5696.22	6311.17	0.649324	0.187539
LEEYNSHQSL	Tyrosinase OS=Homo sapiens OX=9606 GN=TYR PE=1 SV=3	'TYR'	10	443628	411367	435301	719838	686879	752194	430098	719637	1.67319	0.742603	0.000166	3.77989	305534	291545	319268	0.000577292	3.2386
LEFEGGEVSL	Neuroblast differentiation-associated protein AHNAK OS=Homo sapiens OX=9606 GN=AHNAK PE=1 SV=2	'AHNAK'	10	37720.5	36187.7	41158.4	85852.4	79652.8	78778.5	38355.5	81427.9	2.12298	1.08609	8.6e-05	4.0655	36439.9	33808.5	33437.4	0.0956863	1.01915
LEFGSEPSL	Ubiquitin-associated protein 2 OS=Homo sapiens OX=9606 GN=UBAP2 PE=1 SV=1	'UBAP2'	9	11404.7	9384.89	7323.04	17448.4	18031.3	17864	9370.88	17781.3	1.8975	0.924101	0.002121	2.67346	7405.95	7653.35	7582.36	0.197304	0.704863
LEFPAQEL	Transcription elongation factor SPT5 OS=Homo sapiens OX=9606 GN=SUPT5H PE=1 SV=1	'SUPT5H'	8	39247.7	40966.9	43506.5	121639	99685.7	121958	41240.4	114427	2.77465	1.4723	0.00061	3.21467	51629.4	42311.4	51764.7	0.0949445	1.02253
LEGELIHDLL	Eukaryotic translation initiation factor 3 subunit M OS=Homo sapiens OX=9606 GN=EIF3M PE=1 SV=1	'EIF3M'	10	12215.4	8400.68	13674.2	15135.5	13275.9	14644.4	11430.1	14351.9	1.25563	0.328408	0.154654	0.810639	6424.25	5634.93	6215.78	0.0283593	1.5473
LEGHDGIVL	E3 ubiquitin-protein ligase TRAF7 OS=Homo sapiens OX=9606 GN=TRAF7 PE=1 SV=1	'TRAF7'	9	239542	207435	215316	490999	518635	484245	220764	497960	2.25562	1.17352	4.2e-05	4.37675	208404	220134	205537	0.426721	0.369856
LEHEGLVSL	Poly [ADP-ribose] polymerase 10 OS=Homo sapiens OX=9606 GN=PARP10 PE=1 SV=2	'PARP10'	9	519179	443206	465528	1.44178e+06	1.47713e+06	1.48948e+06	475971	1.46946e+06	3.08729	1.62634	3e-06	5.52288	611959	626963	632205	0.00319177	2.49597
LEIDGLEEKL	Coiled-coil domain-containing protein 167 OS=Homo sapiens OX=9606 GN=CCDC167 PE=1 SV=2	'CCDC167'	10	6626.41	7211.52	6326.91	31504.1	33593.4	31767.3	6721.61	32288.3	4.80365	2.26413	3e-06	5.52288	13371.9	14258.7	13483.6	5.21845e-05	4.28246
LEIDGSEETL	RRP12-like protein OS=Homo sapiens OX=9606 GN=RRP12 PE=1 SV=2	'RRP12'	10	26632.3	22338.3	22014.6	43271.2	50147.9	45904	23661.7	46441	1.9627	0.972843	0.000799	3.09745	18366.4	21285.2	19483.9	0.082527	1.0834
LEIDNSELL	Polyadenylate-binding protein 4 OS=Homo sapiens OX=9606 GN=PABPC4 PE=1 SV=1;Polyadenylate-binding protein 1 OS=Homo sapiens OX=9606 GN=PABPC1 PE=1 SV=2;Polyadenylate-binding protein 1-like OS=Homo sapiens OX=9606 GN=PABPC1L PE=2 SV=1	'PABPC4'	9	141131	150166	156066	406657	392312	424227	149121	407732	2.73423	1.45113	1.4e-05	4.85387	172605	166516	180062	0.0149349	1.8258
LEISDLNELL	39S ribosomal protein L12, mitochondrial OS=Homo sapiens OX=9606 GN=MRPL12 PE=1 SV=2	'MRPL12'	10	2927.32	3191.13	3098.95	9040.63	8103.21	7043.36	3072.46	8062.4	2.62408	1.39181	0.001017	2.99268	3837.28	3439.39	2989.54	0.245003	0.610828
LEISNPETL	Disabled homolog 2-interacting protein OS=Homo sapiens OX=9606 GN=DAB2IP PE=1 SV=2	'DAB2IP'	9	27486.3	23727.8	26337.9	58214.1	56512.7	58400.7	25850.7	57709.1	2.2324	1.1586	1.5e-05	4.82391	24708.9	23986.7	24788.1	0.300305	0.522437
LEMIDVHVL	Phosphatidylinositol 3-kinase regulatory subunit alpha OS=Homo sapiens OX=9606 GN=PIK3R1 PE=1 SV=2	'PIK3R1'	9	17126.7	17467.3	17757	33910.3	41494.9	33265.3	17450.3	36223.5	2.07581	1.05367	0.002092	2.67944	14393.2	17612.4	14119.4	0.141794	0.848341
LENDGATAL	Ran GTPase-activating protein 1 OS=Homo sapiens OX=9606 GN=RANGAP1 PE=1 SV=1	'RANGAP1'	9	342820	320410	326910	705721	682498	728014	330047	705411	2.13731	1.09579	1.4e-05	4.85387	299542	289685	309004	0.0242784	1.61478
LENDITPVL	E3 ubiquitin-protein ligase SMURF1 OS=Homo sapiens OX=9606 GN=SMURF1 PE=1 SV=2	'SMURF1'	9	10217	6948.91	9894.26	21006.5	22983.6	24085.5	9020.06	22691.9	2.51571	1.33097	0.000576	3.23958	8916.17	9755.35	10223	0.610367	0.214409
LENENQEFL	Nestin OS=Homo sapiens OX=9606 GN=NES PE=1 SV=2	'NES'	9	22895.9	18875.8	21484.3	40190.8	45271.5	38876.6	21085.3	41446.3	1.96565	0.975003	0.000866	3.06248	17058.9	19215.4	16501.1	0.0721925	1.14151
LENMHIEQL	Nuclear receptor coactivator 7 OS=Homo sapiens OX=9606 GN=NCOA7 PE=1 SV=2	'NCOA7'	9	151204	123204	134789	267690	289105	276995	136399	277930	2.03762	1.02689	0.000158	3.80134	113621	122710	117570	0.0970305	1.01309
LENPEGVIL	CAD protein OS=Homo sapiens OX=9606 GN=CAD PE=1 SV=3	'CAD'	9	10622.9	8828.01	7732.72	16601.3	21647.7	15720.5	9061.2	17989.8	1.98537	0.989407	0.011698	1.93189	7046.4	9188.31	6672.53	0.283131	0.548013
LEPHDSPVL	Transmembrane channel-like protein 6 OS=Homo sapiens OX=9606 GN=TMC6 PE=1 SV=2	'TMC6'	9	57022.8	46748.8	50709.6	104442	113046	101703	51493.7	106397	2.06621	1.04699	0.000269	3.57025	44330.2	47982	43167.8	0.129479	0.887802
LEQEELQAL	Cell cycle progression protein 1 OS=Homo sapiens OX=9606 GN=CCPG1 PE=1 SV=3	'CCPG1'	9	21821.2	24243.6	22703.3	53821.9	52929.9	53993.4	22922.7	53581.7	2.3375	1.22496	3e-06	5.52288	22844.6	22466	22917.4	0.815261	0.0887035
LEQGDALAL	Ras GTPase-activating-like protein IQGAP1 OS=Homo sapiens OX=9606 GN=IQGAP1 PE=1 SV=1	'IQGAP1'	9	32606	27718.6	28456.9	58690.4	64544.2	62366.8	29593.8	61867.1	2.09054	1.06388	0.000146	3.83565	24911	27395.7	26471.5	0.118963	0.92459
LEQQNKILL	Vimentin OS=Homo sapiens OX=9606 GN=VIM PE=1 SV=4	'VIM'	9	35456	37420.8	37906.2	125106	119666	127246	36927.7	124006	3.35808	1.74763	3e-06	5.52288	53100.9	50791.9	54009.4	0.0002071	3.68382
LESDNNTAL	Transcription intermediary factor 1-beta OS=Homo sapiens OX=9606 GN=TRIM28 PE=1 SV=5	'TRIM28'	9	425968	364245	370880	625971	708793	639454	387031	658073	1.70031	0.765798	0.001099	2.959	265692	300846	271415	0.00857988	2.06652
LESEDEVKL	Heterogeneous nuclear ribonucleoprotein H OS=Homo sapiens OX=9606 GN=HNRNPH1 PE=1 SV=4	'HNRNPH1'	9	99378.4	90258.5	88721.3	310893	307674	315853	92786.1	311473	3.3569	1.74713	1e-06	6	131958	130592	134063	0.000344674	3.46259
LESEFQAAI	Melanoma-associated antigen 2 OS=Homo sapiens OX=9606 GN=MAGEA2 PE=1 SV=1	'MAGEA2'	9	30793.4	28798.9	26121.7	67954.8	69962.8	75028.5	28571.3	70982	2.48438	1.31288	7.1e-05	4.14874	28843.3	29695.6	31845.7	0.39139	0.40739
LESPTTPLL	Thioredoxin-interacting protein OS=Homo sapiens OX=9606 GN=TXNIP PE=1 SV=1	'TXNIP'	9	10469.7	8553.33	9191.16	23657.3	24007.8	23998.5	9404.74	23887.9	2.53998	1.34482	1.5e-05	4.82391	10041.3	10190.1	10186.1	0.263887	0.578581
LETEILESL	Nestin OS=Homo sapiens OX=9606 GN=NES PE=1 SV=2	'NES'	9	12692.6	13829.6	11049.3	26621.7	27145.8	26598.4	12523.8	26788.6	2.13901	1.09694	6.6e-05	4.18046	11299.5	11522	11289.7	0.227814	0.642421
LETNEIPSL	ATPase WRNIP1 OS=Homo sapiens OX=9606 GN=WRNIP1 PE=1 SV=2	'WRNIP1'	9	14601.2	10970.6	14862.9	29636	35054.7	31888.7	13478.2	32193.1	2.38853	1.25612	0.000743	3.12901	12578.9	14878.9	13535.1	0.902215	0.0446901
LEVAVAGTEL	U3 small nucleolar RNA-associated protein 6 homolog OS=Homo sapiens OX=9606 GN=UTP6 PE=2 SV=2	'UTP6'	10	9390.17	10568.4	8782.28	26948.4	22519.9	23368	9580.28	24278.8	2.53424	1.34156	0.00054	3.26761	11438.2	9558.55	9918.49	0.404762	0.3928
LEVEDRTSL	Spindle and kinetochore-associated protein 3 OS=Homo sapiens OX=9606 GN=SKA3 PE=1 SV=2	'SKA3'	9	111297	111497	116225	296791	245223	285793	113007	275936	2.44177	1.28793	0.000494	3.30627	125972	104085	121304	0.580383	0.236285
LEVEQAYDL	Proteasome subunit beta type-5 OS=Homo sapiens OX=9606 GN=PSMB5 PE=1 SV=3	'PSMB5'	9	108447	42301	42288.7	72806	74337	69163.7	64345.6	72102.3	1.12055	0.164203	0.743354	0.128804	30902.4	31552.2	29356.4	0.20087	0.697085
LEVEVIEGTL	Multifunctional methyltransferase subunit TRM112-like protein OS=Homo sapiens OX=9606 GN=TRMT112 PE=1 SV=1	'TRMT112'	10	6870.84	4810.95	4175.25	15060.2	15264.8	14428	5285.68	14917.6	2.82228	1.49686	0.000348	3.45842	6392.28	6479.1	6123.92	0.271372	0.566434
LEVIEPEVL	Glucocorticoid receptor OS=Homo sapiens OX=9606 GN=NR3C1 PE=1 SV=1	'NR3C1'	9	5202.63	3141.74	4460.97	13762.2	12018.6	12639.1	4268.45	12806.6	3.0003	1.58511	0.000415	3.38195	5841.35	5101.27	5364.62	0.14242	0.846429
LEVIIKDNSL	Cyclin-dependent kinase 7 OS=Homo sapiens OX=9606 GN=CDK7 PE=1 SV=1	'CDK7'	10	25301.1	21431.9	22084.3	56004.4	61460.5	60056.7	22939.1	59173.8	2.57961	1.36715	5.7e-05	4.24413	23771	26086.8	25490.9	0.190517	0.720065
LEVITHEL	Nuclear export mediator factor NEMF OS=Homo sapiens OX=9606 GN=NEMF PE=1 SV=4	'NEMF'	8	39186	38814.6	37914.6	86586.4	85107.6	84257	38638.4	85317	2.20809	1.1428	1e-06	6	36751.5	36123.8	35762.7	0.00696372	2.15716
LEVPEINAL	THO complex subunit 6 homolog OS=Homo sapiens OX=9606 GN=THOC6 PE=1 SV=1	'THOC6'	9	9612.92	6134.2	7919.81	18099.5	16949.4	16185.4	7888.98	17078.1	2.16481	1.11424	0.001322	2.87877	7682.31	7194.16	6869.85	0.568521	0.245253
LEVQVRESL	Antigen peptide transporter 1 OS=Homo sapiens OX=9606 GN=TAP1 PE=1 SV=2	'TAP1'	9	121634	152676	144078	337883	310577	356863	139462	335108	2.40285	1.26475	0.000277	3.55752	143414	131824	151470	0.811179	0.0908835
LEVSDDPQVL	V-type proton ATPase subunit H OS=Homo sapiens OX=9606 GN=ATP6V1H PE=1 SV=1	'ATP6V1H'	10	280518	266529	287497	574267	592298	618935	278181	595167	2.13949	1.09727	2.5e-05	4.60206	243747	251400	262706	0.036479	1.43796
LEVVEPEVL	Neuroblastoma breakpoint family member 10 OS=Homo sapiens OX=9606 GN=NBPF10 PE=2 SV=2;Neuroblastoma breakpoint family member 15 OS=Homo sapiens OX=9606 GN=NBPF15 PE=2 SV=2	'NBPF10'	9	5125.48	4648.45	5810.16	13664.7	13200.1	14591	5194.7	13818.6	2.66013	1.4115	8.3e-05	4.08092	5799.94	5602.76	6193.11	0.151702	0.819008
LEYLTAEVL	Histone H2A.Z OS=Homo sapiens OX=9606 GN=H2AFZ PE=1 SV=2	'H2AFZ'	9	7303.73	5515.68	5359.48	11286.8	11200	11990.6	6059.63	11492.5	1.89656	0.923387	0.001272	2.89551	4790.67	4753.82	5089.38	0.135181	0.869086
LLAEKVEQL	Tumor suppressor candidate 3 OS=Homo sapiens OX=9606 GN=TUSC3 PE=1 SV=1	'TUSC3'	9	38065.2	37207.7	38151.5	106267	132752	98334.3	37808.1	112451	2.97426	1.57253	0.002003	2.69832	45104.9	56346.4	41737.8	0.0885049	1.05303
LLAEQGYEV	Protein sel-1 homolog 1 OS=Homo sapiens OX=9606 GN=SEL1L PE=1 SV=3	'SEL1L'	9	184486	185212	182771	382025	372682	398444	184157	384384	2.08727	1.06161	1.2e-05	4.92082	162150	158184	169119	0.0030428	2.51673
LLAESVTEV	Cytoplasmic dynein 1 heavy chain 1 OS=Homo sapiens OX=9606 GN=DYNC1H1 PE=1 SV=5	'DYNC1H1'	9	172316	156553	168405	346916	338448	364334	165758	349899	2.11091	1.07786	3.3e-05	4.48149	147248	143654	154641	0.0397251	1.40093
LLASEVPQL	BRCA1-associated ATM activator 1 OS=Homo sapiens OX=9606 GN=BRAT1 PE=1 SV=2	'BRAT1'	9	71962.5	58933.3	74043.3	129332	121167	134070	68313.1	128189	1.8765	0.908045	0.000584	3.23359	54894.6	51428.9	56905.9	0.0495425	1.30502
LLDDTTVTL	TBC domain-containing protein kinase-like protein OS=Homo sapiens OX=9606 GN=TBCK PE=1 SV=4	'TBCK'	9	29797.4	27455.6	28245	49235.6	53022.5	56071	28499.3	52776.3	1.85185	0.888963	0.000316	3.50031	20897.9	22505.3	23799.2	0.00492695	2.30742
LLDEAIQAV	Vacuolar protein sorting-associated protein 35 OS=Homo sapiens OX=9606 GN=VPS35 PE=1 SV=2	'VPS35'	9	3643.96	3706.22	2749.53	9486.53	6083.12	5475.34	3366.57	7015	2.08372	1.05916	0.046993	1.32797	4026.54	2581.97	2324	0.560319	0.251565
LLDEEISRV	Protein quaking OS=Homo sapiens OX=9606 GN=QKI PE=1 SV=1	'QKI'	9	422051	316265	369329	737586	689622	736559	369215	721256	1.95349	0.96605	0.000513	3.28988	313067	292709	312631	0.113831	0.943738
LLDNTDIHL	Lon protease homolog 2, peroxisomal OS=Homo sapiens OX=9606 GN=LONP2 PE=1 SV=1	'LONP2'	9	46763.2	47722.3	45257.6	106777	109358	115754	46581	110629	2.37499	1.24792	2.1e-05	4.67778	45321.2	46416.9	49131.4	0.793308	0.100558
LLDVPTAAV	Gamma-interferon-inducible lysosomal thiol reductase OS=Homo sapiens OX=9606 GN=IFI30 PE=1 SV=3	'IFI30'	9	58102.5	57687.5	62922.3	115489	111533	117395	59570.8	114806	1.92722	0.946518	2.1e-05	4.67778	49019	47340.2	49828	0.00409011	2.38827
LLEGSEIYL	Transmembrane protein 199 OS=Homo sapiens OX=9606 GN=TMEM199 PE=1 SV=1	'TMEM199'	9	4184.94	2767.54	3707.34	6293.52	8638.83	6738.25	3553.28	7223.53	2.03292	1.02356	0.011542	1.93772	2671.27	3666.74	2860.04	0.398713	0.39934
LLFDQAYQM	ATPase family AAA domain-containing protein 2 OS=Homo sapiens OX=9606 GN=ATAD2 PE=1 SV=1	'ATAD2'	9	5358.02	3268	3323.01	8450.89	8714.89	9759.67	3983.01	8975.15	2.25336	1.17208	0.003289	2.48294	3586.96	3699.02	4142.47	0.818518	0.0869716
LLIDDEYKV	ER membrane protein complex subunit 1 OS=Homo sapiens OX=9606 GN=EMC1 PE=1 SV=1	'EMC1'	9	13937.8	12687.9	11859.4	24503.2	21202.9	25215.6	12828.4	23640.6	1.84283	0.881925	0.001416	2.84894	10400.3	8999.54	10702.7	0.0250705	1.60084
LLIENVASL	Glutathione peroxidase 1 OS=Homo sapiens OX=9606 GN=GPX1 PE=1 SV=4	'GPX1'	9	10843	12869.3	12069.8	25612.9	26979.6	28824.1	11927.4	27138.9	2.27535	1.18609	0.000159	3.7986	10871.4	11451.4	12234.3	0.595708	0.224966
LLIGHLERV	Nuclear pore complex protein Nup205 OS=Homo sapiens OX=9606 GN=NUP205 PE=1 SV=3	'NUP205'	9	92673.7	85197.7	90800.2	169904	168566	169819	89557.2	169429	1.89186	0.919804	4e-06	5.39794	72115.3	71547.4	72079.4	0.00143662	2.84266
LLIGSLEQA	Mitochondrial dynamics protein MID49 OS=Homo sapiens OX=9606 GN=MIEF2 PE=1 SV=1	'MIEF2'	9	12303.9	13444	12983.7	26485.3	29714	30608.1	12910.5	28935.8	2.24126	1.16431	0.000245	3.61083	11241.6	12612	12991.6	0.372137	0.429298
LLLAQLSDA	Transmembrane protein 9B OS=Homo sapiens OX=9606 GN=TMEM9B PE=1 SV=1	'TMEM9B'	9	10194.6	9820.21	10543.6	18246.1	19794	17198.7	10186.2	18412.9	1.80764	0.854108	0.000462	3.33536	7744.53	8401.53	7299.96	0.0034324	2.4644
LLLDSNIRL	ER membrane protein complex subunit 3 OS=Homo sapiens OX=9606 GN=EMC3 PE=1 SV=3	'EMC3'	9	89393.5	105250	102965	303563	268982	309388	99202.7	293978	2.9634	1.56726	0.000136	3.86646	128847	114169	131319	0.0247062	1.60719
LLLDVPTAAV	Gamma-interferon-inducible lysosomal thiol reductase OS=Homo sapiens OX=9606 GN=IFI30 PE=1 SV=3	'IFI30'	10	1746.43	1743.77	1127.21	4558.45	4974.17	4242.89	1539.14	4591.84	2.98339	1.57695	0.000495	3.30539	1934.83	2111.28	1800.89	0.14224	0.84698
LLLEILHEI	ERO1-like protein alpha OS=Homo sapiens OX=9606 GN=ERO1A PE=1 SV=2	'ERO1A'	9	5506.61	3282.01	2756.74	7617.5	12832.4	8521.13	3848.45	9657.01	2.50932	1.3273	0.032967	1.48192	3233.23	5446.69	3616.78	0.828741	0.0815809
LLMEHIQEI	CDK5 regulatory subunit-associated protein 2 OS=Homo sapiens OX=9606 GN=CDK5RAP2 PE=1 SV=5	'CDK5RAP2'	9	604868	549431	569901	1.40275e+06	1.50592e+06	1.41594e+06	574733	1.44154e+06	2.50818	1.32664	1.8e-05	4.74473	595396	639184	600992	0.155446	0.808421
LLNEILEQV	Condensin complex subunit 3 OS=Homo sapiens OX=9606 GN=NCAPG PE=1 SV=1	'NCAPG'	9	7019.77	6016.91	6789.32	13283.7	17088	12658.2	6608.67	14343.3	2.17038	1.11795	0.005476	2.26154	5638.26	7252.98	5372.76	0.475033	0.323276
LLQDSVDFSL	Vimentin OS=Homo sapiens OX=9606 GN=VIM PE=1 SV=4	'VIM'	10	1742.4	3358.75	2617.01	6052.26	5012.23	7397.88	2572.72	6154.12	2.39207	1.25826	0.012689	1.89657	2568.87	2127.43	3140.02	0.946492	0.023883
LLQEVEHQL	E3 ubiquitin-protein ligase TRIM37 OS=Homo sapiens OX=9606 GN=TRIM37 PE=1 SV=2	'TRIM37'	9	139332	125309	138672	278605	258932	272183	134438	269907	2.00767	1.00552	5.2e-05	4.284	118254	109903	115528	0.0185973	1.73055
LLRGITENV	Phosphotriesterase-related protein OS=Homo sapiens OX=9606 GN=PTER PE=1 SV=1	'PTER'	9	406655	405633	391478	858058	809555	875368	401255	847660	2.11252	1.07897	2.5e-05	4.60206	364201	343614	371548	0.012851	1.89106
LLSDPIPEV	Regulatory-associated protein of mTOR OS=Homo sapiens OX=9606 GN=RPTOR PE=1 SV=1	'RPTOR'	9	8256.27	8094.09	6073.48	15691.2	14386.6	13992.7	7474.61	14690.2	1.96534	0.974781	0.001153	2.93817	6660.09	6106.37	5939.19	0.167092	0.777043
LLYDAEIHL	Integrin alpha-2 OS=Homo sapiens OX=9606 GN=ITGA2 PE=1 SV=1	'ITGA2'	9	68060	78095.6	72769.6	203744	214746	208502	72975.1	208997	2.86395	1.51801	6e-06	5.22185	86478.7	91148.4	88498.4	0.00793662	2.10036
LLYEHQNNL	Dynein regulatory complex subunit 4 OS=Homo sapiens OX=9606 GN=GAS8 PE=1 SV=1	'GAS8'	9	60608.2	64109.8	62768.8	155368	139103	152589	62495.6	149020	2.38449	1.25368	7.2e-05	4.14267	65945.8	59042.2	64766.1	0.765139	0.11626
LLYGGDLHSA	ATP-dependent RNA helicase DHX29 OS=Homo sapiens OX=9606 GN=DHX29 PE=1 SV=2	'DHX29'	10	57229.8	55429.6	57415.1	106683	103968	111541	56691.5	107397	1.89442	0.921753	2.5e-05	4.60206	45281.5	44129.1	47343.2	0.000607977	3.21611
LMDHNRKSN	Heat-stable enterotoxin receptor OS=Homo sapiens OX=9606 GN=GUCY2C PE=1 SV=2	'GUCY2C'	9	14304.4	13483.5	12750.3	36552.1	36603.1	37240.5	13512.7	36798.5	2.72325	1.44533	1e-06	6	15514.5	15536.1	15806.7	0.010085	1.99632
LMDHTIPEV	Syntenin-1 OS=Homo sapiens OX=9606 GN=SDCBP PE=1 SV=1	'SDCBP'	9	3.41495e+06	3.83968e+06	3.70722e+06	1.09587e+07	9.71113e+06	1.15309e+07	3.65395e+06	1.07336e+07	2.93752	1.5546	0.000213	3.67162	4.65139e+06	4.12187e+06	4.89427e+06	0.0256955	1.59014
LMVDHVTEV	Steroid receptor RNA activator 1 OS=Homo sapiens OX=9606 GN=SRA1 PE=1 SV=1	'SRA1'	9	913271	899957	893961	2.13484e+06	2.14884e+06	2.15079e+06	902396	2.14482e+06	2.37681	1.24903	1e-06	6	906128	912072	912898	0.260855	0.5836
LQDSVDFSL	Vimentin OS=Homo sapiens OX=9606 GN=VIM PE=1 SV=4	'VIM'	9	4971.96	3367.67	5295.5	6678.61	5099.02	6044.26	4545.04	5940.63	1.30706	0.386322	0.137158	0.862779	2834.72	2164.27	2565.47	0.0320665	1.49395
LQNEPLPERL	Double-stranded RNA-binding protein Staufen homolog 1 OS=Homo sapiens OX=9606 GN=STAU1 PE=1 SV=2	'STAU1'	10	162042	160868	162232	313733	310657	319793	161714	314728	1.9462	0.960659	1e-06	6	133164	131858	135736	2.07292e-05	4.68342
LTIEDGIFEV	Heat shock cognate 71 kDa protein OS=Homo sapiens OX=9606 GN=HSPA8 PE=1 SV=1	'HSPA8'	10	7583.06	10324.1	9115.9	18499.1	17923.1	21542	9007.69	19321.4	2.14499	1.10097	0.001688	2.77263	7851.9	7607.43	9143.46	0.432461	0.364053
LTTEVHPEL	Endoplasmic reticulum-Golgi intermediate compartment protein 3 OS=Homo sapiens OX=9606 GN=ERGIC3 PE=1 SV=1	'ERGIC3'	9	800812	750716	792528	1.45594e+06	1.41029e+06	1.51055e+06	781352	1.45893e+06	1.86718	0.900864	3.3e-05	4.48149	617969	598596	641152	0.00120997	2.91723
LTVEPGASL	Tectonic-3 OS=Homo sapiens OX=9606 GN=TCTN3 PE=1 SV=2	'TCTN3'	9	18330.2	19747.8	18961.8	48390.7	45605	49152.2	19013.2	47715.9	2.50962	1.32747	1.5e-05	4.82391	20539.3	19357	20862.5	0.113806	0.943833
LVDDNYFYL	Pre-mRNA-processing-splicing factor 8 OS=Homo sapiens OX=9606 GN=PRPF8 PE=1 SV=2	'PRPF8'	9	1837.5	1190.29	1093.48	2482.44	2562.24	1462.85	1373.76	2169.18	1.57901	0.659022	0.13392	0.873155	1053.67	1087.54	620.904	0.178117	0.749294
MAHMASKE	Glyceraldehyde-3-phosphate dehydrogenase OS=Homo sapiens OX=9606 GN=GAPDH PE=1 SV=3	'GAPDH'	8	2.48812e+06	3.08087e+06	2.52399e+06	3.56169e+06	4.16038e+06	2.94053e+06	2.69766e+06	3.5542e+06	1.31751	0.397816	0.099559	1.00192	1.51175e+06	1.76586e+06	1.2481e+06	0.0081097	2.09099
MATAASSSSLEKS	Actin, cytoplasmic 1 OS=Homo sapiens OX=9606 GN=ACTB PE=1 SV=1	'ACTB'	13	12256.4	10251.3	11004.9	18147.6	19233.5	19797.4	11170.9	19059.5	1.70618	0.770771	0.000484	3.31515	7702.72	8163.6	8402.99	0.00764577	2.11658
MEESNNGSL	Signal transducer and activator of transcription 3 OS=Homo sapiens OX=9606 GN=STAT3 PE=1 SV=2	'STAT3'	9	85327.8	68060.7	77855.2	96479	121603	104088	77081.2	107390	1.39321	0.478412	0.027739	1.55691	40950.3	51614.3	44180.2	0.00597659	2.22355
MEESTNGSL	Signal transducer and activator of transcription 1-alpha/beta OS=Homo sapiens OX=9606 GN=STAT1 PE=1 SV=2	'STAT1'	9	403070	332394	349991	627499	733286	670844	361818	677210	1.87169	0.904338	0.001076	2.96819	266341	311242	284738	0.040558	1.39192
MEFPDNVL	Gametogenetin-binding protein 2 OS=Homo sapiens OX=9606 GN=GGNBP2 PE=1 SV=1	'GGNBP2'	8	10236.2	9003.92	7950.09	19137.6	19420.7	19437.1	9063.41	19331.8	2.13295	1.09285	0.000104	3.98297	8122.93	8243.08	8250.04	0.26459	0.577427
MEIEQVDML	26S proteasome non-ATPase regulatory subunit 2 OS=Homo sapiens OX=9606 GN=PSMD2 PE=1 SV=3	'PSMD2'	9	175249	152436	169752	327131	369179	339054	165812	345121	2.0814	1.05755	0.000231	3.63639	138850	156697	143911	0.0901178	1.04519
MESDFEQKL	Protein diaphanous homolog 1 OS=Homo sapiens OX=9606 GN=DIAPH1 PE=1 SV=2	'DIAPH1'	9	20427.1	17130.2	21394.3	69725.1	61483.2	61172.4	19650.5	64126.9	3.26337	1.70636	0.000134	3.8729	29594.7	26096.4	25964.5	0.0125158	1.90254
MEVAGVTAL	26S proteasome non-ATPase regulatory subunit 2 OS=Homo sapiens OX=9606 GN=PSMD2 PE=1 SV=3	'PSMD2'	9	39288.5	36010.7	36798	98897.2	91389	91150.7	37365.8	93812.3	2.51065	1.32806	3.2e-05	4.49485	41976.8	38789.9	38688.8	0.169021	0.772059
MEVSAETL	Pleckstrin homology domain-containing family G member 6 OS=Homo sapiens OX=9606 GN=PLEKHG6 PE=1 SV=3	'PLEKHG6'	8	21858	22488.2	23714.9	48178.1	51976.1	53658.4	22687	51270.9	2.25992	1.17627	7.5e-05	4.12494	20449.1	22061.2	22775.2	0.351329	0.454286
MEVSATEL	Calpain small subunit 1 OS=Homo sapiens OX=9606 GN=CAPNS1 PE=1 SV=1	'CAPNS1'	8	28293.9	24476.7	25251.6	89142.5	90184.1	77237	26007.4	85521.2	3.28834	1.71736	0.00016	3.79588	37836.4	38278.5	32783.1	0.00821358	2.08547
MIIEDPAAL	HMG box transcription factor BBX OS=Homo sapiens OX=9606 GN=BBX PE=1 SV=1	'BBX'	9	38313.8	38274.2	36147.1	69707.4	67254.6	72136.9	37578.4	69699.6	1.85478	0.891248	3.5e-05	4.45593	29587.2	28546.1	30618.4	0.00101797	2.99226
MILDEVHTI	General transcription and DNA repair factor IIH helicase subunit XPB OS=Homo sapiens OX=9606 GN=ERCC3 PE=1 SV=1	'ERCC3'	9	34107.9	27168.5	25545.4	48428.8	64169	52180.6	28940.6	54926.1	1.89789	0.924397	0.008709	2.06003	20555.5	27236.4	22148	0.164301	0.78436
MLDMSVPAV	Lon protease homolog 2, peroxisomal OS=Homo sapiens OX=9606 GN=LONP2 PE=1 SV=1	'LONP2'	9	4212.31	4512.26	4949.8	7614.67	7912.99	7786.84	4558.12	7771.5	1.70498	0.769753	0.000155	3.80967	3232.03	3358.65	3305.11	0.00440113	2.35644
MLNEHDFEV	Breast cancer type 1 susceptibility protein OS=Homo sapiens OX=9606 GN=BRCA1 PE=1 SV=2	'BRCA1'	9	256214	265864	285937	656194	570357	625306	269338	617286	2.29186	1.19652	0.000197	3.70553	278520	242087	265410	0.623073	0.205461
MLQDFQIQA	V-type proton ATPase subunit S1 OS=Homo sapiens OX=9606 GN=ATP6AP1 PE=1 SV=2	'ATP6AP1'	9	34720.4	34452.2	35608.8	72911.2	68029.2	73125.7	34927.1	71355.4	2.04298	1.03067	2.8e-05	4.55284	30947	28874.9	31038.1	0.00415997	2.38091
MLSELNLEV	Kinesin-like protein KIFC3 OS=Homo sapiens OX=9606 GN=KIFC3 PE=1 SV=4	'KIFC3'	9	2370.93	3377.4	2978.86	6311.11	6072.52	6002.54	2909.06	6128.73	2.10677	1.07503	0.000468	3.32975	2678.74	2577.47	2547.77	0.356206	0.448299
MLSQDAPTV	Nibrin OS=Homo sapiens OX=9606 GN=NBN PE=1 SV=1	'NBN'	9	93327	100587	91034.1	215814	205819	223090	94982.7	214908	2.2626	1.17798	3.2e-05	4.49485	91601.7	87359.6	94690.2	0.352033	0.453416
MMLDDLLQL	T-complex protein 1 subunit eta OS=Homo sapiens OX=9606 GN=CCT7 PE=1 SV=2	'CCT7'	9	19956.8	21055.5	19716.3	43317.9	39811.6	42105.6	20242.9	41745	2.06221	1.04419	4.2e-05	4.37675	18386.2	16898	17871.6	0.0136397	1.86519
MTMDRPLSH	Insulin receptor substrate 2 OS=Homo sapiens OX=9606 GN=IRS2 PE=1 SV=2	'IRS2'	9	55226.7	57361.1	52509.9	101550	118998	101596	55032.6	107381	1.95123	0.964385	0.000936	3.02872	43102.7	50508.4	43122.4	0.0290321	1.53712
MVDGTLLLL	HLA class I histocompatibility antigen, alpha chain E OS=Homo sapiens OX=9606 GN=HLA-E PE=1 SV=3	'HLA-E'	9	3472.13	4263.33	4717.21	9503.69	9006.05	11852.3	4150.89	10120.7	2.43819	1.28581	0.003276	2.48466	4033.82	3822.6	5030.69	0.794705	0.099794
MVVGTGTSL	Keratinocyte-associated protein 2 OS=Homo sapiens OX=9606 GN=KRTCAP2 PE=1 SV=2	'KRTCAP2'	9	21776.6	17963.9	20495.8	35630.1	40453.4	43891.9	20078.8	39991.8	1.99175	0.994034	0.001667	2.77806	15123.1	17170.4	18629.8	0.109475	0.960686
NAIDSGSSA	Syndecan-3 OS=Homo sapiens OX=9606 GN=SDC3 PE=1 SV=2	'SDC3'	9	1.70457e+06	1.40521e+06	1.43553e+06	1.85829e+06	2.26025e+06	1.96511e+06	1.51511e+06	2.02788e+06	1.33844	0.420552	0.028704	1.54206	788746	959357	834087	0.00373979	2.42715
NAIEGGTQL	H/ACA ribonucleoprotein complex subunit DKC1 OS=Homo sapiens OX=9606 GN=DKC1 PE=1 SV=3	'DKC1'	9	1.09803e+06	1.45952e+06	1.0795e+06	2.05582e+06	2.13116e+06	2.129e+06	1.21235e+06	2.10532e+06	1.73656	0.796236	0.002102	2.67737	872589	904565	903649	0.0621414	1.20662
NEAELSLVL	Vacuolar protein sorting-associated protein 16 homolog OS=Homo sapiens OX=9606 GN=VPS16 PE=1 SV=2	'VPS16'	9	4575.72	4831.44	5241.95	11552.3	11445.4	10641.4	4883.04	11213.1	2.29633	1.19933	5.3e-05	4.27572	4903.35	4857.99	4516.74	0.618137	0.208915
NEAIVKDVL	Cytoplasmic dynein 1 heavy chain 1 OS=Homo sapiens OX=9606 GN=DYNC1H1 PE=1 SV=5	'DYNC1H1'	9	136341	150670	148331	523167	452482	530782	145114	502144	3.46033	1.79091	0.000147	3.83268	222057	192055	225290	0.00405733	2.39176
NEDGALAVL	Heterogeneous nuclear ribonucleoprotein Q OS=Homo sapiens OX=9606 GN=SYNCRIP PE=1 SV=2	'SYNCRIP'	9	84110	74607.5	71199.3	224346	217995	222102	76638.9	221481	2.88993	1.53103	5e-06	5.30103	95223.4	92527.6	94270.6	0.0116445	1.93388
NEDNSVVSL	Transitional endoplasmic reticulum ATPase OS=Homo sapiens OX=9606 GN=VCP PE=1 SV=4	'VCP'	9	990137	843566	865998	1.87441e+06	1.99358e+06	1.8139e+06	899900	1.89396e+06	2.10464	1.07357	0.000141	3.85078	795588	846173	769907	0.131691	0.880444
NEDPEGVVL	Epithelial discoidin domain-containing receptor 1 OS=Homo sapiens OX=9606 GN=DDR1 PE=1 SV=1	'DDR1'	9	39724.5	35348.1	40267	84585.6	90290.8	90858.9	38446.5	88578.4	2.30394	1.2041	3.9e-05	4.40894	35902.2	38323.8	38564.9	0.657039	0.182409
NEFIDASRL	Catenin alpha-1 OS=Homo sapiens OX=9606 GN=CTNNA1 PE=1 SV=1;Catenin alpha-2 OS=Homo sapiens OX=9606 GN=CTNNA2 PE=1 SV=5	'CTNNA1'	9	358741	369268	392003	811399	712045	780537	373337	767994	2.0571	1.04061	0.000218	3.66154	344397	302226	331298	0.0405014	1.39253
NEFPEPIKL	Ras-related protein Rab-7a OS=Homo sapiens OX=9606 GN=RAB7A PE=1 SV=1	'RAB7A'	9	5.19782e+06	6.10713e+06	5.70808e+06	2.09906e+07	1.79163e+07	1.93592e+07	5.67101e+06	1.9422e+07	3.42479	1.77602	0.00012	3.92082	8.90944e+06	7.60455e+06	8.21696e+06	0.00500377	2.3007
NEHDVVVQL	E3 ubiquitin-protein ligase RNF13 OS=Homo sapiens OX=9606 GN=RNF13 PE=1 SV=1	'RNF13'	9	54058.8	39354.1	39648	71359	94526	80656.7	44353.6	82180.5	1.85285	0.889744	0.010351	1.98502	30288.2	40121.4	34234.6	0.167876	0.775012
NEIEDVWQL	NFX1-type zinc finger-containing protein 1 OS=Homo sapiens OX=9606 GN=ZNFX1 PE=2 SV=2	'ZNFX1'	9	10211.4	8912.41	7249.57	12233	13416.1	9765.4	8791.11	11804.8	1.34281	0.425256	0.093537	1.02902	5192.26	5694.42	4144.91	0.0176442	1.7534
NEILSDPEVL	Hsc70-interacting protein OS=Homo sapiens OX=9606 GN=ST13 PE=1 SV=2	'ST13'	10	216427	194118	185366	390171	420855	391992	198637	401006	2.01879	1.01349	0.000118	3.92812	165607	178631	166380	0.0489478	1.31027
NEIPVEVVL	GMP synthase [glutamine-hydrolyzing] OS=Homo sapiens OX=9606 GN=GMPS PE=1 SV=1	'GMPS'	9	152505	143030	135556	283415	323451	295973	143697	300946	2.09431	1.06647	0.000252	3.5986	120295	137288	125625	0.085271	1.0692
NEIQGESVSL	Histone acetyltransferase p300 OS=Homo sapiens OX=9606 GN=EP300 PE=1 SV=2	'EP300'	10	53953.8	44264.9	48847.6	105037	110140	105238	49022.1	106805	2.17871	1.12347	5.9e-05	4.22915	44582.6	46748.6	44668.2	0.270376	0.568032
NEISIYDKL	Bombesin receptor-activated protein C6orf89 OS=Homo sapiens OX=9606 GN=C6orf89 PE=1 SV=1	'C6orf89'	9	117333	117657	112644	367913	344075	378023	115878	363337	3.13551	1.6487	1.7e-05	4.76955	156160	146042	160451	0.00110285	2.95748
NEIVTIERL	Synaptic functional regulator FMR1 OS=Homo sapiens OX=9606 GN=FMR1 PE=1 SV=1	'FMR1'	9	127948	149611	149750	358020	300460	350097	142436	336192	2.3603	1.23897	0.000566	3.24718	151961	127530	148598	0.981508	0.00810596
NEMALVQEL	Antizyme inhibitor 1 OS=Homo sapiens OX=9606 GN=AZIN1 PE=1 SV=2	'AZIN1'	9	6957.34	7057.77	7077.24	24618.9	21330	23457.3	7030.78	23135.4	3.29059	1.71834	7.5e-05	4.12494	10449.4	9053.47	9956.42	0.00244922	2.61097
NENLDYAIL	Protein FAM111B OS=Homo sapiens OX=9606 GN=FAM111B PE=1 SV=1	'FAM111B'	9	30204.6	24466.1	26063	48099.5	50966.2	49351	26911.2	49472.2	1.83835	0.87841	0.000288	3.54061	20415.7	21632.5	20946.9	0.0276131	1.55888
NEVFIGESL	NAD kinase 2, mitochondrial OS=Homo sapiens OX=9606 GN=NADK2 PE=1 SV=2	'NADK2'	9	20108.8	13154.4	15617.7	34809.9	42476.3	38357.7	16293.6	38547.9	2.36583	1.24234	0.001781	2.74934	14775	18029	16280.8	0.977273	0.00998401
NEYFTNEVL	Nucleosome assembly protein 1-like 1 OS=Homo sapiens OX=9606 GN=NAP1L1 PE=1 SV=1	'NAP1L1'	9	94267.9	64460.9	71281	112322	189367	123333	76669.9	141674	1.84784	0.885841	0.064653	1.18941	47674.9	80376.4	52348.3	0.291539	0.535304
NLAEDIMRL	Vimentin OS=Homo sapiens OX=9606 GN=VIM PE=1 SV=4	'VIM'	9	202744	269167	264492	456788	353687	444104	245467	418193	1.70366	0.768637	0.011314	1.94638	193883	150122	188499	0.0558047	1.25333
NLAEELEGV	Nestin OS=Homo sapiens OX=9606 GN=NES PE=1 SV=2	'NES'	9	41460.6	45549.8	42512.6	86548.4	76840.5	88171.7	43174.3	83853.5	1.94221	0.957699	0.000407	3.39041	36735.3	32614.8	37424.3	0.017368	1.76025
NLAENISRV	Glycogen phosphorylase, brain form OS=Homo sapiens OX=9606 GN=PYGB PE=1 SV=5;Glycogen phosphorylase, liver form OS=Homo sapiens OX=9606 GN=PYGL PE=1 SV=4;Glycogen phosphorylase, muscle form OS=Homo sapiens OX=9606 GN=PYGM PE=1 SV=6	'PYGB'	9	2.12064e+07	2.89152e+07	2.58659e+07	4.42005e+07	3.48602e+07	4.40809e+07	2.53292e+07	4.10472e+07	1.62055	0.696483	0.014681	1.83324	1.87608e+07	1.47963e+07	1.87101e+07	0.0382642	1.41721
NLAEVVERV	F-box only protein 22 OS=Homo sapiens OX=9606 GN=FBXO22 PE=1 SV=1	'FBXO22'	9	120063	139973	134207	318252	301295	306536	131415	308694	2.34901	1.23205	2.2e-05	4.65758	135082	127884	130109	0.953528	0.0206665
NLAGVYSEV	Developmentally-regulated GTP-binding protein 1 OS=Homo sapiens OX=9606 GN=DRG1 PE=1 SV=1	'DRG1'	9	45027.1	39571.9	41624.6	79951.5	87071.2	80503.6	42074.5	82508.7	1.96101	0.9716	0.000131	3.88273	33935.3	36957.2	34169.6	0.0193484	1.71336
NLDPAVHEV	GPN-loop GTPase 1 OS=Homo sapiens OX=9606 GN=GPN1 PE=1 SV=1	'GPN1'	9	234295	226755	193880	280945	413612	291229	218310	328595	1.50518	0.589933	0.067852	1.16844	119247	175557	123612	0.0228707	1.64072
NLIDLDDLYV	THO complex subunit 2 OS=Homo sapiens OX=9606 GN=THOC2 PE=1 SV=2	'THOC2'	10	15047.5	14940	14035	23642.7	21152.9	24533.1	14674.2	23109.6	1.57485	0.65521	0.001357	2.86742	10035.1	8978.31	10413	0.00081738	3.08758
NLIEVNEEV	Vacuolar fusion protein CCZ1 homolog B OS=Homo sapiens OX=9606 GN=CCZ1B PE=1 SV=1	'CCZ1B'	9	51471.7	50135.3	51883.7	105716	95152.4	114607	51163.6	105159	2.05534	1.03938	0.000669	3.17457	44870.8	40387.3	48644.9	0.0557393	1.25384
NLIGVTAEL	LisH domain-containing protein ARMC9 OS=Homo sapiens OX=9606 GN=ARMC9 PE=1 SV=3	'ARMC9'	9	5810.82	5412.17	5418.54	11591.1	13571.3	14957.1	5547.18	13373.2	2.4108	1.26951	0.001362	2.86582	4919.82	5760.3	6348.52	0.781527	0.107056
NLISALEEA	Trifunctional purine biosynthetic protein adenosine-3 OS=Homo sapiens OX=9606 GN=GART PE=1 SV=1	'GART'	9	4735.76	2973.93	2767.57	6740.43	5684.06	5565.53	3492.42	5996.67	1.71705	0.779935	0.026257	1.58075	2860.97	2412.59	2362.28	0.21551	0.666534
NLLDLLTEV	Protein unc-45 homolog A OS=Homo sapiens OX=9606 GN=UNC45A PE=1 SV=1	'UNC45A'	9	1867.08	1072.04	1882.99	4913.31	2161.99	2492.77	1607.37	3189.36	1.98421	0.988565	0.15629	0.806069	2085.45	917.655	1058.05	0.607042	0.216781
NLLEEVFHL	Protein virilizer homolog OS=Homo sapiens OX=9606 GN=VIRMA PE=1 SV=2	'VIRMA'	9	21530.4	18779.4	19945	37682.8	40869.2	38193.7	20084.9	38915.3	1.93754	0.954223	0.00012	3.92082	15994.4	17346.9	16211.3	0.016673	1.77799
NLLTHIENV	PHD finger protein 20-like protein 1 OS=Homo sapiens OX=9606 GN=PHF20L1 PE=1 SV=2	'PHF20L1'	9	85055.5	70699.4	73998.2	136193	178783	137350	76584.3	150775	1.96875	0.977279	0.007186	2.14351	57807	75884.2	58297.8	0.162461	0.789251
NLLTWQGLI	Ubiquitin-conjugating enzyme E2 L5 OS=Homo sapiens OX=9606 GN=UBE2L5 PE=2 SV=1	'UBE2L5'	9	38625.9	33186	34495.3	79148.2	67153	80711.2	35435.7	75670.8	2.13544	1.09453	0.00093	3.03152	33594.3	28503	34257.7	0.246804	0.607647
NLMDDIERA	T-complex protein 1 subunit theta OS=Homo sapiens OX=9606 GN=CCT8 PE=1 SV=4	'CCT8'	9	51431.4	45122.4	47631.4	81132.7	84328.1	83099.5	48061.7	82853.5	1.7239	0.785673	7.2e-05	4.14267	34436.6	35792.9	35271.5	0.0023468	2.62952
NLWDLTDASVV	Galectin-3-binding protein OS=Homo sapiens OX=9606 GN=LGALS3BP PE=1 SV=1	'LGALS3BP'	11	6545.37	4226.58	4144.13	8926.5	10158.3	9099.03	4972.03	9394.62	1.88949	0.918	0.007244	2.14002	3788.84	4311.69	3862.07	0.287856	0.540824
NMVAKVDEV	60S ribosomal protein L10a OS=Homo sapiens OX=9606 GN=RPL10A PE=1 SV=2	'RPL10A'	9	30489.8	36858	34688	76297.2	71481.1	76115.7	34011.9	74631.4	2.19427	1.13374	7.7e-05	4.11351	32384.2	30340	32307.2	0.304787	0.516004
NQFPGFKEV	U1 small nuclear ribonucleoprotein A OS=Homo sapiens OX=9606 GN=SNRPA PE=1 SV=3;U2 small nuclear ribonucleoprotein B'' OS=Homo sapiens OX=9606 GN=SNRPB2 PE=1 SV=1	'SNRPA'	9	37658.9	37347	35281.8	75324.2	73644.2	72053.7	36762.6	73674	2.00405	1.00292	7e-06	5.1549	31971.2	31258.1	30583.1	0.00291311	2.53564
NSDPNLHLL	Niban-like protein 1 OS=Homo sapiens OX=9606 GN=FAM129B PE=1 SV=3	'FAM129B'	9	146072	135273	137882	310954	297655	316324	139742	308311	2.20628	1.14162	1.3e-05	4.88606	131984	126339	134263	0.0915277	1.03845
NTIDPSHPM	Alanine--tRNA ligase, cytoplasmic OS=Homo sapiens OX=9606 GN=AARS PE=1 SV=2	'AARS'	9	52001.4	38905.2	39592.1	53865.8	79669.2	53531.7	43499.6	62355.6	1.43348	0.519517	0.122302	0.912566	22863.3	33815.4	22721.4	0.0388021	1.41114
NVLDHFSEL	Clustered mitochondria protein homolog OS=Homo sapiens OX=9606 GN=CLUH PE=1 SV=2	'CLUH'	9	104800	91461	98242.2	188331	176223	188609	98167.7	184388	1.87829	0.909423	0.000105	3.97881	79936.7	74797.7	80054.8	0.00921484	2.03551
QEADAITL	Melanotransferrin OS=Homo sapiens OX=9606 GN=MELTF PE=1 SV=2	'MELTF'	8	24536.7	28485.1	26331.3	61563.4	57689.3	62112.7	26451	60455.1	2.28555	1.19254	4.6e-05	4.33724	26130.5	24486.1	26363.6	0.571559	0.242939
QEAGLGQVPL	Melanocyte protein PMEL OS=Homo sapiens OX=9606 GN=PMEL PE=1 SV=2	'PMEL'	10	35676.7	35476.9	34483.8	78949.3	86123.2	80237.7	35212.5	81770.1	2.32219	1.21549	3.2e-05	4.49485	33509.9	36554.8	34056.8	0.642233	0.192307
QEAPSSTSQEL	CDK5 regulatory subunit-associated protein 2 OS=Homo sapiens OX=9606 GN=CDK5RAP2 PE=1 SV=5	'CDK5RAP2'	11	137147	108995	122628	150189	171967	151950	122923	158036	1.28565	0.362493	0.030603	1.51424	63747.6	72991.2	64494.9	0.00296584	2.52785
QEASEAYLVGL	Histone H3.3 OS=Homo sapiens OX=9606 GN=H3F3A PE=1 SV=2	'H3F3A'	11	40587.5	27224.6	34490.5	55600.9	93019.4	61836.4	34100.9	70152.2	2.05719	1.04068	0.041779	1.37904	23599.7	39481.9	26246.3	0.52697	0.278214
QEDIHNLQL	Centromere protein F OS=Homo sapiens OX=9606 GN=CENPF PE=1 SV=2	'CENPF'	9	48961.2	38164.1	40644.4	88211.6	93041.4	86246.1	42589.9	89166.3	2.0936	1.06599	0.000265	3.57675	37441.2	39491.2	36607	0.232678	0.633245
QEDLDNPVL	Ankyrin repeat and KH domain-containing protein 1 OS=Homo sapiens OX=9606 GN=ANKHD1 PE=1 SV=1	'ANKHD1'	9	136493	109551	119622	276029	287744	277855	121888	280543	2.30163	1.20266	5.2e-05	4.284	117160	122132	117935	0.743204	0.128892
QEDPNNTSL	Nipped-B-like protein OS=Homo sapiens OX=9606 GN=NIPBL PE=1 SV=2	'NIPBL'	9	43963.6	36151.5	42002.8	48893.3	62030.2	47368.8	40706	52764.1	1.29622	0.374315	0.081716	1.08769	20752.7	26328.6	20105.6	0.00395546	2.4028
QEDSFVIKL	FRAS1-related extracellular matrix protein 2 OS=Homo sapiens OX=9606 GN=FREM2 PE=1 SV=2	'FREM2'	9	13710.4	11834.1	10557.5	34991.1	40007.9	38681.6	12034	37893.5	3.14887	1.65483	0.000124	3.90658	14851.9	16981.3	16418.3	0.0221471	1.65468
QEDYLRELL	Myosin regulatory light chain 12B OS=Homo sapiens OX=9606 GN=MYL12B PE=1 SV=2	'MYL12B'	9	53329.3	46472.8	46138.4	100440	107794	109511	48646.9	105915	2.17722	1.12249	9.5e-05	4.02228	42631.7	45752.9	46481.8	0.232222	0.634097
QEEGETTIL	Protein regulator of cytokinesis 1 OS=Homo sapiens OX=9606 GN=PRC1 PE=1 SV=2	'PRC1'	9	37337.5	29290.7	33452.9	62839.6	64676.8	61469.5	33360.4	62995.3	1.88833	0.917109	0.000291	3.53611	26672.2	27451.9	26090.6	0.048315	1.31592
QEEGTVVEL	Alpha-2-macroglobulin OS=Homo sapiens OX=9606 GN=A2M PE=1 SV=3	'A2M'	9	138912	111598	120474	267203	280230	290556	123661	279330	2.25883	1.17557	0.000121	3.91721	113414	118943	123326	0.58252	0.23469
QEELPMYSL	Ubiquitin-conjugating enzyme E2 variant 3 OS=Homo sapiens OX=9606 GN=UEVLD PE=1 SV=2	'UEVLD'	9	8313.95	6685.55	6656.51	13534.7	15613.1	13850.9	7218.67	14332.9	1.98554	0.989528	0.001101	2.95821	5744.78	6626.97	5879	0.137535	0.861587
QEESIPIAL	Probable ATP-dependent RNA helicase DDX6 OS=Homo sapiens OX=9606 GN=DDX6 PE=1 SV=2	'DDX6'	9	11337.1	14232	13189.4	31992	30414.8	34702.7	12919.5	32369.8	2.50551	1.3251	0.00021	3.67778	13578.9	12909.5	14729.5	0.458154	0.338988
QEFGDQDIL	CUGBP Elav-like family member 2 OS=Homo sapiens OX=9606 GN=CELF2 PE=1 SV=1	'CELF2'	9	73590.5	57216.9	70757.7	140955	128903	146349	67188.3	138736	2.06488	1.04605	0.000582	3.23508	59828.1	54712.7	62117.4	0.206085	0.685954
QEFLTEAL	Ribonucleoside-diphosphate reductase subunit M2 B OS=Homo sapiens OX=9606 GN=RRM2B PE=1 SV=1;Ribonucleoside-diphosphate reductase subunit M2 OS=Homo sapiens OX=9606 GN=RRM2 PE=1 SV=1	'RRM2B'	8	32231.1	28572.1	32929.8	77904.4	81157.8	80763.7	31244.4	79942	2.55861	1.35536	9e-06	5.04576	33066.4	34447.3	34280	0.131336	0.881617
QEFMDGMTEL	DCN1-like protein 1 OS=Homo sapiens OX=9606 GN=DCUN1D1 PE=1 SV=1	'DCUN1D1'	10	8851.39	8923.04	6695.15	20989.2	21318.7	22817.8	8156.53	21708.5	2.66149	1.41224	0.000125	3.90309	8908.83	9048.68	9684.96	0.241032	0.617925
QEFPEITIL	Uracil phosphoribosyltransferase homolog OS=Homo sapiens OX=9606 GN=UPRT PE=1 SV=1	'UPRT'	9	5708.01	3853.72	3856.08	11464.9	10257.9	9947.08	4472.6	10556.6	2.36028	1.23896	0.001401	2.85356	4866.24	4353.94	4222.02	0.990593	0.00410489
QEHAQEVVL	Pumilio homolog 3 OS=Homo sapiens OX=9606 GN=PUM3 PE=1 SV=3	'PUM3'	9	886257	821010	698862	1.27014e+06	1.62293e+06	1.28712e+06	802043	1.39339e+06	1.73731	0.796853	0.009702	2.01314	539107	688850	546315	0.0455667	1.34135
QEHLQLQNL	Clathrin heavy chain 1 OS=Homo sapiens OX=9606 GN=CLTC PE=1 SV=5	'CLTC'	9	1.10997e+06	956239	1.03032e+06	2.30283e+06	2.42784e+06	2.4364e+06	1.03218e+06	2.38902e+06	2.31455	1.21073	2.6e-05	4.58503	977432	1.03049e+06	1.03413e+06	0.724535	0.139941
QEHQVELELL	C-Jun-amino-terminal kinase-interacting protein 4 OS=Homo sapiens OX=9606 GN=SPAG9 PE=1 SV=4	'SPAG9'	10	14218.4	9253.87	9086.15	20315.5	21616.6	23927.1	10852.8	21953.1	2.0228	1.01635	0.005039	2.29766	8622.86	9175.13	10155.8	0.428063	0.368492
QEIDGQALL	Polyhomeotic-like protein 1 OS=Homo sapiens OX=9606 GN=PHC1 PE=1 SV=3;Scm-like with four MBT domains protein 1 OS=Homo sapiens OX=9606 GN=SFMBT1 PE=1 SV=2;Polyhomeotic-like protein 3 OS=Homo sapiens OX=9606 GN=PHC3 PE=1 SV=1;Polyhomeotic-like protein 2 OS=Homo sapiens OX=9606 GN=PHC2 PE=1 SV=1	'PHC1'	9	102569	94239.8	90632.1	222472	221952	208558	95813.6	217661	2.27171	1.18378	3e-05	4.52288	94428	94207.1	88522.2	0.442766	0.353825
QEIDGQALLL	Polyhomeotic-like protein 1 OS=Homo sapiens OX=9606 GN=PHC1 PE=1 SV=3;Scm-like with four MBT domains protein 1 OS=Homo sapiens OX=9606 GN=SFMBT1 PE=1 SV=2;Polyhomeotic-like protein 3 OS=Homo sapiens OX=9606 GN=PHC3 PE=1 SV=1;Polyhomeotic-like protein 2 OS=Homo sapiens OX=9606 GN=PHC2 PE=1 SV=1	'PHC1'	10	29444.8	24884.5	28125.5	62958.2	67635.1	60085.3	27484.9	63559.5	2.31252	1.20947	0.000153	3.81531	26722.5	28707.6	25503.1	0.773275	0.111666
QEIEDWSKL	Transport and Golgi organization protein 1 homolog OS=Homo sapiens OX=9606 GN=MIA3 PE=1 SV=1	'MIA3'	9	19525	16951.4	20862.8	63411.2	64360	64299.1	19113.1	64023.4	3.34971	1.74404	3e-06	5.52288	26914.8	27317.5	27291.6	0.0022169	2.65425
QEIPEPLQL	Nuclear pore complex protein Nup205 OS=Homo sapiens OX=9606 GN=NUP205 PE=1 SV=3	'NUP205'	9	14065.1	13798.8	12826.3	25034.5	23519	22284.2	13563.4	23612.5	1.74091	0.799838	0.000335	3.47496	10625.8	9982.58	9458.47	0.0021889	2.65977
QEIQEEIDEL	Amyloid-like protein 2 OS=Homo sapiens OX=9606 GN=APLP2 PE=1 SV=2	'APLP2'	10	2729.4	4129.19	3637.92	9473.67	9447.3	10288.7	3498.84	9736.56	2.7828	1.47654	0.000227	3.64397	4021.08	4009.89	4367.03	0.211399	0.674897
QEKEDLQEL	Prelamin-A/C OS=Homo sapiens OX=9606 GN=LMNA PE=1 SV=1	'LMNA'	9	107846	105072	108373	242220	251661	251226	107097	248369	2.3191	1.21357	2e-06	5.69897	102810	106817	106633	0.369313	0.432606
QELDLSNNHL	Leucine-rich repeat and WD repeat-containing protein 1 OS=Homo sapiens OX=9606 GN=LRWD1 PE=1 SV=2	'LRWD1'	10	33954.3	27007	22950.9	35338.2	65361.7	40314.5	27970.7	47004.8	1.6805	0.74889	0.124905	0.90342	14999.2	27742.7	17111.4	0.189994	0.721259
QELLSDTKL	ATP-binding cassette sub-family F member 2 OS=Homo sapiens OX=9606 GN=ABCF2 PE=1 SV=2	'ABCF2'	9	39200.8	40103.3	37877	122478	113406	124831	39060.4	120238	3.07827	1.62212	2.1e-05	4.67778	51985.5	48134.9	52984.4	0.00175981	2.75454
QELNELSAISL	Short transient receptor potential channel 4-associated protein OS=Homo sapiens OX=9606 GN=TRPC4AP PE=1 SV=2	'TRPC4AP'	11	8398.24	6193.26	7782.79	7899.01	10306.8	9744.87	7458.1	9316.89	1.24923	0.32104	0.130735	0.883608	3352.72	4374.7	4136.19	0.00847917	2.07165
QELYFFHEL	Threonine--tRNA ligase, cytoplasmic OS=Homo sapiens OX=9606 GN=TARS PE=1 SV=3	'TARS'	9	30017.2	31673.5	27431.6	51806.9	50643.9	46688.7	29707.4	49713.2	1.67343	0.742804	0.000541	3.2668	21989.3	21495.7	19816.9	0.00353673	2.4514
QENAEIIKL	Ankyrin repeat and SOCS box protein 3 OS=Homo sapiens OX=9606 GN=ASB3 PE=1 SV=1	'ASB3'	9	25192	27167.2	26314.8	94357.4	87053.1	96838.7	26224.7	92749.7	3.53673	1.82242	2.4e-05	4.61979	40049.8	36949.5	41103	0.000662793	3.17862
QENLESLTAL	Nestin OS=Homo sapiens OX=9606 GN=NES PE=1 SV=2	'NES'	10	49563.1	36246.2	35436	83816.3	90029.7	86894.8	40415.1	86913.6	2.15052	1.10469	0.000698	3.15614	35575.7	38213	36882.3	0.490016	0.30979
QEPLHNEEL	DDRGK domain-containing protein 1 OS=Homo sapiens OX=9606 GN=DDRGK1 PE=1 SV=2	'DDRGK1'	9	295663	247921	266006	470582	529347	518862	269863	506264	1.876	0.907661	0.000491	3.30892	199738	224680	220230	0.025842	1.58767
QESDSINNL	CDK5 regulatory subunit-associated protein 2 OS=Homo sapiens OX=9606 GN=CDK5RAP2 PE=1 SV=5	'CDK5RAP2'	9	49042.9	44009.5	47876.4	91714.4	98620.7	93888.9	46976.3	94741.3	2.01679	1.01206	4.7e-05	4.3279	38928	41859.4	39851	0.0180737	1.74295
QETIGQIEL	Intermediate filament family orphan 2 OS=Homo sapiens OX=9606 GN=IFFO2 PE=2 SV=3	'IFFO2'	9	48745.9	44234.1	46074.9	112133	106258	108435	46351.6	108942	2.35034	1.23287	8e-06	5.09691	47594.6	45101	46025.1	0.944329	0.0248768
QETSLSVQL	Breast cancer type 1 susceptibility protein OS=Homo sapiens OX=9606 GN=BRCA1 PE=1 SV=2	'BRCA1'	9	50094.2	41446.5	44116.5	84411.6	87881.5	92315.6	45219.1	88202.9	1.95057	0.963894	0.000233	3.63264	35828.4	37301.2	39183.2	0.0466067	1.33155
QEVEGMNIL	Neutral amino acid transporter B(0) OS=Homo sapiens OX=9606 GN=SLC1A5 PE=1 SV=2	'SLC1A5'	9	32218.6	31355.2	29621.2	77767.8	68811.7	79328.9	31065	75302.8	2.42404	1.27741	0.000193	3.71444	33008.4	29207	33671	0.601995	0.220407
QEVGDGTNFVL	T-complex protein 1 subunit theta OS=Homo sapiens OX=9606 GN=CCT8 PE=1 SV=4	'CCT8'	11	86587.8	78889.3	85371.2	223456	220898	216700	83616.1	220351	2.63527	1.39795	2e-06	5.69897	94845.6	93759.7	91978	0.0173128	1.76163
QEVPTFTEL	DNA/RNA-binding protein KIN17 OS=Homo sapiens OX=9606 GN=KIN PE=1 SV=2	'KIN'	9	54503.4	45874.2	46705.3	90267.7	93521.1	90175.8	49027.6	91321.5	1.86265	0.89736	0.000139	3.85699	38313.9	39694.9	38274.9	0.021155	1.67459
QEVVDFEKL	Oxidoreductase HTATIP2 OS=Homo sapiens OX=9606 GN=HTATIP2 PE=1 SV=2	'HTATIP2'	9	59813.3	59382.1	62588	245011	237199	242108	60594.4	241439	3.98451	1.9944	1e-06	6	103994	100679	102762	7.32462e-06	5.13521
QEYPDLIHI	Nuclear autoantigen Sp-100 OS=Homo sapiens OX=9606 GN=SP100 PE=1 SV=3	'SP100'	9	91474.2	74063.1	80420.1	155689	174225	169951	81985.8	166621	2.03232	1.02313	0.000364	3.4389	66081.8	73949.4	72135.2	0.115343	0.93801
QILGLVTEV	Transmembrane protein 164 OS=Homo sapiens OX=9606 GN=TMEM164 PE=2 SV=1	'TMEM164'	9	2766.41	2308.94	3253.69	5473.62	5042.05	5660.05	2776.35	5391.91	1.94209	0.957608	0.001348	2.87031	2323.27	2140.09	2402.4	0.160592	0.794277
QLAELELEL	Disco-interacting protein 2 homolog B OS=Homo sapiens OX=9606 GN=DIP2B PE=1 SV=3	'DIP2B'	9	2251.82	2126.97	2247.53	10526.3	8689.47	9466.38	2208.77	9560.7	4.32851	2.11387	0.000161	3.79317	4467.86	3688.23	4017.99	0.0012908	2.88914
QLAESVANV	Epidermal growth factor receptor kinase substrate 8 OS=Homo sapiens OX=9606 GN=EPS8 PE=1 SV=1	'EPS8'	9	355335	316510	312192	781560	802386	782141	328012	788696	2.40447	1.26572	7e-06	5.1549	331732	340571	331979	0.655487	0.183436
QLAQFVHEV	ATP-dependent DNA helicase DDX11 OS=Homo sapiens OX=9606 GN=DDX11 PE=1 SV=1	'DDX11'	9	841120	933816	913173	2.18887e+06	1.99601e+06	2.1953e+06	896036	2.12673e+06	2.37348	1.24701	6.6e-05	4.18046	929063	847202	931791	0.874469	0.0582554
QLDDLKVEL	60S ribosomal protein L35 OS=Homo sapiens OX=9606 GN=RPL35 PE=1 SV=2	'RPL35'	9	600719	706023	659976	4.09588e+06	3.53108e+06	3.95927e+06	655573	3.86208e+06	5.89115	2.55855	5e-05	4.30103	1.73849e+06	1.49876e+06	1.6805e+06	0.000231966	3.63458
QLDEARGLLL	E3 ubiquitin-protein ligase BRE1B OS=Homo sapiens OX=9606 GN=RNF40 PE=1 SV=5	'RNF40'	10	32610.7	31257.9	32604.4	77984.6	71970.1	76184.6	32157.7	75379.8	2.34407	1.22902	1.9e-05	4.72125	33100.4	30547.6	32336.4	0.862214	0.0643852
QLDENANVQL	Cytochrome P450 1A1 OS=Homo sapiens OX=9606 GN=CYP1A1 PE=1 SV=1	'CYP1A1'	10	410873	354422	381232	839706	866101	823416	382176	843074	2.20599	1.14142	2.3e-05	4.63827	356412	367615	349497	0.228611	0.640902
QLDETNALL	Rho-associated protein kinase 2 OS=Homo sapiens OX=9606 GN=ROCK2 PE=1 SV=4	'ROCK2'	9	118392	104366	106248	242153	250215	261161	109668	251176	2.29032	1.19555	3.6e-05	4.4437	102781	106203	110849	0.572367	0.242326
QLDSHVHAV	SNARE-associated protein Snapin OS=Homo sapiens OX=9606 GN=SNAPIN PE=1 SV=1	'SNAPIN'	9	93969.4	86093.6	78501.1	161907	177420	164016	86188	167781	1.94669	0.961022	0.000246	3.60906	68721.3	75305.7	69616.4	0.0382419	1.41746
QLEEEGITFV	SEC14-like protein 1 OS=Homo sapiens OX=9606 GN=SEC14L1 PE=1 SV=2	'SEC14L1'	10	5721.92	7239.25	5947.4	16398.8	15105.3	13885	6302.85	15129.7	2.40045	1.26331	0.000522	3.28233	6960.46	6411.43	5893.46	0.843361	0.0739862
QLFEDLVYL	Serine/threonine-protein kinase ATR OS=Homo sapiens OX=9606 GN=ATR PE=1 SV=3	'ATR'	9	10835	11559.5	12182.4	18279.9	22746.6	21413.2	11525.7	20813.3	1.80582	0.852653	0.002539	2.59534	7758.87	9654.76	9088.81	0.0170005	1.76954
QLIDAQFNF	Poly(A) RNA polymerase GLD2 OS=Homo sapiens OX=9606 GN=TENT2 PE=1 SV=1	'TENT2'	9	4766.06	3229.49	3963.58	7739.23	10135.7	8838.95	3986.38	8904.64	2.23377	1.15948	0.003932	2.40539	3284.9	4302.09	3751.68	0.717394	0.144242
QLIDIIHTA	Testis-expressed protein 10 OS=Homo sapiens OX=9606 GN=TEX10 PE=1 SV=2	'TEX10'	9	23983.6	19011.9	18322.3	41540.9	43819.3	38021	20439.3	41127.1	2.01216	1.00875	0.001085	2.96457	17632	18599	16138	0.195541	0.708762
QLIDKVWQL	SEC14-like protein 1 OS=Homo sapiens OX=9606 GN=SEC14L1 PE=1 SV=2	'SEC14L1'	9	715584	854333	803059	2.66757e+06	2.35613e+06	2.6205e+06	790992	2.54807e+06	3.22136	1.68767	7.5e-05	4.12494	1.13225e+06	1.00006e+06	1.11227e+06	0.00732172	2.13539
QLIDYERQL	Dual specificity protein phosphatase 14 OS=Homo sapiens OX=9606 GN=DUSP14 PE=1 SV=1	'DUSP14'	9	163460	147141	159621	354446	368733	353496	156741	358892	2.28971	1.19517	8e-06	5.09691	150444	156508	150041	0.45621	0.340835
QLIKSIVEA	E3 ubiquitin-protein ligase TRIM63 OS=Homo sapiens OX=9606 GN=TRIM63 PE=1 SV=1	'TRIM63'	9	80243.7	73871.1	80010.9	238814	188200	213581	78041.9	213532	2.73611	1.45213	0.000782	3.10679	101364	79881.3	90653.9	0.126638	0.897436
QLIQALEEV	WASH complex subunit 5 OS=Homo sapiens OX=9606 GN=WASHC5 PE=1 SV=1	'WASHC5'	9	2871.99	2176.21	1048.47	3661.96	5112.42	2927.4	2032.22	3900.6	1.91937	0.940636	0.088411	1.05349	1554.31	2169.96	1242.53	0.562444	0.249921
QLLAILPEA	SCAN domain-containing protein 1 OS=Homo sapiens OX=9606 GN=SCAND1 PE=1 SV=1	'SCAND1'	9	7263.47	7333.14	5767.4	10020.2	10880.1	12508.7	6788	11136.3	1.64059	0.714214	0.008148	2.08895	4253.04	4618.06	5309.28	0.02603	1.58453
QLLDFERTL	Dual specificity protein phosphatase 6 OS=Homo sapiens OX=9606 GN=DUSP6 PE=1 SV=2;Dual specificity protein phosphatase 7 OS=Homo sapiens OX=9606 GN=DUSP7 PE=1 SV=4	'DUSP6'	9	367887	476215	426158	1.14799e+06	1.03285e+06	1.22378e+06	423420	1.13487e+06	2.68026	1.42237	0.000366	3.43652	487264	438389	519432	0.211101	0.67551
QLLDGEYEV	Polycomb protein SUZ12 OS=Homo sapiens OX=9606 GN=SUZ12 PE=1 SV=3	'SUZ12'	9	98494.6	93163.7	100699	203784	222531	230452	97452.5	218923	2.24645	1.16765	0.000122	3.91364	86495.6	94453.1	97815.1	0.324114	0.489303
QLLDGMIFQA	WASH complex subunit 4 OS=Homo sapiens OX=9606 GN=WASHC4 PE=1 SV=2	'WASHC4'	10	2315.55	2431.7	2801.96	4503.74	4952.83	4045.44	2516.4	4500.67	1.78853	0.838777	0.002716	2.56607	1911.6	2102.22	1717.08	0.0301229	1.5211
QLLDLDPEV	Golgi phosphoprotein 3 OS=Homo sapiens OX=9606 GN=GOLPH3 PE=1 SV=1	'GOLPH3'	9	11638	15124.2	12746	27294.6	26211.1	26753.9	13169.4	26753.2	2.03147	1.02252	0.000226	3.64589	11585.1	11125.3	11355.6	0.155118	0.809338
QLLDQVEQI	Transmembrane emp24 domain-containing protein 4 OS=Homo sapiens OX=9606 GN=TMED4 PE=1 SV=1	'TMED4'	9	72960	71212.8	66863.7	177778	163391	165878	70345.5	169016	2.40265	1.26463	3.3e-05	4.48149	75457.7	69351.1	70406.5	0.622435	0.205906
QLLEKVIEL	Ethylmalonyl-CoA decarboxylase OS=Homo sapiens OX=9606 GN=ECHDC1 PE=1 SV=2	'ECHDC1'	9	373760	441264	406701	1.38638e+06	1.22218e+06	1.32111e+06	407242	1.30989e+06	3.21649	1.68549	6.2e-05	4.20761	588447	518751	560744	0.00612445	2.21293
QLMEQVAQL	Dynactin subunit 1 OS=Homo sapiens OX=9606 GN=DCTN1 PE=1 SV=3	'DCTN1'	9	691331	687780	685918	1.51778e+06	1.37788e+06	1.52428e+06	688343	1.47332e+06	2.14038	1.09787	8e-05	4.09691	644221	584838	646978	0.0362736	1.44041
QLQDFDWQV	COMM domain-containing protein 8 OS=Homo sapiens OX=9606 GN=COMMD8 PE=1 SV=1	'COMMD8'	9	116779	150044	134305	305681	237161	297787	133709	280210	2.09566	1.06741	0.00347	2.45967	129746	100663	126395	0.328661	0.483251
QLTDLNVQL	Golgin subfamily A member 4 OS=Homo sapiens OX=9606 GN=GOLGA4 PE=1 SV=1	'GOLGA4'	9	120628	132190	127229	436614	375155	412513	126683	408094	3.22139	1.68768	0.000102	3.9914	185320	159234	175090	0.00496049	2.30448
QLVDIIEKV	Proteasome activator complex subunit 3 OS=Homo sapiens OX=9606 GN=PSME3 PE=1 SV=1	'PSME3'	9	326575	391790	374020	2.19458e+06	1.96931e+06	2.1964e+06	364128	2.1201e+06	5.8224	2.54161	2.3e-05	4.63827	931487	835871	932259	0.000138803	3.8576
QLVDTTVEL	Splicing factor 3B subunit 1 OS=Homo sapiens OX=9606 GN=SF3B1 PE=1 SV=3	'SF3B1'	9	121527	114061	126591	286763	271554	284629	120726	280982	2.32743	1.21874	1.2e-05	4.92082	121716	115261	120810	0.742758	0.129153
QMAEIAVNA	T-complex protein 1 subunit epsilon OS=Homo sapiens OX=9606 GN=CCT5 PE=1 SV=1	'CCT5'	9	48666	49693	49206.4	142579	130484	140045	49188.5	137703	2.79949	1.48517	1.8e-05	4.74473	60517.5	55383.8	59441.8	0.00434041	2.36247
QMFEQNLQV	Exocyst complex component 3 OS=Homo sapiens OX=9606 GN=EXOC3 PE=1 SV=2	'EXOC3'	9	15935.5	13767	15054.4	27980.5	31288.6	22966.6	14918.9	27411.9	1.83739	0.877658	0.007502	2.12482	11876.3	13280.4	9748.13	0.0526327	1.27874
QMLEMQVEL	A-kinase anchor protein 9 OS=Homo sapiens OX=9606 GN=AKAP9 PE=1 SV=4	'AKAP9'	9	28502.6	24761.8	28943	48241.9	60938.3	52625.2	27402.4	53935.2	1.96826	0.976922	0.002563	2.59125	20476.2	25865.1	22336.7	0.0941319	1.02626
QQIDRVVEV	Threonylcarbamoyladenosine tRNA methylthiotransferase OS=Homo sapiens OX=9606 GN=CDKAL1 PE=1 SV=1	'CDKAL1'	9	88264.7	86652.5	97728.4	201609	182108	188904	90881.9	190874	2.10024	1.07056	0.000116	3.93554	85572.7	77295.6	80180	0.0796268	1.09894
QREEAAEVASL	HIRA-interacting protein 3 OS=Homo sapiens OX=9606 GN=HIRIP3 PE=1 SV=3	'HIRIP3'	11	29773.3	28941.8	26977.5	45046.3	53884.6	48443.6	28564.2	49124.8	1.7198	0.782243	0.001606	2.79425	19119.8	22871.2	20561.8	0.00491382	2.30858
RAAPGAEF	Non-POU domain-containing octamer-binding protein OS=Homo sapiens OX=9606 GN=NONO PE=1 SV=4	'NONO'	8	327709	277641	298884	518918	551007	525659	301411	531861	1.76457	0.819317	0.000192	3.7167	220254	233874	223115	0.00741451	2.12992
RAHSEPLAL	DDB1- and CUL4-associated factor 15 OS=Homo sapiens OX=9606 GN=DCAF15 PE=1 SV=1	'DCAF15'	9	59612.6	62725.7	54915.7	68455.7	85797.8	73427.7	59084.6	75893.7	1.28449	0.361197	0.040585	1.39163	29055.9	36416.7	31166.3	0.00104003	2.98296
RAHSSPASL	Transcriptional coactivator YAP1 OS=Homo sapiens OX=9606 GN=YAP1 PE=1 SV=2	'YAP1'	9	259097	216952	219907	462275	567021	490514	231985	506603	2.18377	1.12682	0.001292	2.88874	196212	240671	208198	0.422456	0.374218
RAMEGELGEL	Transmembrane protein 199 OS=Homo sapiens OX=9606 GN=TMEM199 PE=1 SV=1	'TMEM199'	10	152270	122269	132220	164366	167268	170862	135586	167498	1.23537	0.304938	0.024061	1.61869	69764.8	70996.5	72521.9	0.0018916	2.72317
RDISEVIAL	SNW domain-containing protein 1 OS=Homo sapiens OX=9606 GN=SNW1 PE=1 SV=1	'SNW1'	9	173706	153117	170199	356220	354058	373243	165674	361174	2.18003	1.12435	2.4e-05	4.61979	151197	150279	158422	0.145639	0.836722
READLLAAQSL	Huntingtin-interacting protein 1-related protein OS=Homo sapiens OX=9606 GN=HIP1R PE=1 SV=2	'HIP1R'	11	28476.4	18836.6	23805.9	34136.7	36603	31982.3	23706.3	34240.7	1.44437	0.53044	0.02696	1.56928	14489.3	15536.1	13574.8	0.0319889	1.495
REAEAAIYHL	Pyruvate kinase PKM OS=Homo sapiens OX=9606 GN=PKM PE=1 SV=4	'PKM'	10	385297	351351	371558	703741	729898	731999	369402	721879	1.95418	0.966566	1.2e-05	4.92082	298702	309804	310696	0.00400023	2.39791
REAEFTKSI	Signal peptidase complex subunit 2 OS=Homo sapiens OX=9606 GN=SPCS2 PE=1 SV=3	'SPCS2'	9	255073	258501	260912	783175	731976	719194	258162	744782	2.88494	1.52854	1.6e-05	4.79588	332417	310686	305260	0.00238477	2.62255
REAEMRNSIL	Programmed cell death protein 5 OS=Homo sapiens OX=9606 GN=PDCD5 PE=1 SV=3	'PDCD5'	10	63844.6	70553.4	69038.9	141951	144277	124039	67812.3	136756	2.01668	1.01198	0.000506	3.29585	60250.8	61237.9	52648.3	0.0449609	1.34717
REAGIQPSL	Melanotransferrin OS=Homo sapiens OX=9606 GN=MELTF PE=1 SV=2	'MELTF'	9	156173	146752	165835	231410	323792	236345	156253	263849	1.6886	0.755827	0.024298	1.61443	98221.4	137433	100316	0.0332212	1.47858
REAILEYIL	Nitric oxide synthase-interacting protein OS=Homo sapiens OX=9606 GN=NOSIP PE=1 SV=1	'NOSIP'	9	10917.5	11670	12259.5	23194.8	22712.3	25923.4	11615.7	23943.5	2.06131	1.04356	0.000327	3.48545	9844.99	9640.19	11003.2	0.0649503	1.18742
REAPNPIHL	Eukaryotic translation initiation factor 3 subunit F OS=Homo sapiens OX=9606 GN=EIF3F PE=1 SV=1	'EIF3F'	9	192034	190603	176830	427187	421114	420527	186489	422943	2.26793	1.18137	2e-06	5.69897	181319	178741	178492	0.230264	0.637774
REAQVWEML	Melanoma-associated antigen F1 OS=Homo sapiens OX=9606 GN=MAGEF1 PE=1 SV=2	'MAGEF1'	9	85448.2	75801.2	81792.8	215659	196940	212763	81014.1	208454	2.57306	1.36349	3.9e-05	4.40894	91536.1	83591	90306.9	0.11684	0.932407
REAVPEPVL	Transforming growth factor beta-1 proprotein OS=Homo sapiens OX=9606 GN=TGFB1 PE=1 SV=2	'TGFB1'	9	905366	742151	834585	1.30792e+06	1.46812e+06	1.36949e+06	827367	1.38185e+06	1.67017	0.739997	0.001125	2.94885	555146	623142	581278	0.00930345	2.03136
REDAVLEYL	Moesin OS=Homo sapiens OX=9606 GN=MSN PE=1 SV=3	'MSN'	9	30198.3	23463.5	24073.3	48117.3	53388	44988.7	25911.7	48831.3	1.88453	0.914204	0.002158	2.66595	20423.3	22660.4	19095.4	0.0957469	1.01888
REDDLIIEF	E3 ubiquitin-protein ligase HUWE1 OS=Homo sapiens OX=9606 GN=HUWE1 PE=1 SV=3	'HUWE1'	9	11608.1	7325.75	7619.51	17579.3	20244.4	17500.6	8851.12	18441.4	2.08351	1.05902	0.004355	2.36101	7461.52	8592.7	7428.08	0.514516	0.288601
REDITEPAI	Catenin beta-1 OS=Homo sapiens OX=9606 GN=CTNNB1 PE=1 SV=1	'CTNNB1'	9	1.46477e+06	1.65105e+06	1.64415e+06	3.13218e+06	2.85513e+06	3.09523e+06	1.58666e+06	3.02751e+06	1.90811	0.932144	0.00017	3.76955	1.32945e+06	1.21185e+06	1.31377e+06	0.0133355	1.87499
REDNQTNRL	Guanine nucleotide-binding protein G(s) subunit alpha isoforms XLas OS=Homo sapiens OX=9606 GN=GNAS PE=1 SV=2	'GNAS'	9	1.16097e+06	1.25368e+06	1.26903e+06	2.67348e+06	2.29742e+06	2.62899e+06	1.22789e+06	2.5333e+06	2.06313	1.04483	0.000451	3.34582	1.13475e+06	975134	1.11587e+06	0.0655021	1.18374
REDPIGAGAL	NADH-ubiquinone oxidoreductase chain 6 OS=Homo sapiens OX=9606 GN=MT-ND6 PE=1 SV=2	'MT-ND6'	10	55161.3	50528.1	50772.9	100761	115982	107764	52154.1	108169	2.07403	1.05243	0.000272	3.56543	42767.9	49228.4	45740.1	0.0598727	1.22277
REDPIVYEI	Hepatocyte growth factor receptor OS=Homo sapiens OX=9606 GN=MET PE=1 SV=4	'MET'	9	67852.5	62592	61951.6	151819	151282	151770	64132	151624	2.36424	1.24138	1e-06	6	64439.2	64211.2	64418.6	0.910345	0.0407941
REDSITVHI	Transcription factor E2F6 OS=Homo sapiens OX=9606 GN=E2F6 PE=1 SV=1	'E2F6'	9	12026.7	8695.15	12988.3	22918	26216.4	23796.5	11236.7	24310.3	2.16347	1.11335	0.001318	2.88008	9727.5	11127.5	10100.4	0.538403	0.268892
REDSTVSL	Dual specificity protein phosphatase 4 OS=Homo sapiens OX=9606 GN=DUSP4 PE=1 SV=1	'DUSP4'	8	202354	165239	192924	344573	389156	384459	186839	372730	1.99492	0.996334	0.000496	3.30452	146253	165177	163183	0.0863764	1.0636
REDVLTLLL	26S proteasome non-ATPase regulatory subunit 2 OS=Homo sapiens OX=9606 GN=PSMD2 PE=1 SV=3	'PSMD2'	9	5638.19	5724.87	5281.41	11522.3	16972	13707.8	5548.16	14067.4	2.53551	1.34227	0.005844	2.23329	4890.62	7203.76	5818.25	0.570911	0.243432
REEDFTRIL	T-complex protein 1 subunit gamma OS=Homo sapiens OX=9606 GN=CCT3 PE=1 SV=4	'CCT3'	9	12905.4	12098.2	12287.1	37205.8	38472.1	34408.1	12430.2	36695.3	2.9521	1.56174	3.8e-05	4.42022	15792	16329.4	14604.5	0.00509885	2.29253
REEGFDRSTSL	DNA damage-inducible transcript 4 protein OS=Homo sapiens OX=9606 GN=DDIT4 PE=1 SV=1	'DDIT4'	11	58815.5	67373.3	64917.6	141228	135891	135832	63702.2	137650	2.16084	1.11159	1.9e-05	4.72125	59943.8	57678.5	57653.8	0.117784	0.928912
REEGSPLEL	4F2 cell-surface antigen heavy chain OS=Homo sapiens OX=9606 GN=SLC3A2 PE=1 SV=3	'SLC3A2'	9	475993	481238	448723	1.20167e+06	1.12964e+06	1.15866e+06	468651	1.16332e+06	2.48228	1.31167	7e-06	5.1549	510047	479475	491791	0.134832	0.870207
REEGTPLTL	Nucleolar complex protein 2 homolog OS=Homo sapiens OX=9606 GN=NOC2L PE=1 SV=4	'NOC2L'	9	1.43691e+06	1.38129e+06	1.37735e+06	3.36298e+06	3.17446e+06	3.27714e+06	1.39852e+06	3.27153e+06	2.33929	1.22607	5e-06	5.30103	1.42741e+06	1.34739e+06	1.39098e+06	0.758068	0.120292
REEHIVVEL	P protein OS=Homo sapiens OX=9606 GN=OCA2 PE=1 SV=2	'OCA2'	9	337037	267459	281555	442907	529160	480801	295350	484289	1.63971	0.713443	0.004492	2.34756	187991	224601	204075	0.019376	1.71274
REEIAEYQL	Centromere protein F OS=Homo sapiens OX=9606 GN=CENPF PE=1 SV=2	'CENPF'	9	40065.1	33351.3	41821.2	74830.3	76192.3	76494.8	38412.5	75839.2	1.97433	0.981366	0.000142	3.84771	31761.6	32339.7	32468.1	0.0741494	1.12989
REEINFVEI	Proline-rich protein PRCC OS=Homo sapiens OX=9606 GN=PRCC PE=1 SV=1	'PRCC'	9	218272	181048	180081	406220	550771	411107	193134	456033	2.36123	1.23954	0.005838	2.23374	172419	233774	174494	0.986447	0.00592623
REEPDLVLL	Menin OS=Homo sapiens OX=9606 GN=MEN1 PE=1 SV=4	'MEN1'	9	44951	36712.1	41904.6	87685.4	100050	93307.3	41189.2	93680.9	2.2744	1.18549	0.00026	3.58503	37217.9	42466	39604.1	0.642256	0.192292
REEPSNPFL	Lysine-specific demethylase 3B OS=Homo sapiens OX=9606 GN=KDM3B PE=1 SV=2	'KDM3B'	9	79273	76731.1	79615.4	195535	187092	186313	78539.9	189647	2.41465	1.27182	4e-06	5.39794	82994.4	79410.8	79080.3	0.275327	0.560151
REEQIVQLL	ATP-dependent DNA/RNA helicase DHX36 OS=Homo sapiens OX=9606 GN=DHX36 PE=1 SV=2	'DHX36'	9	283928	241279	263385	571945	620800	604150	262864	598965	2.27861	1.18815	5.9e-05	4.22915	242761	263497	256430	0.563731	0.248928
REEVGNISI	Double-strand-break repair protein rad21 homolog OS=Homo sapiens OX=9606 GN=RAD21 PE=1 SV=2	'RAD21'	9	712230	796203	799482	1.92428e+06	1.73603e+06	1.89007e+06	769305	1.85013e+06	2.40493	1.266	7.5e-05	4.12494	816757	736854	802237	0.693294	0.159083
REEVTAVVL	Tyrosine-protein kinase ABL2 OS=Homo sapiens OX=9606 GN=ABL2 PE=1 SV=1	'ABL2'	9	189365	191010	199942	365693	399486	420594	193439	395257	2.04332	1.03091	0.000246	3.60906	155218	169561	178520	0.0271567	1.56612
REFDGTEVL	Intraflagellar transport protein 81 homolog OS=Homo sapiens OX=9606 GN=IFT81 PE=1 SV=1	'IFT81'	9	146304	129614	132829	258721	256392	276210	136249	263774	1.93597	0.953059	9.4e-05	4.02687	109814	108825	117237	0.0135124	1.86927
REFDYVINDL	Spermine synthase OS=Homo sapiens OX=9606 GN=SMS PE=1 SV=2	'SMS'	10	79181.8	101741	94388.6	216670	210662	235024	91770.6	220785	2.40584	1.26654	0.000199	3.70115	91965.3	89415.1	99755.4	0.804337	0.0945618
REFEDVVNIL	Protein TASOR OS=Homo sapiens OX=9606 GN=FAM208A PE=1 SV=3	'FAM208A'	10	12714.3	12054.4	12041.8	35172.4	33080.7	30663.2	12270.1	32972.1	2.68718	1.4261	9.7e-05	4.01323	14928.9	14041.1	13015	0.0443664	1.35295
REFEVETERL	Colorectal mutant cancer protein OS=Homo sapiens OX=9606 GN=MCC PE=1 SV=2	'MCC'	10	146707	133605	136528	275776	277104	304981	138947	285953	2.05801	1.04125	0.000141	3.85078	117052	117616	129449	0.0361564	1.44182
REFLSEPDL	Pre-mRNA-splicing factor ATP-dependent RNA helicase DHX16 OS=Homo sapiens OX=9606 GN=DHX16 PE=1 SV=2	'DHX16'	9	90032.3	78316.8	83317.2	162901	164200	178060	83888.8	168387	2.00727	1.00523	0.00014	3.85387	69143.1	69694.6	75577.3	0.0352548	1.45278
REFNEEGALSVL	Heterogeneous nuclear ribonucleoprotein R OS=Homo sapiens OX=9606 GN=HNRNPR PE=1 SV=1	'HNRNPR'	12	18054.4	18608.9	16463	56083.7	45075.9	55389.1	17708.8	52182.9	2.94673	1.55911	0.000676	3.17005	23804.6	19132.4	23509.8	0.0538524	1.26879
REFPEAEAL	TBC1 domain family member 16 OS=Homo sapiens OX=9606 GN=TBC1D16 PE=2 SV=1	'TBC1D16'	9	4.15862e+06	6.40633e+06	5.38606e+06	1.29407e+07	1.11261e+07	1.25952e+07	5.31701e+06	1.22207e+07	2.29841	1.20064	0.00128	2.89279	5.49267e+06	4.72243e+06	5.34603e+06	0.860045	0.0654788
REFQEEIARL	Kinesin-like protein KIF3B OS=Homo sapiens OX=9606 GN=KIF3B PE=1 SV=1;Kinesin-like protein KIF3C OS=Homo sapiens OX=9606 GN=KIF3C PE=1 SV=3	'KIF3B'	10	19427.4	15154.6	16571.9	56589.2	62194.4	55352.7	17051.3	58045.4	3.40417	1.7673	7.5e-05	4.12494	24019.2	26398.3	23494.4	0.00792789	2.10084
REFQVIQDL	GPI ethanolamine phosphate transferase 1 OS=Homo sapiens OX=9606 GN=PIGN PE=1 SV=1	'PIGN'	9	34831.6	34093.3	35573	61443.1	67733.7	74174.9	34832.6	67783.9	1.94599	0.960505	0.000879	3.05601	26079.4	28749.5	31483.4	0.019986	1.69927
REFQVISEQL	Vasculin OS=Homo sapiens OX=9606 GN=GPBP1 PE=1 SV=1	'GPBP1'	10	49477.6	44031.5	47441.4	170729	145037	167369	46983.5	161045	3.4277	1.77724	0.000156	3.80688	72465.8	61560.8	71039.6	0.00478919	2.31974
REFSVPEII	5,6-dihydroxyindole-2-carboxylic acid oxidase OS=Homo sapiens OX=9606 GN=TYRP1 PE=1 SV=2	'TYRP1'	9	39325.6	52007	46475.8	93602.3	76082.3	103697	45936.1	91127.3	1.98378	0.988255	0.006989	2.15558	39729.3	32293	44014.2	0.221785	0.654068
REGDPVSL	Telomerase Cajal body protein 1 OS=Homo sapiens OX=9606 GN=WRAP53 PE=1 SV=1	'WRAP53'	8	176829	152197	154369	260151	287680	294029	161132	280620	1.74156	0.800378	0.000788	3.10347	110421	122105	124800	0.00961993	2.01683
REGGPGSSL	Pleckstrin homology domain-containing family H member 1 OS=Homo sapiens OX=9606 GN=PLEKHH1 PE=2 SV=2	'PLEKHH1'	9	692460	771247	723115	1.05996e+06	1.13926e+06	1.16262e+06	728941	1.12061e+06	1.53732	0.620417	0.000532	3.27409	449899	483556	493473	0.000664421	3.17756
REGHEEMVAL	Ankyrin repeat and KH domain-containing protein 1 OS=Homo sapiens OX=9606 GN=ANKHD1 PE=1 SV=1;Ankyrin repeat domain-containing protein 17 OS=Homo sapiens OX=9606 GN=ANKRD17 PE=1 SV=3	'ANKHD1'	10	255379	231064	236411	470312	515930	481145	240951	489129	2.02999	1.02147	9.2e-05	4.03621	199623	218986	204221	0.0239396	1.62088
REGNAVAVRL	Integrin-linked protein kinase OS=Homo sapiens OX=9606 GN=ILK PE=1 SV=2	'ILK'	10	27186.4	25931.8	29055.6	62370.9	104195	86402.7	27391.2	84323	3.07846	1.62221	0.009414	2.02623	26473.2	44225.5	36673.5	0.183083	0.737352
REIADLGEAL	Alanine--tRNA ligase, cytoplasmic OS=Homo sapiens OX=9606 GN=AARS PE=1 SV=2	'AARS'	10	304461	321689	291274	880950	793214	874531	305808	849565	2.7781	1.4741	5.2e-05	4.284	373918	336678	371193	0.0211298	1.6751
REIAEAYETL	DnaJ homolog subfamily B member 9 OS=Homo sapiens OX=9606 GN=DNAJB9 PE=1 SV=1	'DNAJB9'	10	57356.1	63105	67549.1	137604	134193	134542	62670.1	135446	2.16126	1.11187	2.1e-05	4.67778	58405.7	56958.1	57106.1	0.157807	0.801873
REIAQDFKTDL	Histone H3.3 OS=Homo sapiens OX=9606 GN=H3F3A PE=1 SV=2	'H3F3A'	11	389708	573810	562421	3.58535e+06	3.41521e+06	3.27894e+06	508646	3.4265e+06	6.73651	2.752	1.1e-05	4.95861	1.5218e+06	1.44958e+06	1.39174e+06	0.000178083	3.74938
REIDGGLETL	Electron transfer flavoprotein subunit beta OS=Homo sapiens OX=9606 GN=ETFB PE=1 SV=3	'ETFB'	10	1.53438e+06	1.61249e+06	1.63969e+06	4.53375e+06	3.91879e+06	4.37283e+06	1.59552e+06	4.27512e+06	2.67945	1.42194	0.000137	3.86328	1.92434e+06	1.66332e+06	1.85604e+06	0.0601157	1.22101
REIDTLNERL	WD repeat-containing protein 37 OS=Homo sapiens OX=9606 GN=WDR37 PE=1 SV=2	'WDR37'	10	146561	142211	136809	337939	320586	327746	141860	328757	2.31747	1.21255	5e-06	5.30103	143438	136072	139111	0.547906	0.261294
REIEANDIVF	Protein wntless homolog OS=Homo sapiens OX=9606 GN=WLS PE=1 SV=2	'WLS'	10	77882.4	71044.1	77151.2	173378	177956	190218	75359.2	180517	2.39542	1.26028	4.3e-05	4.36653	73589.9	75533.1	80737.8	0.699736	0.155066
REIEATNAVL	RanBP2-like and GRIP domain-containing protein 3 OS=Homo sapiens OX=9606 GN=RGPD3 PE=3 SV=2	'RGPD3'	10	79880.5	62761.8	67249	123187	132178	119176	69963.8	124847	1.78445	0.835479	0.001019	2.99183	52286.4	56102.5	50584.1	0.0343209	1.46444
REIEGDLL	Probable 18S rRNA (guanine-N(7))-methyltransferase OS=Homo sapiens OX=9606 GN=BUD23 PE=1 SV=2	'BUD23'	8	1.87999e+07	2.36856e+07	2.21175e+07	6.28057e+07	5.28907e+07	6.36377e+07	2.15343e+07	5.9778e+07	2.77594	1.47298	0.000516	3.28735	2.66578e+07	2.24494e+07	2.70109e+07	0.135102	0.869337
REIEGDLLL	Probable 18S rRNA (guanine-N(7))-methyltransferase OS=Homo sapiens OX=9606 GN=BUD23 PE=1 SV=2	'BUD23'	9	2.571e+06	3.06723e+06	3.09411e+06	8.86113e+06	7.65108e+06	9.19007e+06	2.91078e+06	8.56743e+06	2.94335	1.55746	0.000342	3.46597	3.76109e+06	3.24749e+06	3.90071e+06	0.0500597	1.30051
REIEIQAHL	Aurora kinase B OS=Homo sapiens OX=9606 GN=AURKB PE=1 SV=3;Aurora kinase C OS=Homo sapiens OX=9606 GN=AURKC PE=1 SV=1	'AURKB'	9	106562	88618.1	97614.9	160033	191375	167286	97598.3	172898	1.77153	0.824992	0.002223	2.65306	67925.6	81228.8	71004.1	0.0209749	1.6783
REIEMAQKL	Focal adhesion kinase 1 OS=Homo sapiens OX=9606 GN=PTK2 PE=1 SV=2	'PTK2'	9	150336	132142	142901	380818	428673	380226	141793	396572	2.79683	1.4838	0.000113	3.94692	161637	181950	161386	0.0370118	1.43166
REIGGIKEL	Zinc finger FYVE domain-containing protein 16 OS=Homo sapiens OX=9606 GN=ZFYVE16 PE=1 SV=3	'ZFYVE16'	9	1.91922e+06	2.31656e+06	2.19714e+06	1.13098e+07	1.00058e+07	1.12194e+07	2.14431e+06	1.0845e+07	5.05758	2.33845	3.7e-05	4.4318	4.80044e+06	4.24694e+06	4.76204e+06	0.000326145	3.48659
REILDESLRL	Programmed cell death 6-interacting protein OS=Homo sapiens OX=9606 GN=PDCD6IP PE=1 SV=1	'PDCD6IP'	10	15026.8	15225.8	14063.8	36750.9	32746.1	34873.4	14772.1	34790.1	2.35512	1.2358	7.8e-05	4.10791	15598.8	13899	14801.9	0.993165	0.00297844
REILVEVL	Unconventional myosin-IXb OS=Homo sapiens OX=9606 GN=MYO9B PE=1 SV=3	'MYO9B'	8	26548.6	28624.7	31520.6	92132.8	80301.1	79621.5	28898	84018.5	2.90742	1.53974	0.000215	3.66756	39105.6	34083.7	33795.2	0.0395743	1.40259
REIQDDMQTL	Structural maintenance of chromosomes flexible hinge domain-containing protein 1 OS=Homo sapiens OX=9606 GN=SMCHD1 PE=1 SV=2	'SMCHD1'	10	147213	145640	152601	290601	287546	283900	148485	287349	1.93521	0.952488	1e-06	6	123345	122048	120501	0.000302898	3.5187
REIQDEEL	AP-5 complex subunit zeta-1 OS=Homo sapiens OX=9606 GN=AP5Z1 PE=1 SV=2	'AP5Z1'	8	49773.7	46728	43805.5	78929.3	91072	77304.4	46769.1	82435.2	1.7626	0.817706	0.001583	2.80052	33501.4	38655.3	32811.7	0.00953249	2.02079
REIQEAIAV	Glutamine-rich protein 1 OS=Homo sapiens OX=9606 GN=QRICH1 PE=1 SV=1	'QRICH1'	9	433388	394132	408475	1271417	1.14442e+06	1.20126e+06	411998	1.2057e+06	2.92647	1.54916	3.3e-05	4.48149	539651	485748	509872	0.00672261	2.17246
REIQELGQL	Vacuolar protein sorting-associated protein 16 homolog OS=Homo sapiens OX=9606 GN=VPS16 PE=1 SV=2	'VPS16'	9	53990.4	46792.3	46496.8	106718	109080	111534	49093.2	109110	2.22252	1.1522	2.9e-05	4.5376	45296.3	46298.8	47340.2	0.331667	0.479298
REIQTAVRL	Histone H2B type 1-A OS=Homo sapiens OX=9606 GN=HIST1H2BA PE=1 SV=3	'HIST1H2BA'	9	2.08364e+06	2.86313e+06	2.68157e+06	5.76474e+06	5.34218e+06	6.23023e+06	2.54278e+06	5.77905e+06	2.27273	1.18443	0.000745	3.12784	2.44683e+06	2.26748e+06	2.64441e+06	0.746474	0.126985
REISDGLVEI	Up-regulator of cell proliferation OS=Homo sapiens OX=9606 GN=URGCP PE=1 SV=2	'URGCP'	10	44244.4	42427.9	47908	126750	117320	115333	44860.1	119801	2.67055	1.41713	4.2e-05	4.37675	53798.7	49796.1	48953.1	0.0527247	1.27799
REIVISERL	Versican core protein OS=Homo sapiens OX=9606 GN=VCAN PE=1 SV=3	'VCAN'	9	55011.5	50482.9	55088.5	105658	112627	104022	53527.6	107436	2.00711	1.00512	6e-05	4.22185	44846.5	47804.2	44151.9	0.0137606	1.86136
RELDIYNNL	B-cell lymphoma 3 protein OS=Homo sapiens OX=9606 GN=BCL3 PE=1 SV=2	'BCL3'	9	119095	119606	118923	249447	231680	231034	119208	237387	1.99137	0.99376	4e-05	4.39794	105877	98336.3	98062.1	0.0019906	2.70101
RELDSIEAEL	HAUS augmin-like complex subunit 1 OS=Homo sapiens OX=9606 GN=HAUS1 PE=1 SV=1	'HAUS1'	10	19150.7	15953.7	16654.2	37671.5	33839.6	37573.7	17252.9	36361.6	2.10757	1.07558	0.000276	3.55909	15989.6	14363.1	15948.1	0.175987	0.754519
RELELELDRL	Protein HEXIM1 OS=Homo sapiens OX=9606 GN=HEXIM1 PE=1 SV=1	'HEXIM1'	10	14660.7	18289.9	13921.1	46358.6	39419.6	41304.4	15623.9	42360.9	2.71129	1.43898	0.000415	3.38195	19676.8	16731.6	17531.6	0.21745	0.662641
RELENLIGI	Centromere protein R OS=Homo sapiens OX=9606 GN=ITGB3BP PE=1 SV=2	'ITGB3BP'	9	18608.3	21887.5	24546.8	60247.5	52876.8	69370.2	21680.9	60831.5	2.80577	1.4884	0.001514	2.81987	25572	22443.5	29444.1	0.194015	0.712165
RELEQRVSL	Serine/threonine-protein kinase TAO1 OS=Homo sapiens OX=9606 GN=TAOK1 PE=1 SV=1	'TAOK1'	9	33980.7	32216.4	31913.8	60086.1	65846.9	72277.7	32703.6	66070.2	2.02027	1.01455	0.000737	3.13253	25503.4	27948.6	30678.2	0.0457779	1.33934
RELESQISEL	Myosin-9 OS=Homo sapiens OX=9606 GN=MYH9 PE=1 SV=4	'MYH9'	10	16896.2	19010.4	18751.7	51163.1	50321.1	54376	18219.4	51953.4	2.85154	1.51174	1.8e-05	4.74473	21716.1	21358.7	23079.8	0.010646	1.97281
RELETVREL	Talin-1 OS=Homo sapiens OX=9606 GN=TLN1 PE=1 SV=3	'TLN1'	9	51221.2	61091.6	57359.7	130714	121697	130996	56557.5	127802	2.25969	1.17612	7.1e-05	4.14874	55481.5	51654	55600.9	0.504411	0.297215
RELETVRELL	Talin-1 OS=Homo sapiens OX=9606 GN=TLN1 PE=1 SV=3	'TLN1'	10	26692.1	31468.8	27440.1	55215	54874.1	57330.9	28533.7	55806.6	1.95582	0.967773	8.2e-05	4.08619	23435.9	23291.2	24334	0.0331811	1.47911
RELGFSSNLL	Selenoprotein F OS=Homo sapiens OX=9606 GN=SELENOF PE=1 SV=4	'SELENOF'	10	163901	184980	169248	344792	339854	349205	172710	344617	1.99536	0.996646	1.5e-05	4.82391	146346	144250	148220	0.0147069	1.83248
RELIQTSAL	Endophilin-B1 OS=Homo sapiens OX=9606 GN=SH3GLB1 PE=1 SV=1	'SH3GLB1'	9	72580.3	78668.5	80695.3	175329	159966	160886	77314.7	165394	2.13923	1.09709	9.1e-05	4.04096	74418	67897.4	68287.8	0.0920983	1.03575
RELLESNFTL	Coiled-coil domain-containing protein 47 OS=Homo sapiens OX=9606 GN=CCDC47 PE=1 SV=1	'CCDC47'	10	9438.48	9624.83	9182.6	18136.3	15502.6	19102.4	9415.3	17580.4	1.86722	0.900891	0.00166	2.77989	7697.93	6580.03	8107.99	0.0146262	1.83487
RELLSISSESL	Suppressor of IKBKE 1 OS=Homo sapiens OX=9606 GN=SIKE1 PE=1 SV=1	'SIKE1'	11	12495.1	12172.3	12816	26305.7	25411.4	25811.6	12494.5	25842.9	2.06835	1.04848	2e-06	5.69897	11165.4	10785.8	10955.7	0.00211404	2.67489
RELNEALEL	Cellular tumor antigen p53 OS=Homo sapiens OX=9606 GN=TP53 PE=1 SV=4	'TP53'	9	305849	331114	320039	771955	750743	773577	319001	765425	2.39945	1.2627	2e-06	5.69897	327655	318652	328343	0.500455	0.300635
RELPGSTEL	Mediator of RNA polymerase II transcription subunit 19 OS=Homo sapiens OX=9606 GN=MED19 PE=1 SV=2	'MED19'	9	515611	475389	500612	902523	1.0226e+06	961390	497204	962169	1.93516	0.952453	0.000221	3.65561	383074	434039	408060	0.0091783	2.03724
RELQAMSEQL	Ran-binding protein 9 OS=Homo sapiens OX=9606 GN=RANBP9 PE=1 SV=1	'RANBP9'	10	23126.2	25869.6	24164.3	40976	44245.9	45176.1	24386.7	43466	1.78237	0.833793	0.000222	3.65365	17392.2	18780.1	19174.9	0.00354356	2.45056
RELQEAPLSL	Glycosylphosphatidylinositol anchor attachment 1 protein OS=Homo sapiens OX=9606 GN=GPAA1 PE=1 SV=3	'GPAA1'	10	79460.6	60719.6	64444.9	202855	195189	182437	68208.4	193493	2.8368	1.50426	0.00011	3.95861	86101.4	82847.5	77434.9	0.0902829	1.04439
RELQLQEVAL	DDB1- and CUL4-associated factor 1 OS=Homo sapiens OX=9606 GN=DCAF1 PE=1 SV=3	'DCAF1'	10	54476.3	48156.8	53064.8	107997	95096	101033	51899.3	101376	1.95331	0.965923	0.000295	3.53018	45839.3	40363.3	42883.5	0.0233616	1.6315
RELSEISERL	Kanadaptin OS=Homo sapiens OX=9606 GN=SLC4A1AP PE=1 SV=1	'SLC4A1AP'	10	48837.8	47450.3	43080.6	90436.5	94575	102264	46456.2	95758.4	2.06126	1.04353	0.00022	3.65758	38385.6	40142.2	43405.6	0.0629411	1.20107
RELSENTPHL	Transcription factor MafF OS=Homo sapiens OX=9606 GN=MAFF PE=1 SV=2	'MAFF'	10	59600.5	56446.4	55632.2	140125	122535	129004	57226.4	130555	2.28137	1.1899	0.000156	3.80688	59475.8	52009.9	54755.6	0.507523	0.294544
RELSPLISL	AF4/FMR2 family member 1 OS=Homo sapiens OX=9606 GN=AFF1 PE=1 SV=1	'AFF1'	9	5423.03	5101.95	5621.07	16116.5	15186.6	15328.6	5382.01	15543.9	2.88812	1.53013	6e-06	5.22185	6840.62	6445.93	6506.22	0.00336092	2.47354
RELYANVVL	E3 ubiquitin-protein ligase UHRF1 OS=Homo sapiens OX=9606 GN=UHRF1 PE=1 SV=1	'UHRF1'	9	62135.3	53935	61218.2	141350	159518	140520	59096.1	147129	2.48966	1.31595	0.000196	3.70774	59995.6	67707	59643.4	0.415541	0.381386
REMDVIRNFL	Cell division control protein 6 homolog OS=Homo sapiens OX=9606 GN=CDC6 PE=1 SV=1	'CDC6'	10	9151.92	13090	12709.3	30958.1	26788.1	26545.6	11650.4	28097.3	2.4117	1.27005	0.000987	3.00568	13140.1	11370.2	11267.3	0.852974	0.0690644
REMEALQSL	Lysine-specific demethylase 5B OS=Homo sapiens OX=9606 GN=KDM5B PE=1 SV=3	'KDM5B'	9	382299	338933	362447	614519	667442	626938	361227	636300	1.7615	0.816803	0.000172	3.76447	260832	283295	266103	0.00306774	2.51318
REMEALQSLRL	Lysine-specific demethylase 5B OS=Homo sapiens OX=9606 GN=KDM5B PE=1 SV=3	'KDM5B'	11	18784.8	17531.5	18639.3	39623.9	44894	43667.3	18318.5	42728.4	2.33252	1.22189	0.000119	3.92445	16818.3	19055.2	18534.5	0.82712	0.0824317
REMEQSMNML	ER membrane protein complex subunit 7 OS=Homo sapiens OX=9606 GN=EMC7 PE=1 SV=1	'EMC7'	10	106567	84853.4	97268.2	182094	190034	215440	96229.4	195856	2.03531	1.02525	0.0011	2.95861	77289.6	80659.6	91443.3	0.159947	0.796024
REMVELAAQRL	Cleavage and polyadenylation specificity factor subunit 3 OS=Homo sapiens OX=9606 GN=CPSF3 PE=1 SV=1	'CPSF3'	11	18361.2	15049	16710.3	36154.3	36832.4	41424.3	16706.8	38137	2.28272	1.19075	0.000361	3.44249	15345.6	15633.4	17582.5	0.684026	0.164927
RENQETQGSTL	N-alpha-acetyltransferase 11 OS=Homo sapiens OX=9606 GN=NAA11 PE=1 SV=3	'NAA11'	11	68180.8	53828.5	60692.3	65131.3	79878.7	66363.5	60900.5	70457.8	1.15693	0.210306	0.202941	0.69263	27644.9	33904.4	28167.9	0.00253633	2.59579
RENVGIYNL	Nodal modulator 2 OS=Homo sapiens OX=9606 GN=NOMO2 PE=1 SV=1	'NOMO2'	9	539958	507306	533107	873066	913039	897921	526790	894675	1.69835	0.764135	1.8e-05	4.74473	370571	387538	381121	0.000187843	3.72621
RENWHEEVL	Transformation/transcription domain-associated protein OS=Homo sapiens OX=9606 GN=TRRAP PE=1 SV=3	'TRRAP'	9	59359.1	48391.8	49306.1	92270.4	110878	94711.1	52352.3	99286.4	1.8965	0.923342	0.002329	2.63283	39164	47061.8	40200	0.0764129	1.11683
REPDQTFSL	PITH domain-containing protein 1 OS=Homo sapiens OX=9606 GN=PITHD1 PE=1 SV=1	'PITHD1'	9	191812	167513	173643	363167	341404	371600	177656	358724	2.0192	1.01379	9.8e-05	4.00877	154146	144908	157725	0.0367845	1.43433
REQEEIVRL	Intersectin-2 OS=Homo sapiens OX=9606 GN=ITSN2 PE=1 SV=3	'ITSN2'	9	381256	366434	372124	740653	754294	762207	373271	752385	2.01565	1.01125	1e-06	6	314369	320159	323518	0.000444912	3.35173
REQFLGALDL	L-dopachrome tautomerase OS=Homo sapiens OX=9606 GN=DCT PE=1 SV=1	'DCT'	10	62893.9	56647.2	59309.9	121060	100920	114213	59617	112064	1.87974	0.91053	0.001059	2.9751	51383.6	42835.4	48477.4	0.017613	1.75417
RESEAGVGL	Apolipoprotein L6 OS=Homo sapiens OX=9606 GN=APOL6 PE=2 SV=1	'APOL6'	9	3718540	3.92508e+06	3.61382e+06	9.19266e+06	8.4816e+06	9.15396e+06	3.75248e+06	8.94274e+06	2.38316	1.25287	3.1e-05	4.50864	3.90181e+06	3.6e+06	3.88538e+06	0.763075	0.117433
RESIAELEL	Protein prune homolog 2 OS=Homo sapiens OX=9606 GN=PRUNE2 PE=1 SV=3	'PRUNE2'	9	49266.5	49011.8	49451.7	132188	122082	124099	49243.3	126123	2.56123	1.35683	1.6e-05	4.79588	56107.1	51817.7	52673.7	0.0311567	1.50645
RESNSIVKI	Coatomer subunit beta' OS=Homo sapiens OX=9606 GN=COPB2 PE=1 SV=2	'COPB2'	9	88828.3	88817.1	82395.5	332338	306845	325991	86680.3	321725	3.71162	1.89205	8e-06	5.09691	141060	130240	138366	0.000214269	3.66904
RESPEVLL	Cytoplasmic dynein 1 heavy chain 1 OS=Homo sapiens OX=9606 GN=DYNC1H1 PE=1 SV=5	'DYNC1H1'	8	380493	354481	353233	860287	802912	848130	362735	837109	2.30777	1.2065	1.7e-05	4.76955	365147	340794	359987	0.555897	0.255005
RESYVETEL	Clathrin heavy chain 1 OS=Homo sapiens OX=9606 GN=CLTC PE=1 SV=5	'CLTC'	9	389824	380418	378539	707649	685964	726517	382927	706710	1.84555	0.88405	1.2e-05	4.92082	300361	291156	308369	0.000166596	3.77833
RETDLQELF	Eukaryotic translation initiation factor 3 subunit G OS=Homo sapiens OX=9606 GN=EIF3G PE=1 SV=2	'EIF3G'	9	64378.8	54428.3	53038.8	125909	122078	129823	57282	125937	2.19854	1.13654	8.3e-05	4.08092	53441.7	51815.9	55103.2	0.358677	0.445296
RETGVIEKL	Cold shock domain-containing protein E1 OS=Homo sapiens OX=9606 GN=CSDE1 PE=1 SV=2	'CSDE1'	9	1.25436e+06	1.37105e+06	1.26362e+06	6.21543e+06	5.62434e+06	5.82594e+06	1.29635e+06	5.88857e+06	4.54244	2.18347	1.3e-05	4.88606	2.63813e+06	2.38724e+06	2.47281e+06	0.000129306	3.88838
RETHEIVAL	Cyclin-dependent-like kinase 5 OS=Homo sapiens OX=9606 GN=CDK5 PE=1 SV=3	'CDK5'	9	65070.5	66695.9	62804	117615	122323	108014	64856.8	115984	1.78831	0.838595	0.000302	3.51999	49921.5	51919.6	45846.4	0.00178423	2.74855
RETLPAEQDL	Proteasome subunit alpha type-1 OS=Homo sapiens OX=9606 GN=PSMA1 PE=1 SV=1	'PSMA1'	10	62430.7	58292.9	54876	104055	108057	108848	58533.2	106987	1.8278	0.870105	5.2e-05	4.284	44166	45864.6	46200.4	0.00446977	2.34971
RETQGIEKL	Catenin delta-1 OS=Homo sapiens OX=9606 GN=CTNND1 PE=1 SV=1	'CTNND1'	9	294097	312606	328059	1.4177e+06	1.27079e+06	1.32897e+06	311587	1.33915e+06	4.29784	2.10361	2e-05	4.69897	601742	539385	564079	0.000238887	3.62181
RETTEVDLL	ATP-binding cassette sub-family F member 2 OS=Homo sapiens OX=9606 GN=ABCF2 PE=1 SV=2	'ABCF2'	9	204107	206219	190520	377412	376598	373703	200282	375904	1.87687	0.908331	4e-06	5.39794	160192	159846	158618	0.00118195	2.9274
REVDEIDEI	Transcription elongation factor A protein-like 9 OS=Homo sapiens OX=9606 GN=TCEAL9 PE=3 SV=1	'TCEAL9'	9	198995	184532	187434	417781	426194	416320	190321	420098	2.20732	1.1423	2e-06	5.69897	177326	180897	176706	0.0595887	1.22484
REVDPNEQL	Transcription initiation factor TFIID subunit 12 OS=Homo sapiens OX=9606 GN=TAF12 PE=1 SV=1	'TAF12'	9	113688	74108.5	89302.6	158641	155796	145330	92366.3	153256	1.65922	0.730502	0.007577	2.1205	67335.1	66127.3	61684.9	0.0790488	1.1021
REVEDDLGL	Transmembrane and coiled-coil domain-containing protein 3 OS=Homo sapiens OX=9606 GN=TMCO3 PE=1 SV=1	'TMCO3'	9	185631	183260	203522	327066	304704	332410	190804	321393	1.68441	0.752245	0.000252	3.5986	138822	129331	141091	0.00176972	2.75209
REVEGLKDLL	Rho guanine nucleotide exchange factor 2 OS=Homo sapiens OX=9606 GN=ARHGEF2 PE=1 SV=4	'ARHGEF2'	10	48268.1	58635.2	54883.7	533363	488357	509297	53929	510339	9.46316	3.24232	4e-06	5.39794	226385	207282	216170	1.33282e-05	4.87523
REVEIQSHL	Aurora kinase A OS=Homo sapiens OX=9606 GN=AURKA PE=1 SV=2	'AURKA'	9	554370	556536	538172	1.29432e+06	1.15602e+06	1.26785e+06	549693	1.2394e+06	2.25471	1.17294	8.7e-05	4.06048	549370	490672	538136	0.279265	0.553983
REVENPQNQL	Epsilon-sarcoglycan OS=Homo sapiens OX=9606 GN=SGCE PE=1 SV=6	'SGCE'	10	163119	117071	138633	185516	214067	177536	139607	192373	1.37796	0.46253	0.038144	1.41857	78742.1	90860.3	75354.7	0.014764	1.8308
REVIQSDSL	Protein disulfide-isomerase A6 OS=Homo sapiens OX=9606 GN=PDIA6 PE=1 SV=1	'PDIA6'	9	344180	326999	394155	643692	622399	662043	355112	642711	1.80989	0.855898	0.000242	3.61618	273214	264176	281003	0.0165029	1.78244
REVLEKQPVL	Proteasome subunit beta type-4 OS=Homo sapiens OX=9606 GN=PSMB4 PE=1 SV=4	'PSMB4'	10	307076	427472	371128	2.66402e+06	2.46495e+06	2.41443e+06	368559	2.51447e+06	6.82243	2.77029	1.4e-05	4.85387	1.13074e+06	1.04624e+06	1.0248e+06	0.000124197	3.90589
REVLPSTRL	Staphylococcal nuclease domain-containing protein 1 OS=Homo sapiens OX=9606 GN=SND1 PE=1 SV=1	'SND1'	9	375472	348553	355890	605130	638255	609652	359972	617679	1.71591	0.778974	4e-05	4.39794	256846	270906	258766	0.000436149	3.36037
REVQTNDL	40S ribosomal protein S3a OS=Homo sapiens OX=9606 GN=RPS3A PE=1 SV=2	'RPS3A'	8	1.48699e+06	1.45407e+06	1.36882e+06	2.73944e+06	2.75396e+06	2.86311e+06	1.43663e+06	2.7855e+06	1.93892	0.955253	1.4e-05	4.85387	1.16275e+06	1.16891e+06	1.21524e+06	0.00283182	2.54794
REVVETPLL	26S proteasome regulatory subunit 7 OS=Homo sapiens OX=9606 GN=PSMC2 PE=1 SV=3	'PSMC2'	9	2.46055e+06	2.49997e+06	2.46559e+06	7.20361e+06	6.28849e+06	7.08298e+06	2.47537e+06	6.85836e+06	2.77064	1.47022	0.000108	3.96658	3.05756e+06	2.66914e+06	3.00636e+06	0.0236444	1.62627
REVVNKDVL	DNA replication licensing factor MCM7 OS=Homo sapiens OX=9606 GN=MCM7 PE=1 SV=4	'MCM7'	9	205997	214205	176916	1190611	1.07778e+06	1.09259e+06	199039	1.12033e+06	5.62868	2.4928	1.6e-05	4.79588	505353	457462	463747	0.000124628	3.90439
REWGFAEQL	Serine/threonine-protein kinase ULK1 OS=Homo sapiens OX=9606 GN=ULK1 PE=1 SV=2	'ULK1'	9	28211	28982.3	24966.7	51256.2	49529.3	46908.4	27386.6	49231.3	1.79764	0.846103	0.000244	3.61261	21755.6	21022.6	19910.2	0.00842588	2.07438
REYQDLLNV	Vimentin OS=Homo sapiens OX=9606 GN=VIM PE=1 SV=4;Neurofilament heavy polypeptide OS=Homo sapiens OX=9606 GN=NEFH PE=1 SV=4;Neurofilament medium polypeptide OS=Homo sapiens OX=9606 GN=NEFM PE=1 SV=3	'VIM'	9	529466	499717	508491	1.04268e+06	972070	1.08084e+06	512558	1.03186e+06	2.01317	1.00947	9.6e-05	4.01773	442564	412593	458762	0.00989145	2.00474
REYQDLLNVKM	Vimentin OS=Homo sapiens OX=9606 GN=VIM PE=1 SV=4;Neurofilament heavy polypeptide OS=Homo sapiens OX=9606 GN=NEFH PE=1 SV=4;Neurofilament medium polypeptide OS=Homo sapiens OX=9606 GN=NEFM PE=1 SV=3	'VIM'	11	1.24057e+06	1.32429e+06	1.37279e+06	9.94198e+06	9.19661e+06	9.47624e+06	1.31255e+06	9.53828e+06	7.267	2.86136	3e-06	5.52288	4.21986e+06	3.90349e+06	4.02217e+06	1.06251e-05	4.97367
RIIDVVYNA	40S ribosomal protein S8 OS=Homo sapiens OX=9606 GN=RPS8 PE=1 SV=2	'RPS8'	9	1.14543e+06	1.13802e+06	1.2314e+06	2.56284e+06	2.30433e+06	2.29082e+06	1.17162e+06	2.386e+06	2.0365	1.02609	0.000202	3.69465	1.08779e+06	978071	972337	0.0297547	1.52644
RIIEPLTSR	Replication factor C subunit 4 OS=Homo sapiens OX=9606 GN=RFC4 PE=1 SV=2	'RFC4'	9	59119.6	60623.6	63414.8	131269	147451	138786	61052.6	139169	2.27948	1.18871	8.6e-05	4.0655	55716.7	62585.3	58907.5	0.446276	0.350396
RIYAATFEK	Dynein heavy chain 6, axonemal OS=Homo sapiens OX=9606 GN=DNAH6 PE=2 SV=3	'DNAH6'	9	281807	290892	267241	514127	534266	535658	279980	528017	1.88591	0.915262	1.4e-05	4.85387	218220	226768	227359	0.00173063	2.7618
RLAELEEFI	Clathrin heavy chain 1 OS=Homo sapiens OX=9606 GN=CLTC PE=1 SV=5	'CLTC'	9	20430.5	28769.5	21741	40076.9	40138.6	42034.3	23647	40749.9	1.72326	0.78514	0.003041	2.51698	17010.6	17036.8	17841.4	0.0712501	1.14721
RLASYLDRV	Keratin, type I cytoskeletal 18 OS=Homo sapiens OX=9606 GN=KRT18 PE=1 SV=2	'KRT18'	9	36735.9	34274.8	35833.8	68396.5	70785.3	72533.4	35614.8	70571.7	1.98153	0.986613	1.5e-05	4.82391	29030.8	30044.7	30786.7	0.00301295	2.52101
RLAVYIDRV	Prelamin-A/C OS=Homo sapiens OX=9606 GN=LMNA PE=1 SV=1	'LMNA'	9	646115	728193	730759	1.25061e+06	1.21731e+06	1.27576e+06	701689	1.2479e+06	1.77842	0.830595	7.4e-05	4.13077	530820	516687	541495	0.00390245	2.40866
RLDELGGVYL	Dolichyl-diphosphooligosaccharide--protein glycosyltransferase subunit 2 OS=Homo sapiens OX=9606 GN=RPN2 PE=1 SV=3	'RPN2'	10	494825	576975	539947	1.43743e+06	1.21944e+06	1.28817e+06	537249	1.31501e+06	2.44768	1.29142	0.000345	3.46218	610115	517590	546762	0.59448	0.225863
RLDILFEK	Collagen alpha-1(XXVIII) chain OS=Homo sapiens OX=9606 GN=COL28A1 PE=2 SV=2	'COL28A1'	8	16768.6	13802.1	14586.7	88211.7	90895	86560.4	15052.5	88555.7	5.88313	2.55658	1e-06	6	37441.3	38580.2	36740.4	2.65116e-05	4.57656
RLFADILNDV	RUS1 family protein C16orf58 OS=Homo sapiens OX=9606 GN=C16orf58 PE=1 SV=2	'C16orf58'	10	8201.55	9618.32	8685.1	13261.7	11833.7	13731.5	8834.99	12942.3	1.46489	0.550792	0.004348	2.36171	5628.9	5022.78	5828.31	0.00225857	2.64617
RLFDEPQLA	BTB/POZ domain-containing protein 2 OS=Homo sapiens OX=9606 GN=BTBD2 PE=1 SV=1	'BTBD2'	9	413872	432183	414446	861557	796568	890199	420167	849441	2.02168	1.01555	0.000111	3.95468	365686	338102	377843	0.0106954	1.9708
RLFDEPQLASL	BTB/POZ domain-containing protein 2 OS=Homo sapiens OX=9606 GN=BTBD2 PE=1 SV=1	'BTBD2'	11	32877.2	36665.5	30786.1	72730.9	61081.5	63620.8	33442.9	65811.1	1.96786	0.976629	0.001189	2.92482	30870.5	25925.9	27003.8	0.0733294	1.13472
RLFENYIEL	Exocyst complex component 2 OS=Homo sapiens OX=9606 GN=EXOC2 PE=1 SV=1	'EXOC2'	9	55235.4	60857.3	55648.4	133945	125043	133345	57247	130777	2.28444	1.19184	2.7e-05	4.56864	56852.8	53074.1	56597.9	0.470084	0.327824
RLGEAEGLMKV	Putative sodium-coupled neutral amino acid transporter 10 OS=Homo sapiens OX=9606 GN=SLC38A10 PE=1 SV=2	'SLC38A10'	11	252729	301711	250030	1.31441e+06	1.12862e+06	1.33349e+06	268156	1.25884e+06	4.69442	2.23095	0.000125	3.90309	557897	479041	565997	0.00120016	2.92076
RLIDDMVAQA	Isocitrate dehydrogenase [NADP] cytoplasmic OS=Homo sapiens OX=9606 GN=IDH1 PE=1 SV=2	'IDH1'	10	16718.9	14768.3	15133.5	31570.8	32287	32556.9	15540.2	32138.2	2.06807	1.04828	1.5e-05	4.82391	13400.2	13704.2	13818.7	0.0360284	1.44335
RLIEESVTV	Nuclear pore complex protein Nup160 OS=Homo sapiens OX=9606 GN=NUP160 PE=1 SV=3	'NUP160'	9	994991	1.05892e+06	1.11152e+06	2.22816e+06	2.23778e+06	2.32043e+06	1.05514e+06	2.26213e+06	2.14391	1.10024	1.1e-05	4.95861	945740	949824	984902	0.0572796	1.242
RLIEETISI	Golgi SNAP receptor complex member 1 OS=Homo sapiens OX=9606 GN=GOSR1 PE=1 SV=1	'GOSR1'	9	25991.6	24100.2	29020.2	79073.8	74371.4	88143.6	26370.7	80529.6	3.05376	1.61059	0.000226	3.64589	33562.7	31566.8	37412.4	0.0250309	1.60152
RLINQVLEL	Short coiled-coil protein OS=Homo sapiens OX=9606 GN=SCOC PE=1 SV=2	'SCOC'	9	12562.3	12709.7	12933.4	31382.2	31623.4	29596.2	12735.1	30867.3	2.42379	1.27726	1e-05	5	13320.1	13422.5	12562.1	0.277855	0.556181
RLIQESPTL	Lysophospholipid acyltransferase 5 OS=Homo sapiens OX=9606 GN=LPCAT3 PE=1 SV=1	'LPCAT3'	9	157090	141978	158845	320027	298612	301579	152637	306739	2.00959	1.0069	5.6e-05	4.25181	135835	126745	128005	0.0207961	1.68202
RLLDEEISRV	Protein quaking OS=Homo sapiens OX=9606 GN=QKI PE=1 SV=1	'QKI'	10	50612.5	55770.5	52945.5	189460	168725	185183	53109.5	181123	3.41036	1.76993	3.9e-05	4.40894	80415.9	71615.1	78600.6	0.0014982	2.82443
RLLDLENIQI	Engulfment and cell motility protein 1 OS=Homo sapiens OX=9606 GN=ELMO1 PE=1 SV=2;Engulfment and cell motility protein 2 OS=Homo sapiens OX=9606 GN=ELMO2 PE=1 SV=2	'ELMO1'	10	33025.4	52415.8	37640.2	107211	83762	101259	41027.2	97410.5	2.37429	1.2475	0.00352	2.45346	45505.3	35552.6	42979.1	0.963636	0.016087
RLLDLENSL	PX domain-containing protein kinase-like protein OS=Homo sapiens OX=9606 GN=PXK PE=1 SV=1	'PXK'	9	44932.4	54246.7	43596.5	121500	109490	129553	47591.9	120181	2.52524	1.33642	0.000417	3.37986	51570.5	46472.7	54988.4	0.457794	0.33933
RLLDSEIKI	26S proteasome regulatory subunit 6A OS=Homo sapiens OX=9606 GN=PSMC3 PE=1 SV=3	'PSMC3'	9	447425	506116	488806	2.71176e+06	2.38675e+06	2.47415e+06	480783	2.52422e+06	5.25023	2.39238	3.2e-05	4.49485	1.151e+06	1.01305e+06	1.05015e+06	0.000190281	3.7206
RLLDYVVNI	KN motif and ankyrin repeat domain-containing protein 2 OS=Homo sapiens OX=9606 GN=KANK2 PE=1 SV=1	'KANK2'	9	222241	222290	220963	557367	513013	541125	221831	537168	2.42152	1.27591	1.7e-05	4.76955	236573	217748	229680	0.326053	0.486712
RLLELETRL	Citron Rho-interacting kinase OS=Homo sapiens OX=9606 GN=CIT PE=1 SV=2	'CIT'	9	40563.1	39046.1	42996.8	100011	101834	103441	40868.7	101762	2.48997	1.31613	2e-06	5.69897	42449.6	43223.1	43905.2	0.130691	0.883753
RLLENMTEV	Pyridoxal-dependent decarboxylase domain-containing protein 1 OS=Homo sapiens OX=9606 GN=PDXDC1 PE=1 SV=2	'PDXDC1'	9	251104	223951	257075	478174	457900	517979	244043	484684	1.98606	0.989908	0.000294	3.53165	202960	194355	219855	0.0387992	1.41118
RLLEQLQEI	GRIP1-associated protein 1 OS=Homo sapiens OX=9606 GN=GRIPAP1 PE=1 SV=2	'GRIPAP1'	9	15643.7	18560.8	17014.1	40011.3	34438.7	41451.4	17072.8	38633.8	2.26288	1.17816	0.000719	3.14327	16982.7	14617.4	17594	0.6148	0.211266
RLLGLETNV	Rho guanine nucleotide exchange factor 26 OS=Homo sapiens OX=9606 GN=ARHGEF26 PE=1 SV=4	'ARHGEF26'	9	535254	626308	592734	1.30377e+06	1.21037e+06	1.30759e+06	584765	1.27391e+06	2.17849	1.12333	7.7e-05	4.11351	553382	513738	555004	0.213538	0.670526
RLLGTEFQV	Membrane-associated transporter protein OS=Homo sapiens OX=9606 GN=SLC45A2 PE=1 SV=2	'SLC45A2'	9	7.88814e+06	1.08479e+07	1.0283e+07	1.86207e+07	1.49532e+07	1.83069e+07	9.673e+06	1.72936e+07	1.78782	0.838204	0.006805	2.16717	7.90354e+06	6.34687e+06	7.77033e+06	0.0872681	1.05914
RLLNFDTEL	E3 ubiquitin-protein ligase RNF213 OS=Homo sapiens OX=9606 GN=RNF213 PE=1 SV=3	'RNF213'	9	19925	17720.2	18716.1	39478.2	47953	41170.6	18787.1	42867.3	2.28174	1.19013	0.000833	3.07935	16756.4	20353.5	17474.8	0.665405	0.176914
RLQEDPPAGV	Ubiquitin-conjugating enzyme E2 A OS=Homo sapiens OX=9606 GN=UBE2A PE=1 SV=2	'UBE2A'	10	724201	604067	687590	1.30916e+06	1.28032e+06	1.2364e+06	671953	1.27529e+06	1.89789	0.924397	0.000129	3.88941	555671	543428	524788	0.0235145	1.62866
RLQEDPPVGV	Ubiquitin-conjugating enzyme E2 B OS=Homo sapiens OX=9606 GN=UBE2B PE=1 SV=1	'UBE2B'	10	767450	798786	808737	1.81503e+06	1.69532e+06	1.77483e+06	791657	1.76173e+06	2.22537	1.15404	1.3e-05	4.88606	770387	719576	753323	0.0867906	1.06153
RLQEEINEV	Inhibitor of nuclear factor kappa-B kinase-interacting protein OS=Homo sapiens OX=9606 GN=IKBIP PE=1 SV=1	'IKBIP'	9	263137	247899	258447	605154	525405	566861	256494	565807	2.20592	1.14138	0.000191	3.71897	256856	223007	240603	0.203605	0.691212
RLQEELIAV	Ecotropic viral integration site 5 protein homolog OS=Homo sapiens OX=9606 GN=EVI5 PE=1 SV=3	'EVI5'	9	189809	186951	213958	429277	397889	409412	196906	412193	2.09335	1.06581	6.8e-05	4.16749	182206	168883	173774	0.0799683	1.09708
[truncated: 737 more rows]

## Sheet: 5.2 SKMEL28_𝛾
Table 5.2: SKMEL28 + 10ng/mL Ifn-𝛾
[truncated: 2,093 more rows]

## Sheet: 5.3 SKMEL2_𝛾
Table 5.3: SKMEL2 + 10ng/mL Ifn-𝛾
[truncated: 2,147 more rows]

[truncated: 2 more sheets: 5.4 IPC298_𝛾, File Map]
