# Supplementary material for: Multiplexed relative and absolute quantitative immunopeptidomics reveals MHC I repertoire alterations induced by CDK4/6 inhibition
Source: Nat Commun. 2020 Jun 2;11:2760. doi: 10.1038/s41467-020-16588-9 (PMC7265461; doi:10.1038/s41467-020-16588-9)
Supplement: Supplementary file 8 — Supplementary Data 6 [file 41467_2020_16588_MOESM8_ESM.xlsx]

## Sheet: Targeted masses
Supplementary Data 6. Targeted masses for absolute quantification.
Inclusion list for TMT-labeled peptides: targeted analysis of DDX5 and BCAP31
"-L7" denotes heavy isotope labeled peptides with heavy lucine (+7)
"-N" denotes amidated peptides
m/z	charge	peptide
723.951	2	DDX5
701.92	2	BCAP31
727.46	2	DDX5-L7
705.428	2	BCAP31-L7
615.36	2	SLPEE
615.854	2	SLPEE-N
631.896	2	ALNE-N
632.389	2	ALNE
