# Supplementary material for: Multiplexed relative and absolute quantitative immunopeptidomics reveals MHC I repertoire alterations induced by CDK4/6 inhibition
Source: Nat Commun. 2020 Jun 2;11:2760. doi: 10.1038/s41467-020-16588-9 (PMC7265461; doi:10.1038/s41467-020-16588-9)
Supplement: Supplementary file 10 — Source Data [file 41467_2020_16588_MOESM10_ESM.xlsx]

## Sheet: Fig. 2d
Label Free				TMT-labeled				Random 9-mers
Peptide	Predicted affinity [nM]	Rank (%)		Peptide	Predicted affinity [nM]	Rank (%)		Peptide	Predicted affinity [nM]	Rank (%)
FLDEKTHEL	2.0632	0.125471		FLMDFIHQV	1.4115	0.0682128		FLDEFVTFL	1.9368	0.05
RLYDGLFKV	2.0757	0.250941		SLFEGTWYL	1.5969	0.136426		YLWEFLLAL	3.4498	0.1
TLADVLYHV	2.2697	0.376412		FLLEKGYEV	1.6909	0.204638		FLLKWSFYS	6.65	0.15
YMINFIHKL	2.2832	0.501882		SLIDQFFGV	1.9867	0.272851		FLLMMNDLL	8.298	0.2
ILMEHIHKL	2.3467	0.627353		FLVDSQFMV	2.0088	0.341064		MVNPIIYGV	8.4855	0.25
KLYDGFQYL	2.5912	0.752823		SIMDYVVFV	2.1127	0.409277		LLALTVPGV	8.6842	0.3
YLNDGLWHM	2.619	0.878294		SLFEGIYTI	2.1724	0.47749		FMVLILPSL	9.3652	0.35
MLIGEIFEL	2.6196	1.00376		ILIDWLVQV	2.1847	0.545703		KEFCCDSAL	9.4373	0.4
TLMEALHYM	2.6478	1.12923		VLMENIVYL	2.2086	0.613915		LLIIGLASV	10.2413	0.45
YMIAHITGL	2.7258	1.25471		ALMADMVYV	2.2284	0.682128		KLWMVLNTV	12.2687	0.5
FLNSEIHQV	2.7669	1.38018		ILFEGVEYI	2.2459	0.750341		ILTEVLKGV	14.0597	0.55
YMAELIERL	2.8116	1.50565		TLADVLYHV	2.2697	0.818554		RLAYHLAVV	14.3833	0.6
ALLDRIVSV	2.8192	1.63112		FLADNHHQV	2.3036	0.886767		FVSWKLCWV	15.7205	0.65
KMMDVTVTI	2.8757	1.75659		YLLDLHSYL	2.3295	0.95498		RVFNFLWRA	16.2491	0.7
KMPDDVWLV	2.8927	1.88206		ILMEHIHKL	2.3467	1.02319		QEMVTWRLL	19.5476	0.75
GLVHGLPYV	2.9157	2.00753		FLNDEVWNL	2.3528	1.09141		IENNWYFVV	19.6824	0.8
ILDEAIYKV	2.9531	2.133		FTWEGLYNV	2.3713	1.15962		AESGKVYAL	20.4743	0.85
YLADIFTKL	2.9815	2.25847		GLLEGLVEV	2.3747	1.22783		HEYMATEDL	22.342	0.9
LLLEILHEI	3.0302	2.38394		YLDNGVVFV	2.3806	1.29604		VLLNLVYET	22.893	0.95
YLPEDFIRV	3.1018	2.50941		YMMPVNSEV	2.3941	1.36426		LEWGVYTII	23.4333	1
WLAEKLPTL	3.1176	2.63488		SLADFMQEV	2.4708	1.43247		RLSRELLEV	23.9519	1.05
VLNEYFHNV	3.152	2.76035		FIWENIHTL	2.4803	1.50068		RLSGVLGAV	24.8167	1.1
ALLELLHEL	3.1659	2.88582		AMFENFVSV	2.5056	1.56889		VESVLHLGL	32.1984	1.15
FIAEHYMFL	3.2152	3.01129		ILFDFMDSV	2.5198	1.63711		MMILYCTLL	32.3622	1.2
RLSDVQIYV	3.3477	3.13676		YLVNDIYEL	2.554	1.70532		ILDYVSDIV	35.0208	1.25
VLWDRTFSL	3.3544	3.26223		KLDEHIAYL	2.5777	1.77353		FMEVRIQSV	35.1354	1.3
KMLEKLPEL	3.3656	3.3877		SVIEQLFFV	2.6057	1.84175		FVVEAAPQL	35.8764	1.35
KMLGGVFKI	3.381	3.51317		YLNDGLWHM	2.619	1.90996		AEHPRLLKL	37.7007	1.4
FLYDDNQRV	3.3854	3.63864		MLIGEIFEL	2.6196	1.97817		REVTLTSSA	38.4967	1.45
KIADFGWSV	3.3968	3.76412		GMLDGLVNV	2.6236	2.04638		FEWHDGPLV	54.4723	1.5
FLEKLLPPV	3.4325	3.88959		YLLSYIQSI	2.6856	2.1146		AVFWYNLFA	57.7147	1.55
RLLDYVVNI	3.4555	4.01506		SLFEHFIEL	2.7005	2.18281		RVDHNGALL	60.0689	1.6
KLMGQIHQL	3.4818	4.14053		ALQEKLWNV	2.7142	2.25102		AEQKAIIRV	60.5662	1.65
RLMNDMTAV	3.4934	4.266		YMIAHITGL	2.7258	2.31924		GEAVVEPEM	62.3926	1.7
TLADLVHHV	3.5511	4.39147		KLMELLEEI	2.7289	2.38745		AIVDVMVNL	68.4866	1.75
KLVELPYTV	3.5776	4.51694		FLNSEIHQV	2.7669	2.45566		VLICFLIRA	69.1695	1.8
YLDEYIARM	3.6078	4.64241		SLLDELLEV	2.7848	2.52387		FSKDHPQTL	71.3488	1.85
FISEIIHQL	3.6666	4.76788		YMAELIERL	2.8116	2.59209		LEQHTREVL	74.37	1.9
KMSELQTYV	3.7161	4.89335		ALLDRIVSV	2.8192	2.6603		WAAGTVAAM	76.3033	1.95
RLAQHITYV	3.8105	5.01882		ALLDKLYAL	2.8396	2.72851		SLSEYRQSL	82.2847	2
YLLPAIVHI	3.8175	5.14429		RLIESLFTI	2.8705	2.79673		LAAPGGAFF	92.4953	2.05
MLFPGSIAL	3.9062	5.26976		YLDASLITV	2.9034	2.86494		LSYPNTDVF	93.9365	2.1
RLLEFLVAL	3.9383	5.39523		SLLDNMIGV	2.9133	2.93315		FTWDQEAQI	95.9488	2.15
VLDDKLVFV	3.9513	5.5207		VMAGDIYSV	2.9237	3.00136		SESEDRLVA	104.096	2.2
FVLDKVPFL	3.9884	5.64617		YIFEEPFTI	2.9337	3.06958		REVPIEGMI	107.213	2.25
RLFDQAFGL	4.0222	5.77164		GLADKVYFL	2.9464	3.13779		ALISINYYF	109.567	2.3
FLLDKKIGV	4.0356	5.89711		ALLDSLNEV	2.9486	3.206		TLFTMDIYT	109.737	2.35
FIFSDTHEL	4.1343	6.02258		ILDEAIYKV	2.9531	3.27422		RLVKELRTV	110.991	2.4
IMLEALERV	4.1469	6.14806		YLLDYPNNL	2.9778	3.34243		ILVIPDLYL	112.02	2.45
SLLDIIEKV	4.2022	6.27353		YLADIFTKL	2.9815	3.41064		HLNELSASM	113.004	2.5
FLPEVIYKM	4.2714	6.399		YLQDVIMQV	3.0262	3.47885		KEIYNEKEL	120.597	2.55
FLITILDHL	4.2933	6.52447		FLQEQLVEL	3.0628	3.54707		SESDVILPC	125.906	2.6
FLDKNDHSL	4.2981	6.64994		YLFSGFQEA	3.0826	3.61528		LLAPLASAA	138.772	2.65
KLIDDVHRL	4.3188	6.77541		TLLDALYEI	3.0885	3.68349		FLNYQRMYY	141.825	2.7
FLDPRPLTV	4.3269	6.90088		SLFEEMLQV	3.0999	3.75171		RERLIVEPP	142.455	2.75
KLLDQMPSL	4.3518	7.02635		YLPEDFIRV	3.1018	3.81992		VMLAGGLLA	142.942	2.8
KLLSKFYEL	4.4954	7.15182		WLAEKLPTL	3.1176	3.88813		AEFGKYGRI	148.114	2.85
SLLDEFYKL	4.5127	7.27729		AVADFLFNV	3.1258	3.95634		FSPDELWLA	150.028	2.9
YLYPDITRL	4.5665	7.40276		VLNEYFHNV	3.152	4.02456		KDLNLFYSF	154.504	2.95
RLSDAQIYV	4.7423	7.52823		ALLELLHEL	3.1659	4.09277		EEFCYQPMA	156.351	3
SLVEIILHV	4.8587	7.6537		AILDTLYEV	3.1664	4.16098		MVHPVAERL	158.301	3.05
SLVDGYFRL	4.8635	7.77917		SLLDPVPEV	3.2038	4.2292		LELHNHSAA	164.888	3.1
FVMETFVHL	4.8696	7.90464		TLADYLHLL	3.2181	4.29741		LILSLICKI	166.329	3.15
RLLEATSYL	4.8894	8.03011		TLIEDILGV	3.232	4.36562		SEEVTSTEL	176.352	3.2
KMADIEYRL	4.916	8.15558		FLSELTQQL	3.2732	4.43383		LLEHLPQEV	176.86	3.25
RLSEAIVTV	4.9494	8.28105		VLADQVWTL	3.2766	4.50205		LFFSFPHLL	187.1	3.3
RLLDGAFKL	4.9706	8.40652		GLWEEAYRV	3.278	4.57026		FSATQTACL	187.266	3.35
RLQEFIDEV	5.0035	8.53199		QLFEDLVYL	3.283	4.63847		KEKTLCLST	197.817	3.4
YLITLLEHL	5.0241	8.65747		GLIDEIYGI	3.3104	4.70668		AINDVLWAC	200.871	3.45
RLQEELIAV	5.0914	8.78294		YLPELLQTV	3.3233	4.7749		RVLLNLLVV	200.889	3.5
QMFEGVARV	5.1046	8.90841		ALLGGLVNV	3.3259	4.84311		TIAWLLETA	202.066	3.55
LLIGHLERV	5.109	9.03388		RLSDVQIYV	3.3477	4.91132		KEIQAMSQC	203.862	3.6
ALANHLIKV	5.1385	9.15935		FLYDDNQRV	3.3854	4.97954		KENKMTWAP	204.03	3.65
KLLPQLTYL	5.2052	9.28482		KIADFGWSV	3.3968	5.04775		HTHDQVVMF	204.784	3.7
RLFENYIEL	5.212	9.41029		RLLDYVVNI	3.4555	5.11596		FLVFTSRAA	206.931	3.75
KILEDVVGV	5.222	9.53576		LMVDHVTEV	3.4722	5.18417		FLANPRGFY	210.006	3.8
SMMDVDHQI	5.2534	9.66123		GLDEALYNV	3.5049	5.25239		LLALWLCCA	217.988	3.85
RIMEAIENV	5.3502	9.7867		FLDEPTNHL	3.5276	5.3206		NELFYTERA	218.614	3.9
KLLDLMPRL	5.3596	9.91217		FLFGEVHKA	3.5323	5.38881		ALGCKAYEA	220.842	3.95
FLLPVINEM	5.4084	10.0376		ALIEKLVEL	3.545	5.45703		SEYPGDSRV	226.252	4
ALNELLQHV	5.417	10.1631		TLADLVHHV	3.5511	5.52524		NILMCFWYL	228.207	4.05
KLQEVLDYL	5.4387	10.2886		SLLSMLVEV	3.5696	5.59345		TEGEWLEVI	230.814	4.1
FVIAELVNV	5.4946	10.4141		KLVELPYTV	3.5776	5.66166		ELSGVMESV	232.043	4.15
RLMNETTAV	5.6111	10.5395		YLLEQGAQV	3.5914	5.72988		ALIKNFSIA	235.733	4.2
KLQDQIFNL	5.615	10.665		YLDEYIARM	3.6078	5.79809		KEHHGKSGL	239.442	4.25
ALLALLPEL	5.6361	10.7905		AMLEEVNYI	3.6166	5.8663		LSDSLFLEV	247.473	4.3
KLMELYERL	5.6404	10.9159		FLPSYIIDV	3.6389	5.93452		PLFFSALLV	258.176	4.35
KVIDEIYRV	5.6889	11.0414		ALFEEVPEL	3.6477	6.00273		KVNWMAHTV	263.844	4.4
MLLSVPLLL	5.7061	11.1669		SLAQYLINV	3.6543	6.07094		MAWTPLLFL	264.149	4.45
KLIPQLPTL	5.7095	11.2923		FISEIIHQL	3.6666	6.13915		YTHLVSIGL	266.477	4.5
HLYDIHVTV	5.7325	11.4178		FIDDANYSV	3.6692	6.20737		LATVLTSLF	270.79	4.55
REMEENFAV	5.7364	11.5433		SLADVHIEV	3.6846	6.27558		FSSDSEGNF	273.458	4.6
SLLQTLYKV	5.7701	11.6688		SLADSLYNL	3.6927	6.34379		FAYIQEFRY	276.202	4.65
KLMEEIREL	5.7824	11.7942		GVLENIFGV	3.7265	6.41201		GILFLVVTL	286.413	4.7
FLFEPVVKA	5.7967	11.9197		YLNHLEPPV	3.7319	6.48022		VEPQDLAPL	290.489	4.75
LLFPESIRV	5.801	12.0452		SLTEYIHHL	3.7341	6.54843		NMQMMSIEI	291.553	4.8
RLVEIQYEL	5.8112	12.1706		WLDETLAQV	3.747	6.61664		VEELDYLEV	316.438	4.85
FISEFEHRV	5.8537	12.2961		NLLDLLTEV	3.7513	6.68486		GILAADESV	322.044	4.9
KLDENSAFL	5.8755	12.4216		GLLEIVTSV	3.7551	6.75307		ALAVLAPGA	345.486	4.95
ALATLIHQV	5.892	12.5471		KMAEMLVEL	3.7569	6.82128		TLLLALLIL	348.516	5
SLSDHIVLL	5.9785	12.6725		SLIEKIPTA	3.7654	6.8895		ADFYSSPHL	353.051	5.05
RMLPHAPGV	6.0635	12.798		FLDSTSPLL	3.7728	6.95771		YACAAQLAF	367.15	5.1
KLIDKLDSL	6.0838	12.9235		QLIDKVWQL	3.7882	7.02592		KEEEPPRPA	370.767	5.15
SLDDLLTNV	6.1674	13.0489		NLLEEVFHL	3.7916	7.09413		CQGMFLCAV	390.645	5.2
KLLGSMEQV	6.2485	13.1744		NMVDIIHSV	3.7958	7.16235		VLKEAASHV	398.203	5.25
SLFRVITEV	6.3341	13.2999		YLLPAIVHI	3.8175	7.23056		HAVHVALVL	398.789	5.3
YLGRLAHEV	6.3473	13.4253		GLLSAMEYV	3.8242	7.29877		FVGKDLAEF	440.49	5.35
HLAELIAEL	6.3506	13.5508		ALMPVLNQV	3.8243	7.36698		LDVLLPEAI	449.985	5.4
KMDPVAYRV	6.3518	13.6763		SLLDEVLNV	3.8258	7.4352		QLGKIFDLI	462.929	5.45
QMISRIEYV	6.4026	13.8018		FLGDYVENL	3.8339	7.50341		KTMGKVSRF	470.152	5.5
KLPDGTWNL	6.5831	13.9272		SMMDPNHFL	3.8433	7.57162		SVLIPVACV	483.31	5.55
KIYEGQVEV	6.5976	14.0527		TMADQIVTV	3.867	7.63984		ATSTASTFV	493.247	5.6
TLFDYEVRL	6.6136	14.1782		AMAEMVLQV	3.8705	7.70805		RERLGAVYG	521.455	5.65
RLPEAIEEV	6.7635	14.3036		FLFELPSRL	3.8812	7.77626		KTHDAESVL	523.156	5.7
FVDDYTVRV	6.8268	14.4291		HLFEDAYLL	3.9261	7.84447		KMADGGSPF	546.686	5.75
FLDNERHEV	6.8793	14.5546		GLSEFTEYL	3.9285	7.91269		VVFVGGTLV	548.558	5.8
ALLGKIEKV	6.9171	14.6801		VLDDKLVFV	3.9513	7.9809		KQITMEELV	555.787	5.85
KLNPQQFEV	6.9212	14.8055		QLIDGLEYL	3.9564	8.04911		LTATVFLVL	563.074	5.9
SMVDVVMLL	6.9336	14.931		KILSELFTV	3.9684	8.11733		AEFYHQPWS	570.136	5.95
ALLEQVNAL	6.936	15.0565		SMAPGLTSV	3.9875	8.18554		KLCELVHLC	580.67	6
RLFSSIVTV	7.0139	15.1819		FVLDKVPFL	3.9884	8.25375		LANLTAELL	588.131	6.05
KLFGMIITI	7.0343	15.3074		SLDDHVVAV	3.9898	8.32196		TTSPGASGM	589.807	6.1
YLLPKDIKL	7.0433	15.4329		SLVDASWEL	3.9976	8.39018		EELPARAEA	591.526	6.15
RLLEEIHAM	7.0773	15.5583		MMLDDLLQL	4.0075	8.45839		YSSHRHPHV	603.068	6.2
AEFKEAFQL	7.108	15.6838		LLLETLPEL	4.0185	8.5266		VLFLTQRRV	603.388	6.25
ALADGVQKV	7.1495	15.8093		RLFDQAFGL	4.0222	8.59482		PEWNKVFTF	612.153	6.3
KLADQYPHL	7.2196	15.9348		KIVDFSYSV	4.0442	8.66303		YSSLNKVIL	641.55	6.35
FLPEGVNKL	7.2822	16.0602		KLNEMSYEL	4.0443	8.73124		AILGSNLVL	673.115	6.4
SLYEMVSRV	7.3651	16.1857		ALLEGLLEL	4.059	8.79945		RLSREIQEA	676.1	6.45
RLQEEINEV	7.4153	16.3112		GLYEGLTWL	4.0909	8.86767		REINHFFCE	677.147	6.5
SIIGRLLEV	7.4309	16.4366		SLAGGIIGV	4.0933	8.93588		RAAGKTYMI	692.927	6.55
TLDDLIAAV	7.4776	16.5621		ALTEYTLYL	4.1143	9.00409		CDLLIGIAA	705.103	6.6
RLYSVSYLL	7.4904	16.6876		FVLPELPSV	4.1328	9.07231		WTDKYSKMM	706.814	6.65
RLLHEMILV	7.5005	16.813		FIFSDTHEL	4.1343	9.14052		QMLMEKEGV	737.597	6.7
FLNGEVIRL	7.5492	16.9385		ALLNILSEV	4.1378	9.20873		SEDDQVSRL	738.739	6.75
NLASFIEQV	7.5716	17.064		IMLEALERV	4.1469	9.27694		IQTESTSSL	742.754	6.8
RLLGYVATL	7.726	17.1895		QIFDVVYEV	4.1631	9.34516		AEFTSPSWP	746.621	6.85
KLDAFVEGV	7.8516	17.3149		YLHDFLKYL	4.1689	9.41337		NFFASWYTL	762.418	6.9
LLDRFLATV	7.8845	17.4404		YLVPELDGV	4.1819	9.48158		RTLKRPTVL	773.335	6.95
RLASYLDKV	7.939	17.5659		FLDDVNLIL	4.1947	9.5498		CEGQDCLSI	789.508	7
AMIELVERL	7.9404	17.6913		SLLDIIEKV	4.2022	9.61801		TVGSFLLSA	801.489	7.05
REYQELMSV	8.0471	17.8168		TLLDSTWNL	4.207	9.68622		ELIMFLHDL	808.929	7.1
KLLEPVLLL	8.0668	17.9423		ALSEKIVSV	4.2263	9.75443		FIGDPKPPA	811.832	7.15
KLFDRPQEL	8.072	18.0678		KLFEFMHET	4.2325	9.82265		FQTHLKLHL	818.482	7.2
ALLELLERL	8.0941	18.1932		FLDNAIMIV	4.2328	9.89086		AADWTVQIV	829.95	7.25
RLLDILLKL	8.1082	18.3187		LLAEQGYEV	4.2609	9.95907		YVGWSNHSF	839.378	7.3
RLASYLDRV	8.1085	18.4442		GMMSTVTEV	4.2705	10.0273		IQQDEYLPI	851.737	7.35
GLLPDVPSL	8.1319	18.5696		TVFEHTFHV	4.281	10.0955		AEIAVNWTE	856.701	7.4
HIIENIVAV	8.1431	18.6951		TLLEKDYFL	4.2914	10.1637		MAAEAQKQV	857.202	7.45
KVLEILHRV	8.1723	18.8206		ILLEGTMNL	4.316	10.2319		WLYQTCTEF	861.264	7.5
TLSDIVVTL	8.2225	18.946		SLLPYLPML	4.3407	10.3001		AQPLVEHYV	871.944	7.55
SLQEEIAFL	8.2404	19.0715		KLLDQMPSL	4.3518	10.3683		KAAKTLGIV	872.076	7.6
RLGDAILSV	8.2511	19.197		SLAEFVQSL	4.4035	10.4366		AEKELQDKF	904.021	7.65
FMLPDPQNI	8.3099	19.3225		YVISQVFEI	4.4238	10.5048		EEDDSLYCI	910.992	7.7
NLPDEIYHV	8.3766	19.4479		ALDDFSISV	4.4298	10.573		EEGMVHEYV	920.643	7.75
RLLEVPVML	8.386	19.5734		SVIEQIVYV	4.4333	10.6412		LEEERVPVT	940.549	7.8
KLQEFLQTL	8.4212	19.6989		SLIDADPYL	4.4448	10.7094		GIIEAGDEI	962.675	7.85
AIVDKVPSV	8.4337	19.8243		SLYDYNPNL	4.4583	10.7776		YVAVCKPLY	965.815	7.9
KVLGALLFV	8.4414	19.9498		FIADLVVGL	4.4633	10.8458		FFFSVLILL	966.965	7.95
GLIDVHVHL	8.4537	20.0753		ALSDSIHTV	4.469	10.9141		SSSRVGLRL	974.284	8
KLVKEVIAV	8.4594	20.2008		GLTEGIWQL	4.4775	10.9823		TQIPHGEAV	1008.24	8.05
AIAPIIAAV	8.4748	20.3262		SLLDEFYKL	4.5127	11.0505		QDVETCLSI	1034.08	8.1
GLIEKNIEL	8.5946	20.4517		VMMEEFVQL	4.5224	11.1187		SDVHLNFYV	1039.99	8.15
ALFGIPMAL	8.5968	20.5772		FIISDFESV	4.5319	11.1869		QEKRKQISV	1041.88	8.2
HLYGGIILL	8.6954	20.7026		VLDDKLYVV	4.532	11.2551		FIKRNQELL	1047.83	8.25
ALDPIIHGL	8.7516	20.8281		TLIEEMLYL	4.5581	11.3233		ANFMQLVEL	1078.88	8.3
TLSERLWGL	8.7837	20.9536		KLLAVIHEL	4.5619	11.3915		HAMSPDTKL	1089.26	8.35
KILQELPSV	8.7984	21.079		SLVDWTVSL	4.575	11.4598		DEEKFVDAV	1102.66	8.4
MLPGFLHRL	8.8077	21.2045		TLWVDPYEV	4.6257	11.528		LTASKGKLF	1121.48	8.45
ILPEIIPIL	8.8514	21.33		NLMELLIMI	4.6601	11.5962		LGTDIGTVL	1121.64	8.5
RTIEYLEEV	8.8813	21.4555		SLIEDLILL	4.6682	11.6644		CSNPHPLVW	1125.06	8.55
KLYGKPIRV	8.8904	21.5809		SLIDIVTEI	4.6963	11.7326		SVLQMVQAM	1125.58	8.6
KESTLHLVL	8.8962	21.7064		VLFENTDSV	4.7005	11.8008		AVLGEGDSV	1149.76	8.65
YLINEIDRI	8.9029	21.8319		SLADYITAA	4.7023	11.869		RDMFCAGRV	1157.73	8.7
NLMEQPIKV	8.9075	21.9573		GLFDQHFRL	4.7335	11.9372		TQITGFEIF	1168.83	8.75
KLLETMQHL	8.981	22.0828		YIQDVYWNV	4.7361	12.0055		KEEQLLSTG	1202.79	8.8
VLIPKLPQL	9.0349	22.2083		FAYEGPMYL	4.747	12.0737		FPNDRAATI	1225.14	8.85
RLIEQEEYL	9.1961	22.3338		YLSQDTVSV	4.7682	12.1419		LDFSMSSLA	1231.14	8.9
VMLENLALI	9.2818	22.4592		NMMSGISSV	4.7763	12.2101		FLAQSPHVS	1266.64	8.95
RLADKSVLV	9.3683	22.5847		ALPEDLVEV	4.7846	12.2783		LTLLGLLGA	1286.03	9
TLYEAVREV	9.4263	22.7102		KLDESIYDV	4.7876	12.3465		FLLSWIVLK	1309	9.05
FMNDAIEKA	9.4861	22.8356		AIIGGTFTV	4.7895	12.4147		QVHEIQSCM	1336	9.1
RLTDYISKV	9.5192	22.9611		SIIEYLPTL	4.8262	12.4829		AAAASLATA	1340.05	9.15
REIQEAIAV	9.5331	23.0866		NLINNIFEL	4.8453	12.5512		RASSESQIF	1356.61	9.2
KVIEINPYL	9.6926	23.212		AMIDQVLEL	4.848	12.6194		LVPPALQSY	1363.03	9.25
KLFEEIREI	9.7552	23.3375		SLVDGYFRL	4.8635	12.6876		KEAFPLAKG	1384.8	9.3
FLFGYPKRL	9.7923	23.463		ALAEEVEQV	4.866	12.7558		RNFESLVLL	1385.6	9.35
RLADALQEL	9.8457	23.5885		FVMETFVHL	4.8696	12.824		REHMQLFRW	1391.43	9.4
YVPETVYRV	9.8627	23.7139		GLMEDLLKL	4.8749	12.8922		RLLLLLLLS	1393.93	9.45
RLNEKNYEL	9.8858	23.8394		ILDEHVQRV	4.8809	12.9604		SAYLVAEKV	1395.29	9.5
RLMKELEEI	9.901	23.9649		RLLEATSYL	4.8894	13.0286		KDLESLQTA	1407.89	9.55
SLFERLVVL	9.9248	24.0903		FLDENVHFF	4.8911	13.0969		MIIISNNSL	1471.42	9.6
GLMTTVHAI	9.9649	24.2158		ALMDQVHHM	4.9356	13.1651		PEFERVFRA	1483.58	9.65
FLPRKFPSL	9.9735	24.3413		GLQEYVEAV	4.9571	13.2333		YSHWQRRDY	1508.93	9.7
TLVDFPLHL	10.0927	24.4668		SLMDDYLGL	4.9634	13.3015		NMLADLALS	1514.15	9.75
KLQEEIPVL	10.2092	24.5922		RLLDGAFKL	4.9706	13.3697		ALQNAASVL	1519.86	9.8
KINEAIVAV	10.2408	24.7177		SLLEPFVYL	4.9928	13.4379		CSKPGVIFL	1539.56	9.85
VMLDVPIRL	10.2568	24.8432		YLTDLQVSL	5.0035	13.5061		AVEPLTKLL	1539.62	9.9
ALLPELREV	10.353	24.9686		FLSFMNTEL	5.004	13.5744		EEKANTHLL	1548.75	9.95
TMLELINQL	10.4499	25.0941		RLIEESVTV	5.0804	13.6426		RTHSEEIPF	1558.51	10
KVLGIVVGV	10.4725	25.2196		RLQEELIAV	5.0914	13.7108		QLYLPNIPC	1567.41	10.05
RLPETLPSL	10.4935	25.345		LLIGHLERV	5.109	13.779		TMSNPLGVL	1578.9	10.1
KLIPFLEKL	10.5318	25.4705		SLAEYIDMI	5.1126	13.8472		GTEAPSIWL	1590.78	10.15
FVHDLVLYL	10.5555	25.596		ILDETVNSV	5.1216	13.9154		YLQMNSLKT	1597.58	10.2
KLLDIRSYL	10.5656	25.7215		ALANHLIKV	5.1385	13.9836		NLDYSECCL	1606.43	10.25
ALHDILTEI	10.5901	25.8469		RLFENYIEL	5.212	14.0518		VAILAVAQV	1621.22	10.3
ALAAALAHI	10.6485	25.9724		KILEDVVGV	5.222	14.1201		QTLDQIRTI	1638.15	10.35
FLMGPVKQL	10.7368	26.0979		GLIGQLDEV	5.2228	14.1883		VIHTAIEVV	1646.25	10.4
LLLDSNIRL	10.8147	26.2233		ILDAQTAFV	5.2336	14.2565		NVDVCLSFL	1694.71	10.45
FLHGIFERL	10.849	26.3488		FLDYGENLV	5.2506	14.3247		VAPPTRLRY	1698.18	10.5
HVLDVIHEV	10.8722	26.4743		SMMDVDHQI	5.2534	14.3929		NIINKNVLL	1705.23	10.55
KLLDMVGKV	10.9344	26.5997		ALLGQTFSL	5.265	14.4611		MKADIESLV	1705.84	10.6
ILDEPTNHL	11.0194	26.7252		ILDPHVVLL	5.3414	14.5293		AAKKVAPLM	1708.26	10.65
SLITLIEKV	11.2491	26.8507		ILDDIGHGV	5.345	14.5975		FQGAESRTV	1717.13	10.7
RILDYVINL	11.4598	26.9762		KLLDLMPRL	5.3596	14.6658		AASETPKSL	1742.15	10.75
KEMEKSFEV	11.5465	27.1016		YLGDVSERV	5.3622	14.734		RLEQQKPTV	1761.05	10.8
MLPYHIPHL	11.8064	27.2271		KLLEAISSL	5.3776	14.8022		VVLYFILMA	1762.21	10.85
LLPDLIQKV	11.869	27.3526		HLAEVLERV	5.384	14.8704		EELELKKHL	1768.34	10.9
RLTPKLMEV	12.1478	27.478		KLVGEFLEV	5.3844	14.9386		ADQYWNEVA	1786.84	10.95
RLYTEPLLV	12.1513	27.6035		SLSGYINYL	5.3963	15.0068		AATEMRFPL	1786.88	11
RLNDFASTV	12.2389	27.729		FLLPVINEM	5.4084	15.075		GQRLSVQSA	1805.35	11.05
REGDLLFTV	12.4192	27.8545		ALNELLQHV	5.417	15.1432		TQLLSILGF	1837.01	11.1
VMDSKIVQV	12.5303	27.9799		KLDADMPEV	5.4227	15.2115		HCLSWLYVL	1841.45	11.15
RLNEAAVTV	12.5432	28.1054		LMDHTIPEV	5.4256	15.2797		MLNGLGLNT	1866.82	11.2
GLNEEIARV	12.6186	28.2309		ALSEMVEYI	5.4413	15.3479		ANMNCWPLL	1870.91	11.25
KMFSDEILL	12.6455	28.3563		YVINDLTAV	5.4711	15.4161		EETNGGAQI	1888.24	11.3
RLAADDFRV	12.6562	28.4818		YLISELEAA	5.4802	15.4843		FQSAVPHTT	1897.88	11.35
GLIEILKKV	12.6692	28.6073		NLAEKLIGV	5.4847	15.5525		QTATLLPPA	1898.44	11.4
RMWEDPMGA	12.8167	28.7327		FVIAELVNV	5.4946	15.6207		RLFNISSSS	1912.75	11.45
MLANDIARL	12.8191	28.8582		GLLNNIAEV	5.5193	15.6889		FAMPPVSLN	1920.21	11.5
KLLSTALHV	12.9054	28.9837		GQIEVVPEV	5.5195	15.7572		FLTFVLGTG	1927.87	11.55
QLVDIIEKV	12.9734	29.1092		TLMEEVLLL	5.5344	15.8254		ILDHLPSVT	1942.07	11.6
ILFGHENRV	13.0486	29.2346		SLFEELQSL	5.5586	15.8936		LCMKPITYM	1956.22	11.65
KLDQDLNEV	13.135	29.3601		TMIDFPQMV	5.5624	15.9618		FSLFMALWA	1977.24	11.7
SLLENIAKA	13.1605	29.4856		FLSTLEHHL	5.5662	16.03		VARGNCTFY	1989.77	11.75
SLLESVQKL	13.1699	29.611		YLPEILDGL	5.5694	16.0982		LFFGPCVFI	1992.55	11.8
GLQEGTHEL	13.2973	29.7365		SLISTILEV	5.5744	16.1664		RTLLSVPGY	2028.51	11.85
AEALAAFTA	13.368	29.862		ILDETLENV	5.582	16.2347		GNLGLLFML	2034.62	11.9
MVAPAVASV	13.5521	29.9875		HLSDAIVEV	5.5898	16.3029		KAEMNILEI	2049.4	11.95
KLGEIVTTI	13.5571	30.1129		ALPDDLVEV	5.594	16.3711		KSLLPIRWM	2057.85	12
VLFGVETHV	13.635	30.2384		KLFGETTLV	5.6	16.4393		EEEQKIFGL	2074.68	12.05
RELEVQHPA	13.7286	30.3639		RLMNETTAV	5.6111	16.5075		QEALLNKFS	2112.9	12.1
MLPPVLTHL	13.7954	30.4893		KLQDQIFNL	5.615	16.5757		WIEEKNQAL	2156.04	12.15
QLLDVLARL	13.8685	30.6148		RILDGMFAI	5.619	16.6439		GAIARPACL	2176.21	12.2
RLDDLKMTV	13.9033	30.7403		SLLEDLSHI	5.6234	16.7121		IQKESTLHL	2191.84	12.25
NLAEDIMRL	13.966	30.8657		YLIPLLERL	5.6397	16.7804		SSHKKAIGM	2201.22	12.3
QMLELITRL	13.9927	30.9912		SLFDLNFQA	5.6619	16.8486		LAASDTVPA	2291.75	12.35
KEFDHPNVM	14.0666	31.1167		FLSSVIQNL	5.6808	16.9168		SQQAYVLFY	2301.67	12.4
VLLSEILHL	14.1433	31.2422		KVIDEIYRV	5.6889	16.985		PLSILILSI	2404.12	12.45
SLPELTHAL	14.1608	31.3676		ALQEMVHQV	5.7235	17.0532		RQKAAGAPG	2456.74	12.5
LLIDELNKL	14.1642	31.4931		AVMEQIPEI	5.7254	17.1214		IGYTCLLAA	2487.58	12.55
VIVELIYKV	14.2076	31.6186		REMEENFAV	5.7364	17.1896		CSFVVEKLY	2517.03	12.6
RLWGEPVNL	14.3056	31.744		FLDGNEMTL	5.7603	17.2578		MSSSVKTPA	2518.64	12.65
ILHDDEVTV	14.3268	31.8695		AMWEHPITA	5.7635	17.3261		GQVLGAVGA	2518.78	12.7
YIVDLLTHL	14.4235	31.995		FLLSEPVAL	5.7771	17.3943		SQYLRSTRA	2527.27	12.75
AIMDLLLRL	14.4659	32.1205		RLHEVLTEV	5.8054	17.4625		QERKAAMKT	2530.06	12.8
TLSDLRVYL	14.4761	32.2459		RLVEIQYEL	5.8112	17.5307		MGSLNSQLI	2536.36	12.85
SLPEELNRV	14.4999	32.3714		AVVEFLTSV	5.8131	17.5989		AGTYTVSVF	2556.36	12.9
VLQDIQVML	14.6134	32.4969		HLLEEPIYL	5.8254	17.6671		LVLAPALAA	2566.73	12.95
SVITQVFHV	14.6264	32.6223		YLDWTIERV	5.8409	17.7353		LAPIAVVTV	2580.21	13
KEWMPVTKL	14.729	32.7478		FLEEYTSQL	5.845	17.8035		IWIGVPFFF	2592.29	13.05
RLIDLGVGL	14.8562	32.8733		FISEFEHRV	5.8537	17.8718		DQMIFMERI	2593.5	13.1
KLLEPVVSM	14.9427	32.9987		SLQELLIQV	5.8634	17.94		TQAEAAAEA	2601.79	13.15
KLPEDIMKL	15.1106	33.1242		KLDENSAFL	5.8755	18.0082		QQITGHGGL	2629.1	13.2
KILPDLNTV	15.1469	33.2497		KVIDYVPGI	5.8955	18.0764		GTVPFWAHA	2638.1	13.25
TLDEKIEKV	15.5011	33.3752		GLIDHQTYL	5.9134	18.1446		QIQEMEAEL	2686.9	13.3
GLAPLEVRV	15.6892	33.5006		SLSNFIESV	5.9191	18.2128		MRVTAPRTL	2688.1	13.35
KLQEKIQEL	15.8632	33.6261		FVFEPPPGV	5.9194	18.281		LSFSFPLSR	2706.83	13.4
RLAVYIDRV	15.9468	33.7516		TLYEQEIEV	5.933	18.3492		KDVFSYLPT	2733.79	13.45
FIIYDTHSL	16.055	33.877		FLPSHYNYL	5.9496	18.4175		ELHPYMEGA	2735.24	13.5
LLPERPPYL	16.1058	34.0025		FLDSEVSEL	5.9642	18.4857		RSAGSASTA	2738.71	13.55
KLNDLIQRL	16.1841	34.128		GLLGNVAEV	5.9777	18.5539		ITVYRLDKF	2762.46	13.6
RLAVYIDKV	16.2407	34.2535		SLSDHIVLL	5.9785	18.6221		VSEELIQEI	2797.92	13.65
RLPEIYIQL	16.3043	34.3789		GLAEFQENV	6.0327	18.6903		FGKERFVKL	2828.7	13.7
KLLGNIKNV	16.7218	34.5044		GLMEDTTQL	6.0499	18.7585		LAIKRRQIL	2834.06	13.75
NLLPKLHIV	16.7267	34.6299		ILDDSHLLV	6.05	18.8267		GSSTGRLRL	2916.68	13.8
SLIKQIPRI	16.8549	34.7553		RMLPHAPGV	6.0635	18.895		RCLPGFTLV	2920.38	13.85
KEIFLRELI	16.8767	34.8808		QILEGVYYL	6.0646	18.9632		SVLYVGAIL	2926.35	13.9
ILLAELEQL	16.9205	35.0063		ILHENFTTV	6.1231	19.0314		VKHDHTLSL	2932.03	13.95
ALFPERITV	17.0085	35.1317		ALAEALKEV	6.1324	19.0996		GVPDPLWRT	2945.7	14
FVLGHFILL	17.179	35.2572		FMATIAEGL	6.1328	19.1678		VAGFAFSIF	2946.3	14.05
SLLPVMQHL	17.1851	35.3827		QLAQFVHEV	6.1563	19.236		EEAASQKQL	2988.07	14.1
KVPPFTFHV	17.1944	35.5082		SLDDLLTNV	6.1674	19.3042		FSIDVGYER	3024.76	14.15
RLPDPFAKV	17.3308	35.6336		YMDTLNIFM	6.1731	19.3724		VATPSHGVW	3028.07	14.2
YLHNQGIGV	17.3334	35.7591		SLAEGLRTV	6.1769	19.4407		FALLLVLYT	3048.49	14.25
RLQDELVTL	17.4133	35.8846		ILDDSALYL	6.2263	19.5089		YGRPYKLQV	3068.27	14.3
SILHDVVEV	17.5176	36.01		GLYTGQEYV	6.2411	19.5771		VQENVMEYL	3073.52	14.35
YLDPAQRGV	17.5392	36.1355		KVLNELYSV	6.2437	19.6453		IELLMETAE	3077.35	14.4
KILPTLEAV	17.7498	36.261		SLLQALNEV	6.2473	19.7135		LMDLDSGGA	3079.12	14.45
RLWPKIQGL	17.7865	36.3864		KLLGSMEQV	6.2485	19.7817		IMYLTSLFE	3096.76	14.5
RLLSFVVLA	17.8578	36.5119		LLIENVASL	6.2897	19.8499		LLLVQLLTP	3102.49	14.55
LLPDIISRL	17.9355	36.6374		ALSDHHIYL	6.2918	19.9181		EETWLGLKT	3108.88	14.6
IILDEIHLL	18.0752	36.7629		YIMDWMDEM	6.2929	19.9864		EAFEDLSKL	3118.61	14.65
RVMEYINRL	18.2199	36.8883		YLPYPIHQV	6.3152	20.0546		VITRILSRL	3133.97	14.7
KVLDFEHFL	18.2859	37.0138		SLFRVITEV	6.3341	20.1228		FTIGPPETS	3141.68	14.75
VLIDYQRNV	18.4253	37.1393		YLGRLAHEV	6.3473	20.191		IAGELDLPI	3162.72	14.8
ALNEQIARL	18.9194	37.2647		HLAELIAEL	6.3506	20.2592		REDEHTHTN	3192.6	14.85
KLHGVNINV	19.0389	37.3902		SLWQEIPVV	6.4203	20.3274		LHHNFRWVL	3198.65	14.9
SEMRAPPAA	19.1225	37.5157		TLISDIEAV	6.4278	20.3956		KLRQQNACL	3211.76	14.95
KLFIGGLNV	19.1716	37.6412		SLLDQIPEM	6.4314	20.4638		TLRLIHIFA	3225.41	15
KVLERVNAV	19.419	37.7666		SLLDSVVGL	6.438	20.5321		LTQRCSHGM	3245.11	15.05
FEITPPVVL	19.5168	37.8921		YLTHDSPSV	6.4412	20.6003		TENYSKTFT	3257.22	15.1
YQYPVIIHL	19.5785	38.0176		ALDHMVEYV	6.4532	20.6685		DLILFDYLT	3260.88	15.15
NLAENISRV	19.7387	38.143		YLNNVVEQL	6.474	20.7367		NENSITEKT	3306	15.2
RLPDGMAVV	19.8357	38.2685		GLDELFVQV	6.4932	20.8049		LTLPKNRQI	3347.61	15.25
KLGSVPVTV	19.8823	38.394		SLNEQIALV	6.5471	20.8731		SLPWQGLKA	3364.17	15.3
YMPPPYASL	19.9144	38.5194		MLAWINESL	6.5793	20.9413		VLESIDKEI	3394.81	15.35
RLDETIQAI	19.9679	38.6449		KIYEGQVEV	6.5976	21.0095		LAHPGPLVK	3464.16	15.4
AMAASPHAV	20.0287	38.7704		TLFDYEVRL	6.6136	21.0778		VLKPQVQKF	3468.85	15.45
KLLLRLPSL	20.3355	38.8959		TLHEILNEV	6.6188	21.146		RALFIREKY	3485.85	15.5
KIIDIFTTL	20.5485	39.0213		ALLSGIVSI	6.6244	21.2142		HDFAPAPAS	3532.29	15.55
REYQDLLNV	21.0248	39.1468		ILNPEVVTV	6.6816	21.2824		HFNGEELLF	3545.23	15.6
KLLEKVRKV	21.119	39.2723		TLSDFLTEI	6.7333	21.3506		FPVGLPPSF	3583.21	15.65
GLMDTVKKV	21.1714	39.3977		FLDQHGHNL	6.8103	21.4188		LVSADDEIY	3590.12	15.7
RTFEKIEEV	21.3178	39.5232		FVDDYTVRV	6.8268	21.487		RLRPAKAQV	3597.39	15.75
YVFPGVTRL	21.4228	39.6487		FLDNERHEV	6.8793	21.5553		SGNPDPVSY	3610.1	15.8
ILTDITKGV	21.846	39.7742		AVMESIQGV	6.8835	21.6235		HVPDYRQNV	3676.92	15.85
RLWEEAVKA	21.9797	39.8996		KESEVFYEL	6.8994	21.6917		WGTMWKQLY	3696.07	15.9
KEIGELTQL	22.3038	40.0251		AIIEYMPLL	6.9085	21.7599		SDYGLQNPG	3700.39	15.95
RLVPSVNGV	22.395	40.1506		KLNPQQFEV	6.9212	21.8281		RQKEFVAQP	3725.05	16
RLDDNIRTV	22.5269	40.276		ALNENINQV	6.9292	21.8963		REALTMVLQ	3760.61	16.05
KLDVGNAEV	22.6173	40.4015		SMVDVVMLL	6.9336	21.9645		WIVVNLVVA	3795.81	16.1
ALSPNNHEV	22.7245	40.527		ALLEQVNAL	6.936	22.0327		VENEAVAPE	3829.43	16.15
KILDYEVTL	22.7385	40.6524		QLQDFDWQV	6.9377	22.101		GTVAAAAAA	3871.17	16.2
KLGEYMEKL	22.9637	40.7779		SLSEKQYFL	6.9414	22.1692		AQSWPLPPG	3880.02	16.25
RLIKSFEKV	23.0484	40.9034		LLAERDLYL	6.9556	22.2374		FSHVFGTNT	3905.58	16.3
KIIKIIITV	23.0633	41.0289		YIDDTLTMV	6.9952	22.3056		CAQCLSRIL	3942.05	16.35
LLPPPLPSL	23.2654	41.1543		ALFDAQAQV	6.9977	22.3738		TFFLIDLVL	3943.03	16.4
KMQEHSDQV	23.2772	41.2798		RLFSSIVTV	7.0139	22.442		ALPTCPFSC	3995.25	16.45
RLLEQKVEL	23.5141	41.4053		TLAEDLMQL	7.0202	22.5102		ILKGSSLYW	4001.92	16.5
RLLDSVSRL	23.5383	41.5307		GLIDGVVEA	7.0328	22.5784		LSDDCTIVA	4032.21	16.55
FQDPVPLTV	23.7108	41.6562		GLYSGVTTV	7.0494	22.6467		GAACGVATA	4060.89	16.6
KLSSLIILM	23.9447	41.7817		FLTGVTTEL	7.052	22.7149		FKVSGKVLL	4149.81	16.65
AMLLEIPYM	24.0004	41.9072		KLAEGVLDV	7.0692	22.7831		STNLLKQNV	4187.93	16.7
FVPEIFHRI	24.1095	42.0326		RLLEEIHAM	7.0773	22.8513		KLYYEAKEY	4191.96	16.75
RLHERLVAI	24.2044	42.1581		TLAKYLMEL	7.1454	22.9195		DIMAEVEVV	4231.61	16.8
KQVEEIFNL	24.287	42.2836		ALADGVQKV	7.1495	22.9877		SYFMGRRTL	4251.2	16.85
RLEDQVIGV	24.4364	42.409		KLAEALYIA	7.1539	23.0559		LANLCPETA	4357.05	16.9
REAQSLISA	24.4878	42.5345		KLIQESPTV	7.1555	23.1241		KFTDALELL	4361.91	16.95
KEMLETQVA	24.7419	42.66		GLSEPIFQL	7.1677	23.1924		LLIVGDQKF	4366.73	17
KLDDFIKNL	24.7526	42.7854		ALAGVSFEI	7.1767	23.2606		VGVVHFTPL	4371.45	17.05
SLHDIQLSL	24.7788	42.9109		KLFNEFIQL	7.2066	23.3288		WQALVQVQP	4423.12	17.1
KESDIYIVA	25.202	43.0364		KLADQYPHL	7.2196	23.397		TISRSSISL	4483.69	17.15
KLPAPLPGL	25.2096	43.1619		SIYEYYHAL	7.2196	23.4652		NGYYIVHYA	4537.47	17.2
KLPDVLNRL	25.5615	43.2873		SLHEFLVNL	7.2451	23.5334		RHYPALKTL	4658.6	17.25
KLLTEVHAA	25.6055	43.4128		SLFPGKLEV	7.2755	23.6016		FSNHSSIES	4696.46	17.3
RESIKLVSI	25.7099	43.5383		FLPEGVNKL	7.2822	23.6698		AQAVKHFRA	4713	17.35
FEILPGLSV	26.0662	43.6637		RLDDSLLYL	7.3458	23.7381		GTLRTELHL	4725.41	17.4
MLPSILNQL	26.0797	43.7892		SLYEMVSRV	7.3651	23.8063		SGMDDMKLL	4745.6	17.45
SLTGHISTV	26.1438	43.9147		QLLEKVIEL	7.3732	23.8745		HNTGLLSAL	4769.28	17.5
SVLGKIWKL	26.4262	44.0402		SLQEYIVSA	7.4012	23.9427		TSMPAPTTT	4777.44	17.55
GELTDLHGL	26.444	44.1656		SLIEQTTAL	7.4061	24.0109		KTFSATGWK	4784.52	17.6
VIAEILRGV	26.6542	44.2911		RLQEEINEV	7.4153	24.0791		VEYLKLKAD	4791.31	17.65
RLPDLIKEV	26.6666	44.4166		SIIGRLLEV	7.4309	24.1473		NITPYQSHL	4806.94	17.7
LLGPPPVGV	26.7175	44.542		ALMDEVVKA	7.4606	24.2156		FLLFPTIER	4814.74	17.75
REYEKRVSA	27.0262	44.6675		QLQDYQHFV	7.4731	24.2838		SDESTILHL	4823.87	17.8
GLLTEIRAV	27.4272	44.793		TLDDLIAAV	7.4776	24.352		CSRLYWSTV	4838.88	17.85
AEIRAINEA	27.6258	44.9184		RLYSVSYLL	7.4904	24.4202		SDEQILGFV	4847.31	17.9
KELEKTYSA	27.8142	45.0439		SLAEKIQAL	7.4937	24.4884		AFMDVNGEI	4847.36	17.95
ALVAIFTHL	28.1234	45.1694		SILDQVWNI	7.5337	24.5566		HAMGMETYK	4886.22	18
KLPSNLPQL	28.4802	45.2949		VLIDDTVLL	7.5488	24.6248		RQIRNRRAY	4905.4	18.05
KLVEEIEQM	28.4885	45.4203		FLNGEVIRL	7.5492	24.693		KADNPHLLT	4908.9	18.1
NLLQVLEKV	28.6796	45.5458		FLLTIENEL	7.557	24.7613		TVAESCDRI	4920.02	18.15
REAEARLAA	28.7048	45.6713		NLASFIEQV	7.5716	24.8295		PEAAGYPGA	4921.13	18.2
NLPIFLPRV	28.9358	45.7967		FILESQHTL	7.5837	24.8977		SRASQNITY	4945.15	18.25
SMLEDVQRA	29.1066	45.9222		QLMEQVAQL	7.5944	24.9659		GAVQRDQTV	4951.53	18.3
RVIGTLEEV	29.2715	46.0477		SLLDKIIGA	7.6099	25.0341		KASECFQQA	4963.6	18.35
RLFDEPQLA	29.8185	46.1731		GLWGPVHEL	7.6281	25.1023		RKLEELEEL	4980.97	18.4
MLPGLALLL	30.7366	46.2986		GLIDKVNEL	7.6464	25.1705		RTEKTRELV	5001.44	18.45
SENEYIMKA	31.1896	46.4241		ALVEDIINL	7.6669	25.2387		ASHFGPFIA	5014.33	18.5
RLPPPFPGL	31.6827	46.5496		ALIEVGEGV	7.7013	25.307		ALFKEIFSR	5085.42	18.55
SLIRNLEQL	31.7442	46.675		FLDGNELTL	7.7972	25.3752		MAAPASVMG	5118.26	18.6
ALLSAVTRL	31.9095	46.8005		GLSETILAV	7.8179	25.4434		KRSLSGTAF	5141.02	18.65
ILDKKVEKV	31.9983	46.926		QIWSEVFTV	7.8265	25.5116		SQKQPALKA	5197.79	18.7
ILQDGRIFI	32.2908	47.0514		KLDAFVEGV	7.8516	25.5798		LRKPRPLVL	5198.41	18.75
RIAEFTTNL	32.5064	47.1769		YLEEFITNI	7.9139	25.648		VTSNKEVKV	5253.76	18.8
TVADKIHSV	32.7939	47.3024		AMIELVERL	7.9404	25.7162		LQDPLDRCY	5283.86	18.85
ALPFFMMHL	32.9458	47.4279		YLPDSLTQL	7.9735	25.7844		TAMFRRKAF	5333.55	18.9
RLLRVALLL	32.9818	47.5533		TLSDVVVGL	7.9886	25.8527		TFATVTVVL	5360.68	18.95
REAEVTRTA	33.0393	47.6788		ALADLQEAV	7.9984	25.9209		IGTPVKVRF	5368.81	19
MILDIVNNL	33.0619	47.8043		TLPEAIHFL	8.0248	25.9891		LLHNHLRNT	5379.8	19.05
KIMEAMEKL	33.4794	47.9297		TVMDEIHTV	8.0252	26.0573		TGILKTNTL	5382.24	19.1
SIIDEFLHI	33.4812	48.0552		KLLETIDQL	8.0496	26.1255		EEGGQGQAA	5391.05	19.15
YLPVGSHNL	34.028	48.1807		KLLSEIEFL	8.0525	26.1937		YKGIIDSFY	5396.82	19.2
RLLDSEIKI	34.1427	48.3061		KLLEPVLLL	8.0668	26.2619		NLETNDPNL	5413.2	19.25
KEAVTTIAA	34.3427	48.4316		KIIGIMEEV	8.0681	26.3302		YGERPYWEM	5436.26	19.3
KLQDGVHII	34.3438	48.5571		VLIDDLTTL	8.0753	26.3984		ASINLTLTK	5451.75	19.35
RLIQESPTL	34.3595	48.6826		FLNNQEYVL	8.0765	26.4666		AATKSQGWL	5453.94	19.4
RILEFDYEM	34.5077	48.808		RLASYLDRV	8.1085	26.5348		SGSGSGLPL	5487.38	19.45
RIIDVVYNA	34.8797	48.9335		GLLPDVPSL	8.1319	26.603		LDQGEAAVA	5512.91	19.5
REMPVKVEA	35.0917	49.059		HIIENIVAV	8.1431	26.6712		LSFGVLGEH	5521.63	19.55
HILDFSPSL	35.6497	49.1844		SLQEGSYLL	8.1739	26.7394		GRVTPGQLM	5556.21	19.6
LERILVCLL	36.1578	49.3099		YLDVVQSNV	8.1762	26.8076		ILKKVIQWC	5598.51	19.65
IIVDIFHGL	36.3756	49.4354		TLSDIMVSL	8.1812	26.8759		IISHQQCWA	5646.26	19.7
KVVDRIYSL	36.841	49.5609		KLTGILQEV	8.1939	26.9441		FLFADNQIK	5778.52	19.75
REYWNEQSA	36.8984	49.6863		SLDGFTIQV	8.2218	27.0123		MFCEVDRSL	5786.78	19.8
KEAEGAPQV	37.462	49.8118		TLSDIVVTL	8.2225	27.0805		CFYLILQYV	5794.74	19.85
SLTGRLDEV	37.501	49.9373		SLQEEIAFL	8.2404	27.1487		IYMFVVHFT	5822.01	19.9
HLSIINEYL	37.8593	50.0627		SLLPAIVEL	8.2669	27.2169		NTEDHQGEY	5837.97	19.95
VLMTEDIKL	38.0338	50.1882		FMLPDPQNI	8.3099	27.2851		RSYTSLVLG	5840.69	20
HLPEELAEL	38.068	50.3137		FLYSDEVQI	8.3106	27.3533		KAGVDVGSL	5842.4	20.05
KEFDGKSLV	38.6624	50.4391		YLTAEILEL	8.3139	27.4216		KDPPSKYVL	5892.36	20.1
GLDRLNVTV	39.4535	50.5646		GLIDDIALI	8.3319	27.4898		FEFGSLEQK	5896.25	20.15
SEHGINIDL	39.6842	50.6901		FLADPVSNM	8.3493	27.558		RPDGKYVVV	5922.34	20.2
SEIDMSVKA	39.8529	50.8156		NMLEAVHTI	8.351	27.6262		HRTRYPTIL	5949.57	20.25
RILDQPYSL	40.0752	50.941		TLDGSLHAV	8.3643	27.6944		TMLMEFAGG	5955.62	20.3
GLPEKVLSL	40.3047	51.0665		NLPDEIYHV	8.3766	27.7626		LKDPSIFQV	6031.04	20.35
FINEKKYHL	40.8677	51.192		RLLEVPVML	8.386	27.8308		LQPGTAYKF	6049.99	20.4
HEHHTTIVA	41.4076	51.3174		TLDEYTTRV	8.3987	27.899		KQFSQLPAN	6062.96	20.45
HEAEVLKQL	41.6079	51.4429		KLQEFLQTL	8.4212	27.9673		VTGHPQPKL	6068.54	20.5
KEFEKEISA	41.6895	51.5684		VLDDAVFVL	8.4229	28.0355		ESREMDCYL	6074.32	20.55
KLSDLDNKL	41.7933	51.6939		AIVDKVPSV	8.4337	28.1037		VVREQRNRL	6080.24	20.6
GVYGDVHRV	42.0101	51.8193		NLGDFLIFL	8.4414	28.1719		WTKTIEKKL	6080.44	20.65
FVIDLQTRL	43.0653	51.9448		GLIDVHVHL	8.4537	28.2401		FHTPKERFY	6083.99	20.7
HEIGHGIAA	43.3266	52.0703		RLLNILMQL	8.4629	28.3083		QMSLLQSAW	6095.06	20.75
KLAESVEKA	43.7875	52.1957		REQDLILAV	8.51	28.3765		LGLPDRPFY	6097.9	20.8
KLDETGNSL	44.3381	52.3212		YLPEELSAL	8.5234	28.4447		VEIFTNGKW	6099.42	20.85
TEQEVAQVA	44.4823	52.4467		ILTDVVIVV	8.5742	28.513		FGFSRPRLS	6108.73	20.9
KMPETFSNL	44.7807	52.5721		GLIEKNIEL	8.5946	28.5812		RQIRARYEE	6138.14	20.95
KLNATNIEL	44.8491	52.6976		ALFGIPMAL	8.5968	28.6494		LLGAWAQAS	6152.97	21
KVLDILQHI	45.11	52.8231		SLIGHLQTL	8.6011	28.7176		WQGVRVAAG	6243.98	21.05
RVSDINFTL	45.389	52.9486		ALFSQDISV	8.6262	28.7858		NSTLLRIIY	6296.56	21.1
RLQESVMEA	45.7524	53.074		FVYENPISL	8.7034	28.854		IGDLGSNFF	6304.46	21.15
AEAIHSPQV	45.8143	53.1995		HLLDIYIQL	8.72	28.9222		LQLSPKGKL	6364.3	21.2
IVLDRLIEL	45.8168	53.325		SILSNIHEV	8.7509	28.9905		SEISHRHQK	6415.8	21.25
MVDGTLLLL	45.926	53.4504		KILQELPSV	8.7984	29.0587		GDAGPAAFV	6426.99	21.3
GENPLQVLV	46.3664	53.5759		FQDENHLYL	8.8006	29.1269		IQGCKLNRL	6484.34	21.35
RLQEELEKL	46.7295	53.7014		MLPGFLHRL	8.8077	29.1951		NTRDSFKLI	6504.64	21.4
KEQVPPPAV	47.7006	53.8269		SLLENLEKI	8.8131	29.2633		IEAEEAIKG	6546.73	21.45
YILKHIPNM	48.9391	53.9523		SVMGNIIHV	8.8288	29.3315		SQVAMLVVN	6564.39	21.5
GLIDGRLTI	49.0679	54.0778		ALNDEINFL	8.8297	29.3997		SQLPSGSPS	6578.47	21.55
KMNESTRSV	49.3645	54.2033		RLWNETVEL	8.8635	29.4679		RNKDVKVAL	6590.08	21.6
YLDLSENRL	49.3971	54.3287		RTIEYLEEV	8.8813	29.5362		SEHYEVLFN	6615.8	21.65
SEVMGEPHL	49.4174	54.4542		VLLEEITNL	8.885	29.6044		REVLNGLGK	6620.6	21.7
KLDNQVSKV	49.4538	54.5797		YLINEIDRI	8.9029	29.6726		LAGGAVVLA	6625.61	21.75
ALPRLLPAL	49.4934	54.7051		NLMEQPIKV	8.9075	29.7408		GAAGGGGGW	6665.8	21.8
FVNDIFERI	49.9685	54.8306		LLVEEIHRL	8.9317	29.809		HHYALNTWL	6677.86	21.85
FLFQEPRSI	50.1771	54.9561		ALSGHLETV	8.9754	29.8772		VGATAAPGY	6692.91	21.9
FIPKFITHL	50.5941	55.0816		SLFDAVSSL	8.9977	29.9454		RIHSGEKPY	6697.25	21.95
YLPTLWVKL	51.383	55.207		ALDNGLFTL	9.0207	30.0136		IDHVVEAGF	6727.47	22
KEPEINTTL	52.4134	55.3325		SMSADVPLV	9.0262	30.0819		FILTAIAFK	6790.29	22.05
GEVIKITGL	53.2157	55.458		SLQEVAMFL	9.1417	30.1501		NSYMNKQDV	6795.65	22.1
AEAEASREA	53.2854	55.5834		SLQSLIISV	9.1623	30.2183		SHSSTTHTI	6800.21	22.15
TLTNVIHNL	53.4147	55.7089		SLYGGTITI	9.1749	30.2865		LDSSRSEPM	6809.78	22.2
FASHVSPEV	54.8763	55.8344		SLFSMLHQA	9.2357	30.3547		ANTSFTAIL	6819.81	22.25
ALFQRPPLI	56.0149	55.9598		SLADSLQSL	9.238	30.4229		QGMEAGIHY	6849.39	22.3
IIIPEIQKV	56.3602	56.0853		SMSEVDLNV	9.2446	30.4911		MEVIMKTLN	6876.04	22.35
LLPDQIEKL	57.2669	56.2108		AVMGIVSEV	9.2447	30.5593		IVIAKMDAT	6894.22	22.4
YVQDFLNHL	59.0897	56.3363		GELLFVHSA	9.2643	30.6276		VEAVRSIPE	6898.03	22.45
RLPESVERL	59.1498	56.4617		YLTAEVLEL	9.2644	30.6958		TVVFRVAPW	6941.68	22.5
RLDDVSNDV	60.0026	56.5872		VMLENLALI	9.2818	30.764		AQRQRKGIL	6972.16	22.55
RLGPVPPGL	60.2655	56.7127		GEIDHVHIL	9.3095	30.8322		PLEHILQTL	6987.11	22.6
GEITGEVRM	60.3993	56.8381		GLTEDMVTV	9.3264	30.9004		QRSAGELLL	6988.85	22.65
HEMTKTASA	60.7723	56.9636		SLSAIFNNV	9.3287	30.9686		FRNRFPLLK	7021.37	22.7
KEMPVKVEA	61.4833	57.0891		ILWETVPSM	9.3504	31.0368		SYDCGMYVI	7031.48	22.75
KEHINSVSA	62.3191	57.2146		TLYEAVREV	9.4263	31.105		QIPGMVVVA	7148.54	22.8
TVLGKIWKL	62.444	57.34		KLSEIPLTL	9.4414	31.1733		AEGWKWGGC	7159.14	22.85
ILAQEIVKA	63.0475	57.4655		FLETNVPLL	9.4443	31.2415		SISSDEEEL	7170.46	22.9
RVLDLVLQL	63.1964	57.591		YLAPENGYL	9.4802	31.3097		GESYTVLGD	7201.33	22.95
YITRYIASL	63.3799	57.7164		ALLAGSEYL	9.4942	31.3779		LRPLQTLSL	7211.54	23
RLPDPFAKI	64.1804	57.8419		NLVSFLETV	9.5136	31.4461		QTRAKGGGF	7270.46	23.05
MIIVGLSVV	64.7601	57.9674		ILAEEQFIL	9.5172	31.5143		ELLLDANQL	7308	23.1
KVQEQIFNL	65.8681	58.0928		REIQEAIAV	9.5331	31.5825		QELRGTVAQ	7353.45	23.15
MLPKDIAKL	66.0694	58.2183		KLFDNTVGA	9.6001	31.6508		NMRATKCAV	7358.86	23.2
KLHDINAQM	66.1889	58.3438		QLNDSIITV	9.6082	31.719		PSAPPRLAL	7414.81	23.25
GMMGPPPGM	66.2054	58.4693		ALYDATYET	9.6287	31.7872		LLRPPVEIC	7432.56	23.3
KEAIETIVA	67.1664	58.5947		SEYEMSIAA	9.6313	31.8554		DSVSVQVGY	7459.14	23.35
FVLPILQKL	67.7921	58.7202		TLVDEVFRI	9.6429	31.9236		RVSSRGKYA	7498.88	23.4
YEEAAMAIA	68.1421	58.8457		KVIEINPYL	9.6926	31.9918		NVSNCNWFC	7627.76	23.45
LLPSVVLKL	69.4748	58.9711		NLLEIAPHL	9.7278	32.06		SHYSNSGTV	7674.7	23.5
MVVDIVQEL	69.8018	59.0966		GLVEQLYDL	9.7311	32.1282		LLAWLLVRR	7674.78	23.55
HEVMEQQTI	70.2115	59.2221		AQFGAVLEV	9.745	32.1965		SSLFTLLVT	7696.9	23.6
RMAVLNEQV	70.2701	59.3476		SIPEDIPFV	9.7926	32.2647		INMDGFNDV	7718	23.65
GEITGEVHM	70.5947	59.473		SLWEENQAL	9.7947	32.3329		IPFHLYDAF	7791.25	23.7
RVIDYILDL	71.382	59.5985		ALLNGEYLL	9.8213	32.4011		HLALSEDHA	7804.92	23.75
MLPLLAALL	72.1538	59.724		RLADALQEL	9.8457	32.4693		REPPFHLTR	7817.76	23.8
KEIDTSTKV	72.7	59.8494		GLADITQQL	9.8733	32.5375		QLKNIRNSM	7841.65	23.85
KEGLPTRAL	72.934	59.9749		ILDQKINEV	10.0488	32.6057		ALFCCFRAQ	7844.88	23.9
AEDLNTRVA	73.8352	60.1004		SLSDSLFVL	10.0521	32.6739		LKTQMWQLL	7861.53	23.95
HENESVYKA	74.8511	60.2258		TLVDFPLHL	10.0927	32.7422		LPWLGLRPV	7884.28	24
ILPDTYQHL	75.0287	60.3513		NLMLELETV	10.0994	32.8104		GKKPSFMVI	7902.98	24.05
LILPVLPRL	75.2588	60.4768		ALSEALTEL	10.1179	32.8786		GEFPTLQNK	7903.15	24.1
VLSSRLAFA	75.3345	60.6023		SLAELELEL	10.1775	32.9468		FSLGYHQSR	7970.91	24.15
REDAARAIA	75.3737	60.7277		KLQEEIPVL	10.2092	33.015		ETVLTKTSL	7979.28	24.2
AEALPKQSV	75.6196	60.8532		KINEAIVAV	10.2408	33.0832		DASSVHVKM	8031.68	24.25
KLSLVAAML	75.7727	60.9787		VMLDVPIRL	10.2568	33.1514		DVSSEIFDV	8065.38	24.3
SVVESVFKL	76.0659	61.1041		FLVPTFEQL	10.3277	33.2196		IFIQHNGLI	8114.75	24.35
IVIGVLHQL	79.5568	61.2296		ALLPELREV	10.353	33.2879		QQHHQQQYY	8119.76	24.4
LLGPRLVLA	79.7179	61.3551		SLAEVNTQL	10.3635	33.3561		HSEELLAFK	8128.28	24.45
TLPELVQRL	80.0403	61.4806		NLDPAVHEV	10.3795	33.4243		SSNWILGVC	8218.75	24.5
REHETNGVA	80.4762	61.606		TMLELINQL	10.4499	33.4925		FWRSALRGL	8242.44	24.55
KEKEEAVVA	80.7133	61.7315		ALSELATAV	10.4675	33.5607		GFQADFHEL	8258.33	24.6
GLFQGKTPL	81.6877	61.857		VLIDEVESL	10.4872	33.6289		GFIGMHREM	8301.69	24.65
SLSMVNHRL	81.8992	61.9824		ALLDNNIGL	10.5075	33.6971		LENQMKMID	8331.29	24.7
RLQEELRKV	82.2019	62.1079		SLANNVTSV	10.5254	33.7653		RAQPSCVEA	8379.12	24.75
RLLGEQIIL	82.3657	62.2334		KLIPFLEKL	10.5318	33.8336		RFGTIPVRL	8414.1	24.8
KLPAELQEL	83.4259	62.3588		FVHDLVLYL	10.5555	33.9018		PSDPLELVV	8476.41	24.85
ALHSVFEGL	84.5838	62.4843		ALHDILTEI	10.5901	33.97		SSPVEHYNV	8503.42	24.9
FEQGGARVV	85.296	62.6098		TLAETLVNL	10.6187	34.0382		VRDNDIREL	8551.58	24.95
RLNKVISEL	85.7096	62.7353		LLQEGLTEL	10.7044	34.1064		RLIREMEAW	8654.34	25
QLPPRLFTL	85.8664	62.8607		TLYEHNNEL	10.7282	34.1746		FKVSIKWVS	8730.9	25.05
RESPAQAPA	86.4341	62.9862		NMAELFAVV	10.7392	34.2428		IEQKLNEAK	8731.84	25.1
YAYRDAVFL	88.5354	63.1117		VLLDAPIQL	10.7503	34.3111		HIGVSVKEL	8737.8	25.15
AVIEHLERL	89.8245	63.2371		ALSEELVQL	10.7843	34.3793		PLFIAFIFS	8753.03	25.2
KEKGSSASL	90.0376	63.3626		GLPDQLYSL	10.8636	34.4475		HCAGRSITV	8767.16	25.25
GIMKKAYEL	90.6809	63.4881		HVLDVIHEV	10.8722	34.5157		QALRKILCI	8793.47	25.3
YVHMVTHFI	91.1048	63.6136		ALFEGKVQL	10.9369	34.5839		GSTVESKIY	8803.47	25.35
KLPDAYERL	93.7131	63.739		ALFGTILEL	10.9424	34.6521		EVKWSFREM	8817.96	25.4
KEEEIARIA	93.7355	63.8645		ALYDASFET	10.9751	34.7203		SLDGVTNLP	8838.78	25.45
HESGHAIIA	93.7527	63.99		ILDEPTNHL	11.0194	34.7885		TATEQAKQL	8901.25	25.5
SEEVVSREV	95.7372	64.1154		ALPEIFTEL	11.0893	34.8568		WSSTLSYHK	8949.06	25.55
KIAPNTPQL	98.3048	64.2409		NLLKLIAEV	11.1242	34.925		KANKYQLCA	8991.76	25.6
REAEHGYAS	98.3303	64.3664		AIQDKLFQV	11.1769	34.9932		LVYAIFLKW	9021.29	25.65
KEDLRSWTA	99.9317	64.4918		SLFGGSVKL	11.2298	35.0614		WLSYSDGTT	9044.65	25.7
KLPGNISSL	100.122	64.6173		SLITLIEKV	11.2491	35.1296		YEDDFLEYD	9051.01	25.75
TLDAGNIKL	100.653	64.7428		ALDPASISV	11.3633	35.1978		AGSSAMRDY	9058.56	25.8
VVMNVVHQL	100.906	64.8683		FIADADVGL	11.3642	35.266		DLPTSLFAC	9105.43	25.85
NIIEAINEL	102.154	64.9937		YIITEIPSL	11.3903	35.3342		VWRAVMACL	9116.17	25.9
FFLDIYHNV	102.714	65.1192		ALNDHFVKL	11.4423	35.4025		VNIRFVGGL	9119.43	25.95
AVLAVLPRL	104.128	65.2447		RILDYVINL	11.4598	35.4707		RLSTPVTAK	9127.92	26
ALVQDLAKA	105.198	65.3701		SLLSHVEQL	11.4911	35.5389		IRIQYKPSL	9148.68	26.05
IADPNIAKL	106.151	65.4956		ALNEKLVNL	11.5717	35.6071		LTNPSGGKT	9161.66	26.1
SLPEEIGHL	108.486	65.6211		KLPSETIFV	11.6363	35.6753		SSRLSYQPA	9204.28	26.15
KLLGKVTIA	108.641	65.7465		ALTGHLEEV	11.6378	35.7435		ISPSAWYSW	9258.32	26.2
REDKPPLAV	108.653	65.872		FQDDNNLYL	11.731	35.8117		YTTEDLIKH	9293.15	26.25
ALVHITLIL	108.728	65.9975		GEFGGFGSV	11.7325	35.8799		HIGWKFTAT	9306.53	26.3
SIINFFERL	109.168	66.123		VLQYVVPEV	11.7527	35.9482		FPLEPDDEV	9376.67	26.35
AESAQTRVA	109.589	66.2484		KVANIIAEV	11.8689	36.0164		CLSVRAANT	9399.33	26.4
RTISVILFL	109.655	66.3739		FVWSGTAEA	11.9637	36.0846		ADISGMKVP	9484.12	26.45
RLPEPTTRL	109.896	66.4994		LLASEVPQL	12.0429	36.1528		KQLRKQKLA	9506.82	26.5
FVIETARQL	111.094	66.6248		ALASHLIEA	12.0472	36.221		ETDSLALVA	9521.33	26.55
KVIPTLALL	111.199	66.7503		ILDESHERV	12.0525	36.2892		HLKKLKESY	9546.4	26.6
AVLDRMHSL	112.37	66.8758		GLIEIISNA	12.1041	36.3574		FLPPSGSPH	9578.78	26.65
REEEKVSAV	113.883	67.0013		SLLEKSLGL	12.1301	36.4256		ELYSKKGFF	9583.66	26.7
REAEPAKEA	114.149	67.1267		RLYTEPLLV	12.1513	36.4939		MSWLRFWGP	9596.42	26.75
FIQKAVLTL	114.333	67.2522		QILEGVHYL	12.176	36.5621		LLTYVLQRP	9605.87	26.8
ILPIKFPHL	115.377	67.3777		RLNDFASTV	12.2389	36.6303		KEQDEVRHG	9631.89	26.85
KEQEKAFFA	119.275	67.5031		SLAQYLINA	12.3204	36.6985		AHVVSSNSA	9642.63	26.9
RLPDGIGQL	119.719	67.6286		ALQEKVQAV	12.3238	36.7667		NECITGSHS	9704.28	26.95
NIIPIIISL	120.181	67.7541		SLPEIIETL	12.4125	36.8349		SLNNNCTTS	9715.21	27
GLETALLFL	120.816	67.8795		REGDLLFTV	12.4192	36.9031		DEEVASSLT	9736.67	27.05
QLLDFERTL	121.212	68.005		REVSPAPAV	12.4508	36.9714		HKTCSPASL	9766	27.1
KVGPVPVLV	121.595	68.1305		GLWEQENHL	12.4578	37.0396		QELPKLFLQ	9811.33	27.15
KEQAELEAA	121.82	68.256		ALSDLEITL	12.464	37.1078		SRRRTCLPA	9825.36	27.2
AEKEKTVSA	122.943	68.3814		KESSTVFEL	12.4843	37.176		AEGPLCQAQ	9829.72	27.25
FLPPIIARF	123.069	68.5069		YLDAMMNEA	12.5081	37.2442		STADPSHQT	9878.12	27.3
REDSKGLAA	124.672	68.6324		VMDSKIVQV	12.5303	37.3124		HTFLLTKAG	9931.49	27.35
AILDHTYKM	124.762	68.7578		RLNEAAVTV	12.5432	37.3806		YVATLEKCA	9968.2	27.4
AIIEEYLHL	126.456	68.8833		GLNEEIARV	12.6186	37.4488		VMESSFQIT	9999.75	27.45
RLPAWQPIL	127.028	69.0088		FVFPGELLL	12.6204	37.5171		GERPFECQE	10026.2	27.5
KTLERSYLL	129.651	69.1343		WQYGEWVEV	12.6373	37.5853		HQLYCNDCY	10060.2	27.55
REKLQEEML	130.895	69.2597		GEFADPFKL	12.7283	37.6535		SFLIETGTL	10081.9	27.6
REDTERIAA	131.304	69.3852		RMWEDPMGA	12.8167	37.7217		QYPPVQRLM	10102.1	27.65
TEEKFIVKA	133.2	69.5107		SLDDFLATA	12.9026	37.7899		SGQVMVLKM	10116.1	27.7
KEAAEAIEA	134.704	69.6361		QLVDIIEKV	12.9734	37.8581		GLGNQPSPT	10148	27.75
REIGENHEA	134.92	69.7616		ILDHEVPSL	12.9938	37.9263		LRGPALQVV	10183.1	27.8
SEAPPTNQA	135.43	69.8871		ILFGHENRV	13.0486	37.9945		HITAENCKL	10210.9	27.85
KEGKPPISV	136.021	70.0125		SLYGYLRGA	13.0841	38.0628		LQIGPPSPG	10210.9	27.9
NLPDEMHSL	137.584	70.138		ALDDMISTL	13.1319	38.131		IRGAAPVAV	10212.5	27.95
NEIKDSVVA	137.733	70.2635		KLDQDLNEV	13.135	38.1992		KMQDLVFKK	10223.5	28
AILTTLIHL	140.797	70.389		SLLENIAKA	13.1605	38.2674		LELLYLRRN	10230.1	28.05
SVVPYLPRL	141.196	70.5144		KLDPYVQRL	13.1617	38.3356		QGLPEGLAF	10245.2	28.1
AEEARQMAA	143.772	70.6399		SLLESVQKL	13.1699	38.4038		SLGIDGTHY	10264.3	28.15
KEKQTDVAA	145.356	70.7654		GLQEGTHEL	13.2973	38.472		DAASLQRFL	10301.2	28.2
KERSGVSLA	145.778	70.8908		GVISGLFEL	13.4306	38.5402		SEIVEYEED	10319.6	28.25
AESPASRQA	148.756	71.0163		SILETVTAV	13.5143	38.6085		FKLTRHFVG	10358.1	28.3
REGENTQVA	149.337	71.1418		REIQTAVRL	13.555	38.6767		MIQSFTQFP	10383.3	28.35
TENPHGVKA	150.602	71.2673		KLGEIVTTI	13.5571	38.7449		TTSSDVRHA	10459.2	28.4
HETGTTHTA	152.717	71.3927		AEINATMSV	13.5664	38.8131		LELIRLQME	10484.5	28.45
KIIDSGPQL	153.456	71.5182		RLINQVLEL	13.6194	38.8813		QHFNFSVAP	10511.9	28.5
FLQEKGLLT	155.664	71.6437		VLFGVETHV	13.635	38.9495		STGRDTACV	10552.4	28.55
REEFPTLQA	157.804	71.7691		AEFVGVSHL	13.6641	39.0177		RTCPSLSPT	10562.9	28.6
GVIDVFLHA	158.739	71.8946		SMTDVLTML	13.678	39.0859		NAVPGTMLR	10567.8	28.65
ALRDVSEEL	159.193	72.0201		ILGESLITL	13.6993	39.1542		LSEDIDLLK	10668.4	28.7
RIIEPVAAM	159.6	72.1455		QILDGVHYL	13.7108	39.2224		PLMAVGLAS	10736	28.75
KMVGELLRM	159.807	72.271		LVDDNYFYL	13.7161	39.2906		VKLSGIVDI	10787.7	28.8
KVVSVLHHL	166.198	72.3965		ALDQEIIEV	13.7611	39.3588		VYCGHEYTI	10798.1	28.85
GVYGDVQRV	170.67	72.522		YMLDLQKQL	13.7729	39.427		AGVFSFACA	10805.7	28.9
GLPERSVSL	173.964	72.6474		AMLGQAEEV	13.8368	39.4952		HVADLSMVP	10818.2	28.95
YVIDPIKGL	174.109	72.7729		QLFSQQHFL	13.8975	39.5634		AGLVGGAGV	10835.9	29
REMDTARTP	176.419	72.8984		NLLTHIENV	13.9463	39.6317		LNVVLQLLV	10845.5	29.05
RTIGVITKL	177.924	73.0238		NLAEDIMRL	13.966	39.6999		FALEKPGSE	10847.4	29.1
LLPEEIGKL	178.27	73.1493		GLIDENPGL	13.9674	39.7681		EEPDDGWKA	10859.8	29.15
SVPDTVHHV	180.631	73.2748		SISDVIAQV	13.9674	39.8363		IDSRTLSDV	10879.6	29.2
REVVKTDSA	180.649	73.4003		KEFDHPNVM	14.0666	39.9045		GNVNMWDFV	10891.1	29.25
RSIDLTVKL	185.704	73.5257		VLPDDLSGV	14.1557	39.9727		YAMQCSWQE	10953.3	29.3
YLHSLDLIY	185.914	73.6512		LLIDELNKL	14.1642	40.0409		PSNTELTLM	10970.8	29.35
RVVDYLTKL	188.48	73.7767		VIVELIYKV	14.2076	40.1091		AYTIPIMAF	10983.7	29.4
REAPASVVP	190.487	73.9021		NLWSEITEL	14.2105	40.1774		SASSSNPPA	11008.8	29.45
AEVKKPAAA	191.611	74.0276		KLLEVTADL	14.2324	40.2456		FLRPGYKAK	11033.2	29.5
KLDPTKTTL	195.97	74.1531		QILEAIPQV	14.2483	40.3138		HQLNEFLAQ	11042.2	29.55
VLPNVLLIA	196.319	74.2785		RLWGEPVNL	14.3056	40.382		EERIRKHKA	11070.2	29.6
KEEHVIIQA	196.801	74.404		ILHDDEVTV	14.3268	40.4502		DSDSESLAF	11074.1	29.65
SLPKKLALL	200.587	74.5295		AIYGGTYML	14.3913	40.5184		SVFYTLLIP	11083.2	29.7
RLPESNQTL	207.752	74.655		KILEELQKV	14.4132	40.5866		AYWKHNIYY	11199	29.75
KVAPAPAVV	212.469	74.7804		TLSDLRVYL	14.4761	40.6548		KFLWNNNVI	11214.6	29.8
RLAQAMETA	213.183	74.9059		ILDAGGHNV	14.5082	40.7231		ALLESPHTR	11217	29.85
ALPHAILRL	214.551	75.0314		SLVENIERL	14.5179	40.7913		GKSNGELSL	11220.8	29.9
AIIDKYIKL	214.974	75.1568		VLQDIQVML	14.6134	40.8595		KFGGQDIFM	11229.4	29.95
RLQDEIQNM	215.498	75.2823		SVITQVFHV	14.6264	40.9277		ETILENCGL	11255.4	30
RVVDLITNL	216.561	75.4078		KLSELEAAL	14.6357	40.9959		WLLSKYDPE	11262.9	30.05
VLSNAFVLT	217.682	75.5332		MLAQDSHLL	14.7155	41.0641		SFNMHCAPF	11283.7	30.1
RTLAEIAKV	218.238	75.6587		SIHDVTFQV	14.7191	41.1323		IAPKAAWPW	11284.3	30.15
REEMPEQTA	226.044	75.7842		AQFEHTILL	14.7277	41.2005		LDNIHRITS	11366.8	30.2
KEIAENQEA	232.242	75.9097		KEWMPVTKL	14.729	41.2688		DALSVVNQL	11370.7	30.25
NEDLRSWTA	232.443	76.0351		KEVNFTSEL	14.7475	41.337		IAWVKRNIA	11440.7	30.3
WLLVVLCLL	235.565	76.1606		SLFSSPPEI	14.7858	41.4052		ILLNEAFSK	11470.7	30.35
REKAEGDVA	236.838	76.2861		AEAEAVAVA	14.8188	41.4734		TAGRLLYDM	11527.6	30.4
GLHGQLQEA	239.453	76.4115		QLSEVFIQL	14.8314	41.5416		FDRLVKEYT	11550.5	30.45
AMNARPHKV	241.459	76.537		SLWGGDVVL	14.8411	41.6098		SYSAKMNLV	11575.6	30.5
QEADGARSA	244.418	76.6625		RLIDLGVGL	14.8562	41.678		HTELVIKEA	11597.4	30.55
RLPEELRSL	245.298	76.788		KLLEPVVSM	14.9427	41.7462		YSILKQIGS	11656.1	30.6
VEEEPRPAA	247.682	76.9134		TLIDSLDTL	15.0291	41.8145		LRCGGFYTA	11683.8	30.65
HETGTTNTA	249.863	77.0389		KLPEDIMKL	15.1106	41.8827		QFLRLLCAA	11725.2	30.7
KINEAFIEM	261.972	77.1644		SLSSLELFL	15.1455	41.9509		IKVEFEELL	11741.1	30.75
REDSARPGA	262.517	77.2898		GLPELVIQL	15.2403	42.0191		SEQQLRREQ	11749.7	30.8
RTLETLIRL	270.644	77.4153		SLPEFQQFL	15.2415	42.0873		ACIADFGLA	11812.7	30.85
KIIQVAVEL	271.154	77.5408		ALIEDEHNL	15.2748	42.1555		VDECQTPGI	11821	30.9
TEVSKTPEA	271.7	77.6662		AEAAVVAVA	15.3104	42.2237		RPQDRVAEV	11822.4	30.95
REDDPGEAA	274.216	77.7917		SLSESWYNL	15.3346	42.292		DVDHGICIM	11840.7	31
KEAPAPPKA	277.77	77.9172		VTLDGIPEV	15.3936	42.3602		TRLRALMDM	11841.1	31.05
RISEQFTAM	280.983	78.0427		FQTDLIYNL	15.4641	42.4284		AMFQIWKSW	11843.6	31.1
MESDDARAA	286.017	78.1681		AEVEVSIPA	15.4758	42.4966		LLDEFWKNP	11873.5	31.15
AVIPRLVQL	291.522	78.2936		SLVPHNYGL	15.5698	42.5648		AEEALVAKQ	11919.9	31.2
RVIDLRAEL	299.418	78.4191		QLFSEIHNL	15.5752	42.633		RQKGDWNLS	12011.7	31.25
ALPKLPISL	301.482	78.5445		GLIDELNQA	15.6633	42.7012		GPSASLQLL	12035.5	31.3
RITNQVIYL	305.551	78.67		QLIKELPEL	15.6722	42.7694		LAHLKTIHT	12044.2	31.35
LEDEVTRNL	314.765	78.7955		GLAPLEVRV	15.6892	42.8377		NSDDSDDIV	12063.2	31.4
KAYDLLDKV	324.022	78.921		VLEEFVPEI	15.7914	42.9059		YPAQVYKTA	12105.6	31.45
AVLPRLHQL	330.978	79.0464		NLINEINGV	15.8253	42.9741		EDYPRTCRM	12113.1	31.5
RLPFTINNL	341.757	79.1719		SLPEVLPIL	15.8771	43.0423		KSKKEEGQL	12125.9	31.55
VEEPSRPSA	344.374	79.2974		RLAVYIDRV	15.9468	43.1105		HKINKDYQM	12129.2	31.6
AIQDEIRSV	345.594	79.4228		GLLGTLVQL	15.9494	43.1787		LQKDTSKNA	12163.1	31.65
KEETQPPVA	346.816	79.5483		SLLNEIESI	15.9696	43.2469		IYKEIECSI	12170	31.7
ILRAILEVL	357.387	79.6738		NIIPYITNV	16.0647	43.3151		EKQEVSRVL	12189.5	31.75
AESENPPRA	357.479	79.7992		VIFDLPTTV	16.0776	43.3834		IRGVDSGLY	12210.3	31.8
LLPLKLLQL	365.727	79.9247		KLLEVEHPA	16.091	43.4516		DSGFIIFGA	12217.9	31.85
MVLENVKEM	368.619	80.0502		QLDSHVHAV	16.0964	43.5198		QLSPAAAPP	12232.8	31.9
RETEPPPKA	386.082	80.1757		LLPERPPYL	16.1058	43.588		RILMHTFPK	12235.7	31.95
REQLRQEQA	388.038	80.3011		QLLAILPEA	16.1664	43.6562		WKAAKVTMA	12291	32
RSIYLALKL	389.363	80.4266		AEAAAAVVA	16.2247	43.7244		QLGQSAEDL	12293	32.05
RLLEQKDIL	394.711	80.5521		SLIEDFGSL	16.2303	43.7926		FARMCLDRQ	12295.6	32.1
LDINALQEL	396.925	80.6775		RLAVYIDKV	16.2407	43.8608		FAQNQLDTQ	12300.9	32.15
GVAELLEIL	398.388	80.803		RLPEIYIQL	16.3043	43.9291		VVISPPSNT	12307.9	32.2
SVIDYQTHF	411.946	80.9285		KLWESPNVL	16.3258	43.9973		NRAAAFEQL	12340.8	32.25
KEKKEEQVI	441.206	81.054		SLGEGLITA	16.327	44.0655		NYLHNDAPV	12383.4	32.3
GVPDDIFKL	442.89	81.1794		SEVQGMVEL	16.5445	44.1337		APMFESNFI	12391.2	32.35
ALREENEQL	451.971	81.3049		SESPIVVVL	16.6902	44.2019		AAMMLSAEP	12425.2	32.4
REKEPEKPA	457.249	81.4304		KIGEGTYGV	16.7109	44.2701		EEGIETQYF	12441.3	32.45
ALPAKPPNL	467.368	81.5558		QLLELPLNL	16.7457	44.3383		YDSVYTERY	12488.4	32.5
VILPLISRL	467.565	81.6813		ALPEAIAAL	16.7669	44.4065		TALSWACLK	12520.2	32.55
YLEDTDRNL	469.187	81.8068		HLAEALHQA	16.7876	44.4748		VTHHNFSRC	12541.4	32.6
MIPLLLAAL	476.616	81.9322		SVIDHIHLI	16.8425	44.543		HAQPEFLRK	12552.9	32.65
RVEELTFHL	484.524	82.0577		VLLESEQFL	16.8486	44.6112		EQPDPGAVA	12605	32.7
KVLEVHENL	499.914	82.1832		AEAAALEVL	16.8805	44.6794		SSWPGDLLS	12618.1	32.75
AEAPPPPPP	513.055	82.3087		ILLAELEQL	16.9205	44.7476		DSQTLPLEI	12664.6	32.8
SVPDVTHHL	514.912	82.4341		TLPEENYQV	16.9982	44.8158		CQEYFVDEC	12666.1	32.85
AAVPRAAFL	516.173	82.5596		ALFPERITV	17.0085	44.884		YGSSFYALE	12716.9	32.9
KQLEDGRTL	518.098	82.6851		CLADELINA	17.1287	44.9523		GLEKLAERF	12726.5	32.95
KVVDVVRNL	563.403	82.8105		SLLPVMQHL	17.1851	45.0205		SLSRSGRDL	12749.7	33
VIPVLVVMV	577.725	82.936		KLEEIIHQI	17.1911	45.0887		LELCPNLEH	12752.9	33.05
LDSEALLTL	595.128	83.0615		AVLEEIYLL	17.2171	45.1569		STYAVSVPE	12753.8	33.1
YLADFLLTK	598.569	83.187		LLPEEQVYL	17.3645	45.2251		GGSSFRDNF	12803.6	33.15
NILPPLLQL	599.678	83.3124		RLQDELVTL	17.4133	45.2933		RTLLKEDPA	12836.3	33.2
KIMEQSPDM	599.932	83.4379		SIISNLDEV	17.4176	45.3615		RARGAAWAG	12836.8	33.25
VEVPETPKA	602.573	83.5634		SILHDVVEV	17.5176	45.4297		VADKIHSVS	12949.5	33.3
LIDKLETEL	610.335	83.6888		YLDPAQRGV	17.5392	45.498		GNATTSLLA	12973.7	33.35
SVIDEPVRL	634.845	83.8143		ALAGDQPSV	17.5985	45.5662		VIESERGII	13000.1	33.4
QILPTLVRL	636.131	83.9398		GLNEHNHHL	17.6309	45.6344		LFPQSQANI	13067.3	33.45
KEFPGFLEN	651.878	84.0652		RAYDGTTYL	17.6512	45.7026		RVTLEQISA	13071.2	33.5
HEIEGTGLP	668.376	84.1907		SIAEVVHQL	17.6791	45.7708		QVLKLKKVF	13082.1	33.55
REEEYYTEP	678.115	84.3162		KIQEILTQV	17.6926	45.839		PAHCETLRY	13110.3	33.6
KIVDLLKNL	687.006	84.4417		KILPTLEAV	17.7498	45.9072		YQYRMEKCG	13130.3	33.65
AEQTPSRPP	702.126	84.5671		GLPEITPKL	17.849	45.9754		ASANYMLSE	13174.5	33.7
REQGNIYKP	743.687	84.6926		SLSEKTVLL	17.9008	46.0437		SQCAGRCSP	13249.2	33.75
AEDDRKAFA	744.17	84.8181		SLQDEIQRV	17.9291	46.1119		TLSSCNSSS	13352.5	33.8
KEVDKTPPP	758.715	84.9435		LLPDIISRL	17.9355	46.1801		ISNLTISGR	13360.6	33.85
KTASINQNV	759.068	85.069		KLHYVVTEV	17.9438	46.2483		ESILPTTLT	13404.5	33.9
HSLAAIEAL	779.627	85.1945		SLLSEIQAL	17.9979	46.3165		LLPERYIKP	13422.1	33.95
LLPTEQPRL	788.782	85.3199		IILDEIHLL	18.0752	46.3847		VAMVIAAAG	13446.8	34
YQFTGIKKY	791.082	85.4454		TLPDLVPQL	18.2177	46.4529		FEFTPETER	13466.4	34.05
IQHSEFEEV	796.639	85.5709		LLSDTVQHL	18.2193	46.5211		TTKNLDYVA	13467.2	34.1
RVPDGMVGL	836.314	85.6964		RVMEYINRL	18.2199	46.5894		FSRLDSPRS	13469.1	34.15
NIPSFIVRL	847.656	85.8218		KVLDFEHFL	18.2859	46.6576		GWGSPAIFV	13520.5	34.2
TEDDRKLAA	854.895	85.9473		ILPEEITNL	18.3062	46.7258		HSAISVPIS	13541.8	34.25
TEEEKNFKA	907.932	86.0728		VLIDYQRNV	18.4253	46.794		EEANGDRLP	13571.8	34.3
MEQRGQNAP	916.112	86.1982		ELSDVLIYL	18.5254	46.8622		KKYHNDPRF	13616.2	34.35
RVPPPPQSV	919.708	86.3237		TLNNLEIFL	18.6156	46.9304		SDQNTTSPG	13632	34.4
DLDAIKLFV	920.245	86.4492		SLPNEIAYL	18.8654	46.9986		ADFSDNVCS	13638.4	34.45
VEEKKTRAA	947.453	86.5747		QLLGSAHEV	18.9028	47.0668		DRYGRTALI	13642.1	34.5
KIMESFKNM	1009.19	86.7001		ALNEQIARL	18.9194	47.1351		STQSLISIG	13685.1	34.55
AEIEDPPIP	1032.76	86.8256		GLDGSLVFL	18.9383	47.2033		GREGLMRPM	13696.9	34.6
HLDTDVKRV	1045.32	86.9511		KLHGVNINV	19.0389	47.2715		DIYLSICVF	13711.4	34.65
KLGPAPKTL	1102.7	87.0765		VIIEKTYSL	19.0783	47.3397		KMYKCQLRK	13723.4	34.7
IEMDSKRVP	1200.64	87.202		SIIPYLLEA	19.1702	47.4079		DLGQRVSFL	13743.8	34.75
REQLEQQVP	1288.4	87.3275		GLAEELVRA	19.1716	47.4761		GTVDPQLYQ	13749.3	34.8
KVVEIVKKL	1300.53	87.4529		QILEGVHFL	19.2171	47.5443		FLTCMSVDR	13751	34.85
TEVAPPPPP	1325.32	87.5784		KTLEGEFSV	19.2767	47.6126		KLESRRGAI	13765.6	34.9
YGLPVVVKL	1360.08	87.7039		TLAEIYVAA	19.317	47.6808		IMSSLNHPH	13820.6	34.95
KITDVIIGF	1412.54	87.8294		REIFFPETA	19.3764	47.749		SKNSPKTPV	13896.9	35
PLPPSLPLL	1426.23	87.9548		NLPEIVVEL	19.4148	47.8172		DTFSTKSLA	13900.5	35.05
KIQELQEKL	1481.14	88.0803		MLQDFQIQA	19.475	47.8854		KTNESLYKS	13980.6	35.1
GEMETKEKP	1509.59	88.2058		AEQLAQIAA	19.5419	47.9536		QPWLAWGTA	13981.6	35.15
KEEYDTRQA	1510.44	88.3312		YQYPVIIHL	19.5785	48.0218		KTISSPRKT	14146.6	35.2
HESEGGRTP	1531.63	88.4567		KQVSDLISV	19.6726	48.09		LFVCYYLSY	14200.7	35.25
MALVAAILL	1534.25	88.5822		ALDDISESI	19.6781	48.1583		PARTTTGLL	14204.4	35.3
RIALRVLLI	1545.73	88.7077		KLWEAESKL	19.7346	48.2265		QSHEVQPGA	14204.9	35.35
RIVGELEQM	1639	88.8331		NLAENISRV	19.7387	48.2947		ESMFLLSSR	14210.3	35.4
QEAPPPPPP	1649.84	88.9586		NMPEILHHL	19.8061	48.3629		YVVANIGDK	14213.3	35.45
GLGPPGRSV	1709.68	89.0841		GLDNETHFL	19.84	48.4311		TQEMYFYDG	14226.4	35.5
ELPVQIEEV	1829.87	89.2095		KLGSVPVTV	19.8823	48.4993		FLTSSQQWQ	14230.6	35.55
LAPLHIQLV	1849.11	89.335		GLIENPALL	19.9577	48.5675		GYVLHIGTI	14248.9	35.6
AVPPPPAPL	1857.25	89.4605		RLDETIQAI	19.9679	48.6357		HSAEKRSLS	14268.2	35.65
GVSLGISEI	1932.53	89.5859		SLLTDIIAA	20.0116	48.704		TSLPVSPLT	14327.9	35.7
LSLENLEKI	1988.5	89.7114		KLHDINAQL	20.2218	48.7722		VVSDLFLGG	14338	35.75
AEERDKRLA	2065.54	89.8369		YTTDFIYQL	20.3012	48.8404		PVISNMTAA	14379.8	35.8
AEAPPPKIP	2339.81	89.9624		GEVPFNHEI	20.4166	48.9086		EEQTSKDSP	14471.9	35.85
ALPSKPNSL	2345.46	90.0878		KIIDIFTTL	20.5485	48.9768		DQGLYYCCI	14521.6	35.9
KALLKPLSI	2363.14	90.2133		KLIAQNLEL	20.6157	49.045		RLGQYHGDA	14547.2	35.95
SEAGPGPRP	2426.72	90.3388		REGPYSISV	20.6966	49.1132		RALEVQTPS	14562.5	36
YEKDDKLTP	2493.32	90.4642		HLIEPLANA	20.8078	49.1814		KGHCLVKGI	14564.5	36.05
HDPVIVLII	2558.91	90.5897		VILPTVHEV	20.9044	49.2497		ASLXGTTVR	14567.7	36.1
VTTTFVIEA	2785.75	90.7152		SILEHQIQV	21.0034	49.3179		SSPGSTATT	14596.7	36.15
KLLQLQEVF	3017.7	90.8407		REYQDLLNV	21.0248	49.3861		TLMNAYSSR	14626.3	36.2
VVCPLYISA	3274.11	90.9661		GLAESVSTL	21.1329	49.4543		NTRPSPLTS	14638.8	36.25
KEDKPPLAP	3484.19	91.0916		GEEILITVL	21.1826	49.5225		GLMFNTGIG	14730.2	36.3
VCLGLLALL	3647.28	91.2171		LLLDMQNRL	21.4703	49.5907		VWNKDAVTI	14735.7	36.35
YPVIMTNEL	3882.37	91.3425		LLDVPTAAV	21.5301	49.6589		YRELVKNWV	14759.8	36.4
FVIEQLQIS	4206.27	91.468		NLQEGEFLL	21.6015	49.7271		FHHERGLVK	14779.6	36.45
VEEKPPPAP	4245.78	91.5935		GLDSSVSFV	21.664	49.7954		SKNKNGYEA	14789.4	36.5
DQAKLIVGI	4357.43	91.7189		SLLNVVMDL	21.733	49.8636		LEDLELALN	14812.3	36.55
RVPPPPPIA	4393.98	91.8444		ALSDYDLVL	21.8403	49.9318		SPSILTLTA	14818.4	36.6
LSWVFLVVI	4457.86	91.9699		SLYGGNAVV	21.8417	50		LTDVGTSSQ	14823	36.65
KEAPPMEKP	4498.07	92.0954		ILTDITKGV	21.846	50.0682		MQKAAYYEN	14838.8	36.7
AMLPPPPPP	4754.08	92.2208		TLSEVTNQL	21.8871	50.1364		VLLGMKVQG	14852.1	36.75
PSSPLALAL	4779.5	92.3463		SQWDSPMRV	21.8895	50.2046		FTGHVVGEP	14875.1	36.8
LGPPPAPPL	5414.6	92.4718		TLDENHPSI	21.9447	50.2729		HLTNYSVNK	14940.3	36.85
ELALKVEQL	5678.79	92.5972		RLWEEAVKA	21.9797	50.3411		FSPGNLYIP	15075.4	36.9
PEKWESVKL	6813.46	92.7227		NLAGVYSEV	22.0042	50.4093		LNILDSIDF	15076.3	36.95
KEAPTPKEG	7139.57	92.8482		VLVESEHQV	22.0476	50.4775		ISSLNGVSC	15100.2	37
KQQAPPPPP	7184.36	92.9737		REIVAISSA	22.1415	50.5457		RSASLRRSR	15106.9	37.05
ARVLSLLEV	7272.98	93.0991		REAPERPSL	22.1439	50.6139		FHLQSQMPS	15168	37.1
FGLMIIVCI	7462.94	93.2246		KEIGELTQL	22.3038	50.6821		QCCGTCVQV	15176.5	37.15
PLVVVLTII	8619.21	93.3501		AEINNIIKI	22.4738	50.7503		IQVDLGLLR	15229.3	37.2
KKNKDIVTV	9191.55	93.4755		AEVDAAMAA	22.5272	50.8186		DAVFIPAGW	15238	37.25
YLLIPLLER	9845.79	93.601		ILPEAFSNL	22.5508	50.8868		GPDVAQPEL	15257.7	37.3
KEERPPELP	10028.2	93.7265		YQVGVHYEL	22.6033	50.955		RDFGIDVLE	15283.3	37.35
APLVTLEVL	11353.2	93.8519		KLDVGNAEV	22.6173	51.0232		TNHALDQFL	15384.8	37.4
EHNIVATYL	11422.3	93.9774		SLHTELNSV	22.619	51.0914		DENDEVKIT	15399.1	37.45
ALLELVREK	11678.6	94.1029		SESSTILVV	22.684	51.1596		QVFLQPLSS	15410.8	37.5
LPLVVVLTI	12672.5	94.2284		ALSPNNHEV	22.7245	51.2278		GDAGQRQGA	15423.3	37.55
PVVLPLLLL	13005.3	94.3538		SLNSNVYDV	22.7348	51.296		VNYLHNMTP	15465.1	37.6
EPAAALALL	13014.8	94.4793		KILDYEVTL	22.7385	51.3643		LPQKPPYSF	15468.8	37.65
SHAILEALA	13072.1	94.6048		SEMAGPPQM	22.8206	51.4325		KTKTLPISK	15511.7	37.7
PALLLLVLL	13592	94.7302		AEALPSLAA	23.0454	51.5007		YQSQELPNG	15602.6	37.75
SNEEILGSA	14838.1	94.8557		SEQMASHSA	23.0861	51.5689		GTSTYIDTR	15617.1	37.8
LHLIESEIL	15008.6	94.9812		SVLGAITSV	23.2246	51.6371		GPKDSLDAM	15624.2	37.85
LSVGILAKE	15131.1	95.1066		VIIDDHPEV	23.2279	51.7053		EGTPQRILL	15677	37.9
LSPEERVRA	15489.4	95.2321		QLLETLNQL	23.2437	51.7735		KTIFAQFQH	15714.1	37.95
AVAIKAMAK	15781.7	95.3576		AQYEHDLEV	23.3372	51.8417		QALPVTSAS	15725.8	38
IDQPPPPPP	16627.8	95.4831		SMAVVIPEA	23.3415	51.91		KSELRCQGL	15771.6	38.05
EAAKEALEA	17115.2	95.6085		SVLGSLSSV	23.4037	51.9782		LAPCWQAEH	15780.7	38.1
LSFLLTVLQ	18213.6	95.734		SLWGQPAEA	23.4098	52.0464		LTIFSRIQG	15813	38.15
PHLLLPLLL	18470.2	95.8595		RLLDSVSRL	23.5383	52.1146		AMVSMHMRK	15815.5	38.2
KQKGLKSLS	19269.8	95.9849		GLATDVQTV	23.5424	52.1828		VAWSKYNPK	15818.5	38.25
LKILKLLIS	20100.1	96.1104		GELPTIPDL	23.5977	52.251		CCRELLDTV	15879.2	38.3
PVVVGMLIL	22004.7	96.2359		GEMWNNTAA	23.7072	52.3192		MSSERIACQ	15883.3	38.35
AILDINRLG	23543.2	96.3614		FQDPVPLTV	23.7108	52.3874		REELKRKAE	15894.6	38.4
QREEAAEVA	23869.2	96.4868		RIIDTVAQV	23.8467	52.4557		DTMLRNEQL	15948.7	38.45
IRLDSVSLR	23877.2	96.6123		ALSQDIPEI	23.9994	52.5239		FGRNALERH	15950.8	38.5
VAPPARVAP	23971.4	96.7378		AMLLEIPYM	24.0004	52.5921		EIILPKTHF	15955.3	38.55
KAVPSQKRT	24291	96.8632		ALAFEDIYI	24.0678	52.6603		QKICPRTDI	16071.9	38.6
EGPEGLKLI	25923.9	96.9887		FVPEIFHRI	24.1095	52.7285		LILDIPDDC	16102.3	38.65
KVVIIPPFE	26048.2	97.1142		RLYQGINQL	24.1753	52.7967		STAYQYFES	16113.3	38.7
VLLLPKVNK	26191.2	97.2396		IIDDTIFNL	24.2272	52.8649		SAPMQVVQK	16117.2	38.75
YILLPRIIE	26250.2	97.3651		ALSDGVHKI	24.2314	52.9332		AGSPAKPRI	16147.7	38.8
LFEKLLQLT	29288.1	97.4906		KQVEEIFNL	24.287	53.0014		HDSEAQYCT	16160.5	38.85
YSKYYKTID	29300.1	97.6161		SEHGLVVIA	24.3881	53.0696		PALHRFILL	16180.4	38.9
KPQVLAEAS	30333	97.7415		RLEDQVIGV	24.4364	53.1378		LLLAQEHLR	16186.5	38.95
SVEAAAPPP	31167.7	97.867		SLVDIYSQL	24.4383	53.206		GIGVAALIF	16247.4	39
DAAPPSAPP	31326.3	97.9925		RLAPEIVSA	24.4791	53.2742		FESENQKLQ	16260.6	39.05
AQIVQKGGQ	34796.9	98.1179		REAQSLISA	24.4878	53.3424		VTAVIPCFP	16263.4	39.1
RPEAPPPPP	34976.6	98.2434		TVLEKVYEL	24.9807	53.4106		ADLHRMMMG	16279.1	39.15
QAPEPPPPP	35294	98.3689		ALDGFVMVL	25.1413	53.4789		CTFLNPAGQ	16280	39.2
KNRLAGELQ	35540.8	98.4944		AEFAERTVA	25.1785	53.5471		FFGKDISTT	16284.9	39.25
PTASASLPP	36799.2	98.6198		KESDIYIVA	25.202	53.6153		IIIIAETST	16322.8	39.3
PAAIPHAAE	37091	98.7453		TLAGDVHIV	25.2566	53.6835		QTLYICSEC	16331	39.35
APPPPPPPP	37229.7	98.8708		GLSSDLQQV	25.3472	53.7517		FGTTSTTAG	16407.8	39.4
HPPPPPPPP	37287.4	98.9962		SMHEVVENL	25.4354	53.8199		ESPTSILKA	16430.4	39.45
EHVTDVVKR	41859.1	99.1217		ALWSEMLDI	25.4841	53.8881		LNITEESHV	16455.3	39.5
PSPPPPPPP	42303.4	99.2472		VLLATVTEL	25.4966	53.9563		SYRQEFQAW	16503.6	39.55
PPLPPPPPP	44128.1	99.3726		ELMEQVPHI	25.525	54.0246		CPVCDGCEY	16545.6	39.6
ELELNEKIN	44158.2	99.4981		KLLTEVHAA	25.6055	54.0928		VWAFFAVIF	16556.4	39.65
PPHPPPPPP	44298	99.6236		RESIKLVSI	25.7099	54.161		AEEKQRLEE	16566.8	39.7
PPAPPPPPP	44394.4	99.7491		WVDETLSSV	25.784	54.2292		KDVVNCVGG	16578.2	39.75
PPPPPPPPP	44993.1	99.8745		VQIGDIVTV	25.7993	54.2974		LQDLSTIVR	16614.5	39.8
PPPAPPPPP	45612.6	100		SEQPTLVTA	25.9525	54.3656		FFKAGLLGT	16614.7	39.85
				GLKEGIPAL	25.9724	54.4338		LEHLPELRE	16633.4	39.9
				MLPSILNQL	26.0797	54.502		QTNSKDGVA	16637.9	39.95
				ALPHVVPTL	26.1489	54.5703		LRIVLSIAS	16660.8	40
				AESPGVPVA	26.3192	54.6385		EEFKQRHEN	16670	40.05
				GELTDLHGL	26.444	54.7067		RTIDVFDGN	16716.6	40.1
				GLLENIRQL	26.5056	54.7749		IPKNPPSGF	16741	40.15
				GEQEGAMVA	26.584	54.8431		IIVVKLITP	16754.1	40.2
				VLDEAGSTV	26.5949	54.9113		RPCIPSGTL	16777.8	40.25
				VIAEILRGV	26.6542	54.9795		FALKTRADK	16830.9	40.3
				AEQQHNPAA	26.7661	55.0477		NSKNCTEPA	16857.2	40.35
				ALLEEVKAL	26.8441	55.116		GSHYFAQAG	16971.2	40.4
				SENAHIIEA	26.8691	55.1842		SFQEDKTVI	16991	40.45
				AQWHEQILV	27.0751	55.2524		DEEDPRLKC	17003.7	40.5
				SEAFSVASA	27.1355	55.3206		GEPTSRSQG	17054.6	40.55
				GLLTEIRAV	27.4272	55.3888		PLGLVLRKL	17055.7	40.6
				GLNDFIQKI	27.5196	55.457		CALCRRSTT	17068.6	40.65
				AEEEAAVVA	27.5488	55.5252		STHSPYVAQ	17089.1	40.7
				KELEKTYSA	27.8142	55.5935		KIFGEDFIE	17089.9	40.75
				RLLESFETM	27.831	55.6617		TAGSVLTLS	17105.8	40.8
				TLISELVQA	27.9372	55.7299		FFPYGDASK	17124.6	40.85
				NEFVHINNL	27.9629	55.7981		LAFYPKRSG	17133.7	40.9
				GLVDQLVKA	28.1198	55.8663		KKNQLKFAP	17158.4	40.95
				KLISELQKL	28.1362	55.9345		EFMSMFGKL	17163.2	41
				TVIDQIPFL	28.3256	56.0027		SPEEESSLL	17177.9	41.05
				AEFPLDPQL	28.3609	56.0709		ALASLRHAK	17194.3	41.1
				KLPSNLPQL	28.4802	56.1392		IPYCSSKFA	17196.7	41.15
				LIAEPFYHL	28.5749	56.2074		VSRSLGPLG	17211.2	41.2
				NLLQVLEKV	28.6796	56.2756		SQSLDSGSC	17239.5	41.25
				ILPEELQTL	28.6834	56.3438		DIPAMYNNL	17257.5	41.3
				NLPIFLPRV	28.9358	56.412		HKKQGAGFL	17258.9	41.35
				SLQETIQSL	28.9365	56.4802		HPLHPSLNI	17268.7	41.4
				SMLEDVQRA	29.1066	56.5484		QCYTRAIQI	17303.4	41.45
				FVIDTTPGM	29.1265	56.6166		ADLATEQKC	17321.2	41.5
				RVIGTLEEV	29.2715	56.6849		KSPVINLPH	17348.6	41.55
				GIIEDVILL	29.3216	56.7531		KSSVFSICH	17391.3	41.6
				QLLDQVEQI	29.5951	56.8213		TVINKHIRK	17402.6	41.65
				RLFDEPQLA	29.8185	56.8895		LVSPTEIQR	17413.3	41.7
				FVEETVYLL	30.1885	56.9577		FISNTGGKQ	17413.7	41.75
				SLAESLDQA	30.4223	57.0259		EGKLISVEY	17448	41.8
				LLNEQELQL	30.4434	57.0941		TGHEEKVSV	17503.8	41.85
				GLLTGDVQL	30.4473	57.1623		SSSTGGLSS	17508.7	41.9
				FLYPGLADS	30.4612	57.2306		GAPVSPQAA	17516.5	41.95
				AEVEHVVNA	30.4777	57.2988		NVPLVIQMT	17556	42
				AEQDSTTVA	30.591	57.367		LQIVCVPYQ	17575.5	42.05
				AIISELVSI	30.6539	57.4352		RTTPSADHH	17622.8	42.1
				SLANETHQL	31.1299	57.5034		HLPDVHKIH	17623.9	42.15
				RVLDINPQV	31.1727	57.5716		RKALNCHLP	17632.5	42.2
				SENEYIMKA	31.1896	57.6398		GSLIQVVTT	17680.6	42.25
				AEFAERSVA	31.2129	57.708		RWEEYGPCY	17681	42.3
				SELPTTVTV	31.5599	57.7763		KHKQNSETF	17712.2	42.35
				YLPGGTTGL	31.5862	57.8445		ISSLTQHQR	17731.2	42.4
				GEITSSVVA	31.8929	57.9127		PERGGAQDA	17739.4	42.45
				ALLSAVTRL	31.9095	57.9809		MFQVFKPHA	17765.4	42.5
				ALLGDLTKA	31.99	58.0491		YQLEEEYEN	17781.2	42.55
				SMPDFDLHL	32.035	58.1173		LQFTVDERS	17898.1	42.6
				AENVAVPEA	32.387	58.1855		EGTSTEGIY	17937.9	42.65
				SLHDRIYVI	32.8057	58.2538		IWVNEETKL	17939	42.7
				SLLDLEQKL	32.8558	58.322		RIGYMIRMT	18012.2	42.75
				AVLAAVTEV	32.9408	58.3902		RDVQETLMP	18018.4	42.8
				REAEVTRTA	33.0393	58.4584		ICVECGKGF	18079.3	42.85
				MILDIVNNL	33.0619	58.5266		VPLIEYSFY	18132.6	42.9
				ALAEDPQEL	33.0744	58.5948		AVQMRIKNA	18175.2	42.95
				SLQSEDWTL	33.1507	58.663		VPPGTPPPI	18182.1	43
				ALDILITNV	33.3024	58.7312		RLPLRPLIK	18208.1	43.05
				KIMEAMEKL	33.4794	58.7995		HSHSSSHKR	18216.2	43.1
				SIIDEFLHI	33.4812	58.8677		LALYELEGT	18228.6	43.15
				SLAERVDRL	33.8415	58.9359		TQSLLAECG	18328.9	43.2
				YLPVGSHNL	34.028	59.0041		FPLYPLDFT	18359.2	43.25
				RLLDSEIKI	34.1427	59.0723		DTQGETPLI	18410	43.3
				KEAVTTIAA	34.3427	59.1405		LHALVVGPG	18411	43.35
				KLQDGVHII	34.3438	59.2087		VISNIGHIR	18417.1	43.4
				RLIQESPTL	34.3595	59.2769		RALLQQALR	18444.9	43.45
				GLALKVQEV	34.4596	59.3452		IRLKGESQV	18450.8	43.5
				ALADVATVL	34.7486	59.4134		VTRLEAVTS	18476	43.55
				RIIDVVYNA	34.8797	59.4816		FFYIGGSPN	18478.6	43.6
				SEKEATPVV	34.9727	59.5498		LSYLQEIGS	18493.2	43.65
				VLSNVEVTL	35	59.618		AVLSLYATG	18493.6	43.7
				ALWNEEALL	35.0325	59.6862		NKETEFLLI	18495.4	43.75
				REMPVKVEA	35.0917	59.7544		DLEKLKLVL	18499.4	43.8
				AVHEDIVAV	35.1073	59.8226		CPGLPAAAM	18543.1	43.85
				ILQDEQYLM	35.1529	59.8909		HLGQLEAGS	18570.4	43.9
				HILDFSPSL	35.6497	59.9591		AAACPYFKS	18623.5	43.95
				AQIEVVPSA	35.7656	60.0273		KPAAREARL	18656.8	44
				SLPEYLENM	35.8357	60.0955		SIVDSISSE	18699.5	44.05
				SELPGAFEA	35.899	60.1637		GGVRHLPGA	18715.8	44.1
				QLQEELHQL	35.9265	60.2319		SKLIRVENF	18728.6	44.15
				SLYPGTETM	35.9888	60.3001		RLKSAQCGS	18821.4	44.2
				AESLGQYAA	36.3433	60.3683		HSLGGGTGS	18851	44.25
				AMYPDQVQL	36.3815	60.4366		GISGMAAAK	18857.5	44.3
				QLVDTTVEL	36.5717	60.5048		VTLTSPAKT	18912.5	44.35
				REYWNEQSA	36.8984	60.573		RKITVLQVN	18913.5	44.4
				ALPEEVQEL	36.938	60.6412		VKPEDSGIY	18914.9	44.45
				KEAEGAPQV	37.462	60.7094		LPPPAPCAA	18966.2	44.5
				SLTGRLDEV	37.501	60.7776		QNLEIHRRA	18967.2	44.55
				HLSIINEYL	37.8593	60.8458		KIFIIQACR	18994.1	44.6
				GQLDFSEFL	37.9204	60.9141		SQATKGEHP	19011.6	44.65
				GLLSEEVEL	37.9356	60.9823		SVMLPLHSE	19040.6	44.7
				SVPEYVYNL	37.9672	61.0505		KVTPAMGMQ	19050.9	44.75
				VLMTEDIKL	38.0338	61.1187		LGMAYRKNA	19057.1	44.8
				ALDNDNYNL	38.0659	61.1869		SKELEHVKM	19071.1	44.85
				HLPEELAEL	38.068	61.2551		DNFDKNLCF	19081.4	44.9
				LLPDTINSI	38.2894	61.3233		IAEPGWRAC	19117.6	44.95
				ILGIQPPSV	38.291	61.3915		EQYKADTRT	19142	45
				KEVDVGLAA	38.3379	61.4598		FALKSAFRN	19179.1	45.05
				REIAGSLEA	38.4613	61.528		YKSKPLDNA	19192.4	45.1
				GMVQQIQSV	38.4821	61.5962		VFPNPQKEV	19200.1	45.15
				ALQEALENA	38.5463	61.6644		HPNIVGYRA	19207.2	45.2
				HLLSDELLL	38.6139	61.7326		MYAKPESKA	19227.3	45.25
				VVVGDLVEV	38.7675	61.8008		MADDADGPS	19242.3	45.3
				VMVGELVGA	38.8179	61.869		NVDSEFART	19246.3	45.35
				AAFDGGFTV	38.8957	61.9372		EKPLNFFHV	19284	45.4
				KILEEAHEL	38.9715	62.0055		TVSSDRDAA	19310.1	45.45
				AVAELNYGL	39.015	62.0737		ANAIIHLFC	19333.1	45.5
				FEQEMATAA	39.0716	62.1419		LQVTCSSAE	19354	45.55
				SILESFIHL	39.0876	62.2101		VPEGDTARL	19355.3	45.6
				TVIDYFHQL	39.3039	62.2783		SATGRGVFH	19371.2	45.65
				GEHGLIIRV	39.43	62.3465		KKRCPYTKY	19386.1	45.7
				SEHGINIDL	39.6842	62.4147		VINQPFVSR	19392	45.75
				SEITDTVAA	39.6945	62.4829		DLFPKTLLQ	19396.2	45.8
				GLAGAVSEL	39.7022	62.5512		EGSQDSNPM	19440.1	45.85
				SEIDMSVKA	39.8529	62.6194		EKGCHFLHI	19456.7	45.9
				TIEDGIFEV	39.9133	62.6876		QEGVPRTFK	19469.6	45.95
				SLWPDTAVA	40.073	62.7558		YPIFIKSAT	19473.3	46
				RILDQPYSL	40.0752	62.824		LYYLLHWYR	19473.3	46.05
				YVINVTTHL	40.1472	62.8922		QPDGEPAAL	19473.3	46.1
				GLPEKVLSL	40.3047	62.9604		YLVIDDETK	19473.8	46.15
				AEYINEAAA	40.3087	63.0286		VRAVNKYGI	19488.5	46.2
				KIADGVNEI	40.3388	63.0969		LLAHHVRQG	19512.2	46.25
				SEDSRFITV	40.6191	63.1651		LIGLIGNIT	19564.8	46.3
				ALLQDLHKA	40.6213	63.2333		ARKHKLEVL	19565.4	46.35
				LLAEENQRL	40.79	63.3015		RILSVELPK	19590	46.4
				GLAPQIHDL	40.9789	63.3697		LFPELTNLT	19595.3	46.45
				SEHDQAMAA	41.6128	63.4379		QAAAMDPQA	19596.2	46.5
				QLLTGSPEL	41.7979	63.5061		SHSAFGYNG	19708	46.55
				SLDSSNASV	41.8889	63.5744		HLIFADSLQ	19742.6	46.6
				GVYGDVHRV	42.0101	63.6426		HEKTHTGEN	19787.3	46.65
				LLPQGIVPA	42.0196	63.7108		PDFQRVTTT	19791.3	46.7
				SLPEAMQLL	42.0305	63.779		KIIETLTQQ	19803.3	46.75
				REIESTDTA	42.1079	63.8472		GANVIIFEG	19813.8	46.8
				ALDTSNVMV	42.2119	63.9154		RVVTVIAHE	19827.1	46.85
				ALLPQNHKL	42.7751	63.9836		KHSAILASP	19854	46.9
				KIIDIQEKV	42.8126	64.0518		TKEENQSVV	19867.9	46.95
				YETEGIRGL	42.871	64.1201		RAGRRLWAH	19879.3	47
				FVIDLQTRL	43.0653	64.1883		MADNGVGQP	19910.3	47.05
				HLFETISQA	43.0914	64.2565		LLAQGKIVK	19928	47.1
				KLLEPVVCM	43.168	64.3247		CSRCGRHIH	19940.3	47.15
				ILVSQLEQL	43.6003	64.3929		ISEIYPSFS	20003.4	47.2
				AEIQGVIDA	43.6253	64.4611		IQTDNFPAE	20008.8	47.25
				AEFEWENKV	43.6687	64.5293		VRTSVFLLT	20108.2	47.3
				YIPEAILNL	43.7113	64.5975		ACPSKAGFF	20137.2	47.35
				KLAESVEKA	43.7875	64.6658		SYISSLAPR	20141.7	47.4
				ALDKATVLL	43.8952	64.734		NRRSRSGTY	20160.3	47.45
				GMPDFLEKL	44.1902	64.8022		GNVHHCFSS	20184.3	47.5
				KLDETGNSL	44.3381	64.8704		TQSTSSWQK	20237.4	47.55
				YALDLSTFL	44.478	64.9386		GFHLAHHMA	20257.6	47.6
				TEQEVAQVA	44.4823	65.0068		EPSYDFLHI	20258.4	47.65
				KMPETFSNL	44.7807	65.075		ERMVEDYLA	20263.9	47.7
				KLNATNIEL	44.8491	65.1432		TNPNSTEHM	20319	47.75
				ALLQQVHSA	44.9901	65.2115		TPSTVVPPA	20360.6	47.8
				QEQFNSIAA	45.0738	65.2797		EDLDVLAGT	20397	47.85
				GVVDIFQTV	45.0909	65.3479		YRSMADSPK	20443.8	47.9
				KVLDILQHI	45.11	65.4161		NPDQANGSY	20470	47.95
				ALSALTARL	45.5622	65.4843		HAGETFVLE	20472.8	48
				AEQATTVKA	45.6713	65.5525		PGADLLQVL	20475	48.05
				RLQESVMEA	45.7524	65.6207		LAIYGGNSP	20478.6	48.1
				AEAIHSPQV	45.8143	65.6889		FNQSSTLTR	20479.7	48.15
				IVLDRLIEL	45.8168	65.7572		SVEDLLYVR	20487	48.2
				QILGLVTEV	45.8545	65.8254		CNNKFFIDT	20553.2	48.25
				MVDGTLLLL	45.926	65.8936		NTLRPLTYG	20573.2	48.3
				AEEPAAAAA	46.0738	65.9618		DTLEKKGVL	20573.9	48.35
				GENPLQVLV	46.3664	66.03		IRKLHVGKV	20578.3	48.4
				GIIEPLMNL	46.4221	66.0982		HQRIHTGEK	20592.8	48.45
				MEENFAVEA	46.6113	66.1664		TRSPKRDPI	20686.4	48.5
				ALSELIILT	46.6759	66.2347		HTSLINGRP	20745.5	48.55
				RLQEELEKL	46.7295	66.3029		GTKLLSHYS	20768.2	48.6
				SQYPEIIFL	46.9144	66.3711		AVTRLLRSK	20792.7	48.65
				AEINGTMNA	47.1454	66.4393		EAFAQLLVQ	20821.1	48.7
				VLGEFLKEI	47.3648	66.5075		ALGVLYHLR	20834.2	48.75
				FVIDNPQNI	47.4365	66.5757		LVQAQLEYH	20852	48.8
				GEVTQGFAA	47.6712	66.6439		KSPGQQLPK	20878.9	48.85
				KEQVPPPAV	47.7006	66.7121		RKPLFGETG	20968.3	48.9
				AEQGPAATA	48.1075	66.7804		SSSQASPSS	20980.8	48.95
				SEQHIPVSA	48.2378	66.8486		DRSIMTEQL	21008.9	49
				SLSDTVEKL	48.6298	66.9168		KDSSTGQLW	21030.8	49.05
				GLIDGRLTI	49.0679	66.985		NDKPSKWWT	21055.1	49.1
				GVIDDAFAL	49.1322	67.0532		EATELITET	21078.6	49.15
				TLTSKLYSL	49.2328	67.1214		NFTPRVFPT	21081.1	49.2
				YLDLSENRL	49.3971	67.1896		AQPEAGAKK	21108.1	49.25
				SEVMGEPHL	49.4174	67.2578		ALPSPGPGP	21120.4	49.3
				ALLSGLREA	49.4517	67.3261		RDRAKIQHS	21164.1	49.35
				KELNEAVAA	49.798	67.3943		LKVLEISHW	21187	49.4
				REEGTPLTL	49.8896	67.4625		SDGGSDSGI	21196.8	49.45
				FLDDNQIVT	49.962	67.5307		ETEPLLTWK	21236.6	49.5
				FVNDIFERI	49.9685	67.5989		LGRLAWEIA	21237.9	49.55
				SESLPVRTL	50.0399	67.6671		DQYADASIG	21239.5	49.6
				NLPGVLPAL	50.2548	67.7353		AVGSVFCSG	21240.5	49.65
				QEALSALTA	51.1042	67.8035		RYKELKEQV	21248	49.7
				AEALGSTEA	51.4827	67.8718		ENGEFYELA	21258.4	49.75
				NLFEDQNTL	51.7295	67.94		FTEKRVYLN	21379.5	49.8
				ALEPIDITV	51.8051	68.0082		AQFLESIRR	21380.4	49.85
				GEMWSEQSA	52.1419	68.0764		NEVLKIKLQ	21386.9	49.9
				QLYSVDVTL	52.1927	68.1446		RKELENFDV	21399.6	49.95
				SIYPSPTGV	52.2871	68.2128		STRKIIVDS	21413.3	50
				AAYYHPSYL	52.6293	68.281		ATQLDTDGA	21440.9	50.05
				AEVETRIEA	53.0203	68.3492		NLLRMKFMQ	21469.4	50.1
				GIFDDPPAL	53.0341	68.4175		ALGTFVQRR	21471.3	50.15
				AEAEASREA	53.2854	68.4857		QSYILREES	21494.1	50.2
				TLTNVIHNL	53.4147	68.5539		GKVKLTEPS	21495.9	50.25
				YVTEELPQL	53.7486	68.6221		EQKAKCEAT	21513.2	50.3
				NLDSTTVAV	54.358	68.6903		QSMVDEGMA	21530.2	50.35
				SILETITSL	54.3939	68.7585		HPNHTVTVT	21530.4	50.4
				AEEFKVPAA	54.5324	68.8267		LQYLDLSCN	21538.3	50.45
				IVMQEVETV	54.6825	68.895		SGVFKCGIA	21566.3	50.5
				SEVEQYVKV	54.9155	68.9632		HPAPLGGYH	21585	50.55
				FIVDPVSNL	55.0702	69.0314		AMVIVSGWG	21637.3	50.6
				NMVAKVDEV	55.5219	69.0996		EGATDTCNF	21645.3	50.65
				VEIAYSDVA	55.5501	69.1678		RELKEAQRR	21708.2	50.7
				SLASLLTIA	55.5616	69.236		MQDTEPIFE	21754.7	50.75
				ALPENPPAI	55.6079	69.3042		VCQDIKPCV	21794.5	50.8
				TLNDREYQL	55.8297	69.3724		HAVHAYRHR	21808.9	50.85
				AEHFLEQQM	56.0986	69.4407		SVTDKPLSQ	21832.3	50.9
				VLPAFTSNL	56.2122	69.5089		REKGKYSGD	21865.4	50.95
				AVLEHMEEL	56.4517	69.5771		FCAGNVIAQ	21876	51
				VEYEVPEAA	56.9326	69.6453		LLERQEKTA	21893.8	51.05
				SLPHNIIEL	57.796	69.7135		PFFLKAASL	21901.4	51.1
				IITDFDMTL	57.8154	69.7817		KRDFITGFT	21903	51.15
				AESLQPVAA	57.8648	69.8499		FYVACVVLG	21924.4	51.2
				FVLPHTDHL	58.0824	69.9181		TTITELQRR	21997.6	51.25
				QLLGDELLL	58.79	69.9864		LVAVVEMMQ	22019	51.3
				GEAPAALEA	58.9365	70.0546		SSLLHKTLS	22030.4	51.35
				YVQDFLNHL	59.0897	70.1228		VVRPLARSH	22037.8	51.4
				SEQQGEAAL	59.4617	70.191		RAVLVVLGP	22082	51.45
				SLPEEMESL	59.8379	70.2592		SIALIGGSR	22107.6	51.5
				GEITGEVRM	60.3993	70.3274		GVNLDQTVK	22128.9	51.55
				QESGFSHSA	60.4935	70.3956		TMEFIRSFQ	22136.3	51.6
				KEIQAPASA	60.6967	70.4638		RYSRGRDRV	22175.6	51.65
				RAAPFSLEY	61.3929	70.5321		DEHWKALSR	22236.9	51.7
				AEAEARAEA	61.4367	70.6003		NPPSSTDTV	22241.4	51.75
				AIEDTIFYL	61.5545	70.6685		KANLARHHR	22261.9	51.8
				SILEDPPSI	61.8931	70.7367		RKEVKQLQA	22283.3	51.85
				AVANIVNSV	62.2052	70.8049		HGILSGFNK	22287.2	51.9
				KEHINSVSA	62.3191	70.8731		CSKYYEKEA	22293.7	51.95
				AEGAGAPAA	62.886	70.9413		TRQVRESVI	22333.8	52
				ILAQEIVKA	63.0475	71.0095		GNKSISFTG	22431.2	52.05
				GEIASFDKA	63.8182	71.0778		FHDRFLELT	22432.1	52.1
				RLPDPFAKI	64.1804	71.146		KQLSQLGQK	22442.1	52.15
				AEIAESVQA	64.3717	71.2142		PMPPRPPIA	22501.2	52.2
				VLVADLVNA	64.7321	71.2824		TRITSQMTT	22501.6	52.25
				SEEKPVPAA	65.0135	71.3506		SNKVYVMHT	22512.1	52.3
				GVLPNIQAV	65.196	71.4188		RTWPIRVDE	22523.8	52.35
				ALSSSSIRV	65.1988	71.487		IRRLVTISP	22550.4	52.4
				AALDVLANV	65.3591	71.5553		NLRESSLSK	22568.9	52.45
				AEIEETLQA	65.7279	71.6235		SHHLIVKNS	22584.1	52.5
				KVQEQIFNL	65.8681	71.6917		YSQLLEKKT	22589.2	52.55
				AIIEVVSQL	65.9416	71.7599		LGHCIFIYS	22597.8	52.6
				KLHDINAQM	66.1889	71.8281		GTLRFRLSP	22600.7	52.65
				TEAKPAVVA	66.8214	71.8963		KAVQVDPHH	22643.8	52.7
				SVTSHIYQV	67.0343	71.9645		LRGRADPNL	22645.5	52.75
				SEQPQTAAA	67.1381	72.0327		KPRQPRGAA	22674.2	52.8
				KEAIETIVA	67.1664	72.101		LPWQIVQIS	22697.5	52.85
				SLNGNQVTV	67.4052	72.1692		ETYGTACAE	22707.3	52.9
				AVQEKVFEL	68.1164	72.2374		NLMRNSTTE	22723.3	52.95
				TLPTVIAEL	68.2108	72.3056		EDGSLQKKL	22746.7	53
				AIVDVMVNL	68.4866	72.3738		FKVYCMDHT	22887.9	53.05
				VLPNIHPEL	68.9058	72.442		DPYEKIPHV	22904.7	53.1
				SLPETIISM	68.9461	72.5102		DFSRVIQGV	22905.7	53.15
				GEARPGPTA	69.1732	72.5784		VNTAFEDFA	22933.5	53.2
				SELITKAVA	69.7595	72.6467		SSKTGFKTS	23025.2	53.25
				MVVDIVQEL	69.8018	72.7149		FAGGGDLPP	23037.2	53.3
				NEQGSYVVA	70.1819	72.7831		AFGTCSKAF	23066.6	53.35
				SEQTRVNAA	70.2488	72.8513		RMPKTGLSE	23108.1	53.4
				GEITGEVHM	70.5947	72.9195		DADVDIRDY	23121.1	53.45
				TVLEQVLPI	70.6421	72.9877		AVFQTSELE	23123.6	53.5
				FLVGERVTL	70.8526	73.0559		QVEMECICY	23192.5	53.55
				AEDDLNTVA	70.8871	73.1241		GIEFVLIPW	23210.1	53.6
				LLDVTPLSL	71.103	73.1924		HTGEKPYEC	23234.7	53.65
				AALPNVYEV	71.3781	73.2606		KQLPEPSDT	23265.1	53.7
				RVIDYILDL	71.382	73.3288		SSMSGEGRS	23283.3	53.75
				SITDITALL	71.4337	73.397		INLLLVSNS	23285.8	53.8
				GEVTNVTTA	72.0532	73.4652		NTGSISGPK	23309.2	53.85
				VEAPPVVTA	73.2995	73.5334		LDLSYSHSD	23359.2	53.9
				SEILYSAPP	73.3892	73.6016		PAMPRLPSC	23383.3	53.95
				ALSSSQAEV	73.8296	73.6698		APINKKQPF	23432.6	54
				AEDLNTRVA	73.8352	73.7381		AAPSFHSPE	23435.7	54.05
				RLYGNPNTL	73.8863	73.8063		NIIAFWVDK	23438.2	54.1
				SLLNFLEPS	74.5553	73.8745		LDIAPQKIY	23451.2	54.15
				LLPEGHLNL	74.6142	73.9427		VNLKNVNPG	23451.4	54.2
				HENESVYKA	74.8511	74.0109		AISPIKDQK	23465.9	54.25
				VLSSRLAFA	75.3345	74.0791		LKDPELSLK	23485.7	54.3
				AEALPKQSV	75.6196	74.1473		ARAALCGIP	23497.1	54.35
				SVVESVFKL	76.0659	74.2156		CDVGPDGRF	23534.8	54.4
				HEISEGNVA	76.3149	74.2838		TNDKRNQIA	23537.1	54.45
				GLQKEIAEL	76.5183	74.352		VAKHPVTCS	23566.1	54.5
				AILGIHNEV	76.5788	74.4202		TELDESRDK	23643.3	54.55
				SVADTVARV	76.5945	74.4884		KVLNTNGTS	23647.6	54.6
				GLSSELRSV	77.0308	74.5566		CSHDPLSPD	23665.5	54.65
				GLYQDPVTL	77.2846	74.6248		SQIPTPDSE	23672.7	54.7
				AVLNSFFNL	78.1144	74.693		KQITDAVNE	23701.1	54.75
				KEADYVAQA	78.7722	74.7613		WRYQLREFK	23701.4	54.8
				AILGSVTFL	79.1061	74.8295		KPYECKQCA	23702.2	54.85
				SLAKIYTEA	79.4801	74.8977		NAVSPDKDV	23708.8	54.9
				IVIGVLHQL	79.5568	74.9659		HGGLLPILK	23754.8	54.95
				NLIDTITGM	80.3239	75.0341		SLILNNIIN	23869.2	55
				NEFPEPIKL	80.9837	75.1023		SNLVMISRG	23876.9	55.05
				SLLQTQHAL	81.1012	75.1705		RSAAMDLGP	23882.1	55.1
				RLQQELMTL	81.4917	75.2387		KKQDLDEDL	23896.3	55.15
				SLPDTTATL	81.8407	75.307		QDYELKVEQ	23896.6	55.2
				SLSMVNHRL	81.8992	75.3752		EANVTADGA	23911.8	55.25
				REYSPPYAP	82.1628	75.4434		VEPQPQIEK	23925	55.3
				KLPAELQEL	83.4259	75.5116		DSMRTASLC	23931.3	55.35
				QLDDLKVEL	83.6211	75.5798		TSRDIEVQG	23986.2	55.4
				SESSQSLAA	84.2814	75.648		YASEEVIWD	24000.7	55.45
				TLWGIQKEL	84.5225	75.7162		KLDSEAVPR	24014.3	55.5
				ALHSVFEGL	84.5838	75.7844		RHGVVSCSG	24020	55.55
				GEIKGSESA	84.7175	75.8527		SVFGGLVRD	24044.4	55.6
				YVITDLTQL	84.9415	75.9209		VTKVSMSSQ	24120	55.65
				HLPSSIYRL	85.1835	75.9891		HTAGSQMTD	24120.5	55.7
				KVIGIIEHL	85.9743	76.0573		VDMSKVNLE	24139	55.75
				TLQGLEIEL	86.5483	76.1255		SKDTTAKEV	24198.1	55.8
				NIPEITPFL	87.648	76.1937		IYLAFPTNK	24236.4	55.85
				KILDLETEL	88.2848	76.2619		TKPLAIHPC	24242.4	55.9
				YAYRDAVFL	88.5354	76.3302		DPKDGHLLM	24270.5	55.95
				HIPDVITYL	88.8809	76.3984		KRLDTLEFK	24285.2	56
				AVIEHLERL	89.8245	76.4666		TPGYPANEY	24321.5	56.05
				ALGNTPPFL	90.0931	76.5348		WLRRHLENG	24322	56.1
				AEEAGASAA	90.3362	76.603		FYLAGKLHC	24324.7	56.15
				HEVDTQYSA	90.4379	76.6712		DEQHFTLQR	24337.6	56.2
				VIWGTDVNV	92.1716	76.7394		VKISGQLSP	24386.9	56.25
				SMTLAIHEI	92.2175	76.8076		SDKVLMTFE	24396.4	56.3
				AEQESARQL	92.7247	76.8759		HAATSGKQS	24397.7	56.35
				KEEEIARIA	93.7355	76.9441		RMQAQASIE	24423	56.4
				NILELLHRL	93.8116	77.0123		TVTLWTYNG	24497.1	56.45
				AEEGTSLTA	94.2511	77.0805		ALVPLRQKP	24511.5	56.5
				LIIEAVTNL	94.6937	77.1487		HSFTAVCQD	24521.5	56.55
				GLDNQIQEI	95.1147	77.2169		CYDQCENRW	24531.9	56.6
				SEEVVSREV	95.7372	77.2851		ADVQNYYSR	24540.9	56.65
				NLPPHIIRL	96.5017	77.3533		NQCTQCSCS	24543.8	56.7
				SQIEADFRL	96.9265	77.4216		SGEDVSSPK	24548.6	56.75
				AEDPETQVV	97.5525	77.4898		TVSLVDTKS	24549.7	56.8
				KIAPNTPQL	98.3048	77.558		SATPLKIQG	24564.8	56.85
				REAEHGYAS	98.3303	77.6262		CSLSDQLAG	24638	56.9
				TESSQSFVA	98.554	77.6944		LSQVKKGKA	24651.9	56.95
				AETEARFGA	98.8862	77.7626		DLFSPFVGD	24668.1	57
				RVIEPFSRV	99.4409	77.8308		RRKSRRFIP	24708.2	57.05
				SLPDSLDNL	99.6413	77.899		LHSLNIVYR	24720.3	57.1
				GLPHMIQEL	100.067	77.9673		TGDIHAMER	24740	57.15
				AVPEIMPEL	100.092	78.0355		LSTGEKGFR	24743.3	57.2
				REALEAESA	101.299	78.1037		RYVFGFELK	24759.3	57.25
				SLDQPTQTV	101.358	78.1719		DSLRKAQGI	24788.8	57.3
				NIIEAINEL	102.154	78.2401		GDDLECRET	24823.4	57.35
				ATDPTIHTV	102.554	78.3083		SGGSARERV	24861.1	57.4
				QMAEIAVNA	102.586	78.3765		LDCINKYGS	24891.2	57.45
				FFLDIYHNV	102.714	78.4447		STMIADDMS	24974.9	57.5
				TLSGHSQEV	103.168	78.513		EDMEVRWFR	24978.4	57.55
				NEVIGIRQL	103.956	78.5812		GGVRRQLSA	25047.6	57.6
				SEQQHSAQA	104.677	78.6494		YAKILLKRQ	25099.7	57.65
				AEDPGPAVA	104.776	78.7176		EDYYGQKLG	25103	57.7
				ALVQDLAKA	105.198	78.7858		LKEYGEFRV	25105.4	57.75
				KELEGTSQA	105.272	78.854		RDMHSLVMR	25111.4	57.8
				AEAEPPSEV	105.454	78.9222		QTFLFQGQP	25113.3	57.85
				GLDIGVAEI	108.326	78.9905		RNLRKWLTN	25147.9	57.9
				SLPEEIGHL	108.486	79.0587		RLQARNSCP	25167.7	57.95
				REDKPPLAV	108.653	79.1269		SWSEPLANT	25195.8	58
				SIINFFERL	109.168	79.1951		NHYLYQIAH	25219	58.05
				RLPEPTTRL	109.896	79.2633		KLFSVKDEN	25287.3	58.1
				SEADPSGVA	110.088	79.3315		EPHISASVA	25296.8	58.15
				SLPEEIGQL	110.18	79.3997		AILKDYYLK	25307.3	58.2
				AVSESIPAL	110.297	79.4679		TNCSGKGIL	25307.8	58.25
				EEISGIVEV	110.558	79.5362		LEQGKEPWN	25339	58.3
				LVIEFITEM	110.891	79.6044		FRGSGFIMC	25354.7	58.35
				AVLDRMHSL	112.37	79.6726		ETYLMKHMS	25391.5	58.4
				QENTQTPTV	112.763	79.7408		AYIEDFETK	25477.6	58.45
				GELPEHAKI	113.391	79.809		FFEECDPNK	25541.6	58.5
				ALDTNQVLL	114.102	79.8772		AVPPSGASP	25553.5	58.55
				TVLQELINV	115.064	79.9454		PLVGSNVPW	25569.5	58.6
				NLDNPIQTV	115.936	80.0136		GSRERGPPR	25603.9	58.65
				GEIVTEEHL	117.963	80.0819		QQSLSIINN	25605.8	58.7
				RETETVFVP	118.211	80.1501		MDWAQMACH	25629.1	58.75
				FAFVTDNTY	120.243	80.2183		QRKVTYRNL	25633.3	58.8
				QLLDFERTL	121.212	80.2865		HVWDGNSFD	25673.5	58.85
				KEQAELEAA	121.82	80.3547		TIVITYSMK	25712.2	58.9
				IEHDVVMKA	122.474	80.4229		IDVDLVFGK	25767.8	58.95
				TAMDVVYAL	125.677	80.4911		KCSIERDQY	25778.5	59
				AIIEEYLHL	126.456	80.5593		QRHFTNWTK	25782.4	59.05
				FENGNMTQV	126.532	80.6276		VRRNTPWTP	25782.4	59.1
				GETVPAPSA	127.507	80.6958		HSSGSGQSP	25817.2	59.15
				TILEIAVAL	128.979	80.764		TSYRWYRDG	25892.5	59.2
				TEEKFIVKA	133.2	80.8322		SGFSLSGSQ	25899.5	59.25
				RLPDQFSKL	133.477	80.9004		GQAYKMSDP	26039.7	59.3
				AIQEQITRV	133.769	80.9686		HGSLIYKFS	26042	59.35
				SEAPPTNQA	135.43	81.0368		AASVSTQHG	26084.3	59.4
				GLDIPTVQV	135.88	81.105		KAKKHVLPN	26150.4	59.45
				GEAGVPAEF	137.285	81.1733		FKPDPNSSS	26151.8	59.5
				SEEDHTNAA	137.436	81.2415		FSGFKKEQR	26172.8	59.55
				NLPDEMHSL	137.584	81.3097		LVTACGQRR	26229.5	59.6
				NEIKDSVVA	137.733	81.3779		SSLSNRSSP	26236	59.65
				GETGTLVDM	138.056	81.4461		TMRINKQDA	26236.3	59.7
				SVVPYLPRL	141.196	81.5143		TGLASVTSR	26249.9	59.75
				FIIQENLNL	143.848	81.5825		RGSPAHYTP	26261	59.8
				KVLELQTEL	147.249	81.6508		FYRHLGPHS	26263.5	59.85
				AETGHTSTA	147.394	81.719		PQILTSPSP	26265.2	59.9
				HVLDTLIQL	147.97	81.7872		AICLRAWEK	26267.5	59.95
				AESPASRQA	148.756	81.8554		SVAQGGYLN	26271.8	60
				KILDLETQL	149.072	81.9236		RAPLASGPE	26285.4	60.05
				KEANPPTAA	149.437	81.9918		LDATKLLTE	26318.4	60.1
				TENPHGVKA	150.602	82.06		GKHPEGYSS	26361.7	60.15
				HETGTTHTA	152.717	82.1282		LDCFYAQVE	26383.4	60.2
				KIIDSGPQL	153.456	82.1965		QHPNEGALV	26383.7	60.25
				AEIPETSNA	155.023	82.2647		HTTISNQAE	26388.3	60.3
				REEFPTLQA	157.804	82.3329		GWEKIEDPV	26465.2	60.35
				RDLEIQQEL	158.19	82.4011		AISGMDILG	26478.7	60.4
				ALRDVSEEL	159.193	82.4693		IPGVCENGV	26483.8	60.45
				TIMDLQTQL	159.583	82.5375		DLFPYDKCK	26499.6	60.5
				AIDGNNHEV	160.98	82.6057		YCYNGGTCQ	26523.7	60.55
				QLPEQPLFL	162.645	82.6739		ETVGTGIMG	26533.7	60.6
				GEELQMEPV	164.349	82.7422		SVTAIELIP	26607.6	60.65
				AEEPSPQAA	167.125	82.8104		KRQLDEVVS	26652.6	60.7
				KALQFLEEV	167.98	82.8786		YKLLTDERT	26679.1	60.75
				AEGLEPPAA	169.716	82.9468		LIPVSRVVH	26685.8	60.8
				GVYGDVQRV	170.67	83.015		ALQEKPSIE	26687.8	60.85
				ALALIYNEA	173.065	83.0832		LHMIADTVR	26727.9	60.9
				YVIDPIKGL	174.109	83.1514		FHSASDIFN	26754.6	60.95
				QELGHSQSA	175.11	83.2196		KKALGGDVS	26755.7	61
				VIIDQLPDL	176.795	83.2879		IPFSSSSSS	26774	61.05
				AEHSEPPQA	177.069	83.3561		LPQPTPTDA	26821.8	61.1
				SENPSVYVP	177.445	83.4243		KVPSQSGVG	26827.9	61.15
				RTIGVITKL	177.924	83.4925		GAPQEPAFS	26877.6	61.2
				KEEPPQPQL	178.155	83.5607		GSRLRRTST	26881.4	61.25
				GEFSITYKP	179.309	83.6289		LPVFHLNSS	26974.6	61.3
				SILGNIENL	179.379	83.6971		PVRGEEPVF	26999.4	61.35
				GEVQDSYEA	181.896	83.7653		EKPVCLQEI	27020.5	61.4
				TEAPLNPKA	182.001	83.8336		AVVYAQRHS	27029.8	61.45
				AEAPEPSSA	183.049	83.9018		GFDRWSAAK	27033	61.5
				WEPSSQPTI	183.494	83.97		VCKVSDFGL	27040	61.55
				AEIAHNVSS	186.46	84.0382		LTLQQQHQR	27083.1	61.6
				ALDTNQVSL	187.151	84.1064		RPCQHHILC	27113.6	61.65
				RVVDYLTKL	188.48	84.1746		GPAAQDPEV	27116.2	61.7
				KEPVTPSAL	189.888	84.2428		DFSMSYEGF	27126.8	61.75
				QEAVTRLEA	191.396	84.3111		GDAVDNSNC	27127.4	61.8
				AEDNRSHSA	196.923	84.3793		GSKGDRGMK	27152	61.85
				WISETWVNL	198.373	84.4475		TVAVMPVSE	27223.2	61.9
				AETQQPPAA	198.856	84.5157		QAADLQGEG	27238.5	61.95
				ILDDSPKEI	199.611	84.5839		LTGRTVAIP	27244.1	62
				GEGTPTQPA	200.19	84.6521		AICMYCVKE	27296.1	62.05
				GEVADGQAA	204.685	84.7203		STPAKPTVE	27297.6	62.1
				FVPQFISQL	204.988	84.7885		AYEEIVTIS	27326.2	62.15
				ALKDLINEA	208.162	84.8568		IRTPPRLLE	27360.8	62.2
				KTIETSPSL	208.256	84.925		KPGTASPKL	27408.2	62.25
				ALPHAILRL	214.551	84.9932		LEESVKEER	27441.8	62.3
				GEIGIGTPP	215.267	85.0614		RIVSKIFRN	27445.6	62.35
				RVVDLITNL	216.561	85.1296		YDQDAYDGK	27485.2	62.4
				VIDQKVYEI	217.04	85.1978		HTGEKPYKC	27509	62.45
				VEEGFSIQA	217.202	85.266		SSSSAPPAN	27523.8	62.5
				RTLAEIAKV	218.238	85.3342		VLGAMGDME	27530.1	62.55
				LLLAQLSDA	223.121	85.4025		KGEEQALAA	27535.8	62.6
				GEQPASYVS	224.569	85.4707		TYLSWLQQR	27579.3	62.65
				VVDEGPTGV	225.19	85.5389		DKEAPPPVL	27582.3	62.7
				VVVDPIQSV	225.949	85.6071		WCTYHEKGL	27584.7	62.75
				AEENGNVQA	227.216	85.6753		KSTNCVVDS	27598.1	62.8
				GQVGGQVSV	228.325	85.7435		GRYMDILCD	27614.8	62.85
				LLMTSLTES	229.174	85.8117		IEKKGKGKK	27629.5	62.9
				REEEYVAPP	232.034	85.8799		TVTFDTVSG	27644.1	62.95
				NEDLRSWTA	232.443	85.9482		QRSALTVHK	27645.3	63
				LVVDWDHHL	233.947	86.0164		LRKNETLFH	27690.5	63.05
				SILGTDILL	234.751	86.0846		DLQGQPYGT	27732.8	63.1
				GVLEPLTNL	237.813	86.1528		SQGCDKNMS	27743.6	63.15
				TLQEQLEKA	238.974	86.221		LHLETPKPS	27749.9	63.2
				REISSSPTS	239.034	86.2892		SLQRTSPEK	27774.8	63.25
				GLHGQLQEA	239.453	86.3574		KLCEEWPVD	27789.9	63.3
				RVLDELTLA	241.738	86.4256		HAGEKPYKC	27797.7	63.35
				AVPEVAVYL	246.306	86.4939		SGMTEEFPP	27815.7	63.4
				AEQGHLPPP	246.562	86.5621		SIMKKSIFN	27820.5	63.45
				ALVVQVAEA	247.364	86.6303		ESDPNVRTE	27879.6	63.5
				VEEEPRPAA	247.682	86.6985		DSQLVELTK	27938.5	63.55
				REDQASPRA	249.276	86.7667		LPLAAGPLP	27958.4	63.6
				HETGTTNTA	249.863	86.8349		DVARLGAEK	27981.4	63.65
				NVIESFTEL	252.212	86.9031		DQREEAGSS	28024.2	63.7
				GEGSPPAVA	252.95	86.9714		CNSIGYNAK	28032.1	63.75
				GEMEPPALP	258.151	87.0396		TVIEVNNRN	28050	63.8
				GIDSSSPEV	259.341	87.1078		SPKLSQTPT	28070.3	63.85
				VLQQESNFL	265.324	87.176		QRLNCSHPE	28073	63.9
				SVIEAVAHF	265.634	87.2442		NTMIKAFEE	28075.2	63.95
				SEDEPTRSL	265.803	87.3124		KLHKILGDK	28095.2	64
				AEDGTSVQA	267.575	87.3806		IMGKMEADP	28156.1	64.05
				NEIDAEPPA	267.633	87.4488		GSSMARTGE	28166.4	64.1
				VEEPQALAA	269.257	87.5171		NVKSAHSTR	28273	64.15
				KEIDVISIP	270.053	87.5853		NLIGESTIR	28298.7	64.2
				RTLETLIRL	270.644	87.6535		VIALLVKVG	28321.7	64.25
				KIIQVAVEL	271.154	87.7217		VHRQVVVVK	28367.7	64.3
				TEVSKTPEA	271.7	87.7899		NPVKDSKEM	28386.7	64.35
				HINDSAPEV	273.304	87.8581		LQPLAPCPN	28404.5	64.4
				REDDPGEAA	274.216	87.9263		NYKNNSKSL	28415	64.45
				ALAPHLDDA	275.776	87.9945		KLLCEGRRE	28421.8	64.5
				KEAPAPPKA	277.77	88.0628		WRLLTKYNQ	28485.8	64.55
				LEHSSDPSA	279.153	88.131		QATNNNEAK	28500.3	64.6
				REQEELLAP	281.787	88.1992		EYRQCVSPC	28504.3	64.65
				GLDTTSTEL	283.282	88.2674		DLIPTIKFR	28517.9	64.7
				MESDDARAA	286.017	88.3356		SITHGSFSG	28587.4	64.75
				SALDTITTV	287.658	88.4038		TVTQTQPVR	28627.3	64.8
				GEIQEIVKT	288.925	88.472		MHRQETVDC	28662.6	64.85
				AETAVSVIP	289.814	88.5402		THIDWSLDS	28664.2	64.9
				TVTTVILEV	289.952	88.6085		KVHSRIERP	28691.2	64.95
				SVVDVFTQL	291.664	88.6767		RKEFTLEFS	28703	65
				QEDPTNTAA	295.731	88.7449		SDCGTWIRK	28727.5	65.05
				AEIPEGYVP	296.792	88.8131		ADLEVQAGQ	28749	65.1
				ILDQTNVSA	299.382	88.8813		VDVNSPGFG	28774.5	65.15
				RVMEEIRNL	309.105	88.9495		GRYLVKEIE	28780.7	65.2
				ALPNDMYDL	319.683	89.0177		DGSTYKIEL	28804.1	65.25
				GEEGPQAVA	322.128	89.0859		PSSSSDWRV	28825	65.3
				AEQRQHEEA	333.931	89.1542		NPNCKWYCY	28829.7	65.35
				AEAPVPATP	335.837	89.2224		WSSEKAEMN	28835.9	65.4
				VEEPSRPSA	344.374	89.2906		CKIFQTLNG	28851.5	65.45
				AIQDEIRSV	345.594	89.3588		SVLQQLQTE	28862.7	65.5
				KEETQPPVA	346.816	89.427		SLESGGLEQ	28866.5	65.55
				AEQPPHLTP	350.255	89.4952		VHGYASTIS	28891.5	65.6
				KVLNELTQL	350.847	89.5634		EDPRERDYL	28964.1	65.65
				QILDFETAL	351.272	89.6317		YWAVDRCYT	28996.7	65.7
				SIPEINHRL	353.743	89.6999		PTHKAKPQI	29011.8	65.75
				REQDPRVAP	357.158	89.7681		DFLRDYTQI	29020.6	65.8
				QVLEELTEL	358.362	89.8363		LRVVYFLAR	29041	65.85
				AADPSVVNL	358.754	89.9045		LRNKEFKNA	29041.3	65.9
				AEGPGSSQA	366.396	89.9727		VKSLDSNGA	29058.9	65.95
				SLPDTVGQL	369.865	90.0409		GTLHLQCSE	29118.1	66
				NQFPGFKEV	376.434	90.1091		RCRLQEVLA	29127.8	66.05
				AEVPDVTAT	378.185	90.1774		KLVVLQDEK	29140.7	66.1
				SVAGSVERV	380.397	90.2456		DVDEPPVFS	29148	66.15
				AEAPGAVAG	381.622	90.3138		AVGFDEFGS	29206.4	66.2
				NLPEETNEL	383.464	90.382		DPTAQLRIM	29212.7	66.25
				RETEPPPKA	386.082	90.4502		LSDLFAVKP	29244	66.3
				ALDTTRHEL	388.992	90.5184		EEEQHHWDD	29279.8	66.35
				IVVDFSENL	390.616	90.5866		KDKRELRSG	29304.9	66.4
				RIVQELPQL	392.913	90.6548		CCPRCPDSL	29393.5	66.45
				VVPSQIFEL	397.26	90.7231		SPSQSLPAS	29418	66.5
				AVADTVYRA	398.604	90.7913		KPLSITVRT	29421.1	66.55
				GAYKYIQEL	399.528	90.8595		TGVAKIIIS	29452	66.6
				HEEHSRAAA	406.091	90.9277		QAILFPATD	29463.2	66.65
				MEQYEVVLP	408.285	90.9959		NFVLTAAHC	29495.1	66.7
				SVIDYQTHF	411.946	91.0641		GCVSQWKAA	29499.6	66.75
				QLNADEISL	413.263	91.1323		GPIREESRL	29500.2	66.8
				GEDERELAA	413.666	91.2005		CDFADGERK	29507.5	66.85
				SEEEGVPST	424.516	91.2688		RPPPTAAER	29514.6	66.9
				NIVDITFVM	425.919	91.337		EPEVSAGQM	29568.3	66.95
				QEGGGGVAA	428.091	91.4052		RICKVLAVN	29589.7	67
				TEENKSFSA	430.204	91.4734		RSCVDLNEC	29603.1	67.05
				GVHEIIYTM	438.242	91.5416		RGHRDRGQA	29658.9	67.1
				GLPSKIDTL	438.735	91.6098		CSARCSCEN	29665	67.15
				GVPDDIFKL	442.89	91.678		ATEESDLAQ	29685.9	67.2
				SAVDVHINM	446.392	91.7462		WIPKEKPAK	29710	67.25
				WVVQELPSL	449.207	91.8145		YPILEQKLK	29715.1	67.3
				AEEPASVTP	456.957	91.8827		RHLEVISGQ	29763.7	67.35
				SLLENEKLI	464.972	91.9509		NDLFAQEIE	29781.8	67.4
				YLEDTDRNL	469.187	92.0191		IVTTPRRQG	29785	67.45
				KEQVPGFTP	475.334	92.0873		QMLVGCADR	29827.6	67.5
				NMLEPSANM	477.39	92.1555		RGRLFVGAE	29873.4	67.55
				RVEELTFHL	484.524	92.2237		SWRVYHADW	29875	67.6
				WEDDKVTEA	484.86	92.292		APKPSNTLK	29884.4	67.65
				KVLEVHENL	499.914	92.3602		THHYYDNVK	29946.6	67.7
				GEAPPGTPP	503.04	92.4284		LADFQRREP	29951.1	67.75
				VIFQPVAEL	512.705	92.4966		EVECQRQDL	29954.3	67.8
				QILEHLDNL	517.633	92.5648		LNMKVRRTH	29984.2	67.85
				RVASPTSGV	531.837	92.633		VRLNVGFQE	30020.9	67.9
				RIVDVYENL	546.419	92.7012		ESKLFSPAH	30064.1	67.95
				VIVEPLEQL	552.178	92.7694		CPQDLTPYS	30086.5	68
				KVVDVVRNL	563.403	92.8377		SGLSLKRKA	30091.1	68.05
				NVIETISSL	567.588	92.9059		GSQQPPAWP	30094	68.1
				AAAGSPVFL	567.779	92.9741		ANVVVYSYH	30138	68.15
				RIPDQLGYL	569.397	93.0423		QVPLQTLCT	30151.1	68.2
				SQPDLLHQL	573.949	93.1105		PYQNYTVIF	30161.5	68.25
				SSHGNPILL	576.526	93.1787		RGVCAERYS	30177.5	68.3
				IVHSVFEFL	579.258	93.2469		KKVKHRLVE	30214.7	68.35
				ELPKYLPAL	595.07	93.3151		HAENLWPGR	30231.8	68.4
				VVINYTEQL	596.92	93.3834		LQAKHEKLQ	30236	68.45
				SSVATITRL	598.524	93.4516		EALRCYIRS	30293.3	68.5
				REDSQRPGA	602.533	93.5198		APGRTAVRA	30315.6	68.55
				VEVPETPKA	602.573	93.588		QNVLPYYLN	30322.2	68.6
				SVVDLYSNL	605.049	93.6562		TAGCAPNNT	30323.5	68.65
				ATSDLNIKV	607.226	93.7244		ELGDYDPEE	30408.6	68.7
				SEIGDARRA	613.413	93.7926		VVPGPSPNE	30484.3	68.75
				SIPDVNVNL	616.914	93.8608		YSESKLKKE	30499.5	68.8
				SIQEELQQL	625.612	93.9291		WYCYGLCAP	30529.2	68.85
				GEVSDERVA	625.978	93.9973		PKTGSAYLY	30560	68.9
				SVIDEPVRL	634.845	94.0655		VFNPISKNQ	30579.5	68.95
				QILPTLVRL	636.131	94.1337		QDDCKLWRG	30612.6	69
				SEQETLVRP	636.792	94.2019		GTLQRHERH	30676.2	69.05
				KEFPGFLEN	651.878	94.2701		ADKRLSRFD	30728.1	69.1
				AVPATLPEL	652.11	94.3383		CCLARDPYC	30739	69.15
				QLPETIGSL	652.386	94.4065		NLKVDMLSE	30752.7	69.2
				AEEPPAHAP	667.631	94.4748		TPETPTVEA	30776.3	69.25
				HEIEGTGLP	668.376	94.543		SRSQTQTLE	30789.6	69.3
				AEQNSNTTP	671.267	94.6112		AVTNDELFG	30850	69.35
				NEIDTTPPP	688.174	94.6794		GISGGRGRK	30946.3	69.4
				IVVDELSNL	691.698	94.7476		GGFHPPYWQ	30951.3	69.45
				LLQEGEGRL	695.646	94.8158		TASHSSPGS	30971.1	69.5
				FEIIDDHRA	699.949	94.884		IASRDSGVP	30982.5	69.55
				AEQTPSRPP	702.126	94.9523		YNDCTFSRN	30982.8	69.6
				ALDSTNVEA	705.111	95.0205		NFKLPNDDL	30982.8	69.65
				SIPELQNFL	735.748	95.0887		RVPASLKKE	30991.5	69.7
				QEDDRQLIA	738.939	95.1569		NVSRQTLFE	31013	69.75
				GEQEPPPPP	743.414	95.2251		TLAPSGTVD	31050.9	69.8
				FEIGGTIHP	743.639	95.2933		GPAPSLSPG	31059	69.85
				VIHEVHVQM	752.127	95.3615		KVRAKIRKR	31071.4	69.9
				KTASINQNV	759.068	95.4297		LLREEREKR	31088.2	69.95
				ALPESGSSL	772.691	95.498		EPQIGGEGM	31095.3	70
				TIPEAFRGV	775.538	95.5662		KEKEKEPDN	31104.7	70.05
				NILETLLQM	782.196	95.6344		ENQRRSGEA	31115.8	70.1
				SADPNVVDL	788.356	95.7026		DSGRYTCRA	31120.2	70.15
				AEEPNAAVP	792.924	95.7708		NGLPEEDGY	31133.7	70.2
				IQHSEFEEV	796.639	95.839		PTVLPITTR	31147.8	70.25
				AEDPVSEVP	812.772	95.9072		KSLASFKSN	31157.9	70.3
				GEQWTPIEP	818.845	95.9754		HQLVENTDE	31174.8	70.35
				SIVGPLVEM	836.794	96.0437		LWSAVSQYR	31250.1	70.4
				NIPSFIVRL	847.656	96.1119		LVKNSWGEE	31280.9	70.45
				GAYGQAVRY	909.928	96.1801		RYPFLMHRG	31286.3	70.5
				RVPPPPQSV	919.708	96.2483		PSEGAYDII	31288	70.55
				AEQSSGPGP	941.923	96.3165		EVSSSLVQP	31303.2	70.6
				SLPSSIQTM	975.382	96.3847		SHQFPRTRK	31320.5	70.65
				AEIEDPPIP	1032.76	96.4529		CPICQGTLR	31357.8	70.7
				SVLGHLENM	1063.04	96.5211		AFRPQDIRT	31496.9	70.75
				TEQPPSPLP	1086.59	96.5894		NSTTVKNSS	31502.7	70.8
				SQYQGVVVY	1130.21	96.6576		LPLALPAHG	31559.3	70.85
				SEEPGAPLP	1131.11	96.7258		EPTCKRHFI	31564.4	70.9
				GETSVPPPP	1136.33	96.794		VKSCECHEC	31610.2	70.95
				QVLDVVERL	1166.98	96.8622		VGDTSQNSC	31616	71
				TEAAPSQAP	1223.99	96.9304		KVSHEENIT	31634.9	71.05
				AEDEPPAPP	1263.96	96.9986		DVLMSSPEK	31688	71.1
				SDVEVPASV	1302.81	97.0668		ASAGQGPKP	31709.9	71.15
				TEVAPPPPP	1325.32	97.1351		SQEMDAGLQ	31747	71.2
				NVIGQITQL	1345.89	97.2033		PLLMYSDLG	31750.8	71.25
				REVDPPMGP	1386.35	97.2715		KTGTQKQAK	31760.4	71.3
				QQDPQQYNV	1386.66	97.3397		LDQASVTRE	31763.5	71.35
				KITDVIIGF	1412.54	97.4079		VWLELKSFS	31787.2	71.4
				NLPTSLEGL	1444.93	97.4761		WYVVPPEHG	31800.6	71.45
				QTHSVFVNV	1519.67	97.5443		LKLCHPNPD	31812.3	71.5
				AAVGQAAHL	1523.93	97.6126		NCRKAHKEL	31848.5	71.55
				AAIGEATRL	1543.28	97.6808		QMKVKGSNT	31852.6	71.6
				REDPDSVPP	1628.27	97.749		PKNIFAELI	31866.7	71.65
				RIVGELEQM	1639	97.8172		CPGEEGEGV	31895	71.7
				QEAPPPPPP	1649.84	97.8854		GPGWVNLAP	31905.4	71.75
				NLPEETNEM	1673.7	97.9536		VPYLSYILD	31915.7	71.8
				RESSSSRSP	1686.17	98.0218		HCKVAGNPP	31967.2	71.85
				GLGPPGRSV	1709.68	98.09		SKCSAADLP	31970.3	71.9
				VGAGAPVYL	1798.58	98.1583		LGHQLSARE	31977.6	71.95
				IEDVPAPST	1811.04	98.2265		SFYDLEADQ	32001.1	72
				GENPKTTSP	2005.16	98.2947		GSAADFLLD	32005.7	72.05
				SIISPNFSF	2310.95	98.3629		TFRSSTRHS	32029.2	72.1
				LEEERTPTP	2329.8	98.4311		CRPALQIKK	32036.1	72.15
				AEAPPPKIP	2339.81	98.4993		LFSSVKWGQ	32050	72.2
				AEEQNSQTP	2402.97	98.5675		DLSKKEGKV	32058.3	72.25
				SEAGPGPRP	2426.72	98.6357		AIKASGPGS	32103.5	72.3
				NVPDVYTQI	2844.04	98.704		NKSKIQNVG	32105.5	72.35
				VQTEVNREL	3016.23	98.7722		DDWPVELRK	32114.2	72.4
				EEEEPVKEA	3116.93	98.8404		APKKQTEKA	32132.3	72.45
				GLPNIYVNF	3476.21	98.9086		GSEDLPLPP	32139.9	72.5
				KEDKPPLAP	3484.19	98.9768		RRCCSGNLQ	32140.7	72.55
				ADTIFVTAP	3938	99.045		SPKKHGYIK	32155.3	72.6
				GATTTAPSL	3959.79	99.1132		DVLMNNGLK	32196.7	72.65
				NVTPNLPNL	3999.02	99.1814		LKTTLYHTK	32212.7	72.7
				HEQEQQSSS	4037.06	99.2497		DHTLKIRKV	32213.4	72.75
				QITQINHGL	4079.69	99.3179		HCKVHTAEK	32263.6	72.8
				AETGNTAKP	4755.47	99.3861		QLSNCRLVD	32271	72.85
				SIEEVTKNL	4940.23	99.4543		SSLDLDKTP	32276.2	72.9
				GLLELSAAR	9248.91	99.5225		HFPNKPLPS	32281.1	72.95
				SYIGGHEGL	9430.6	99.5907		TPGCSKTHL	32312.2	73
				EKALETIAV	14153.2	99.6589		IRNLVAHGQ	32336.7	73.05
				EAAAAAEAA	15787.2	99.7271		LDEQIYQED	32355.6	73.1
				EMLDFGTLR	16381.6	99.7954		GLCVESLRR	32433.1	73.15
				VVFQEFRQR	21723.9	99.8636		SLCLFRENH	32447.1	73.2
				EKAAEALEA	27174.4	99.9318		KRIHTREKP	32486.4	73.25
				LSPLVLEVD	31087.9	100		APQGPGQSS	32520.2	73.3
								QMVQQFGVD	32520.5	73.35
								EKMDRTPEK	32549.8	73.4
								DDPVPVHTG	32578	73.45
								TFWLLRLWE	32605.4	73.5
								SLPVLDLID	32636.9	73.55
								GRGALGPGG	32646.7	73.6
								GRVVMADRG	32648.5	73.65
								RDNMGSRRD	32674	73.7
								EGSGTTGLS	32696.2	73.75
								ARCDRYCQC	32726.3	73.8
								EPRLVGGDI	32783	73.85
								VLVRWKRAG	32788.7	73.9
								DSEFLKIFK	32796.9	73.95
								TSAESEPEQ	32861.1	74
								KVMLENYRN	32872.2	74.05
								SDPTPPSGP	32894.9	74.1
								QVEHLSIIS	32906.3	74.15
								ENINNTLGP	32944.8	74.2
								QFFKDIDTP	32949.8	74.25
								AHDQLEVIE	32954.1	74.3
								PEVQPSDRS	32965.1	74.35
								FLKLECKCH	32974.8	74.4
								KAQEEAPQQ	32985.5	74.45
								ESGGGSILS	32994.8	74.5
								EYYTSIMKE	33023	74.55
								PVPAHVYLP	33048.4	74.6
								NRVASSRIS	33078.4	74.65
								PGLTAPILI	33160.8	74.7
								KGCYNTRLK	33245.6	74.75
								EKFVFDVFR	33260	74.8
								RDQAREEPQ	33279.8	74.85
								PVTREAQRL	33305.7	74.9
								TDLRKQVEE	33325.6	74.95
								QTECTSAQQ	33327	75
								VSHRTISED	33345.8	75.05
								RGSEEHLKS	33436.4	75.1
								PARFIEDVK	33472.6	75.15
								GPIPQVVEP	33486	75.2
								HHQSQSSGT	33495.8	75.25
								QGVVDIPFR	33507.1	75.3
								SPIFLPTDS	33519	75.35
								LGDMQPSLN	33529.5	75.4
								GSKKHDVRS	33541.2	75.45
								LPYKFEVQQ	33547	75.5
								EGMIKGLWK	33549.9	75.55
								PAVANYIMK	33588	75.6
								VPLPICGTR	33607.6	75.65
								TTGPPDPGT	33698.3	75.7
								EHKPDNRNL	33703.8	75.75
								NRLMRDMAQ	33727.1	75.8
								DVVTPNSVR	33737.3	75.85
								THRAIESNS	33737.7	75.9
								HRLLHPSDK	33742.8	75.95
								SPGALPTLC	33784.5	76
								SVSQDSDSQ	33798.3	76.05
								CGKAFSRRS	33826.5	76.1
								EDAAALIIH	33828.3	76.15
								FFLRIEKDT	33840.4	76.2
								LKDVTAKEK	33841.9	76.25
								NRSSVKTPK	33951.9	76.3
								PSPPMSVAT	33965.9	76.35
								AKQLNNRVN	33980.6	76.4
								NKTKEYTAC	34005.6	76.45
								EMVAYRSFN	34059	76.5
								KKIITQFQR	34090	76.55
								GPLPQLPLP	34116.2	76.6
								ETLKEVWAD	34122.4	76.65
								LCSEQKYYC	34127.6	76.7
								EQDAASLKD	34140.2	76.75
								AGTLGTVAG	34170.1	76.8
								AFAFRDDTS	34178.2	76.85
								VVKKDHSVN	34189.7	76.9
								KLVVKGGKK	34213.4	76.95
								IPSGGRGLS	34283	77
								NYMLSREHS	34285.6	77.05
								VSPGAPQRP	34295.3	77.1
								EFRFKGQST	34353.2	77.15
								QSPKEKASK	34363.3	77.2
								KAGLLPCPE	34366.6	77.25
								EQGEAGGGG	34376.6	77.3
								SKYLRGNRN	34389.3	77.35
								PEPYVQTTK	34428.4	77.4
								PARPGFPSS	34463.4	77.45
								NDFEDLFDD	34473.5	77.5
								SPHDEDPQA	34502.6	77.55
								IPPKIFKLP	34537.7	77.6
								CPVVRFICR	34560.5	77.65
								SHLEDSMED	34603.9	77.7
								ARVCDGARG	34605	77.75
								RRPLPRPDP	34619.3	77.8
								VPPATPPAR	34652.2	77.85
								SGRLLSRAN	34657.5	77.9
								GSNSQRLAD	34736.3	77.95
								EILSTLLRN	34746.9	78
								KVIKGWEDG	34784.5	78.05
								ARRRQTVAQ	34820.2	78.1
								EAEYICIAE	34836.8	78.15
								CPPKFPTQG	34844.7	78.2
								SFCLKHCRC	34855.3	78.25
								ENTDLVTLG	34894.9	78.3
								ESEAFSCSE	34908.1	78.35
								NICYEFNDS	34932.7	78.4
								RWTCTSSGS	34980	78.45
								LFKLFKDLG	34990.9	78.5
								VLENHPGTN	35009.1	78.55
								SRQDSRKVH	35018.2	78.6
								EPRVDRLQA	35032.6	78.65
								ICLGEAMAR	35040.6	78.7
								SCRDTSATP	35063.3	78.75
								CNSGYKIEG	35069	78.8
								DSDVSGSKR	35088.8	78.85
								KFIVPIKAR	35110.8	78.9
								ANFIRQRGR	35134.7	78.95
								ISGRSQPTG	35159.5	79
								SEDEEDDEE	35199.8	79.05
								QGRPQPEVT	35205.5	79.1
								TTRPRRDNE	35273	79.15
								KSKSKLKSE	35278.3	79.2
								HPATSPPAG	35278.7	79.25
								VNLHPPTVH	35290.9	79.3
								VVKLMEPHR	35299	79.35
								VVAENEPCE	35311.6	79.4
								NCRLVFNPD	35342.5	79.45
								LPVDFVTAD	35402.6	79.5
								QPGRGHAHA	35420.6	79.55
								FYSHTEKPN	35437.1	79.6
								NLDIQRPKR	35451.3	79.65
								AGPEASEST	35480.8	79.7
								PLSPQYSKS	35490.8	79.75
								SNRNRIPLN	35494.3	79.8
								DSQEPGRQT	35542.7	79.85
								EKLHRQPVS	35545	79.9
								YHQYIPPDQ	35549.6	79.95
								ERRARSSPK	35554.6	80
								TKFLKNMDK	35566.9	80.05
								CPPRPHPPP	35578.5	80.1
								EGFGDPMKE	35601.2	80.15
								YDQDGESLQ	35677.9	80.2
								DLPQVLRQR	35696.9	80.25
								CFLPRSGRR	35698.8	80.3
								QFGQGVHHT	35728.5	80.35
								MDKDELHNQ	35730.9	80.4
								GGGGFGGGR	35769.1	80.45
								VKQRLQMYN	35770.7	80.5
								PAAPPGSQG	35787.7	80.55
								PAELPIEDL	35808.3	80.6
								IHTGEKPYK	35811.8	80.65
								TSLSSAAID	35855.2	80.7
								TDPGRKSPS	35862.2	80.75
								PPPPMARPV	35862.2	80.8
								ANQPDPEAG	35883.1	80.85
								VLRVRAQDP	35970.6	80.9
								EADLSGDGT	35995.1	80.95
								TNQGTIHLQ	36021.2	81
								QYVKEVTRK	36072.3	81.05
								EIQARSSAG	36084.8	81.1
								QGSYIIKQG	36085.6	81.15
								GPADAQLHG	36103.9	81.2
								ANKHKGWSR	36111.3	81.25
								PSSIVNVPG	36132.8	81.3
								GNSGSGDSS	36150	81.35
								TKNSMEGAS	36160.6	81.4
								LKRQRKRRV	36173.9	81.45
								SPPPLPPPP	36194.7	81.5
								VPVQRVVYN	36199	81.55
								QLEKATGNP	36203.3	81.6
								ANEISIYDK	36215.8	81.65
								SRGSELTQH	36225.6	81.7
								TAGQEEFDA	36239.7	81.75
								LHCPDRTWS	36240.5	81.8
								GRTFLSRCE	36253.1	81.85
								GQNTRDTRE	36368.2	81.9
								EDSLSSGHK	36445.4	81.95
								HGVKLSQKQ	36473	82
								KFGLFAPIH	36505	82.05
								LLDLSTEDD	36524.7	82.1
								TWMPQLLMN	36530.3	82.15
								YKEIEKESC	36534.6	82.2
								DRSTGKEFA	36618.9	82.25
								CRDLKRCPR	36669.7	82.3
								VRPRKLGFS	36684	82.35
								TGQCLEFLE	36708.6	82.4
								DVAAGMIKP	36725.2	82.45
								CFCGLSLSN	36752.3	82.5
								LKLIEIGVQ	36772.2	82.55
								SDSNANQKE	36798.4	82.6
								AGLVRKAPN	36801.2	82.65
								QKQPRWREG	36814	82.7
								EIPSSGHES	36820.3	82.75
								GHQALYRQR	36841.1	82.8
								NDSVRQLEN	36851	82.85
								QPAVKNMYR	36862.2	82.9
								EPLSTWCGS	36863.4	82.95
								QPEAALLRC	36890.5	83
								DSLNTRSLN	36890.9	83.05
								GAEKTRPGS	36896.1	83.1
								NLKNRDLQG	36980.4	83.15
								SSNSSDSSD	36997.6	83.2
								NRVSPCGGP	37005.3	83.25
								PPGEGVTLW	37005.3	83.3
								VFTGEVDCT	37016.5	83.35
								CGGVKGILH	37022.1	83.4
								TDVKSASER	37041.7	83.45
								VDGDGHISQ	37044.5	83.5
								ITLNEPKRE	37045.7	83.55
								KHQESVKKK	37075	83.6
								SPLGASPKK	37077.4	83.65
								LKKVTEQYP	37088.2	83.7
								EEEEEESDS	37153.7	83.75
								DAVKDFDCC	37162.6	83.8
								TKTKAINGK	37183.1	83.85
								KTESEEACT	37193.1	83.9
								PSTASLTRT	37195.1	83.95
								ELLRIDNDR	37268.4	84
								CRILNEKVN	37286.2	84.05
								NTTREAAGS	37307.6	84.1
								SIEFGQESP	37318.5	84.15
								QFYYKLSQE	37369	84.2
								SSDSSNSSD	37377.9	84.25
								DRCLLGLSE	37387.2	84.3
								LVGVGVDGE	37390	84.35
								ISHLEREVD	37417.1	84.4
								ICHTFRWHE	37418	84.45
								DLNKPIDKR	37436.6	84.5
								AGPPGKRGK	37450.4	84.55
								SREIQTLKQ	37452.4	84.6
								RPGSESHAG	37466.1	84.65
								APGLGGDAG	37477.9	84.7
								LGEMTKLNS	37492.5	84.75
								EKILRPPVE	37526.2	84.8
								QQQQQQQQQ	37536.4	84.85
								RGCHARPGT	37609.5	84.9
								SGIILKTGE	37618.5	84.95
								TNASLEIFE	37618.9	85
								FRDMDDGSD	37652.7	85.05
								HHVQDSKMG	37680.8	85.1
								ESGSLKSPH	37681.2	85.15
								PKENPGSWF	37684.1	85.2
								HNPVTGPPR	37701.2	85.25
								KLEEDKDKK	37719.2	85.3
								SSDKETANN	37725.7	85.35
								EVRLRDQCK	37746.9	85.4
								VYNITLDAD	37757.9	85.45
								NLKLALQQD	37764.1	85.5
								AGQMDVKLP	37775.9	85.55
								GGRLGSPKP	37805.8	85.6
								VWNKDSIAS	37843	85.65
								DPKITEYHL	37847.1	85.7
								TPGVPGSPG	37932.8	85.75
								EKERAEPRA	37941.4	85.8
								QFKTWWIDG	37948.8	85.85
								QHQRIHSGE	37961.1	85.9
								LPPPPQQPP	37967.3	85.95
								IGMKWEDTN	37982.5	86
								TKLLNGPGD	37996.5	86.05
								KPYKCEECG	38019.1	86.1
								ELTNQLEYN	38029.8	86.15
								DPELEEALA	38032.2	86.2
								CPSRTCRPD	38039.2	86.25
								NNPMTHITH	38059.8	86.3
								DLESGYSWR	38074.6	86.35
								VIYSSQDED	38078.3	86.4
								ECGEWLCKT	38095.2	86.45
								EMQNPNLNN	38134.4	86.5
								DRDSTSVLE	38146	86.55
								DCYSNEYSS	38158.4	86.6
								EKKWQSVEP	38174.9	86.65
								SGGKGKVIK	38205.9	86.7
								GYLYVQEKR	38212.1	86.75
								TLPVFPKGN	38212.1	86.8
								RPPKVKMEQ	38217.9	86.85
								AKVGEPEVK	38247.2	86.9
								PLLAVGTSN	38255.9	86.95
								VLRGDRDKP	38257.2	87
								SKPSTLCAD	38295.3	87.05
								SPPQQLPFP	38304	87.1
								MKAHSQTDR	38315.6	87.15
								QDDDSGLDG	38318.1	87.2
								SYCYQLLRQ	38347.1	87.25
								KKKTQSSGS	38359.5	87.3
								RNLLNEFDR	38365.4	87.35
								PQNIGDVYG	38387.4	87.4
								SSQRPDQGP	38390.3	87.45
								KKNNKKTSK	38423.5	87.5
								WHGHELGGS	38456.4	87.55
								IITLDNCSN	38489.2	87.6
								LRPQGSARP	38497.6	87.65
								SFPRRSFRP	38564.7	87.7
								RTWHERDQD	38625.3	87.75
								LHGVDMAAN	38625.7	87.8
								VPMTSGVKQ	38663.3	87.85
								SWLLEDSSR	38670	87.9
								GPVGPPGPP	38687.6	87.95
								GPLSDDWAR	38700.6	88
								ACHSVKSLQ	38740.3	88.05
								QVTGSGHCP	38783.1	88.1
								IFTPRNSDR	38798.2	88.15
								NKSPDFYEE	38813.8	88.2
								MGHVWLEGD	38815	88.25
								VNSSSEQEP	38819.2	88.3
								INLAAIKMQ	38825.1	88.35
								AFPTASPAN	38856.6	88.4
								HCKMGVSRS	38873	88.45
								LGDWEKYKS	38875.1	88.5
								LFKKEGFSN	38878.5	88.55
								DPALLTPRS	38888.2	88.6
								PQPPPPPPP	38908	88.65
								IPVVRKMLE	38918.5	88.7
								EGKMIMQDK	38960.2	88.75
								IRQWRCAKQ	38981.7	88.8
								CLTVRNQED	38996.9	88.85
								PTSMQVGVP	39005.3	88.9
								PPAPTPRPA	39011.2	88.95
								VPSVGHLAD	39011.2	89
								AGPLEEDDL	39029	89.05
								SPELANMIQ	39083.1	89.1
								LKHIMYQRQ	39119.9	89.15
								KKPKIDELK	39124.5	89.2
								PAGFVCDGC	39125.4	89.25
								HIKHEKKVK	39130	89.3
								DIMVQQRMS	39229.6	89.35
								PQRPAAPER	39243.2	89.4
								KKTTLEIHN	39249.2	89.45
								PECGRGFCQ	39256	89.5
								ESHVVEWGN	39261.1	89.55
								PQGVRLSLG	39264.9	89.6
								DLPGRAAAG	39279.3	89.65
								RKKMAKIDK	39287	89.7
								EGGVKVLIT	39295.5	89.75
								TPLGDLWHH	39375.5	89.8
								DTVTIGKNP	39399.4	89.85
								EWVGLVESK	39439	89.9
								ESSRGRHRE	39464.6	89.95
								EVKVGRLRG	39476.2	90
								KKIGLDDEE	39495	90.05
								ELRLEKEAR	39509.5	90.1
								NFLLQECGK	39548.9	90.15
								IPGITSKFH	39560	90.2
								DHRGLTFQQ	39580.1	90.25
								DLQTNQDVG	39620.8	90.3
								ADPVLYKDD	39687.3	90.35
								WHADLRPDD	39733.7	90.4
								GCPAGPAGT	39803.9	90.45
								ETWKEHQFD	39872	90.5
								AWREESHLN	39904.8	90.55
								GIPGSGHKP	39913.8	90.6
								EFIIKTVQH	39919.4	90.65
								PVVPSKQTS	39933.3	90.7
								RFEADLKDK	39942.3	90.75
								RPGEPQQLQ	39973	90.8
								SGHSESSDS	39996.4	90.85
								VKGYRQRLT	40053.6	90.9
								SPVSPQLQQ	40057.5	90.95
								CCGWLPCTP	40058.3	91
								SCSSKQGSR	40060.9	91.05
								CYTKLRERG	40126.9	91.1
								QTKKDKDKK	40146	91.15
								DFALSTPDS	40161.2	91.2
								DGKDYIALN	40197.7	91.25
								EEEEEEEEE	40198.6	91.3
								RGPHPGTSD	40207.7	91.35
								APPAGAREP	40219.9	91.4
								GFTCECQEG	40221.2	91.45
								AGEASRVDR	40239	91.5
								TPTVRAKLT	40253.4	91.55
								VSEPLLEKD	40288.3	91.6
								GWTLMHPGR	40372.9	91.65
								HKPRRADSP	40424	91.7
								AKVQVERMR	40435.4	91.75
								IVDKPGDHD	40437.6	91.8
								ERPYKCNEC	40447.7	91.85
								GCEHYSGLR	40449.9	91.9
								KGHFLLKQD	40487.5	91.95
								IHNEAELGD	40551.5	92
								PEEAGTSED	40597.6	92.05
								APGVVRVRR	40606.4	92.1
								TCIQEPNES	40688.7	92.15
								SFSSLQEED	40690.4	92.2
								NNHHHPDDS	40724.3	92.25
								DLGSMDEEE	40738.9	92.3
								PVPASRGGK	40826.3	92.35
								SFVKRQIED	40936.8	92.4
								QAGLRTLHD	40939.1	92.45
								GGGMPGLGQ	40976.3	92.5
								SPPPSSKEP	40997.1	92.55
								DVLRDMQQG	40998	92.6
								RHPGRVRRD	41117.5	92.65
								DPELEKKLL	41180.7	92.7
								TKKPIKGNT	41191	92.75
								RREDGAAGD	41194.1	92.8
								DRLPPGFND	41206.1	92.85
								PTLPSNPGP	41216.4	92.9
								EYQEANQVD	41236.9	92.95
								NQQNDCGDN	41260.6	93
								TKERLSVYQ	41280.7	93.05
								EKRITEAEK	41299.4	93.1
								DSGLQLPAQ	41305.2	93.15
								TKSIQSDER	41315.5	93.2
								DYELAHKPG	41328.5	93.25
								EKALKAEFG	41333.4	93.3
								VPHRPQERR	41336.1	93.35
								PGNQVLWRS	41459.3	93.4
								GYELDTDQR	41486.6	93.45
								GGGAKRPLG	41495.2	93.5
								QIGFLKTIN	41507.7	93.55
								AVRCREKKE	41511.8	93.6
								APGNFPGAN	41570.2	93.65
								EGPYTPFDT	41572.9	93.7
								PHSPGAPVG	41596.3	93.75
								QCADTRKVP	41603.1	93.8
								PTGSPYASP	41604.9	93.85
								PAPLIRERS	41625.1	93.9
								EDTFIEEQQ	41638.2	93.95
								GGGENNLKS	41640.4	94
								VPTCEEVMP	41646.7	94.05
								PFIYPTVAE	41668.8	94.1
								ACTPCKQPR	41741.9	94.15
								AKKRKTQDK	41759.1	94.2
								TWVNHNGKP	41783.5	94.25
								DCGWIVSDC	41800.7	94.3
								KNEAENLEE	41826.9	94.35
								PPPPPLPPP	41927.1	94.4
								TKKQRSKRT	41947	94.45
								EPVVILEGH	41964.7	94.5
								PSSHCNPNH	42016.1	94.55
								GFSLCGGHD	42072	94.6
								EKLERANSQ	42119.8	94.65
								PLRGRSTSP	42154	94.7
								EYEESLGQN	42184.1	94.75
								EGKEILVGD	42212	94.8
								DPSVITKLR	42333.2	94.85
								PQDGPPGAE	42343.7	94.9
								AINTQRCRD	42347.9	94.95
								PAPAPRPTP	42357.5	95
								EIKNETKRS	42367.1	95.05
								QDDCGDGSD	42390	95.1
								QVRRPEMGD	42409.8	95.15
								QKPHLCYRD	42418.9	95.2
								DRKVADQQS	42476.8	95.25
								QPSTNLQSN	42492.9	95.3
								PGTSNSASR	42564.2	95.35
								APDEDREPE	42597.8	95.4
								PSSLESSSE	42609.4	95.45
								NLTTHKKIH	42619.1	95.5
								PYRDSKMTR	42633.8	95.55
								PRRSLQPPE	42663.8	95.6
								PQEGDPALP	42743.3	95.65
								NSEQANTQD	42748.4	95.7
								TWEEAAKLE	42750.2	95.75
								RAPTDDDKN	42757.6	95.8
								PSIVHSFED	42802.1	95.85
								PEQMGKDGR	42817.3	95.9
								APEILLGDE	42828.5	95.95
								VHTGEKPYE	42831.7	96
								PHRSPGPIH	42907.3	96.05
								QAKEMDEED	42923.6	96.1
								ERVFRAQQN	42935.6	96.15
								EIPKVPKQP	42957.5	96.2
								NYDIKKQAE	42989.1	96.25
								PRRTHHWQH	43065	96.3
								DVLGGRKAQ	43281.7	96.35
								PVHGYFEGN	43317.8	96.4
								EGPQAQSEE	43318.3	96.45
								VSELEKQTD	43337.5	96.5
								LFQDQDDDE	43385.3	96.55
								SPSKKQKKK	43394.7	96.6
								ECGKTFNQR	43399.9	96.65
								VKNKKDELQ	43413.5	96.7
								PSPHANKKK	43460.5	96.75
								EAPSKGSQD	43549	96.8
								DFNVQLRRG	43561.7	96.85
								HPGARKMKE	43581.1	96.9
								HPGEESPGR	43608.9	96.95
								PSPRTQHIQ	43665.1	97
								QIGPRGEDG	43694.8	97.05
								RKEEKPNKD	43706.2	97.1
								PRTTRSSVT	43769.6	97.15
								PLPEEIDAN	43815.1	97.2
								EPPPRRWCN	43831.7	97.25
								PDRGPRRDT	43893.9	97.3
								PDGKVLYKE	43900.5	97.35
								NGILEEQEQ	43921.9	97.4
								VIHKSKYRD	43925.7	97.45
								IRGSEDGCP	43944.7	97.5
								LKDHQSKGQ	43968.5	97.55
								GPGGPSPSE	43987.5	97.6
								PPLIQQPIT	43999.9	97.65
								PVRSNSFNN	44025.1	97.7
								DRGIPYRRG	44049	97.75
								PTTLKAIGQ	44118.6	97.8
								NPDCWKRKR	44134.3	97.85
								TNGTPELQN	44147.7	97.9
								PRCYLLMRQ	44198.9	97.95
								EDEESEEPD	44368	98
								GWSVQAKVD	44509.4	98.05
								SFCVIKKDH	44513.2	98.1
								EPISRHRRN	44519.5	98.15
								PGLVHHTGG	44551.3	98.2
								PRSPSEASG	44643.4	98.25
								PYMNEEQEK	44678.2	98.3
								PCVMESLKT	44690.8	98.35
								ANTEDDKTE	44709.2	98.4
								DWSSSPSSE	44769.2	98.45
								SGGNVNEKN	44822	98.5
								LPCLTARDQ	44851.6	98.55
								PCKVYYDIS	44969.7	98.6
								GCEPCTKRP	44974.1	98.65
								KKQQQEKED	44987.7	98.7
								DPTQGTEPN	45031.5	98.75
								PRRGCCGRR	45047.1	98.8
								DGKVERDSE	45230.3	98.85
								PNTEMSWDK	45246.4	98.9
								PYKCSECGK	45351.8	98.95
								PRQPEASFE	45408.3	99
								PPGLNSQTG	45466.8	99.05
								QKDIQRTDE	45547.1	99.1
								PNTMTEKFS	45566.3	99.15
								PRERSLTRG	45575.1	99.2
								PKVKMPKFS	45585	99.25
								GCPVPPERP	45645.2	99.3
								PPLNPGQGP	45900.3	99.35
								PGTCCDLRE	45968.4	99.4
								EKPRKRNSE	46046	99.45
								VFEGEEGQD	46293.3	99.5
								PYCHKPCYG	46529.8	99.55
								PGKDGDGQT	46667.4	99.6
								PPSSPDLDR	46711.4	99.65
								DVHAKDKGD	46926.7	99.7
								PFPQQMQNN	47273.7	99.75
								DKGKKNAGN	47404.8	99.8
								PCGPGGKGR	47733.2	99.85
								NPDGKKKGD	47804.6	99.9
[truncated: 2 more rows]

## Sheet: Fig. 2e
	Label Free				TMT-labeled
	fmol	Uncorrected	Corrected		fmol	Uncorrected	Corrected
	30	14992000000	14992000000		30	696255	696255
	60	20950884352	19613000000		60	795505	824224
	120	15741699072	25589000000		120	992322	880576
	180	32235669504	38177000000		180	1.13023e+06	1.1383e+06
	240	25286422528	44811000000		240	1.08704e+06	1.44032e+06
					300	1.473e+06	1.47199e+06

## Sheet: Fig. 2f
Data is reported as the log(2) transformation of the reporter ion intensity for each sample divided by the mean reporter ion intensity for each peptide
	Raw values							hipMHC Adjusted
Sample number	1	2	3	4	5	6		1	2	3	4	5	6
	0.0291705	-0.367829	0.084462	0.2223	-0.043284	0.0104927		-0.0103431	-0.0003739	0.0561996	0.0114113	-0.0306448	-0.0280342
	0.0650029	-0.226619	-0.0115938	0.00947244	0.0939637	0.0473929		0.0145493	0.129896	-0.0507962	-0.212356	0.0956628	-0.0020741
	-0.0114335	-0.355237	-0.0460907	0.243167	0.137387	-0.0378635		-0.051961	0.0112044	-0.075367	0.0312641	0.149012	-0.0774042
	0.0995702	-0.255529	0.00230953	0.258857	-0.283508	0.099151		0.0574397	0.109309	-0.0285698	0.0453511	-0.273486	0.0580072
	0.0106882	-0.423291	0.0381487	0.176746	0.0462437	0.0801698		-0.0280286	-0.0550389	0.010683	-0.0333459	0.0596796	0.0424396
	0.0176979	-0.607721	0.090299	0.263451	0.0185888	0.0752168		-0.0122294	-0.23068	0.0716228	0.0621488	0.0408141	0.0462761
	0.0585869	-0.415649	-0.0036201	0.201826	-0.0125736	0.0974798		0.0204949	-0.0467722	-0.030461	-0.0076409	0.0014871	0.0603744
	0.0249089	-0.329033	0.0649838	0.329224	0.0279854	-0.210035		-0.0142377	0.0387891	0.0370884	0.118702	0.0409915	-0.248195
	0.233766	-0.254289	0.0118459	0.123867	-0.147678	-0.0216571		0.188094	0.107008	-0.0225751	-0.0931805	-0.141197	-0.0663426
	0.00534324	-0.120105	-0.0898014	0.174102	-0.0217866	0.0331478		-0.0461009	0.23542	-0.129994	-0.0487167	-0.021078	-0.0173097
	0.126594	-0.217442	-0.0241528	0.213885	-0.133971	-0.0091572		0.0810763	0.144008	-0.0584198	-0.003008	-0.127336	-0.0536887
	0.0684637	-0.718857	0.222809	0.310929	-0.0627953	-0.0307599		0.0436439	-0.336708	0.20924	0.114734	-0.0354623	-0.054593
	-0.0119332	-0.322905	0.0577156	0.175945	0.0859677	-0.033778		-0.0550205	0.0409765	0.0258795	-0.0385174	0.0950332	-0.0758786
	0.16489	-0.511432	0.0736288	0.232964	-0.204764	0.11384		0.132105	-0.137249	0.0520944	0.028804	-0.185396	0.0820416
	-0.0159673	-0.29855	0.0147739	0.180243	0.128055	-0.0562656		-0.0602129	0.0641728	-0.0182206	-0.0353776	0.135962	-0.0995246
	0.0315079	-0.483218	-0.0208339	0.164587	0.0655875	0.149937		-0.0051946	-0.112952	-0.0462853	-0.0434905	0.0810376	0.114221
	-0.0979832	-0.263505	-0.0506093	0.22162	0.147446	-0.0095212		-0.142937	0.0985101	-0.0843121	0.00529128	0.154645	-0.0534885
	-0.0352503	-0.254915	0.0554818	0.289567	0.00418755	-0.117608		-0.0783377	0.108966	0.0236454	0.0751051	0.0132528	-0.159709
	0.0175955	-0.328987	-0.0456717	0.30749	0.0786699	-0.105942		-0.0222281	0.0381582	-0.0742441	0.0962916	0.090999	-0.144779
	-0.049933	-0.377769	-0.0766552	0.169937	0.260931	-0.0103123		-0.0918827	-0.0127502	-0.107354	-0.0433879	0.271134	-0.0512754
	-0.0072544	-0.436479	-0.0272254	0.361017	0.0903594	-0.0957159		-0.0415828	-0.0638385	-0.0503026	0.155314	0.108184	-0.129058
	0.065559	-0.260948	-0.0292869	0.13256	0.0882644	-0.0295318		0.0190293	0.0994911	-0.0645655	-0.0853451	0.0938873	-0.075075
	0.396272	-0.586198	0.0409543	0.153328	-0.263441	0.0618138		0.364888	-0.210614	0.0208217	-0.0494306	-0.242672	0.0314168
	0.00614751	-0.364127	-0.0194212	0.252684	0.211488	-0.179745		-0.0343262	0.00236733	-0.0486438	0.0408349	0.223167	-0.219232
	-0.0281016	-0.386812	-0.0654814	0.377939	0.0552415	-0.0584004		-0.0637467	-0.0154885	-0.0898755	0.170919	0.071749	-0.0930589
	-0.0185852	-0.213455	-0.0329971	0.151225	0.0271836	0.0613063		-0.0664891	0.145609	-0.0696499	-0.0680539	0.0314324	0.014389
	0.234397	-0.379267	-0.0449354	0.298317	-0.0477722	-0.170905		0.197218	-0.0094783	-0.0708637	0.0897629	-0.032799	-0.207098
	0.0370588	-0.232772	-0.185834	0.246596	-0.118723	0.184514		-0.0069899	0.130148	-0.218631	0.0311727	-0.110619	0.141452
	-0.0148308	-0.275973	-0.0023411	0.229867	0.046997	-0.028975		-0.0584838	0.0873426	-0.034743	0.0148389	0.0554967	-0.0716415
	-0.0220008	-0.402705	0.0330071	0.255692	0.111839	-0.0573313		-0.06026	-0.0339959	0.00599898	0.0460577	0.125732	-0.0946039
	0.0298809	-0.450036	0.0690486	0.375841	0.0134124	-0.166362		-0.0032086	-0.0761569	0.0472102	0.171377	0.0324756	-0.198465
	-0.105673	-0.598394	0.0112231	0.319976	0.229902	-0.0272851		-0.135931	-0.221683	-0.0077835	0.118344	0.251797	-0.0565562
	0.171554	-0.313794	-0.0570389	0.356225	-0.118243	-0.141478		0.13338	0.0550011	-0.0839614	0.146677	-0.104264	-0.178665
	0.025834	-0.714505	-0.0181079	0.201674	0.18276	0.137379		-0.0027502	-0.33612	-0.0354411	0.00171487	0.206329	0.109781
	0.0188368	-0.344844	0.00870152	0.241655	0.0383407	-0.0230723		-0.0215958	0.0216915	-0.02048	0.0298477	0.0500607	-0.0625184
	-0.0444013	-0.405674	0.0356527	0.288585	0.14365	-0.11362		-0.0820248	-0.0363288	0.00928031	0.0795865	0.158179	-0.150257
	-0.0178813	-0.104398	-0.0453695	0.288819	-0.107771	-0.0537595		-0.067216	0.253236	-0.0834531	0.0681091	-0.104953	-0.102108
	0.245744	-0.420879	-0.0896851	0.266791	-0.306119	0.157891		0.210924	-0.0487303	-0.113254	0.0605966	-0.288786	0.124058
	0.576814	-0.569463	-0.0013864	0.162759	-0.124116	-0.324547		0.54439	-0.194919	-0.0225595	-0.0410403	-0.104387	-0.355985
	-0.0449693	-0.247027	0.0639254	0.251591	-0.067987	-0.0025057		-0.088839	0.116072	0.0313068	0.0363464	-0.059704	-0.0453888
	0.0649007	-0.33667	0.0198675	0.132055	0.0694561	0.0044347		0.0216548	0.0270531	-0.0121272	-0.0825655	0.078363	-0.0378246
	0.123331	-0.433932	-0.0840739	0.31405	0.0952535	-0.127091		0.0878632	-0.062431	-0.108291	0.107206	0.111938	-0.161573
	-0.0321967	-0.379157	0.0290241	0.259712	-0.0028831	0.0532755		-0.0706136	-0.0106048	0.00185828	0.0499199	0.0108527	0.0158453
	-0.110946	-0.46613	0.020035	0.396829	0.103467	-0.0813558		-0.143419	-0.0916353	-0.0011875	0.19298	0.123146	-0.112843
	0.0752001	-0.425586	0.0299597	0.172031	0.096082	-0.0211265		0.0361864	-0.0576308	0.00219715	-0.0383579	0.109221	-0.0591535
	-0.0520356	-0.229103	0.00889318	0.204746	0.0396816	-0.0062077		-0.0982606	0.131641	-0.0260807	-0.0128537	0.0456093	-0.0514461
	-0.118874	-0.508918	-0.0954459	0.319603	-0.0258732	0.275184		-0.150635	-0.133711	-0.115956	0.116467	-0.0054819	0.244409
	0.0637878	-0.359228	0.0413938	0.364191	-0.0184937	-0.198126		0.0270169	0.0109692	0.015874	0.156045	-0.0031119	-0.23391
	0.046251	-0.350789	-0.045021	0.3098	0.114143	-0.164686		0.00716854	0.0170972	-0.0728524	0.0993429	0.127213	-0.202782
	0.0816631	-0.428351	-0.017742	0.229999	0.101181	-0.0508169		0.044001	-0.0590444	-0.0441529	0.0209615	0.115672	-0.0874924
	0.0550014	-0.536084	-0.0081315	0.272996	0.182583	-0.0986733		0.0218153	-0.162301	-0.0300665	0.0684352	0.201549	-0.130873
	0.0336237	-0.44022	0.00555387	0.262924	0.0828577	-0.0342811		-0.0027771	-0.0696519	-0.0195959	0.0551486	0.0986095	-0.0696954
	-0.0745014	-0.408781	0.0610114	0.251387	0.0107682	0.078651		-0.112033	-0.0393438	0.034731	0.0424809	0.0253894	0.0421061
	0.0407944	-0.352509	0.0396133	0.0551994	0.0836162	0.0862233		-0.0034033	0.0102617	0.00666682	-0.160373	0.0915712	0.0430122
	0.0374281	-0.239253	0.0660155	0.156129	-0.107668	0.0528777		-0.0085642	0.121723	0.0312743	-0.061238	-0.101508	0.007872
	0.0476567	-0.224154	-0.0696318	0.169373	0.0829867	-0.0385117		0.00031382	0.135472	-0.105724	-0.0493445	0.0877965	-0.084868
	0.013722	-0.423496	0.0954317	0.224462	-0.109899	0.112964		-0.0231564	-0.0534057	0.0698044	0.0162091	-0.0946246	0.077072
	-0.0302031	-0.210616	-0.104359	-0.21123	0.63599	-0.306632		-0.0890785	0.137477	-0.151983	-0.441481	0.629267	-0.36452
	0.0175261	-0.643582	-0.0675621	0.454018	0.194541	-0.185741		-0.007593	-0.261733	-0.0814301	0.257524	0.221575	-0.209874
	-0.0373846	-0.187404	0.169875	0.236387	-0.0547834	-0.18171		-0.0844815	0.172468	0.134029	0.0179147	-0.0497275	-0.22782
	0.0847697	-0.460806	0.0177412	0.335806	0.0896971	-0.193801		0.0507587	-0.0878487	-0.0050186	0.13042	0.107839	-0.226825
	-0.0300908	-0.370827	-0.086621	0.321803	0.054627	0.0244536		-0.0676688	-0.0014367	-0.112948	0.11285	0.0692016	-0.0121378
	-0.017224	-0.428438	-0.0591299	0.344299	0.168935	-0.127847		-0.0527293	-0.0569752	-0.0833841	0.137419	0.185583	-0.162365
	-0.0734922	-0.536934	0.0185166	0.319518	0.136403	0.00063337		-0.10534	-0.161814	-0.0020799	0.116296	0.156708	-0.0302277
	0.0111396	-0.41438	0.0458177	0.219215	0.098267	-0.0364496		-0.0273679	-0.0459188	0.0185613	0.00933299	0.111912	-0.0739704
	0.066429	-0.407679	0.0157219	0.11806	-0.142072	0.258935		0.0270076	-0.0401321	-0.0124484	-0.0927368	-0.129341	0.2205
	0.153265	-0.350841	0.0401005	0.142272	-0.148743	0.0975116		0.112041	0.0149032	0.0101277	-0.0703269	-0.137814	0.0572743
	0.151556	-0.371862	0.102582	0.193509	-0.185535	0.0284154		0.112362	-0.0040881	0.0746383	-0.0170606	-0.172577	-0.0097923
	0.0836581	-0.326673	0.101902	0.188476	-0.346092	0.193414		0.0432636	0.039901	0.0727581	-0.0232936	-0.334334	0.154006
	0.0959216	-0.447825	0.0970698	0.215883	-0.0852324	0.0348618		0.0596829	-0.0770949	0.0720823	0.00826924	-0.0693184	-0.0003903
	0.143973	-0.257756	0.0378179	0.211582	-0.118861	-0.0690931		0.100052	0.105292	0.00514848	-0.003714	-0.110628	-0.112027
	0.0419804	-0.489846	0.0139737	0.332751	0.0835168	-0.105272		0.00904302	-0.115815	-0.0077126	0.128438	0.102732	-0.137223
	0.00652285	-0.383251	0.0701176	0.182279	-0.0591039	0.116929		-0.0331007	-0.0159063	0.0417451	-0.0287199	-0.0465748	0.0782916
	0.174061	-0.421632	0.109507	0.276042	-0.397467	0.106044		0.139654	-0.0490708	0.0863514	0.0702595	-0.379722	0.0726232
	-0.0199754	-0.497066	0.0160554	0.31426	0.129313	-0.0636102		-0.0533653	-0.123487	-0.0060834	0.109495	0.148076	-0.0960135
	-0.017856	-0.230324	-0.0631528	0.265933	-0.0978139	0.0919722		-0.061843	0.132657	-0.0958887	0.0505705	-0.0896482	0.0489718
	0.110115	-0.366441	-0.0438466	0.267356	-0.182029	0.124149		0.0724336	0.00284672	-0.0702766	0.0583001	-0.167558	0.0874544
	0.101261	-0.294741	-0.0728722	0.185565	-0.0552102	0.0862549		0.0581737	0.06914	-0.104708	-0.0288969	-0.0461448	0.0441543
	0.023644	-0.402921	0.0244274	0.0655976	0.103506	0.123236		-0.0184228	-0.0380191	-0.0063884	-0.147844	0.113592	0.0821559
	0.0750218	-0.331699	0.028004	0.177618	-0.0034239	0.00544004		0.032921	0.0331688	-0.0028457	-0.035858	0.0066279	-0.0356742
	0.17563	-0.304959	-0.0927286	0.326237	0.107252	-0.33567		0.135109	0.0614875	-0.121999	0.114341	0.118883	-0.375205
	-0.0091289	-0.337058	0.0335403	0.160953	0.00281664	0.0991653		-0.0514004	0.0276392	0.00251988	-0.052694	0.0126978	0.0578804
	-0.0268322	-0.464864	0.0529006	0.357891	0.0917485	-0.137129		-0.0602394	-0.0913029	0.0307445	0.153109	0.110494	-0.16955
	-0.0590506	-0.312049	0.025024	0.125177	0.20135	-0.0340189		-0.104333	0.0496371	-0.0090073	-0.0914808	0.20822	-0.0783147
	-0.0252087	-0.497625	0.0391603	0.446244	-0.0091255	-0.111928		-0.0545969	-0.120044	0.0210232	0.245481	0.013639	-0.14033
	-0.0016617	-0.323663	0.0156951	0.277827	-0.0257651	-0.0050477		-0.0418224	0.0431453	-0.0132144	0.066291	-0.0137731	-0.0442217
	0.0457371	-0.222203	-0.0921083	0.255659	0.0403124	-0.0737485		0.00040925	0.139437	-0.126185	0.0389563	0.0471372	-0.11809
	0.149666	-0.3567	-0.0238119	0.264248	0.064672	-0.185652		0.110108	0.0107114	-0.0521185	0.0533148	0.0772671	-0.224223
	0.0291638	-0.353869	0.00431913	0.180854	0.0814685	0.00352897		-0.0124375	0.0114981	-0.0260311	-0.0321221	0.0920199	-0.0370857
	-0.0035506	-0.508866	0.0714477	0.378486	0.00854197	-0.0846735		-0.0343176	-0.132665	0.0519318	0.176344	0.0299277	-0.114454
	0.0699263	-0.479413	0.0822802	0.360838	0.0298107	-0.202028		0.0374995	-0.104871	0.0611046	0.157036	0.0495366	-0.233468
	0.132619	-0.269034	0.00111331	0.338452	0.0414453	-0.359329		0.0911218	0.0964374	-0.0291328	0.12558	0.0521008	-0.399839
	0.0615707	-0.312344	0.0674357	0.203482	0.211402	-0.332922		0.017794	0.0508477	0.0349102	-0.0116692	0.219778	-0.375712
	-0.0228258	-0.292071	0.0425933	0.253357	-0.0083861	-0.0249961		-0.0650024	0.0727214	0.0116678	0.039805	0.00158995	-0.0661861
	0.0749218	-0.0854091	-0.0947264	0.134139	0.0006915	-0.0442234		0.0208677	0.267505	-0.137529	-0.0912899	-0.00121	-0.097291
	-0.0179208	-0.335208	0.03639	0.227061	0.0199163	0.0140434		-0.0589946	0.0306866	0.00656731	0.0146125	0.0309952	-0.0260438
	0.0328734	-0.369688	0.101614	0.113423	0.100042	-0.0344081		-0.0096741	-0.0052671	0.0703175	-0.100499	0.109648	-0.075969
	0.00069718	-0.375695	0.043118	0.345162	-0.0059684	-0.101165		-0.0359269	-0.0053508	0.017745	0.137163	0.00956023	-0.136803
	0.0995061	-0.1815	-0.0080444	0.222867	-0.180096	0.00385221		0.0527545	0.178717	-0.0435449	0.00474068	-0.174695	-0.0419128
	-0.0253317	-0.306166	0.0528032	0.202155	-0.0019083	0.0317409		-0.0680491	0.0580856	0.0213369	-0.0119376	0.00752703	-0.0099899
	0.0288599	-0.294745	-0.0670666	0.306485	0.107512	-0.158522		-0.0125951	0.0707684	-0.0972705	0.0936546	0.118209	-0.198991
	-0.0467649	-0.390931	-0.0211645	0.226726	0.0852156	0.074229		-0.0858946	-0.0230922	-0.049043	0.0162215	0.0982386	0.036086
	-0.0766781	-0.392197	0.245848	0.280434	0.0514163	-0.229109		-0.114716	-0.0232665	0.21906	0.0710206	0.0655306	-0.266161
	0.0805186	-0.246645	0.00507126	0.233273	-0.177433	0.0516547		0.0369083	0.116713	-0.027288	0.0182876	-0.168891	0.00903095
	-0.0055544	-0.386507	-0.0518766	0.273397	0.12208	-0.0332307		-0.0440405	-0.0180247	-0.0791116	0.0635355	0.135747	-0.0707302
	0.144396	-0.363362	0.119492	0.23418	-0.151764	-0.0669679		0.105518	0.00472913	0.0918649	0.0239271	-0.138489	-0.104859
	-0.0111656	-0.276218	0.045978	0.274338	0.0396989	-0.132521		-0.0538549	0.0880608	0.0145397	0.0602732	0.0491623	-0.174223
	-0.0875207	-0.332974	0.0352071	0.277032	0.0469746	-0.0065606		-0.127769	0.0337462	0.00620954	0.0654086	0.0588786	-0.0458227
	-0.036943	-0.452105	-0.0055162	0.4794	-0.29765	0.124835		-0.0656452	-0.0738387	-0.0229672	0.279323	-0.2742	0.0971191
	0.121562	-0.49025	-0.057952	0.221193	0.181493	-0.0895668		0.0856208	-0.119223	-0.0826422	0.0138768	0.197705	-0.124521
	0.0210624	-0.306123	-0.0459491	0.216818	0.0821613	-0.0187924		-0.0217335	0.0580502	-0.0774939	0.00264684	0.0915181	-0.0606017
	-0.043912	-0.486898	0.0986663	0.236195	0.00248839	0.0922477		-0.0787395	-0.114757	0.07509	0.0299926	0.0198137	0.0584069
	0.01724	-0.60206	0.15479	0.286294	-0.106107	0.0939813		-0.0117446	-0.224076	0.137056	0.0859346	-0.0829393	0.0659834
	0.273007	-0.375726	0.0302941	0.14435	-0.288902	0.105654		0.233577	-0.0081875	0.00211534	-0.0664552	-0.276179	0.0672102
	0.0359229	-0.374953	0.0549182	0.29279	0.00580041	-0.0956948		-0.0020065	-0.0059137	0.02824	0.0834854	0.0200238	-0.132637
	0.25838	-0.168452	-0.122928	0.126098	-0.0104241	-0.133515		0.20826	0.188396	-0.161797	-0.0953972	-0.0083916	-0.182649
	-0.0355334	-0.393288	0.0228938	0.166794	-0.0176453	0.184644		-0.0752565	-0.0260428	-0.0055782	-0.0443038	-0.0052157	0.145907
	0.0312554	-0.197728	-0.173708	0.245856	-0.0284466	0.0749762		-0.0149089	0.163077	-0.208621	0.0283168	-0.0224582	0.0297985
	0.0805219	-0.330871	-0.0218626	0.133807	-0.0771308	0.160219		0.0379738	0.0335494	-0.0531595	-0.0801158	-0.0675262	0.118657
	-0.104097	-0.514192	0.0278768	0.398282	0.0229308	0.0228415		-0.134233	-0.13736	0.0089917	0.19677	0.0449473	-0.0063082
	-0.108198	-0.915784	-0.0879611	0.335858	0.180524	0.270138		-0.127613	-0.52823	-0.0961245	0.145068	0.213263	0.25171
	-0.0835982	-0.333983	0.0910318	0.197038	0.135313	-0.0692232		-0.126143	0.0304401	0.0597379	-0.0168823	0.144921	-0.110782
	0.0539577	-0.298875	-0.0387409	0.179497	0.0793691	-0.0196733		0.0100853	0.0642209	-0.0713622	-0.0357503	0.0876495	-0.0625591
	0.0953859	-0.501803	0.107831	0.201875	-0.0260068	0.0221778		0.0605564	-0.129664	0.0842524	-0.0043292	-0.0086836	-0.0116651
	-0.0196703	-0.346471	0.0943786	0.198526	0.0523427	-0.0365878		-0.0611443	0.0190234	0.0641558	-0.0143229	0.0630215	-0.0770751
	-0.0568697	-0.141361	0.0270678	0.0246653	0.00909234	0.123644		-0.110516	0.211962	-0.0153276	-0.200356	0.00759849	0.0709844
	0.085926	-0.287817	0.0770456	0.0379739	0.038145	0.0160275		0.0389201	0.0721455	0.0412909	-0.180407	0.0432918	-0.0299917
	0.0819943	-0.349359	-0.0238156	0.0557435	0.00372307	0.177575		0.0382366	0.0138514	-0.0563223	-0.159389	0.012118	0.134803
	0.104252	-0.368848	0.145709	0.164106	-0.17874	0.0571981		0.0642311	-0.0019004	0.116939	-0.04729	-0.166608	0.018164
	0.138239	-0.391597	0.0417769	0.201606	-0.278862	0.180854		0.100552	-0.0223156	0.0153413	-0.0074559	-0.264396	0.144154
	0.0697136	-0.303177	-0.0384846	0.0357255	0.0452099	0.149836		0.0234133	0.0574917	-0.0735338	-0.18195	0.0510623	0.104522
	0.15897	-0.273257	-0.0373132	0.179265	-0.0355473	-0.0385628		0.114681	0.0894221	-0.0703514	-0.0363994	-0.0276839	-0.0818655
	0.0270345	-0.474905	0.0796516	0.301138	-0.163233	0.110589		-0.0058588	-0.100829	0.0580095	0.0968702	-0.143974	0.0786828
	0.0511098	-0.34156	-0.0008774	0.333076	-0.171368	0.0393657		0.0137702	0.0280688	-0.0269659	0.124362	-0.156555	0.00301273
	0.0331294	-0.236486	-0.0727013	0.0796379	0.0485276	0.119214		-0.015228	0.122125	-0.109808	-0.140095	0.0523229	0.071843
	0.156425	-0.27358	-0.071689	0.144925	-0.107798	0.101669		0.111889	0.0888531	-0.104974	-0.0709854	-0.100181	0.0581195
	0.0955143	-0.248693	-0.0014057	0.215064	-0.177992	0.0651318		0.0516192	0.114381	-0.0340497	-0.0002057	-0.169734	0.0222234
	-0.0599186	-0.370411	0.192074	-0.0290914	-0.0399726	0.228978		-0.104402	-0.0079259	0.158841	-0.24495	-0.0323036	0.185481
	0.229356	-0.689415	-0.160586	0.160565	0.290057	-0.0402174		0.198531	-0.313272	-0.18016	-0.0416357	0.311384	-0.0700561
	-0.0001403	-0.362174	0.0874011	0.20718	0.0919112	-0.090126		-0.0410181	0.0039167	0.0577745	-0.0050726	0.103186	-0.130017
	0.0237472	-0.422827	0.0689128	0.232004	-0.0796645	0.0946059		-0.0131283	-0.0527341	0.0432884	0.023753	-0.0643873	0.058717
	0.0412405	-0.316782	-0.0027864	0.211239	-0.0949035	0.105753		-0.0002365	0.0487093	-0.0330123	-0.0016125	-0.0842278	0.0652622
	0.353573	-0.0443252	-0.175553	0.134778	-0.097827	-0.260594		0.298154	0.307224	-0.21972	-0.0920165	-0.101093	-0.315026
	0.12052	-0.447942	-0.111301	0.168107	-0.0275022	0.200795		0.0832045	-0.0782884	-0.137366	-0.0405832	-0.012665	0.164467
	-0.0849599	-0.338035	0.0434977	0.261722	0.0653977	-0.0142372		-0.125456	0.0284371	0.0142528	0.0498506	0.0770543	-0.0537467
	0.0299806	-0.339996	-0.0037461	0.164048	0.022206	0.0780818		-0.0121718	0.0248204	-0.0346474	-0.0494794	0.0322063	0.0369159
	-0.0054871	-0.473565	0.0604676	0.193609	0.1139	0.021534		-0.0423558	-0.103465	0.03485	-0.0146342	0.129184	-0.0143481
	0.148936	-0.497024	0.0768536	0.315244	-0.215575	0.0321581		0.117489	-0.121502	0.0566577	0.112422	-0.194869	0.00169767
	0.202789	-0.541675	-0.0298138	0.297527	-0.274303	0.17207		0.173017	-0.164477	-0.0483341	0.0963804	-0.251922	0.143285
	0.146153	-0.500978	-0.0994574	0.345112	-0.0227821	-0.001745		0.114702	-0.125461	-0.119658	0.142285	-0.0020809	-0.03221
	-0.08457	-0.314057	0.0701055	0.246028	0.0578345	-0.0351587		-0.126401	0.0510806	0.0395255	0.0328223	0.0681562	-0.0760031
	0.228735	-0.499437	-0.0156794	0.181226	-0.26499	0.221032		0.194821	-0.126382	-0.0383421	-0.0240625	-0.246751	0.188105
	0.04512	-0.354266	-0.0399324	0.329365	0.166688	-0.261321		0.0062822	0.0138649	-0.067519	0.119153	0.180003	-0.299173
	-0.152905	-0.359718	0.0693985	0.236009	0.0908783	0.0415486		-0.193257	0.00689807	0.0402973	0.0242814	0.102679	0.00218285
	0.0243497	-0.345742	0.0686711	0.183506	-0.141715	0.144365		-0.0163292	0.0205477	0.0392433	-0.0285481	-0.130241	0.104673
	0.294702	-0.454137	0.0747218	0.142863	-0.344976	0.135993		0.258561	-0.0833088	0.0498322	-0.0646531	-0.328964	0.100839
	0.130076	-0.490009	-0.0166163	0.247399	-0.0418986	0.0657643		0.096024	-0.117092	-0.0394169	0.0419718	-0.0237977	0.0326991
	0.209001	-0.494409	0.129453	0.166428	-0.23142	0.0926258		0.174248	-0.122193	0.105951	-0.0396997	-0.21402	0.0588595
	-0.102956	-0.433184	0.0949881	0.233929	0.0306076	0.0877597		-0.140065	-0.0633247	0.0691298	0.0254449	0.0456508	0.0516368
	0.0851769	-0.363768	0.0122996	0.202686	0.0297326	-0.0264611		0.0447493	0.00277312	-0.0168769	-0.0091161	0.0414577	-0.0659021
	0.199575	-0.331211	-0.0224786	0.254395	-0.359775	0.137648		0.161	0.0371832	-0.0498017	0.0444457	-0.346197	0.10006
	0.265332	-0.559241	0.109342	0.306079	-0.602413	0.196227		0.237665	-0.179939	0.0929264	0.107037	-0.577927	0.169547
	0.119509	-0.502394	0.0645026	0.210924	-0.0948495	0.0951512		0.0853376	-0.129597	0.0415822	0.00537726	-0.0768682	0.0619663
	-0.146343	-0.377392	-0.0876255	0.299133	0.188835	0.0219291		-0.185035	-0.0091157	-0.115067	0.0890655	0.202295	-0.0157769
	0.0661837	-0.356062	0.0724735	0.136696	-0.060939	0.0870829		0.0245357	0.00925819	0.0420767	-0.0763273	-0.0504342	0.0464215
	0.147532	-0.522488	0.0441594	0.202643	-0.0834326	0.0982312		0.113896	-0.149155	0.0217744	-0.002368	-0.064916	0.0655817
	0.121327	-0.332037	-0.132348	0.143475	0.00557763	0.133655		0.0786761	0.0322802	-0.163748	-0.0705508	0.0150794	0.0919909
	0.0742743	-0.273798	-0.153673	0.292582	-0.0713366	0.0627906		0.0327594	0.0916562	-0.183937	0.0796919	-0.0606988	0.0222623
	0.0151972	-0.351741	0.0930222	-0.0565573	0.119852	0.125639		-0.0313599	0.00867088	0.0577162	-0.274489	0.125447	0.080069
	0.101467	-0.445751	-0.124273	0.328742	-0.0319228	0.0585717		0.0676023	-0.0726477	-0.146887	0.123502	-0.0136352	0.0256932
	0.577812	-0.246536	-0.527675	-0.0997707	-0.232182	0.246468		0.5287	0.111321	-0.565535	-0.320257	-0.22914	0.198343
	0.0901737	-0.35493	0.149922	0.142873	-0.0911588	0.00175124		0.0486771	0.0105414	0.119677	-0.0699984	-0.0805027	-0.0387588
	0.100792	-0.253067	-0.0446971	0.299341	-0.261808	0.0764361		0.0593978	0.112507	-0.0748401	0.0865714	-0.251049	0.0360287
	0.0868441	-0.365231	0.133376	0.298653	-0.483134	0.162644		0.0510015	0.00589488	0.108784	0.0914356	-0.466824	0.127788
	0.0707297	-0.473766	-0.0298185	0.265049	-0.347602	0.336352		0.0380313	-0.0994962	-0.0512658	0.0609757	-0.328148	0.304641
	-0.0998343	-0.211912	-0.135354	-0.0383676	0.476835	-0.10846		-0.154406	0.140485	-0.178675	-0.264314	0.474416	-0.162045
	-0.218402	-0.123284	0.178813	0.271976	-0.128148	-0.0469667		-0.267375	0.234712	0.141091	0.0516275	-0.124969	-0.0949534
	0.0163591	-0.277106	-0.0120036	0.365128	-0.14993	-0.0256952		-0.0230829	0.0904206	-0.0401945	0.154311	-0.137219	-0.0641506
	-0.238356	-0.516094	-0.0289337	0.0664302	0.331971	0.222839		-0.277591	-0.14836	-0.0569176	-0.14418	0.344889	0.184591
	-0.0146701	-0.532054	-0.0002039	0.241627	0.119179	0.0707293		-0.0482945	-0.15871	-0.0225772	0.0366274	0.137707	0.0380915
	0.116251	-0.255599	-0.018186	0.132738	0.00125156	-0.0090711		0.070007	0.105126	-0.0531791	-0.0848813	0.00716011	-0.0543286
	0.220939	-0.38996	0.0442858	0.29148	-0.21742	-0.0646355		0.184843	-0.019088	0.0194403	0.0840088	-0.201364	-0.0997455
	0.109559	-0.359546	0.228237	0.162094	-0.46084	0.16969		0.0703337	0.00819704	0.200263	-0.0485065	-0.447913	0.131452
	0.349726	0.111411	-0.137046	-0.0533237	-0.179501	-0.169265		0.282924	0.451578	-0.192597	-0.291501	-0.19415	-0.23508
	0.0494663	-0.40698	0.0546073	0.263452	-0.137551	0.0880506		0.0129819	-0.036496	0.0293739	0.0555921	-0.121882	0.0525527
	-0.0807778	-0.236419	-0.0144564	0.246608	-0.0355484	0.0751871		-0.125321	0.126006	-0.0477488	0.0306898	-0.0279393	0.0316302
	0.147243	-0.453471	0.0538808	0.132539	-0.281168	0.269112		0.110573	-0.0831723	0.0284621	-0.0755056	-0.265685	0.233429
	0.705732	-0.66868	-0.229623	0.417176	-0.492511	-0.249838		0.684519	-0.282924	-0.239584	0.224588	-0.461571	-0.270064
	0.0259717	-0.318047	0.0359788	0.0103491	0.0359393	0.166078		-0.0202034	0.042746	0.00105483	-0.207201	0.0419169	0.12089
	0.157457	-0.450511	0.07011	0.145949	-0.153268	0.134131		0.120278	-0.0807209	0.0441831	-0.0626042	-0.138293	0.0979393
	-0.0335478	-0.396635	0.0840092	0.184966	0.110676	-0.0190627		-0.0736114	-0.0297298	0.0551967	-0.0264725	0.122765	-0.0581397
	-0.0082377	-0.306071	-0.019446	-0.0243492	0.11898	0.190311		-0.055997	0.0531383	-0.0559542	-0.243483	0.123374	0.143538
	0.141335	-0.390402	-0.0621716	0.250828	-0.0973901	0.0727561		0.103839	-0.0209292	-0.0884166	0.0419572	-0.0827335	0.0362466
	-0.0212395	-0.440593	0.0821008	0.118206	0.0551837	0.130731		-0.060576	-0.0729607	0.0540154	-0.0925057	0.068	0.0923815
	-0.0032518	-0.459713	0.0508103	0.23722	0.0383459	0.0477048		-0.0392434	-0.0887358	0.0260698	0.0298532	0.0545069	0.0126998
	0.163946	-0.301721	-0.0076604	0.0669443	-0.0116878	0.0485676		0.118484	0.0597854	-0.0418709	-0.149892	-0.0049967	0.0040926
	-0.217992	-0.0337313	-0.120203	0.361367	0.416574	-0.680628		-0.272549	0.31868	-0.16351	0.135434	0.414169	-0.7342
	-0.300552	-0.370135	0.0495379	0.38056	0.0115427	0.0969841		-0.336711	0.00067539	0.0246307	0.173026	0.0275371	0.0618124
	0.103543	-0.359413	0.0922538	0.229082	-0.161288	0.019716		0.0644731	0.00848488	0.0644347	0.0186371	-0.148206	-0.0183676
	0.0639656	-0.31733	0.0119094	0.182802	0.0265446	-0.0142574		0.021209	0.0468816	-0.0195962	-0.0313298	0.0359406	-0.0560275
	0.117158	-0.298571	0.052852	0.10953	-0.119528	0.091758		0.0729113	0.0641503	0.0198562	-0.106092	-0.111622	0.0484978
	-0.0757869	-0.201239	0.00683024	0.318294	-0.100192	-0.0045326		-0.119995	0.161521	-0.0261269	0.10271	-0.0922476	-0.0477542
	0.262636	-0.690179	-0.263904	0.322656	0.200912	-0.0775476		0.236099	-0.309748	-0.279191	0.124743	0.226527	-0.103098
	0.0897653	-0.390485	-0.0067893	0.147822	0.031577	0.0670882		0.0493022	-0.0239794	-0.0360013	-0.0640162	0.0432665	0.0276117
	0.0407053	-0.335847	0.0935072	0.224433	0.0266112	-0.112211		-0.0005004	0.0299163	0.0635526	0.0118521	0.0375582	-0.15243
	0.439219	-0.201163	0.0114567	-0.0917034	-0.638385	0.245449		0.38942	0.156006	-0.0270916	-0.312878	-0.636031	0.196637
	0.0664191	-0.505233	-0.0237695	0.123767	0.0291764	0.207486		0.0299447	-0.134739	-0.0489927	-0.0840823	0.0448548	0.171998
	-0.0795813	-0.364748	-0.0742879	0.272529	0.160489	0.00239748		-0.119203	0.00259944	-0.102658	0.0615325	0.17302	-0.0362373
	0.0896522	-0.307726	0.103403	0.14936	-0.0196493	-0.0617253		0.0459682	0.055559	0.0709698	-0.0656985	-0.0111805	-0.104423
	0.0802214	-0.4616	0.0111336	0.201467	0.137546	-0.0604084		0.0429776	-0.091875	-0.0148591	-0.007152	0.152455	-0.0966656
	0.00227574	-0.418433	0.114681	0.203573	-0.0318157	0.0534092		-0.0357073	-0.0494479	0.0879488	-0.0057852	-0.0176461	0.0164128
	-0.0564168	-0.346029	0.123799	0.405554	-0.174762	-0.0717366		-0.092001	0.0253551	0.0994659	0.198595	-0.158193	-0.106334
	0.222184	-0.488644	0.11569	0.241294	-0.363588	0.108402		0.189448	-0.114411	0.0942048	0.0371832	-0.344172	0.0766528
	0.100562	-0.437051	0.0494353	0.275846	-0.110498	0.024794		0.0654048	-0.0652401	0.0255288	0.0693131	-0.0935033	-0.009377
	-0.127527	0.170354	-0.236462	0.0937584	0.263039	-0.245898		-0.197599	0.507251	-0.295283	-0.147689	0.24512	-0.314984
	0.0304396	-0.365824	0.176661	0.242937	-0.0754164	-0.0893921		-0.008649	0.00205657	0.148823	0.0324736	-0.0623522	-0.127494
	0.0982813	-0.29259	-0.0117885	0.265946	-0.209389	0.0757076		0.0575709	0.0736679	-0.0412478	0.0538607	-0.197947	0.0359837
	0.037233	-0.313153	0.0468697	0.216298	-0.0495225	0.0114234		-0.0046018	0.0519803	0.016286	0.00308844	-0.0392046	-0.0294248
	0.0469098	-0.408725	0.0670012	0.263343	-0.277364	0.190009		0.0111885	-0.0374778	0.0425311	0.0562465	-0.260933	0.155274
	0.0567672	-0.338677	0.0460456	0.0681482	0.0277648	0.0960846		0.0125767	0.0241011	0.0131061	-0.147417	0.035727	0.0528806
	0.052646	-0.563946	0.0677045	0.191516	0.0250101	0.109545		0.0196175	-0.190006	0.0459271	-0.012888	0.0441343	0.0775029
	0.103279	-0.255475	-0.0336753	0.170526	-0.0334793	0.0123803		0.058009	0.106224	-0.0676936	-0.0461182	-0.0265961	-0.0319025
	0.0789619	-0.381405	0.043345	0.171001	-0.0016071	0.0297378		0.0387415	-0.0146565	0.0143757	-0.0405949	0.0103253	-0.009496
	0.0540517	-0.304121	-0.0142717	0.154398	-0.107204	0.163999		0.0109422	0.0597381	-0.0461301	-0.0600866	-0.0981604	0.121876
	0.00372711	-0.361327	0.050307	0.135201	0.0376075	0.0824625		-0.0382868	0.00362741	0.0195441	-0.078188	0.0477463	0.0414352
	-0.0429688	-0.41433	0.0690349	0.177776	-0.0228943	0.156484		-0.0816524	-0.0460455	0.0416024	-0.0322827	-0.0094252	0.118787
	0.0482568	-0.442742	0.0790213	0.259036	-0.301342	0.221287		0.0138814	-0.070149	0.0558969	0.0532852	-0.283564	0.187898
	0.138739	-0.44448	-0.089522	0.0474555	0.186768	0.0741256		0.0975631	-0.0786875	-0.119447	-0.165095	0.197745	0.0339365
	-0.0405408	-0.101758	0.053013	0.224968	-0.0302485	-0.135459		-0.0919337	0.253818	0.0128713	0.00220008	-0.0294887	-0.185865
	0.051791	-0.34378	0.079635	0.156194	-0.0750354	0.0773274		0.0100976	0.0214956	0.0491927	-0.0568743	-0.0645761	0.0366206
	0.112504	-0.348738	-0.0071399	0.242348	-0.0913226	0.0242987		0.0730225	0.0187496	-0.03537	0.0314916	-0.0786511	-0.0141959
	0.0934403	-0.438403	0.0338458	0.195624	-0.0100682	0.0470287		0.0560573	-0.0688175	0.00771389	-0.0131336	0.00470148	0.0106324
	0.109364	-0.331767	0.00500542	0.147176	-0.0593844	0.0787958		0.0669961	0.032833	-0.0261117	-0.0665675	-0.0496	0.0374142
	0.376809	-0.559401	-0.0429987	0.21606	-0.672662	0.337322		0.347625	-0.181616	-0.060931	0.0155016	-0.649692	0.309126
	0.0948379	-0.499062	0.118321	0.164694	-0.085095	0.104829		0.0594529	-0.127478	0.0941867	-0.0420665	-0.0683274	0.0704306
	-0.0472979	-0.160146	0.0670601	-0.023966	0.0479029	0.100913		-0.101217	0.192904	0.0243921	-0.24926	0.0461364	0.0479807
	0.0450113	-0.319107	0.129518	0.160911	-0.117637	0.0470165		0.0025519	0.0454018	0.0983095	-0.0529239	-0.107943	0.00554372
	0.088906	-0.361343	0.00074054	0.238276	0.0679241	-0.105173		0.048919	0.0056386	-0.0279954	0.0269143	0.0800898	-0.144173
	0.0479307	-0.2165	-0.0537168	0.0921549	0.175233	-0.0785507		-0.0018969	0.140641	-0.0922933	-0.129048	0.177559	-0.127392
	0.0226026	-0.232874	0.0558941	0.162604	-0.0296502	-0.0075146		-0.0239658	0.127526	0.0205768	-0.0553391	-0.0240659	-0.0530964
	0.0363178	-0.31929	0.045739	0.216296	-0.124267	0.0862583		-0.0048444	0.046516	0.0158278	0.00375909	-0.113276	0.0460826
	-0.0064473	-0.353185	0.00185017	0.206749	0.032189	0.0616729		-0.0472374	0.0129932	-0.0276888	-0.0054165	0.0435516	0.0218695
	0.0821311	-0.337302	-0.0867173	0.0665205	-0.0425248	0.251075		0.038415	0.0259509	-0.119182	-0.148571	-0.0340883	0.208346
	0.0763257	-0.473201	0.0582751	0.236759	-0.155744	0.148055		0.0419364	-0.100622	0.0351369	0.0309947	-0.137981	0.114652
	0.0600051	-0.338108	0.0623769	0.173783	-0.0332177	0.0243441		0.018222	0.0270778	0.0318449	-0.0393756	-0.022848	-0.0164524
	0.284613	-0.544329	-0.101297	0.105489	-0.0484071	0.164978		0.24978	-0.172194	-0.12488	-0.100719	-0.031088	0.131131
	0.113966	-0.331424	-0.0332229	0.308415	-0.228082	0.0754625		0.0759728	0.0375519	-0.0599647	0.0990474	-0.213922	0.0384562
	0.042908	-0.367645	0.0543212	0.097497	-0.0070573	0.126126		0.0006704	-0.0029144	0.0233348	-0.116116	0.00285782	0.084875
	0.0160596	-0.331977	0.0655022	0.122759	-0.0187235	0.10029		-0.0271026	0.0318293	0.0335912	-0.091778	-0.009733	0.0581148
	0.0222058	-0.252958	0.00229233	0.180722	0.130497	-0.127206		-0.0240051	0.107799	-0.0326675	-0.0368636	0.136439	-0.17243
	0.172799	-0.163264	0.0952542	-0.0369034	-0.0246542	-0.0683933		0.119212	0.190117	0.052918	-0.261866	-0.0260888	-0.120994
	0.106894	-0.48112	0.0298982	0.259131	-0.0217014	0.00562047		0.0725893	-0.108456	0.00684464	0.0534516	-0.0038534	-0.0276976
	-0.124326	-0.470681	0.0472187	0.175288	0.272961	-0.0142112		-0.16275	-0.102136	0.0200462	-0.0345106	0.28669	-0.0516482
	0.042994	-0.336643	0.0294423	0.196856	-0.0319239	0.0467543		0.00165856	0.0289899	-0.000642	-0.0158546	-0.0211066	0.00640556
	0.0555422	-0.631487	0.090756	0.412661	0.0461128	-0.173492		0.0297509	-0.250309	0.0762158	0.215494	0.0724742	-0.198297
	-0.0366551	-0.2314	0.107267	0.175242	-0.132345	0.0766854		-0.082534	0.12969	0.0726391	-0.042012	-0.126071	0.0317932
	-0.0341038	-0.347004	-0.0080304	0.281276	0.0813574	-0.0448136		-0.0738284	0.0202403	-0.0365038	0.0701764	0.0937856	-0.0835515
	-0.102526	-0.290969	-0.0871011	0.218891	0.0754631	0.127364		-0.145852	0.0726725	-0.119177	0.00418984	0.0842892	0.0850237
	0.146206	-0.300192	0.00218221	0.0782787	-0.0097874	0.0436103		0.100872	0.0614424	-0.0319011	-0.138431	-0.0029691	-0.0007375
	0.0956205	-0.360342	0.0203511	0.212817	0.0134988	-0.0440337		0.0553544	0.00636029	-0.0086638	0.00117613	0.0253855	-0.0833132
	-0.0624822	-0.66428	0.161463	0.301071	0.101266	-0.0171435		-0.0902417	-0.285071	0.144955	0.101936	0.12566	-0.0439164
	0.181786	-0.374869	0.0650805	0.101197	-0.215877	0.156667		0.14105	-0.0086357	0.035596	-0.110914	-0.20446	0.116918
	0.303776	-0.694592	0.106155	0.373434	-0.702529	0.215943		0.282743	-0.308657	0.0963728	0.181026	-0.671409	0.195897
	0.00346842	-0.440189	-0.108364	0.348328	0.101543	-0.0190077		-0.0309916	-0.0676804	-0.131573	0.142493	0.119235	-0.0524811
	0.0705443	-0.316103	0.0260732	0.14614	-0.0451764	0.074009		0.0273874	0.0477087	-0.0058326	-0.068392	-0.0361806	0.0318387
	0.0581342	-0.315185	0.0161164	0.145633	0.00734605	0.0462528		0.0146355	0.048285	-0.0161311	-0.069241	0.0160001	0.00374075
	-0.0309257	-0.266163	0.123577	0.231274	-0.3766	0.209297		-0.0729134	0.098818	0.0928407	0.0179113	-0.366435	0.168296
	0.0810517	-0.460427	0.0166296	0.278522	-0.150657	0.124401		0.0471123	-0.0873975	-0.0060587	0.0732077	-0.132444	0.0914479
	0.336591	-0.181948	-0.0656589	0.145292	-0.206363	-0.108525		0.288487	0.176917	-0.102512	-0.0741865	-0.202314	-0.155642
	0.235685	-0.532743	0.127933	0.309381	-0.409716	0.065739		0.2063	-0.155159	0.109799	0.108621	-0.386948	0.0373407
	0.0854364	-0.369733	0.00709126	0.158934	-0.059624	0.116581		0.0448708	-0.00333	-0.0222232	-0.0530068	-0.0480368	0.077002
	0.224683	-0.405009	0.0561477	0.144273	-0.277872	0.146111		0.186339	-0.0363838	0.0290558	-0.0654449	-0.264062	0.108754
	0.0480024	-0.340248	0.0607721	0.0376894	0.0388037	0.110374		0.00321707	0.0219352	0.0272379	-0.178471	0.046171	0.0665754
	0.0372158	-0.352281	0.122906	0.154331	0.0451689	-0.0635778		-0.0049151	0.0125568	0.092026	-0.0591747	0.0551906	-0.104722
	0.0575804	-0.162482	-0.0574178	0.0924099	-0.0287516	0.0818767		0.0065323	0.193439	-0.0972148	-0.130013	-0.027647	0.0318153
	0.293895	-0.545787	0.0596196	0.0749352	-0.250122	0.205026		0.259405	-0.173309	0.0363804	-0.13093	-0.23246	0.171522
	0.149605	-0.383646	-0.0086004	0.185948	0.0201514	-0.0312825		0.109725	-0.0165571	-0.0372289	-0.0253069	0.0324245	-0.0701755
	0.122985	-0.31873	-0.0507574	0.195311	-0.059659	0.0556786		0.0811246	0.046378	-0.0813669	-0.017925	-0.049367	0.0148045
	0.128406	-0.378233	0.118084	0.118716	-0.04986	0.00064085		0.0871939	-0.0124765	0.0881222	-0.0938715	-0.0389198	-0.0395851
	0.0188069	-0.2288	0.0149347	0.328489	-0.161704	-0.0388027		-0.0235907	0.135771	-0.0162119	0.114716	-0.151949	-0.0802137
	0.28709	-0.334705	-0.050608	0.311247	-0.536559	0.125856		0.250732	0.0359052	-0.0757148	0.103514	-0.520765	0.0904848
	-0.079994	0.0816205	-0.185393	0.0358342	0.244706	-0.141905		-0.146064	0.422519	-0.240211	-0.201611	0.230789	-0.206988
	0.175384	-0.362755	-0.057518	0.137325	-0.034997	0.0789425		0.134041	0.00287086	-0.0876099	-0.0753931	-0.0241873	0.0385861
	0.271554	-0.297862	-0.0547946	0.13939	-0.144716	0.0153644		0.228148	0.0657009	-0.0869495	-0.0753912	-0.135969	-0.027055
	0.246259	-0.454526	0.0636189	0.282992	-0.439517	0.117618		0.213544	-0.0802732	0.0421546	0.078901	-0.420079	0.085889
	-0.054493	-0.318061	0.0903847	0.135709	0.0914986	0.00885549		-0.0986797	0.0447207	0.057449	-0.0798528	0.0994646	-0.0343447
	0.089924	-0.342166	-0.0193598	0.167164	0.184242	-0.150256		0.0469322	0.0218107	-0.0511004	-0.0472028	0.193403	-0.192262
	-0.0018764	-0.339014	-0.0063909	0.247047	0.138531	-0.108457		-0.0430432	0.0267877	-0.0363066	0.0345053	0.149516	-0.148638
	-0.0074876	-0.250916	0.041684	0.0533663	0.0813594	0.0563084		-0.0560407	0.107499	0.00438201	-0.166562	0.0849589	0.0087419
	0.174283	-0.28109	0.0601596	0.064576	-0.0347793	-0.0231407		0.127945	0.0795411	0.025073	-0.153137	-0.0289644	-0.0684918
	0.0413104	-0.425652	-0.0288707	0.283343	0.0945491	-0.0566133		0.00475863	-0.0552347	-0.0541713	0.0754165	0.11015	-0.0921785
	0.070751	-0.433646	0.0841274	0.198503	-0.152859	0.140555		0.0339714	-0.0634567	0.0585989	-0.0096516	-0.137486	0.104762
	0.10199	-0.376715	0.123737	0.309184	-0.389296	0.0901707		0.0664615	-0.0052743	0.0994596	0.102281	-0.372672	0.055629
	0.00853369	-0.361433	-0.0948157	0.271827	0.102976	-0.0029427		-0.030838	0.00616402	-0.122936	0.0610801	0.115757	-0.0413277
	0.00071747	-0.392754	0.011504	0.272631	-0.0281975	0.0582041		-0.0366947	-0.0231973	-0.0146571	0.0638437	-0.013457	0.0217785
	-0.0705856	-0.43046	0.312095	0.278974	-0.270236	0.0309697		-0.105474	-0.0583806	0.288458	0.0727099	-0.252972	-0.0029326
	-0.0449905	-0.304595	0.0507444	0.279554	0.00348301	-0.0454341		-0.0861372	0.0612265	0.0208487	0.0670327	0.014489	-0.0855942
	0.057546	-0.285828	-0.262691	-0.014271	0.406061	-0.0140859		0.00735732	0.070952	-0.301629	-0.235835	0.408025	-0.063288
	-0.0669871	-0.376956	0.102686	0.324929	-0.0002864	-0.0753148		-0.10414	-0.0071409	0.0767839	0.1164	0.0147129	-0.111482
	0.525726	-0.151453	-0.517762	0.238094	-0.667694	0.204891		0.480575	0.210364	-0.551662	0.0215683	-0.660693	0.160726
	0.172902	-0.473228	0.140875	0.298065	-0.300891	0.0122193		0.140506	-0.0986551	0.119731	0.0942941	-0.281135	-0.0191901
	-0.0628979	-0.311646	-0.0105553	0.233636	0.147312	-0.0574974		-0.105562	0.0526586	-0.0419686	0.0195968	0.1568	-0.0991752
	0.203518	-0.38037	0.10706	0.273157	-0.376218	0.0346673		0.167306	-0.0096135	0.0820985	0.0655694	-0.360278	-0.0005587
	0.0839508	-0.317304	0.0664531	0.146524	-0.0827634	0.0555144		0.0410159	0.0467299	0.0347693	-0.0677865	-0.0735457	0.0135661
	0.265743	-0.296912	0.161276	0.167942	-0.523403	0.0652869		0.224377	0.0686899	0.131161	-0.0447996	-0.512616	0.0249073
	0.13525	-0.471954	-0.0445626	0.242744	-0.0165007	0.0555807		0.100299	-0.0999372	-0.0682629	0.036417	0.00070061	0.0216158
	-0.0011274	-0.307649	0.0096586	0.0960724	0.0154032	0.14602		-0.0459736	0.0544739	-0.0239364	-0.120149	0.0227098	0.102161
	0.0803207	-0.666678	0.16511	0.416846	-0.149657	-0.0663237		0.0568548	-0.283176	0.152896	0.222006	-0.12097	-0.0888029
	0.105486	-0.432304	0.166719	0.335144	-0.249358	-0.062219		0.0720609	-0.0587603	0.144545	0.130344	-0.23063	-0.0946572
	0.0461831	-0.397885	-0.0268668	0.303917	0.00082699	-0.0117541		0.00955708	-0.0275422	-0.0522417	0.0959158	0.0163537	-0.0473935
	-0.269637	-0.450347	0.0585716	0.231742	0.222007	0.0793789		-0.307324	-0.0810656	0.0321352	0.0226795	0.236473	0.042678
	0.0718895	-0.504655	0.00798456	0.244743	-0.110416	0.172905		0.0386762	-0.1309	-0.0139776	0.040155	-0.0914763	0.140678
	-0.0291614	-0.342869	0.0131307	0.325165	0.0926992	-0.146844		-0.0681624	0.0250985	-0.0146193	0.114789	0.105851	-0.184859
	-0.0279587	-0.33201	-0.0296477	0.194329	0.0446836	0.0968763		-0.0699301	0.0329876	-0.060368	-0.0190174	0.0548648	0.0558915
	-0.0923313	-0.357732	-0.0396717	0.206346	0.230689	-0.0268379		-0.134178	0.00739001	-0.0702669	-0.0068749	0.240996	-0.0676976
	0.00984951	-0.339341	0.0343274	0.291421	-0.105443	0.0360501		-0.028926	0.028852	0.00680299	0.0812709	-0.0920654	-0.0017388
	-0.02047	-0.2465	0.0214351	0.0512579	0.152365	0.0123873		-0.0696834	0.111256	-0.0165272	-0.16933	0.155304	-0.0358395
	-0.004881	-0.330684	-0.077782	0.184485	0.140479	0.0314277		-0.0476538	0.0335114	-0.109304	-0.0296625	0.149859	-0.0103584
	0.129966	-0.316681	0.0098185	0.0693165	-0.0266982	0.0909942		0.0852465	0.0455679	-0.0236504	-0.146779	-0.0192655	0.0472608
	0.0439553	-0.346443	0.048405	0.334004	-0.0602305	-0.106554		0.00617941	0.0227496	0.0218803	0.124853	-0.0458536	-0.143343
	0.209774	-0.224154	-0.113622	0.165726	-0.0383767	-0.0474414		0.163142	0.136183	-0.149002	-0.0522806	-0.0328556	-0.0930864
	0.0279695	-0.201591	-0.546182	0.614118	0.0119891	-0.172936		-0.008838	0.16857	-0.571738	0.405935	0.0273342	-0.208757
	-0.0852355	-0.0910525	0.0422421	0.270773	-0.167135	-0.0119445		-0.135415	0.265737	0.00331413	0.049219	-0.165161	-0.061137
	-0.0746401	-0.337026	0.0724118	0.185198	0.118747	-0.0225193		-0.117175	0.0274074	0.0411278	-0.0287126	0.128365	-0.0640678
	0.0278344	-0.403533	0.119664	0.165498	-0.0119581	0.0352489		-0.0116492	-0.0360482	0.091432	-0.0453601	0.00071099	-0.0032481
	0.101504	-0.313431	0.0135893	0.215775	-0.0867621	0.0142953		0.0599239	0.0519582	-0.0167392	0.00282032	-0.076189	-0.0262976
	-0.0057364	-0.337045	-0.0013551	0.239905	0.0700103	-0.0253146		-0.0467148	0.0289455	-0.0310824	0.027552	0.0811846	-0.0653064
	0.159514	-0.414301	0.0982764	0.213117	-0.0166546	-0.128945		0.12152	-0.0453252	0.0715342	0.00374863	-0.0024952	-0.165951
	0.108595	-0.406869	0.0638349	0.235523	-0.159505	0.0699184		0.07161	-0.0368848	0.0381013	0.0271633	-0.144337	0.0339203
	0.0649486	-0.411951	0.0577863	0.176167	0.0228951	0.0223389		0.0258948	-0.0440364	0.0299835	-0.0342622	0.0359939	-0.0157283
	0.110895	-0.410731	0.00454882	0.218612	0.067428	-0.0690868		0.0724815	-0.0421753	-0.0226133	0.00882406	0.0811674	-0.106513
	0.110973	-0.268536	0.0444124	0.306379	-0.0310741	-0.245835		0.0690946	0.096554	0.013785	0.0931258	-0.0207999	-0.286727
	-0.0655611	-0.388658	-0.0004882	0.274548	0.116682	-0.0187737		-0.103966	-0.0200939	-0.0276416	0.0647687	0.13043	-0.0561916
	0.0428416	-0.394915	-0.159216	0.352907	0.162324	-0.124073		0.00636281	-0.0244255	-0.184444	0.145054	0.177998	-0.159565
	-0.210144	-0.806842	0.226022	0.363564	0.126703	0.0227805		-0.232152	-0.421882	0.215265	0.170181	0.156847	0.0017591
	0.0146073	-0.363943	0.0582108	0.188603	0.0666856	-0.0223256		-0.0263939	0.00202479	0.0284608	-0.0237732	0.0778372	-0.0623402
	0.405307	0.414944	-0.612367	0.0370117	-0.216483	-0.319023		0.321938	0.738543	-0.684485	-0.217733	-0.2477	-0.401406
	0.146051	-0.415034	0.0793278	0.166353	-0.136575	0.0773001		0.1078	-0.0463168	0.0523278	-0.0432728	-0.122674	0.0400356
	-0.001766	-0.235812	-0.0496827	0.192318	-0.0041067	0.0650377		-0.0476199	0.125302	-0.0842856	-0.024911	0.002192	0.0201703
	0.0796672	-0.346818	0.0198927	0.102894	-0.0262862	0.120557		0.0368357	0.0173193	-0.0116877	-0.111312	-0.0169651	0.0787124
	0.143683	-0.339452	-0.127313	0.204898	-0.120452	0.159497		0.103312	0.0271465	-0.156433	-0.0068474	-0.10867	0.120113
	0.308451	-0.537703	-0.0630977	0.0987524	0.0565283	0.00682491		0.272587	-0.166598	-0.0877106	-0.108487	0.0728169	-0.0280525
	0.235205	-0.486662	0.0835198	0.187323	-0.313326	0.145637		0.201053	-0.113845	0.060619	-0.0182041	-0.295326	0.112472
	0.140519	-0.428754	0.00226961	0.0993588	0.00094556	0.112724		0.100788	-0.0615173	-0.0262111	-0.111748	0.0133665	0.0739787
	0.0019528	-0.377231	0.0232432	0.31747	-0.139449	0.0819947		-0.0344777	-0.0066925	-0.0019361	0.109665	-0.123727	0.0465508
	0.232719	-0.424754	-0.068394	0.119946	0.125531	-0.076		0.192565	-0.0579392	-0.0972968	-0.0915827	0.13753	-0.115167
	-0.0039461	-0.353424	0.0495651	0.178571	0.0043683	0.0707459		-0.0452052	0.0122849	0.0195571	-0.0340628	0.0152619	0.0304734
	-0.0843407	-0.435548	-0.151212	0.17442	0.320511	0.0560223		-0.124252	-0.068491	-0.179873	-0.0368669	0.332752	0.0170975
	0.865211	0.380008	-0.498982	-0.516901	-0.212445	-0.719059		0.775814	0.697579	-0.577128	-0.777674	-0.249689	-0.80747
	0.289453	-0.441536	-0.131292	0.348611	-0.257855	0.0268632		0.25712	-0.0669	-0.152374	0.144903	-0.238035	-0.004483
	-0.0887277	-0.428026	0.078467	0.20496	0.0725796	0.0789175		-0.12689	-0.0592194	0.051556	-0.0045775	0.0865702	0.041742
	0.110457	-0.367968	0.0820399	0.149001	-0.197955	0.145947		0.0702723	-0.0011848	0.0531061	-0.0625589	-0.185988	0.106748
	-0.0721133	-0.505266	-0.0422652	0.454394	-0.0712524	0.0718713		-0.100563	-0.126748	-0.0594641	0.254569	-0.0475497	0.0444079
	0.0686018	-0.34248	0.0324991	0.139543	-0.0973198	0.142099		0.0266993	0.022586	0.00184768	-0.073735	-0.0870696	0.101184
	-0.0430119	-0.372197	0.0335638	0.365037	0.0108654	-0.0927146		-0.0794055	-0.0016218	0.00842131	0.157268	0.0266245	-0.128122
	-0.0011997	-0.357131	0.127422	0.258642	-0.262315	0.13445		-0.0392684	0.0117685	0.100605	0.0491984	-0.248231	0.0973682
	0.29124	-0.431137	-0.0173997	0.346755	-0.793472	0.26059		0.260535	-0.0548737	-0.0368538	0.144675	-0.772024	0.230872
	-0.203078	-0.216961	0.277193	-0.326756	0.571754	-0.36692		-0.263315	0.129771	0.228208	-0.558368	0.56367	-0.42617
	0.00806694	-0.443358	0.0804154	0.217753	-0.146108	0.182748		-0.027965	-0.0724211	0.0556347	0.0103457	-0.129987	0.147703
	0.297592	-0.61445	0.0745374	0.276298	-0.581556	0.24535		0.271175	-0.233898	0.0593717	0.0785065	-0.55582	0.21992
	0.0410925	-0.471725	0.0718627	0.176189	-0.0536633	0.144765		0.00478755	-0.101062	0.0468088	-0.0314912	-0.0378156	0.109447
	0.0260714	-0.392852	0.127373	0.137452	-0.151974	0.173588		-0.0136435	-0.0255987	0.0989091	-0.0736375	-0.139536	0.13486
	0.0644411	-0.326384	-0.178812	0.218687	0.136724	0.0147516		0.0223443	0.0384874	-0.209658	0.00521493	0.14678	-0.0263586
	-0.0440238	-0.466667	0.0444723	0.286715	0.109594	-0.0345596		-0.0790985	-0.0947732	0.0206487	0.0802651	0.126672	-0.0686477
	0.124438	-0.372252	0.0672631	0.124814	-0.199333	0.174142		0.0839689	-0.0057522	0.038045	-0.0870305	-0.187649	0.13466
	-0.112951	-0.234546	0.0970153	0.276948	-0.0074074	-0.075084		-0.157213	0.12816	0.0640041	0.0613104	0.00048297	-0.11836
	-0.0198679	-0.481021	0.0475948	0.177629	-0.0821075	0.248493		-0.0556079	-0.109792	0.0231059	-0.0294861	-0.0656948	0.21374
	0.104447	-0.203434	0.0923294	0.0392526	0.0274837	-0.0838562		0.053782	0.15287	0.0529157	-0.182787	0.0289715	-0.133534
	0.241385	-0.0024931	-0.275722	0.0404837	-0.194231	0.125737		0.1826	0.34569	-0.323256	-0.189677	-0.200863	0.0679383
	0.0848824	-0.241865	-0.208473	0.0419273	0.0894995	0.182445		0.0359471	0.116168	-0.246157	-0.178383	0.0927169	0.134496
	0.184323	-0.255651	-0.102822	0.101562	0.161345	-0.14619		0.136581	0.103576	-0.139314	-0.117556	0.165756	-0.192946
	0.0543179	-0.502251	0.0119059	0.143491	0.0469811	0.150125		0.0179786	-0.131622	-0.0131823	-0.0642235	0.0627946	0.114772
	0.0887073	-0.501863	0.146076	0.0648873	0.0228428	0.0866079		0.0507915	-0.132811	0.119411	-0.144403	0.0370797	0.0496786
	0.438939	-0.141415	-0.180611	0.0263772	-0.0506029	-0.198511		0.385957	0.212571	-0.222342	-0.19798	-0.0514325	-0.250506
	0.110844	-1.03082	-0.217668	-0.0163104	0.378352	0.358552		0.0860002	-0.648691	-0.231261	-0.21253	0.40566	0.334694
	0.105736	-0.416194	0.0377979	0.13381	-0.0524904	0.119761		0.0664538	-0.048507	0.0097671	-0.0768474	-0.0396196	0.0814654
	0.40009	0.0881702	-0.124555	-0.224891	0.02542	-0.274624		0.330661	0.425709	-0.182734	-0.465695	0.00814311	-0.343067
	-0.0330664	-0.357658	0.018086	0.136002	0.0550552	0.126787		-0.0752861	0.00709082	-0.0128825	-0.0775927	0.0649882	0.0855536
	0.00168143	-0.366075	0.0343473	0.109503	0.078305	0.0897916		-0.0408774	-0.0016655	0.00303953	-0.104431	0.0878989	0.0482194
	0.0398259	-0.418189	0.0713177	0.127236	0.0803301	0.033528		-0.0003426	-0.0513887	0.0424004	-0.0843078	0.0923143	-0.0056539
	0.457493	0.15625	-0.195542	0.0502466	-0.336561	-0.300722		0.390831	0.496557	-0.250953	-0.187791	-0.351071	-0.366398
	-0.91868	0.107025	-0.767008	0.23069	0.499246	0.286287		-0.9838	0.448873	-0.820877	-0.0058055	0.486278	0.222153
	0.0119521	-0.265465	0.0514207	0.256168	-0.110928	0.00456753		-0.0307489	0.0988027	0.0199707	0.0420918	-0.101476	-0.0371469
	0.0251809	-0.384092	0.107183	0.0974308	-0.014187	0.109598		-0.0164159	-0.0187206	0.0768375	-0.115541	-0.0036311	0.068988
	0.328412	-0.220169	-0.121008	-0.0408301	0.144685	-0.170108		0.2766	0.134988	-0.161569	-0.264016	0.145026	-0.220933
	0.00031684	-0.296974	0.0907683	0.223068	-0.100799	0.0302029		-0.0418364	0.067841	0.0598662	0.00954005	-0.0907993	-0.0109637
	0.00453007	-0.345541	-0.0091837	0.212258	0.139	-0.0640934		-0.0371092	0.0197884	-0.0395718	-0.0007567	0.149514	-0.104746
	0.199083	-0.265968	0.0188765	0.16536	-0.234043	0.0503638		0.155188	0.0971053	-0.0137678	-0.0499109	-0.225786	0.00745498
	0.189473	-0.174172	-0.122125	0.0459689	0.0575833	-0.0270181		0.137665	0.180988	-0.162682	-0.177214	0.057928	-0.0778396
	-0.0106261	-0.339493	-0.041733	0.0386936	0.209672	0.0866803		-0.0563988	0.0217031	-0.0762545	-0.178454	0.216052	0.0418942
	0.0835838	-0.333919	0.00643073	0.176517	0.0343782	-0.0170673		0.0413559	0.0308213	-0.0245461	-0.0370855	0.0443029	-0.0583086
	0.110951	-0.288564	0.0278214	0.288929	-0.0771625	-0.132548		0.06983	0.0772834	-0.0020484	0.0764332	-0.0661307	-0.172682
	0.119119	-0.168513	-0.028355	0.0890546	0.0614444	-0.0947274		0.0677316	0.187068	-0.0684908	-0.133707	0.0622102	-0.145128
	-0.0532887	-0.348352	0.098553	0.111483	0.0732128	0.0672095		-0.0965889	0.0153167	0.0665039	-0.103193	0.0820653	0.0248959
	-0.072815	-0.438992	0.222013	0.188838	-0.23654	0.209872		-0.109353	-0.0685611	0.196726	-0.019075	-0.220925	0.17432
	0.36613	-0.187633	-0.04313	0.115055	-0.301441	-0.0468318		0.318131	0.171336	-0.0798779	-0.104319	-0.297288	-0.0938443
	0.143787	-0.452092	0.0266348	0.0647426	0.0056	0.131979		0.104237	-0.0846737	-0.0016639	-0.146182	0.0182028	0.0934159
	0.118461	-0.478522	0.100823	0.224612	0.0227794	-0.089346		0.0829628	-0.107052	0.0765759	0.0177393	0.0394341	-0.123857
	1.0176	0.227632	-0.372463	-0.238615	-0.560445	-0.98159		0.943093	0.56009	-0.435722	-0.484501	-0.582803	-1.05511
	-0.0508332	-0.290923	0.231456	0.196045	-0.0397909	-0.112672		-0.094343	0.072536	0.199197	-0.0188401	-0.031148	-0.155195
	0.038744	-0.429927	0.0862761	0.160898	-0.0126009	0.0834773		0.0002559	-0.0614463	0.0590391	-0.0489655	0.00106371	0.0459759
	0.118907	-0.430312	0.142377	0.0889993	-0.0866248	0.0880187		0.0793584	-0.0628918	0.11408	-0.121924	-0.0740203	0.0494571
	0.0509589	-0.341116	0.130391	0.145162	-0.151307	0.10264		0.00928069	0.0241745	0.0999641	-0.0678912	-0.140832	0.0619483
	-0.177271	-0.638392	0.0513902	0.51933	0.166341	-0.182071		-0.200848	-0.255	0.039065	0.324379	0.194917	-0.20466
	0.0905006	-0.344723	0.0368527	0.139759	-0.027842	0.0556407		0.0483038	0.0200486	0.00590696	-0.0738129	-0.0178861	0.0144306
	-0.0277597	-0.371684	-0.0590408	0.153395	0.0770274	0.162532		-0.069101	-0.0060568	-0.089131	-0.0593213	0.0878389	0.122177
	0.137922	-0.348661	0.0945912	0.134027	-0.172605	0.0868023		0.0964995	0.0168849	0.0644196	-0.0787707	-0.161875	0.0463662
	0.192724	-0.207188	-0.0049205	0.144937	-0.200386	0.0261082		0.145652	0.152709	-0.0407412	-0.0735101	-0.195305	-0.019977
	0.13282	-0.577637	0.0347787	0.342623	-0.0768142	-0.0102851		0.104264	-0.199224	0.0174738	0.142692	-0.0532176	-0.0378545
	-0.0041935	-0.359613	0.0203325	0.235684	0.118321	-0.0794782		-0.0446556	0.00689299	-0.0088786	0.0238468	0.130012	-0.118954
	0.0938611	-0.454296	0.154493	0.199971	-0.237603	0.128362		0.0582635	-0.0829251	0.130147	-0.0070015	-0.221048	0.0937509
	-0.0698112	-0.345592	0.0271101	0.263323	0.0446811	0.0137671		-0.109811	0.0213773	-0.0016384	0.0519479	0.0568342	-0.0252459
	-0.0213615	-0.260763	0.0238723	0.196044	-0.0413177	0.0649477		-0.0659069	0.10166	-0.0094221	-0.0198764	-0.0337104	0.0213889
	0.00191931	-0.648253	-0.322726	0.365903	0.318794	0.0357407		-0.0258188	-0.269022	-0.339213	0.16679	0.343208	0.00898921
	0.0562497	-0.399002	-0.0301128	0.151022	0.120932	0.0352305		0.0156639	-0.0326187	-0.0594475	-0.0609384	0.132499	-0.0043687
	0.186568	-0.532633	0.0937237	0.172226	-0.131614	0.0894013		0.152876	-0.159356	0.0712833	-0.0328403	-0.113153	0.0566964
	-0.274138	-0.46141	-0.163028	0.311141	0.417794	-0.0334827		-0.310833	-0.0911358	-0.188471	0.103072	0.433253	-0.0691905
	0.0420969	-0.323627	0.0741693	0.103413	-0.0689157	0.125535		-0.0015196	0.0397247	0.0418039	-0.111579	-0.0603794	0.0829047
	0.195526	-0.928968	-0.147144	0.360173	-0.0056614	0.197771		0.178334	-0.539192	-0.153085	0.171606	0.0292993	0.181566
	0.00593463	-0.635934	-0.033275	-0.0047422	0.362976	0.127449		-0.0305864	-0.265487	-0.0585449	-0.212638	0.378607	0.0919145
	0.190544	-0.102958	-0.0907929	0.128233	-0.0418834	-0.113509		0.137485	0.250951	-0.132601	-0.0962011	-0.0427901	-0.165582
	-0.0586558	-0.377742	0.0960935	0.145977	0.0625008	0.0711739		-0.0999972	-0.0121146	0.0660032	-0.0667397	0.0733121	0.0308191
	0.0535229	-0.372334	0.0728071	0.206301	-0.091621	0.0644923		0.0141413	-0.0047467	0.0446766	-0.0044554	-0.0788499	0.0260974
	0.243778	-0.320362	0.0499684	0.126817	-0.265401	0.0785414		0.201564	0.0443925	0.0190052	-0.0867724	-0.255463	0.0373136
	0.0366574	-0.384229	0.00912848	-0.108398	0.339695	0.0123871		-0.0108703	-0.0247879	-0.0271481	-0.327301	0.34432	-0.034154
	0.128413	-0.0491355	-0.122896	0.0534822	0.117184	-0.152533		0.0703315	0.299752	-0.169726	-0.175974	0.111256	-0.209628
	0.120204	-0.4912	0.0205283	0.182078	0.0842024	-0.0105286		0.0840112	-0.120424	-0.0044137	-0.0254899	0.100162	-0.0457352
	0.0910535	-0.338646	0.0208893	0.116114	-0.0496649	0.11038		0.0482762	0.0255454	-0.0106369	-0.0980385	-0.0402895	0.068589
	-0.0346354	-0.385271	0.078528	0.119484	0.15281	0.00585717		-0.0767475	-0.0204151	0.0476669	-0.0940034	0.16285	-0.0352683
	0.123726	-0.431988	-0.117582	0.277221	-0.0385141	0.0867417		0.0881912	-0.0605539	-0.141866	0.0703112	-0.0218958	0.0521938
	0.561891	0.0770197	-0.414648	-0.0201965	-0.0292904	-0.409744		0.497059	0.419156	-0.468229	-0.256404	-0.0419701	-0.47359
	0.151144	-0.399639	0.033473	0.182853	-0.125412	0.0788302		0.112617	-0.0311979	0.00619711	-0.027049	-0.111787	0.0412898
	0.188742	-0.0423282	-0.116898	0.0204883	0.0249415	-0.0966		0.130269	0.306167	-0.164121	-0.20936	0.0186205	-0.154087
	-0.114237	-0.281326	0.231242	0.108377	-0.0096651	0.0116554		-0.160113	0.0797661	0.196616	-0.108875	-0.0033892	-0.0332348
	-0.425715	-0.889369	0.293333	0.431603	0.0722987	0.124447		-0.443379	-0.500065	0.28692	0.242564	0.106787	0.10777
	0.0416177	-0.321058	0.0354593	0.194672	-0.111708	0.104889		2.0013e-05	0.0443133	0.00511277	-0.0183007	-0.101153	0.0642777
	-0.103306	-0.0048376	-0.0208447	0.0193186	0.239124	-0.163207		-0.165212	0.340224	-0.0715003	-0.213963	0.22937	-0.224127
	-0.0746448	-0.323921	0.0937099	0.127776	0.111468	0.0164721		-0.118875	0.0388181	0.0607312	-0.0878291	0.11939	-0.0267711
	-0.0398747	-0.400883	0.0491765	0.209729	0.153887	-0.0496677		-0.0794855	-0.0335255	0.0208168	-0.0012573	0.166429	-0.0882919
	-0.0196549	-0.343518	0.0459761	-0.0013394	0.139885	0.127163		-0.0656415	0.017464	0.0112406	-0.218701	0.146051	0.0821628
	-0.0420527	-0.144958	0.159294	0.0736665	-0.0387664	-0.026636		-0.0944966	0.209567	0.118101	-0.150152	-0.0390577	-0.0780933
	0.243222	-0.273385	-0.0053181	0.0727691	-0.181498	0.0829066		0.197587	0.0879487	-0.0397022	-0.144241	-0.17498	0.0382581
	0.00369164	-0.592398	0.0684199	0.343238	-0.0405979	0.0631957		-0.0245882	-0.213709	0.0513912	0.143584	-0.016725	0.0359024
	-0.0052001	-0.417443	0.0340243	0.238598	0.0409036	0.0319315		-0.0428056	-0.0480799	0.00766996	0.0296173	0.0554509	-0.0046874
	0.0199729	-0.268148	0.0368941	0.270807	-0.0495193	-0.0633619		-0.0226117	0.0962359	0.00556054	0.0568471	-0.0399513	-0.10496
	0.02785	-0.513625	-0.0344223	0.247107	0.107052	0.0562716		-0.0062133	-0.140719	-0.0572344	0.0416685	0.125142	0.023195
	-0.0039841	-0.296084	0.0115599	0.197295	0.0648972	-0.0178615		-0.0475816	0.0672873	-0.0207865	-0.0176777	0.0734523	-0.0604725
	-0.0392497	-0.531199	0.0156472	0.239064	0.138348	0.0608547		-0.0731056	-0.158086	-0.0069575	0.0338337	0.156645	0.0279855
	0.108548	-0.363957	-0.0481766	0.190139	-0.0016293	0.0537019		0.0681226	0.00258638	-0.0773506	-0.0216614	0.0100983	0.0142635
	-0.079739	-0.461496	0.129541	0.294955	0.0449611	-0.036392		-0.114535	-0.0893235	0.105996	0.0887838	0.0623175	-0.0702017
	-0.101756	-0.310985	-0.0330024	0.101534	0.129752	0.160414		-0.147018	0.0507213	-0.0670133	-0.115103	0.136642	0.116139
	0.0291633	-0.249318	0.0487359	0.229845	-0.0144488	-0.0874511		-0.0153504	0.113137	0.0154733	0.0139559	-0.0068098	-0.130978
	-0.0146816	-0.315715	0.00325877	0.191542	0.00026682	0.0871126		-0.0571688	0.0487663	-0.0279774	-0.02232	0.00993228	0.0456119
	-0.0507561	-0.353109	-0.0937645	0.135272	0.0884857	0.205451		-0.0932589	0.0113569	-0.125016	-0.0786057	0.0981356	0.163935
	0.0125538	-0.415182	0.0346208	0.549576	-0.319522	-0.0708804		-0.0156926	-0.03646	0.0176255	0.349955	-0.295615	-0.0981403
	0.0847702	-0.340153	-0.0170494	0.0833994	0.0348693	0.107415		0.0409683	0.0230136	-0.0496002	-0.131777	0.0432201	0.0645998
	0.0624701	-0.46205	-0.106498	0.275351	0.128602	-0.0037101		0.0270277	-0.0905238	-0.13069	0.0685335	0.145313	-0.0381658
	0.104195	-0.711875	-0.166081	0.251021	0.559396	-0.396655		0.0738773	-0.335224	-0.185148	0.0493285	0.581231	-0.425986
	-0.121052	-0.501502	0.147006	0.237969	0.169406	-0.0545172		-0.156404	-0.129885	0.122905	0.0312421	0.186208	-0.0888822
	0.127993	-0.187627	-0.0920802	0.0765087	0.0325032	0.0197181		0.0774945	0.168842	-0.131328	-0.145365	0.0341571	-0.029794
	0.079209	-0.377572	0.0416496	0.00518624	0.206626	-0.0189481		0.0343116	-0.0155012	0.00800342	-0.211086	0.213881	-0.0628588
	0.138911	-0.308162	-0.0715321	0.372126	-0.0444615	-0.19146		0.100476	0.0603707	-0.0987168	0.162315	-0.0307446	-0.228909
	-0.076026	-0.460477	-0.0307604	0.358221	0.00360115	0.0858858		-0.108965	-0.0864471	-0.0524483	0.153907	0.0228148	0.0539334
	0.316953	0.0994587	-0.179944	-0.186877	0.00592999	-0.124109		0.247649	0.437123	-0.237997	-0.427556	-0.0112212	-0.192426
	0.214366	-0.430196	0.0351074	0.222797	-0.400979	0.19997		0.179247	-0.0583465	0.01124	0.0163033	-0.383945	0.165838
	-0.0027112	-0.269774	0.0222162	0.215275	0.0113136	-0.0172531		-0.0467588	0.0931466	-0.0105803	-0.0001479	0.0194188	-0.0603141
	0.0169059	-0.429685	0.0568686	0.0805542	0.0231861	0.17882		-0.0233654	-0.0629875	0.0278483	-0.131092	0.0350675	0.139535
	0.0519157	-0.273555	-0.0956947	0.0963969	0.0952649	0.0880027		0.00525203	0.0867501	-0.131107	-0.121642	0.100754	0.0423257
	-0.0249841	-0.456998	0.0329158	0.278188	0.0889471	-0.0154822		-0.0604743	-0.08552	0.00867667	0.0713226	0.10561	-0.0499859
	-0.033574	-0.297087	0.0234777	0.0966287	0.178192	-0.0116376		-0.0798949	0.0635604	-0.0115921	-0.121067	0.184023	-0.0569719
	-0.0450876	-0.338352	-0.0637827	0.247435	0.106398	0.0277779		-0.0860088	0.0276951	-0.0934528	0.035139	0.11763	-0.0121566
	0.00909784	-0.334795	-0.0917199	0.252984	0.0314997	0.0685057		-0.0313548	0.0317211	-0.120921	0.0411567	0.0431998	0.0290397
	0.0807905	-0.311891	0.0027324	0.0552696	0.03484	0.0995312		0.0352433	0.0495304	-0.0315636	-0.161653	0.0414456	0.0549707
	0.0320726	-0.445916	0.029585	0.271728	-0.0723842	0.0899938		-0.0030255	-0.074045	0.00573806	0.0652546	-0.0553295	0.0558824
	0.106418	-0.306969	-0.0350721	0.251659	0.0288963	-0.107307		0.0647274	0.0583087	-0.0655119	0.0385934	0.0393581	-0.148011
	0.0257245	-0.284013	-0.0137151	0.190857	-0.0801769	0.114745		-0.0176505	0.0795806	-0.045839	-0.0238926	-0.0713992	0.0723569
	0.163031	-0.487993	0.04761	0.218285	-0.186814	0.126843		0.128992	-0.115063	0.0248218	0.0128705	-0.1687	0.0937899
	0.0162127	-0.274636	-0.093204	0.27949	0.00719123	0.00839898		-0.026077	0.0900427	-0.124243	0.0658254	0.0170542	-0.0329041
	-0.0285019	-0.432968	0.112722	0.218591	0.0194844	0.029087		-0.0658961	-0.0633937	0.0865786	0.00982169	0.0342429	-0.0073206
	0.0507711	-0.251617	0.0498721	0.230504	-0.09776	-0.0271952		0.00684209	0.111423	0.0171942	0.0151999	-0.0895363	-0.0701375
	0.137963	-0.65681	-0.0366573	0.287545	0.0413008	0.0577716		0.110283	-0.277521	-0.0530855	0.0884906	0.0657742	0.0310789
	0.0380809	-0.324069	0.0370181	0.240208	-0.150135	0.0923687		-0.0022202	0.0425985	0.00796815	0.028532	-0.138284	0.0530543
	0.0321491	-0.337095	-0.0545187	0.269124	0.0918887	-0.0708516		-0.0082616	0.0294624	-0.0836782	0.0573388	0.103631	-0.110276
	0.077097	-0.360389	-0.0519135	0.320915	0.0858018	-0.166348		0.0388526	0.00833569	-0.0789067	0.111296	0.0997102	-0.203605
	0.0114693	-0.417977	0.0179847	0.245587	0.0560864	0.00832097		-0.0260351	-0.0485128	-0.0082686	0.0367073	0.0707347	-0.0281968
	0.00687209	-0.0155547	-0.175003	0.270096	-0.0616018	-0.0647732		-0.0474436	0.337098	-0.218067	0.0444051	-0.0637647	-0.118102
	0.245276	-0.28203	0.00206491	0.270813	-0.256128	-0.0785711		0.204452	0.0841143	-0.0275081	0.0586138	-0.244799	-0.118409
	0.00021037	-0.484818	0.103224	0.280729	0.0609312	-0.0692266		-0.0340709	-0.112131	0.0801939	0.0750723	0.0788026	-0.102521
	-0.0532929	-0.41016	0.0294202	0.31756	0.0255178	-0.0013596		-0.0893414	-0.03924	0.0046228	0.110137	0.0416221	-0.0364215
	0.134566	-0.237214	-0.0941134	0.259499	-0.260815	0.118132		0.0916397	0.126828	-0.125789	0.0451975	-0.251589	0.0761915
	0.0637608	-0.451658	0.00653157	0.346037	0.107636	-0.200004		0.0295323	-0.0789175	-0.0164459	0.140433	0.12556	-0.233246
	0.00251056	-0.366481	0.0703345	0.269189	0.0769465	-0.131768		-0.0367406	0.0012364	0.0423345	0.0585632	0.089848	-0.170032
	0.0697441	-0.336348	-0.0123861	0.174641	0.0316501	0.0230571		0.0276153	0.0284921	-0.0432638	-0.0388633	0.041674	-0.0180851
	-0.08647	-0.29749	0.0988499	0.302841	0.00343702	-0.0929042		-0.127463	0.0684849	0.0691078	0.0904728	0.0145966	-0.132911
	-0.0004231	-0.374001	0.129876	0.154452	0.0548626	-0.0251843		-0.0417341	-0.0083433	0.099816	-0.058234	0.0657043	-0.0655087
	-0.0299502	-0.429767	-0.0328583	0.213879	0.197739	-0.0087104		-0.0685241	-0.0613725	-0.0601811	0.00393029	0.211317	-0.0462977
	0.0287365	-0.311165	-0.0659494	0.322566	0.0231601	-0.0712116		-0.0111365	0.055931	-0.0945713	0.111318	0.0354398	-0.110098
	0.0556788	-0.326547	-0.0644415	0.198919	0.0210925	0.0625749		0.0137639	0.0385065	-0.0951053	-0.0143705	0.0313303	0.0216466
	0.0092552	-0.282879	0.00343744	0.207561	0.00874898	0.0120863		-0.0343478	0.0804862	-0.0289145	-0.0074173	0.0172986	-0.0305301
	0.119919	-0.419429	0.054708	0.207645	-0.035021	-0.0055832		0.0821669	-0.0502124	0.0282071	-0.0014818	-0.0206203	-0.0423486
	0.0322115	-0.302314	-0.0074074	0.180354	0.0569284	-0.0026248		-0.011397	0.0610455	-0.0397649	-0.03463	0.0654725	-0.0452468
	-0.0294414	-0.405917	0.0372768	0.0896345	0.119051	0.1232		-0.0710455	-0.0405527	0.00692377	-0.123345	0.1296	0.0825829
	-0.0006738	-0.364189	0.0589198	0.202042	0.0356213	0.00942187		-0.0411981	0.00225578	0.0296466	-0.0098573	0.0472497	-0.0301158
	0.0463993	-0.356722	-0.230194	0.373187	0.191453	-0.157248		0.00872218	0.0125695	-0.25662	0.164135	0.205929	-0.193939
	0.10065	-0.486365	0.0452819	0.174372	-0.0498873	0.121085		0.0648803	-0.115166	0.0207634	-0.0327722	-0.0335042	0.0863021
	-0.431084	-0.887385	0.227723	0.417926	0.127094	0.161719		-0.449404	-0.498735	0.220655	0.228232	0.160928	0.144387
	0.0941474	-0.397606	0.17384	0.191383	-0.137603	-0.007949		0.0556	-0.0291852	0.146544	-0.0185391	-0.123998	-0.0455098
	0.00201456	-0.286657	0.0302863	0.19796	0.0536299	-0.0400224		-0.0419268	0.0763702	-0.002404	-0.0173559	0.0618412	-0.0829772
	0.028729	-0.322227	-0.0447699	0.0102054	0.0857464	0.191907		-0.0174829	0.0385301	-0.0797306	-0.207381	0.0916873	0.146682
	-0.0150604	-0.299216	-0.0291651	0.211597	0.0515895	0.0332688		-0.058097	0.0647155	-0.0609506	-0.0028143	0.0607056	-0.0087812
	0.183656	-0.489576	0.0547577	0.265377	-0.415723	0.216273		0.151787	-0.114476	0.03414	0.0621328	-0.395439	0.185391
	0.241711	-0.346086	0.127635	0.297373	-0.601899	0.07121		0.205554	0.024726	0.102729	0.0898416	-0.585903	0.0360398
	-0.0421733	-0.345262	0.041655	0.341137	-0.0528087	-0.0268835		-0.0798766	0.0240028	0.0152027	0.132059	-0.0383593	-0.0636002
	0.159084	-0.262528	-0.0391659	0.0367876	0.0817786	-0.0109631		0.11084	0.0961956	-0.0761592	-0.182832	0.0856869	-0.0582209
	0.11177	-0.458822	0.0807391	0.0970419	-0.0422067	0.129033		0.0733111	-0.0903119	0.0535314	-0.112792	-0.0285128	0.0915609
	0.21767	-0.548532	-0.112478	0.114285	-0.0288121	0.22128		0.183054	-0.176179	-0.135843	-0.0917063	-0.0112756	0.18765
	0.0250933	-0.374228	0.0604374	0.122993	0.0842057	0.0272372		-0.0169319	-0.0092842	0.0296633	-0.0904076	0.0943332	-0.0138014
	0.149445	-0.459419	0.13078	0.136209	-0.182247	0.122143		0.112489	-0.0894068	0.105075	-0.0721225	-0.167051	0.0861728
	0.1366	-0.415621	0.0216875	0.0547553	0.0387361	0.0975427		0.095245	-0.0500077	-0.0084164	-0.157975	0.0495338	0.0571743
	0.231768	-0.51388	-0.0379705	0.228172	-0.0915766	0.0586907		0.198509	-0.140171	-0.0599783	0.0235377	-0.0726828	0.0264184
	0.0660759	-0.433857	-0.0569756	0.106058	0.0823908	0.159013		0.0262424	-0.0667218	-0.0855579	-0.105151	0.09471	0.120166
	-0.0675169	-0.409491	-0.0124773	0.349946	0.150322	-0.124828		-0.103576	-0.0385819	-0.0372855	0.142512	0.166416	-0.159901
	0.0279832	-0.464405	0.0588088	0.227584	-0.0333851	0.0922629		-0.0076198	-0.0930391	0.0344569	0.0206065	-0.0168354	0.0576465
	-0.176117	-0.757112	0.00644985	0.292913	0.259438	0.133082		-0.201922	-0.375949	-0.0081043	0.0957329	0.285785	0.108263
	0.0232812	-0.677511	0.0904685	0.167603	-0.122416	0.324159		-0.0055169	-0.29934	0.0729215	-0.0325703	-0.0990616	0.296347
	0.261149	-0.43955	0.0441674	0.241201	-0.502307	0.195551		0.227224	-0.0665068	0.0214935	0.0359014	-0.484079	0.162613
	0.656049	0.184101	-0.295619	-0.293226	-0.234626	-0.308597		0.581757	0.516777	-0.35866	-0.538894	-0.256766	-0.381902
	0.138289	-0.265709	0.067753	0.296313	-0.263551	-0.0611639		0.0972651	0.100236	0.0379802	0.0839139	-0.252422	-0.101201
	0.17281	-0.413594	0.0280062	0.177986	-0.129428	0.0798356		0.134769	-0.0446672	0.0012158	-0.03143	-0.115317	0.0427807
	0.160966	-0.276377	-0.204608	0.164827	0.0476578	0.0481126		0.116206	0.0858312	-0.238117	-0.0513082	0.0550507	0.00433936
	0.158864	-0.318377	0.109632	0.143608	-0.23271	0.0662188		0.116658	0.0463848	0.0786767	-0.0699736	-0.222763	0.0249991
	-0.0547553	-0.415928	-0.0176745	0.383956	0.140777	-0.164129		-0.0896857	-0.0438895	-0.0413538	0.17765	0.158	-0.198072
	-0.0370993	-0.323401	0.105729	0.0846237	0.143165	-0.0211751		-0.0824096	0.0382569	0.0716697	-0.132062	0.150007	-0.0654989
	0.0671993	-0.0805011	-0.267058	0.349046	-0.0364698	-0.109637		0.0178983	0.277166	-0.305107	0.12837	-0.0336181	-0.157951
	-0.0374543	-0.437851	-0.0632307	0.390425	0.184714	-0.179672		-0.0716023	-0.06503	-0.0861276	0.184902	0.202718	-0.212833
	-0.0428604	-0.508863	0.00804274	0.114107	0.184589	0.140265		-0.0804235	-0.139458	-0.0182693	-0.0948315	0.199178	0.103688
	0.11957	-0.210685	-0.0205528	0.0876691	-0.0439196	0.0439597		0.0706998	0.147414	-0.0581716	-0.132576	-0.0406368	-0.0039236
	-0.0359129	-0.262727	0.0258856	0.228917	-0.0053845	0.00682294		-0.0798889	0.100266	-0.0068393	0.0135663	0.00279223	-0.0361664
	0.140219	-0.400003	0.0397239	0.223682	-0.260298	0.149947		0.10325	-0.0300031	0.0140062	0.0153383	-0.245114	0.113964
	0.0177241	-0.220456	-0.0358962	0.103504	-0.0765143	0.177845		-0.0302099	0.138579	-0.0725791	-0.115805	-0.0722956	0.130898
	-0.041122	-0.293872	0.0582	0.147775	-0.0295598	0.115894		-0.0853318	0.0688871	0.0252413	-0.0678099	-0.021617	0.0726711
	-0.0126606	-0.251408	0.0973589	0.0126835	0.106811	0.018879		-0.0621737	0.106048	0.0590969	-0.208205	0.109451	-0.0296475
	-0.0078827	-0.304183	-0.1398	0.124932	0.0782042	0.191238		-0.0525233	0.0581451	-0.173189	-0.0910832	0.0857163	0.147584
	0.112208	-0.29477	-0.0706766	0.485758	0.112006	-0.576318		0.075054	0.0750446	-0.0965795	0.277229	0.127004	-0.612485
	-0.788513	-0.402101	-0.454476	-0.259656	1.14747	-0.177889		-0.845312	-0.0519315	-0.500024	-0.48783	1.14282	-0.233702
	-0.0270936	-0.490048	-0.0459217	0.296001	0.0880965	0.0665772		-0.0608294	-0.116815	-0.0684064	0.0908897	0.106513	0.033828
	-0.0058354	-0.330691	-0.020523	0.0421381	0.0831791	0.181443		-0.0511164	0.0309968	-0.0545529	-0.174518	0.0900507	0.137148
	0.0678921	-0.426388	0.0567492	0.28328	-0.107267	0.031777		0.0324515	-0.05486	0.0325597	0.0764641	-0.0905546	-0.002677
	-0.115699	-0.628122	0.172321	0.170784	0.0671328	0.176162		-0.147315	-0.25277	0.151955	-0.0322074	0.0876689	0.145532
	0.0876204	-0.370498	-0.0547212	0.182977	-0.0687601	0.153685		0.0477022	-0.0034472	-0.0833882	-0.0283167	-0.0565255	0.114753
	0.106178	-0.390819	0.0538553	0.146583	-0.142038	0.150187		0.0666126	-0.0234153	0.0255413	-0.0643576	-0.129451	0.111609
	0.155049	-0.199226	-0.229248	0.15161	-0.0062157	0.0785199		0.106929	0.159623	-0.266117	-0.0678856	-0.0021831	0.0313864
	-0.0414435	-0.447618	-0.0899771	0.203578	0.24014	0.0326219		-0.0797672	-0.0789732	-0.11705	-0.0061203	0.253969	-0.0047152
	0.110077	-0.396041	-0.0990791	0.262945	-0.0259763	0.0635905		0.0727074	-0.0264411	-0.125197	0.0542006	-0.0111928	0.0272079
	-0.0367467	-0.283116	0.135233	0.108161	-0.099683	0.129577		-0.0819107	0.0786889	0.10132	-0.108378	-0.0926943	0.0853997
	0.0798076	-0.392518	0.0480248	0.238193	-0.188409	0.124841		0.0424718	-0.0228847	0.0219401	0.0294822	-0.173592	0.088492
	0.0184978	-0.264588	0.0320405	0.160757	0.0224431	-0.0019484		-0.026982	0.096901	-0.0021882	-0.0560978	0.0291159	-0.0464417
	-0.0306169	-0.366672	-0.0738925	0.308944	0.0149049	0.065121		-0.068433	0.00248052	-0.100458	0.0997524	0.0292415	0.0282915
	-0.0281707	-0.382593	-0.0143475	0.113658	0.115032	0.133837		-0.0701531	-0.0176074	-0.0450788	-0.0996994	0.125202	0.0928412
	-0.0028428	-0.106137	-0.427436	0.156631	0.206775	0.0847828		-0.0564092	0.247265	-0.469752	-0.0683105	0.205361	0.0322031
	-0.0100961	-0.308639	-0.0453092	0.284608	-0.190411	0.184031		-0.0497783	0.0586472	-0.0737402	0.0735506	-0.177941	0.145336
	0.0992922	-0.473476	-0.0237102	0.228693	-0.0904873	0.155551		0.0644865	-0.101313	-0.0472647	0.0225122	-0.0731402	0.121732
	-0.0932965	-0.458807	-0.113472	0.30155	0.182205	0.0615529		-0.128637	-0.0871796	-0.137562	0.0948342	0.199017	0.0271985
	-0.135402	0.0212722	-0.365411	0.0312428	0.521123	-0.248934		-0.20023	0.363413	-0.418988	-0.20496	0.508448	-0.312775
	0.180052	-0.492544	0.0190821	0.144343	0.0123605	0.0414642		0.143581	-0.122046	-0.006138	-0.0635032	0.0280419	0.0059796
	-0.0188653	-0.334953	-0.0262098	0.0588983	0.0909039	0.178207		-0.0636954	0.0271859	-0.0597888	-0.157307	0.0982264	0.134364
	-0.0282508	-0.464964	0.0969205	0.147308	0.101926	0.0630993		-0.0663727	-0.096117	0.0700498	-0.0621892	0.115957	0.025964
	-0.046288	-0.404154	0.018055	0.323838	0.100396	-0.0899148		-0.0828774	-0.0337746	-0.0072833	0.115874	0.11596	-0.125518
	0.310157	-0.330791	0.0195515	0.109219	-0.420696	0.170828		0.268793	0.0348145	-0.0105606	-0.103519	-0.409906	0.130451
	0.0202487	-0.330964	0.0468769	0.126917	-0.109898	0.188051		-0.0223405	0.033415	0.0155388	-0.0870472	-0.100335	0.146448
	0.0300304	-0.398757	0.0140924	-0.0034553	0.0419897	0.243057		-0.0130981	-0.0349163	-0.0177849	-0.217959	0.0510139	0.200916
	0.150259	-0.275762	-0.204847	0.186533	0.216999	-0.158031		0.104834	0.0857812	-0.239021	-0.0302671	0.223727	-0.20247
	0.138254	-0.375763	0.0661678	0.17015	-0.072713	0.00830616		0.0981731	-0.0088755	0.0373377	-0.0413062	-0.0606414	-0.0307884
	0.0055941	-0.357276	0.0220158	0.224918	0.0132969	0.0315796		-0.0345519	0.00954627	-0.0068791	0.013397	0.0253036	-0.0075798
	0.0529972	-0.424967	0.0403939	0.0968698	0.0156997	0.14918		0.012926	-0.058069	0.0115738	-0.114576	0.0277812	0.110096
	0.018972	-0.35357	0.0738122	0.129455	0.0124085	0.0691599		-0.0233523	0.0110741	0.042739	-0.0842447	0.0222369	0.0278222
	0.0981695	-0.307109	0.0704693	0.0508542	-0.154998	0.185557		0.0533215	0.0550117	0.0368724	-0.165369	-0.147693	0.141695
	0.107071	-0.365938	-0.143653	0.167132	-0.0233506	0.182696		0.066481	0.00044091	-0.172992	-0.0448333	-0.011788	0.143092
	0.061293	-0.433934	-0.0308512	0.140543	0.0670359	0.121193		0.0222138	-0.0660443	-0.0586793	-0.0699112	0.0801094	0.0831007
	0.0960716	-0.430738	0.0889493	0.0376595	-0.0240332	0.157997		0.0552718	-0.064569	0.0594005	-0.174515	-0.0126803	0.118183
	-0.0160962	-0.41936	0.0394613	0.276907	-0.106006	0.130743		-0.0519515	-0.0482465	0.0148572	0.0696768	-0.089709	0.0958745
	0.188013	-0.546226	0.0384956	0.34482	-0.689972	0.332388		0.161177	-0.166093	0.0229106	0.146609	-0.664655	0.306539
	0.0127328	-0.198761	0.0584702	0.116679	0.0734233	-0.086156		-0.0369084	0.158566	0.0200801	-0.104337	0.0759349	-0.13481
	0.0205947	-0.381554	-0.0249418	0.212607	0.108743	-0.0027676		-0.0193495	-0.0145293	-0.0536348	0.00128743	0.120952	-0.0417252
	0.369473	-0.340467	-0.0861175	0.222697	-0.172251	-0.117303		0.329782	0.0268097	-0.114558	0.0116305	-0.15979	-0.156008
	0.0959613	-0.286157	-0.108372	0.137714	0.126048	-0.011523		0.0504826	0.0753328	-0.1426	-0.0791401	0.132722	-0.0560151
	0.216278	-0.483457	-0.0794066	0.225481	-0.152654	0.147694		0.182195	-0.110571	-0.102238	0.0200238	-0.134583	0.114598
	0.135627	-0.192602	0.0617291	0.082968	-0.0864975	-0.0266652		0.0859854	0.164725	0.0233388	-0.138048	-0.0839862	-0.07532
	-0.0663556	-0.305275	0.0113922	0.204735	0.057906	0.0486667		-0.109369	0.0586805	-0.0203698	-0.0096533	0.0670456	0.00664024
	0.129428	-0.404115	0.0304973	0.148506	-0.0538032	0.0803333		0.0899813	-0.0365925	0.00230216	-0.0623154	-0.0410967	0.0418737
	0.169812	-0.417247	0.0444664	0.0598653	-0.0908656	0.155239		0.129341	-0.0507495	0.0152461	-0.151981	-0.0791843	0.115754
	0.179467	-0.447773	0.0535322	0.186107	-0.111923	0.0475583		0.142809	-0.0774616	0.0281256	-0.0219252	-0.0964281	0.0118872
	0.273921	-0.336623	-0.0157228	0.191716	-0.251787	0.0396722		0.233726	0.030151	-0.0446666	-0.019854	-0.23983	0.00046386
	0.107441	-0.483212	-0.17025	0.0523004	0.292718	0.0796339		0.0671859	-0.116498	-0.199254	-0.15933	0.304615	0.0403653
	0.20467	-0.34153	0.0653928	0.141966	-0.250408	0.0948268		0.163548	0.0243167	0.0355222	-0.0705306	-0.239377	0.0546917
	0.205836	-0.4151	0.0106049	0.29957	-0.278075	0.0480017		0.171265	-0.0427021	-0.0127146	0.0936245	-0.260493	0.0144176
	0.310937	-0.328828	-0.0522153	0.268074	-0.429038	0.0729883		0.27292	0.0401237	-0.0789813	0.0586814	-0.414902	0.0359577
	0.00381031	-0.393562	-0.0555077	0.348709	-0.0020341	0.00265319		-0.0319163	-0.0223204	-0.0799833	0.141607	0.0143919	-0.0320868
	-0.0331434	-0.452551	-0.199266	0.311266	0.320412	-0.102395		-0.0693763	-0.0818148	-0.224248	0.103658	0.336331	-0.137641
	-0.385093	0.394191	-0.491886	-0.0482904	0.663297	-0.603422		-0.474658	0.711595	-0.570199	-0.30923	0.625885	-0.691999
	0.193503	-0.161044	-0.00975	0.122199	-0.0467746	-0.132374		0.143035	0.195456	-0.0489675	-0.0996442	-0.0450905	-0.181856
	0.498816	-0.653875	0.148353	0.400814	-1.27537	0.15017		0.478782	-0.26694	0.13957	0.209405	-1.24325	0.131123
	0.0129546	-0.453796	0.0468247	0.179154	0.0794009	0.0552969		-0.0247374	-0.0845192	0.0203838	-0.0299129	0.0938617	0.0185915
	-0.0632011	-0.275559	-0.0141944	0.404403	0.0993902	-0.265934		-0.103217	0.0913945	-0.0429587	0.193013	0.111527	-0.304963
	-0.10973	-0.289865	-0.010623	0.459434	-0.0309871	-0.137897		-0.146993	0.07984	-0.0366353	0.250796	-0.0160977	-0.174173
	-0.0455503	-0.447626	-0.0034011	0.407335	0.199502	-0.276396		-0.0790768	-0.0741835	-0.0256764	0.202433	0.218128	-0.308936
	0.0227269	-0.314469	-0.104301	0.13549	0.0684865	0.140959		-0.0212415	0.0485309	-0.137018	-0.0798537	0.0766709	0.0979774
	0.0656986	-0.406048	0.0104675	0.196044	0.041409	0.0239898		0.0267689	-0.0380089	-0.0172111	-0.0142611	0.054632	-0.0139534
	-0.0490507	-0.380398	0.00108509	0.194608	0.0567184	0.11095		-0.0891351	-0.0135142	-0.0277482	-0.0168511	0.0687866	0.0718524
	0.20485	-0.394522	0.00691751	0.245417	-0.246071	0.074862		0.168106	-0.0242967	-0.0185751	0.0372984	-0.230662	0.0391049
	0.117051	-0.355139	-0.0034694	0.152921	0.116685	-0.0892171		0.0747286	0.0095073	-0.0345407	-0.0607766	0.126515	-0.130553
	0.0333392	-0.45701	-0.248783	0.202977	0.244269	0.0989016		-0.0044912	-0.0878718	-0.275363	-0.006228	0.258591	0.0620578
	-0.202417	-0.211968	0.00682221	0.387319	-0.0090544	-0.0572359		-0.245055	0.152362	-0.0245648	0.173306	0.00046024	-0.0988873
	0.00801008	-0.313708	0.0407242	0.220995	-0.100478	0.0881018		-0.0334145	0.0518356	0.0105508	0.00819516	-0.0897501	0.0476638
	-0.0301647	-0.378589	0.0214112	0.0116043	0.117947	0.193185		-0.0743124	-0.015768	-0.0114853	-0.203918	0.125952	0.150024
	0.289458	0.0627618	-0.348479	0.128828	-0.271315	0.0369954		0.229348	0.40962	-0.397338	-0.102657	-0.279273	-0.0221282
	0.0106587	-0.376497	-0.0030812	0.335881	0.00717855	-0.0629937		-0.0261696	-0.0063564	-0.0286584	0.127678	0.0225029	-0.0988354
	-0.0542257	-0.263812	0.0507943	0.212859	0.0767344	-0.0670938		-0.099018	0.0983641	0.0172531	-0.0033086	0.0840947	-0.1109
	0.0115016	-0.340151	0.0154045	0.234498	0.110505	-0.0966551		-0.0297336	0.0255823	-0.0145796	0.021888	0.121423	-0.136904
	-0.274663	-0.782735	0.113156	0.277758	0.295472	0.0988302		-0.300407	-0.40151	0.0986634	0.0806391	0.321881	0.074073
	-0.0049195	-0.357493	-0.0760133	0.258084	0.120015	-0.0122099		-0.0448847	0.00951078	-0.104727	0.046744	0.132203	-0.0511885
	-0.0248707	-0.317627	-0.011042	0.264718	0.0134113	0.0166198		-0.0657749	0.0484374	-0.040695	0.052439	0.0246598	-0.0232978
	0.0890602	-0.347778	-0.108468	0.383011	0.126272	-0.273298		0.0515529	0.0216836	-0.134724	0.174129	0.140918	-0.309818
	0.00435624	-0.57059	-0.027493	0.219958	0.129172	0.116558		-0.0283725	-0.19635	-0.0489706	0.015854	0.148596	0.0848159
	0.0852197	-0.468646	0.0482598	0.234402	0.116059	-0.116689		0.0490413	-0.0978561	0.0233325	0.0268482	0.132034	-0.15188
	0.0456249	-0.447433	-0.0966554	0.43538	0.0410256	-0.1231		0.0139101	-0.0721791	-0.117119	0.23229	0.0614635	-0.153828
	-0.0673968	-0.468219	0.0886791	0.229837	0.109835	0.0108968		-0.103717	-0.0975704	0.0636105	0.0221424	0.125668	-0.0244363
	-0.0192308	-0.36587	0.159036	0.335087	0.147755	-0.412344		-0.0575838	0.00274531	0.131935	0.125359	0.161555	-0.44971
	0.157001	-0.431977	0.00957132	0.269938	-0.306479	0.167052		0.122566	-0.059444	-0.0136128	0.0641277	-0.288761	0.133604
	0.162972	-0.486807	0.0199052	0.157585	-0.0842882	0.129936		0.127105	-0.115706	-0.004711	-0.0496575	-0.0680029	0.0950556
	0.147793	-0.363895	-0.0313243	0.241785	0.0150646	-0.0837687		0.108349	0.00362955	-0.0595174	0.0309658	0.0277731	-0.122226
	-0.0012983	-0.418624	0.0284037	0.188094	0.0498257	0.0819953		-0.039975	-0.0503323	0.00097803	-0.0219573	0.0633017	0.0443052
	0.169879	-0.367201	0.0172482	0.449809	-0.0510179	-0.402381		0.135745	0.00563348	-0.0056352	0.2443	-0.0329997	-0.435529
	-0.0036022	-0.421453	0.0197433	0.235672	0.0531925	0.038476		-0.0411699	-0.0520516	-0.0065732	0.0267298	0.0677775	0.00189499
	-0.102637	-0.639075	0.141432	0.0979497	0.226855	0.115052		-0.136347	-0.265817	0.118972	-0.107136	0.245297	0.0823282
	0.0384347	-0.458098	-0.0667596	0.123019	0.136494	0.140168		-0.0004589	-0.0900226	-0.0944021	-0.0872493	0.149753	0.102261
	-0.0432869	-0.758867	-0.0502516	0.162841	0.22771	0.241677		-0.0715447	-0.380156	-0.0672582	-0.0367919	0.251605	0.214406
	0.0688174	-0.263068	-0.032974	0.172578	0.0542907	-0.0365154		0.0234025	0.0984852	-0.0671378	-0.0442117	0.0610285	-0.0809437
	-0.0826733	-0.336236	-0.0739572	0.274802	0.107128	0.0379442		-0.123081	0.0303251	-0.103114	0.0630191	0.118872	-0.0014771
	0.105935	-0.290957	-0.0181244	0.233591	-0.0840188	-0.0003617		0.0637972	0.0738747	-0.0490108	0.0200782	-0.0740035	-0.0415126
	0.0625395	-0.606397	0.109662	0.230372	-0.002208	0.0680232		0.0319484	-0.23002	0.0903217	0.0284059	0.0193536	0.0384187
	0.0618299	-0.587477	0.0404488	0.333054	-0.255518	0.220216		0.0343263	-0.208012	0.0241962	0.134175	-0.230869	0.193699
	-0.231851	-0.32484	0.0327628	0.355772	-0.0793108	0.138712		-0.269928	0.0440515	0.00593651	0.14632	-0.0652355	0.101622
	0.0765802	-0.502626	-0.0015562	0.243879	-0.015173	0.0936034		0.0427475	-0.12949	-0.0241378	0.0386708	0.00314695	0.0607573
	0.178015	-0.343995	0.0388258	0.115969	-0.124363	0.0737214		0.135857	0.0208162	0.00791955	-0.097563	-0.114367	0.0325507
	0.0080582	-0.456128	0.0413758	0.164845	0.00751634	0.150683		-0.0293983	-0.0866164	0.0151704	-0.0439862	0.0222126	0.114213
	-0.0375469	-0.565606	-0.0707329	0.110257	0.289885	0.132117		-0.0737588	-0.19485	-0.0956937	-0.0973294	0.305825	0.0968921
	0.0631648	-0.289342	0.0427788	0.129391	-0.268794	0.242485		0.0196833	0.0741451	0.0105483	-0.0854661	-0.260122	0.19999
	0.129062	-0.484841	0.213089	0.335279	-0.38733	0.00936173		0.0982604	-0.108674	0.193538	0.133102	-0.365979	-0.0204535
	0.0429471	-0.059171	-0.0968114	0.0939393	0.0568143	-0.0477796		-0.0135285	0.291322	-0.142036	-0.133911	0.0524914	-0.103269
	0.067449	-0.438159	-0.0227017	0.241215	0.0672261	-1.885e-05		0.0306276	-0.0680124	-0.048272	0.0330184	0.0825574	-0.0358536
	0.823844	-1.08656	-0.0730292	0.476482	-0.434401	-0.562746		0.815986	-0.687445	-0.0696359	0.297249	-0.390106	-0.569617
	0.0662629	-0.423121	-0.0003441	0.26527	0.075267	-0.0709497		0.0293014	-0.0531136	-0.0260545	0.0569332	0.0904582	-0.106925
	-0.176966	-0.335554	-0.0701038	0.303602	0.26982	-0.103907		-0.217859	0.0305212	-0.0997462	0.0913333	0.28108	-0.143814
	0.044618	-0.349706	0.0673853	0.128372	0.0345625	0.0267641		0.00199176	0.014636	0.0360103	-0.0856292	0.044089	-0.0148755
	-0.0474651	-0.32856	0.12041	0.0852755	0.0483085	0.0759413		-0.0919744	0.0338993	0.0871514	-0.130609	0.055952	0.0324187
	0.0578469	-0.680262	0.170438	0.239434	0.0450152	-0.0037364		0.0296023	-0.301538	0.153445	0.0398144	0.0689234	-0.0309943
	0.853965	0.44716	-0.57626	-0.396917	-0.529747	-0.501588		0.763003	0.763167	-0.65597	-0.659254	-0.568556	-0.591563
	-0.231484	-0.222578	0.0551295	0.289836	0.111078	-0.0744242		-0.276676	0.139199	0.0211892	0.0732697	0.118039	-0.118629
	0.0810349	-0.382574	0.0444045	0.0758029	0.0243624	0.101543		0.0388145	-0.0178258	0.0134352	-0.137793	0.0342947	0.0603097
	-0.0692912	-0.368	0.0451333	0.187729	0.0776789	0.0648433		-0.110206	-0.0019459	0.0154698	-0.0245608	0.0889171	0.0249154
	0.0561569	-0.290806	0.0144617	0.174868	-0.142235	0.134631		0.0130505	0.0730565	-0.0173937	-0.0396132	-0.133189	0.092511
	0.138774	-0.467008	0.0688954	0.233624	-0.266667	0.163023		0.104639	-0.0941744	0.046011	0.0281138	-0.248649	0.129874
	-0.103101	-0.349787	-0.124375	0.190448	0.230538	0.0737915		-0.145515	0.0147679	-0.155538	-0.023341	0.240277	0.0323642
	0.0298868	-0.268506	-0.0015546	0.340514	-0.0364402	-0.138123		-0.0111382	0.0974375	-0.0313285	0.128114	-0.0253125	-0.178162
	0.06321	-0.270269	-0.0248695	-0.0067031	0.100935	0.104746		0.0143585	0.0878479	-0.06247	-0.22693	0.104236	0.056881
	-0.0079481	-0.274082	-0.0601279	0.0580815	0.196321	0.0461217		-0.0560207	0.084814	-0.0969494	-0.161366	0.200401	-0.0009643
	0.263759	-0.444142	-0.182414	0.297511	-0.0831863	0.014577		0.229491	-0.0714416	-0.205431	0.0918676	-0.065302	-0.0187048
	0.118248	-0.333482	-0.006927	0.243475	-0.144183	0.0524482		0.0784422	0.0336803	-0.0354819	0.0322936	-0.131837	0.0136287
	0.0405179	-0.185384	-0.0141237	0.00412957	0.056904	0.0823571		-0.0116759	0.169391	-0.0550664	-0.219439	0.0568629	0.0311499
	-0.0086178	-0.476788	0.108596	0.394034	-0.11934	-0.0372211		-0.0395418	-0.100743	0.0889227	0.191735	-0.0981117	-0.0671585
	0.126461	-0.430233	0.0681227	0.252475	-0.326448	0.175234		0.0915939	-0.058131	0.044507	0.0462331	-0.309162	0.141353
	0.1678	-0.438302	0.0781689	0.369577	-0.574468	0.162814		0.13698	-0.0621541	0.0585997	0.167381	-0.553136	0.13298
	0.0622498	-0.427777	0.0686208	0.209849	-0.0520341	0.0602478		0.0249462	-0.0581115	0.0425683	0.00117001	-0.037185	0.0239309
	0.0959009	-0.322041	0.129495	0.115002	0.00078758	-0.0680954		0.0519855	0.0410126	0.0968311	-0.100289	0.00902484	-0.111024
	0.183864	-0.499358	0.115998	0.326373	-0.303522	0.0126448		0.153148	-0.123105	0.0965343	0.124282	-0.282085	-0.0170839
	0.167539	-0.346159	-0.309433	0.535301	0.00401008	-0.266738		0.134767	0.0280375	-0.330954	0.331154	0.0233911	-0.298523
	0.116525	-0.327956	-0.212415	0.0981638	0.570846	-0.513915		0.0688343	0.0313214	-0.248855	-0.120902	0.575308	-0.560619
	-0.0175434	-0.211547	0.0192417	0.209909	-0.0864979	0.0518982		-0.0637352	0.14923	-0.0156989	-0.0076582	-0.080537	0.0066931
	-0.131388	-0.88134	-0.172227	0.147711	0.632764	-0.002354		-0.159378	-0.502362	-0.188967	-0.0516543	0.656926	-0.0293579
	0.0439332	-0.233731	-0.142784	0.199814	0.00793281	0.0824473		-0.0018221	0.127482	-0.177288	-0.0173159	0.0143302	0.0376786
	0.179479	-0.189908	0.0295878	0.503142	-0.336616	-0.394128		0.140429	0.178011	0.00178935	0.292718	-0.323513	-0.432191
	0.0663875	-0.179205	-0.0407289	0.219725	0.00095578	-0.101009		0.0185041	0.17988	-0.0773612	0.00046697	0.00522511	-0.147906
	0.0437232	-0.455692	-0.111865	0.328099	-0.125327	0.192224		0.0107289	-0.0817178	-0.133608	0.123729	-0.106168	0.160216
	0.131023	-0.260112	-0.137722	0.259089	0.500129	-0.862783		0.0842642	0.100098	-0.173229	0.0409555	0.505523	-0.908555
	-0.0009352	-0.551468	0.170247	0.248759	0.0260707	-0.0193875		-0.0333306	-0.176895	0.149103	0.0449885	0.0458279	-0.0507963
	0.168486	-0.406806	0.0492959	0.174535	-0.13998	0.0716777		0.130134	-0.0381892	0.022195	-0.0351923	-0.126179	0.0343123
	0.331672	-0.374146	0.0171063	0.200317	-0.347351	0.0328933		0.293629	-0.0052199	-0.0096852	-0.0091002	-0.33324	-0.0041627
	0.163506	-0.858699	0.100078	0.0562607	-0.0671634	0.336207		0.137851	-0.477385	0.0856747	-0.140769	-0.0406654	0.311539
	0.0989439	-0.55903	0.165021	0.31428	-0.180399	0.00463724		0.0694584	-0.181547	0.146787	0.11342	-0.157732	-0.0238617
	0.042386	-0.447088	0.0488501	0.278465	-0.108931	0.0868441		0.00766286	-0.0748427	0.025378	0.0723665	-0.0915019	0.0531076
	-0.100765	-0.417624	0.0366477	0.177183	0.137556	0.0872763		-0.140276	-0.0501668	0.00838705	-0.0337037	0.150197	0.0487512
	-0.0434882	-0.274498	0.0588505	0.0515672	0.0230545	0.149028		-0.0907169	0.0852417	0.0228729	-0.167037	0.0279786	0.102786
	0.0404185	-0.340615	-0.0574056	0.346538	-0.0526542	-0.0214738		0.00276975	0.0287048	-0.0838033	0.137514	-0.0381502	-0.0581359
	0.0425559	-0.369142	-0.0071585	0.0616947	0.0794992	0.138064		-0.0007571	-0.0054865	-0.0392204	-0.152993	0.0883389	0.0957379
	0.0082247	-0.43989	-0.202647	0.186358	0.35956	-0.0480901		-0.0314973	-0.0726439	-0.231118	-0.0247394	0.37199	-0.0868255
	0.0395614	-0.36424	0.0450795	0.181425	-0.0040802	0.0460041		-0.0011347	0.00203212	0.0156346	-0.0306459	0.00737643	0.0062947
	0.0848931	-0.363803	0.0177703	0.148817	-0.0093727	0.0672251		0.04358	0.00185288	-0.0122917	-0.0638714	0.00146691	0.0268987
	-0.0536437	-0.208006	0.0225287	0.0857171	0.174522	-0.051065		-0.104072	0.148534	-0.0166491	-0.136087	0.176245	-0.100507
	0.0429352	-0.373953	-0.0233115	0.226443	0.0982453	-0.0383946		0.00304365	-0.0068759	-0.0519519	0.0151765	0.110506	-0.0772995
	0.0543157	-0.280472	0.00187261	0.100578	0.150491	-0.0666341		0.00757375	0.0797544	-0.0336182	-0.117539	0.155902	-0.112389
	0.0650281	-0.546365	-0.0280848	0.253026	0.018769	0.115875		0.0328349	-0.17159	-0.0490268	0.0494574	0.0387286	0.0846683
	0.0601122	-0.366561	0.0747039	0.126831	-0.100648	0.142966		0.0189137	-0.0007911	0.0447565	-0.0857427	-0.0896936	0.102754
	-0.0330834	-0.427559	0.137421	0.0603553	0.137414	0.0518046		-0.0746374	-0.0621448	0.107118	-0.152574	0.148013	0.0112371
	0.126953	-0.317317	0.0086941	0.203428	-0.241601	0.140348		0.0860955	0.0487938	-0.0209127	-0.0088046	-0.230306	0.100477
	0.19335	-0.202904	0.0177876	0.28427	-0.231962	-0.142244		0.149158	0.159873	-0.0151528	0.0687037	-0.224001	-0.185449
	-0.0563775	-0.305039	-0.063198	0.115282	0.200984	0.0553273		-0.10205	0.0562577	-0.0976192	-0.101765	0.207464	0.0106417
	0.677286	-0.592568	-0.208389	0.290785	-0.329606	-0.229134		0.649717	-0.213168	-0.224707	0.0918414	-0.305022	-0.255716
	0.104222	-0.283128	0.0258446	0.0627604	0.0820069	-0.0258362		0.0572777	0.076896	-0.0098485	-0.155559	0.0872153	-0.0717938
	0.117188	-0.264677	-0.0706717	0.0533721	-0.0166225	0.143484		0.069965	0.0950685	-0.106644	-0.165226	-0.0116932	0.0972472
	0.148754	-0.430778	0.0472345	0.202223	-0.0847818	0.0325922		0.111626	-0.060937	0.0213582	-0.0062798	-0.0697565	-0.0035486
	0.0956165	-0.270349	0.0050539	0.141643	0.0388963	-0.0463822		0.0499442	0.0909471	-0.0293674	-0.0754044	0.0453766	-0.091068
	0.0263031	-0.309108	0.0982371	0.0606097	-0.126109	0.195083		-0.0184707	0.053087	0.0647144	-0.155539	-0.11873	0.151295
	0.0793535	-0.404871	0.0660689	0.197959	-0.0986837	0.0845166		0.0411579	-0.0360985	0.0391244	-0.0116114	-0.0847266	0.0473076
	0.116771	-0.288378	-0.0132009	0.110349	0.00510044	0.0327357		0.0714812	0.0733008	-0.0472397	-0.106316	0.0119632	-0.0115676
	0.130461	-0.476689	-0.0704876	0.33558	0.0262852	-0.0677216		0.0975474	-0.102634	-0.0921502	0.131292	0.0455241	-0.0996487
	0.0152176	-0.291818	-0.019343	0.0307022	0.027008	0.195897		-0.0315803	0.0683532	-0.0548898	-0.187471	0.0323628	0.150085
	0.137184	-0.254236	-0.0331716	0.135405	0.119881	-0.152809		0.0902309	0.105779	-0.0688733	-0.0829228	0.12508	-0.198775
	-0.0189396	-0.425778	-0.0409602	0.0984843	0.0953962	0.211125		-0.0593462	-0.0592165	-0.0701157	-0.113297	0.107142	0.171705
	-0.0232815	-0.181527	0.0500366	0.0385047	0.0803961	0.0208972		-0.0752457	0.173478	0.00932351	-0.184835	0.0805846	-0.0300804
	-0.0233598	-0.362878	0.0475469	0.207825	0.0734078	-0.0031797		-0.0640346	0.00341605	0.0181231	-0.0042247	0.0848857	-0.0428679
	-0.05393	-0.421316	0.0398988	0.184686	0.113382	0.0615348		-0.092985	-0.0534029	0.0120948	-0.0257437	0.12648	0.0234663
	0.0936381	-0.7873	0.122555	0.154331	0.0343081	0.173617		0.0671507	-0.406819	0.107319	-0.0435313	0.0599735	0.148116
	-0.0421345	-0.411172	0.0415726	0.290339	-0.0865121	0.114781		-0.0781273	-0.0401958	0.0168309	0.0829711	-0.0703522	0.0797752
	0.0721704	-0.336134	0.0638834	0.217448	0.0793518	-0.164808		0.0305478	0.0292123	0.033512	0.00445058	0.0898819	-0.205444
	-0.0425522	-0.33357	-0.121519	0.265441	0.199698	-0.0501845		-0.0838246	0.0321263	-0.15154	0.0527936	0.210579	-0.0904703
	0.00038913	-0.408558	0.0812554	0.141103	0.0935387	0.0267066		-0.0399813	-0.0419595	0.0521361	-0.0706427	0.105321	-0.0126772
	0.0964523	-0.18898	0.0381363	0.100914	-0.0925634	0.023666		0.0470484	0.168585	-1.651e-05	-0.119865	-0.0898146	-0.0247513
	0.179668	-0.476895	-0.0038252	0.194798	-0.244252	0.217462		0.145064	-0.10453	-0.0271772	-0.0111805	-0.226702	0.183845
	0.0313615	-0.358436	-0.0373371	0.247091	-0.0538904	0.102208		-0.0078003	0.00937085	-0.0652477	0.0365547	-0.0408994	0.0640332
	0.155186	-0.0571685	-0.175543	0.529031	-0.126002	-0.55528		0.109569	0.304183	-0.209909	0.312039	-0.119467	-0.59991
	0.0198577	-0.320821	-0.158527	0.187175	0.18886	0.0160562		-0.0235015	0.0427884	-0.190635	-0.027559	0.197654	-0.0263164
	-0.034742	-0.315838	-0.0358724	-0.000803	0.11654	0.215855		-0.081633	0.04424	-0.0715123	-0.219069	0.121802	0.169951
	0.0782258	-0.508085	0.0689203	0.267547	-0.29914	0.233518		0.0465332	-0.132809	0.0484788	0.064479	-0.278679	0.202812
	0.151159	-0.3952	0.0104294	0.130202	-0.179788	0.194869		0.111695	-0.0276954	-0.0177834	-0.0806373	-0.167099	0.156392
	0.0361483	-0.186954	-0.106138	0.197426	-0.0414739	0.068718		-0.0115335	0.172333	-0.142569	-0.0216304	-0.037003	0.0220228
	0.222297	-1.21356	0.179218	0.0929229	-0.269374	0.458099		0.207605	-0.821289	0.175777	-0.0931448	-0.231914	0.444392
	0.012435	-0.319409	-0.0769783	0.311482	0.128532	-0.139647		-0.0279812	0.0471439	-0.106143	0.0996912	0.140269	-0.179077
	0.0713325	-0.361508	0.111198	0.138659	0.0274246	-0.0428059		0.0293894	0.00351767	0.0805064	-0.0746589	0.0376342	-0.0837623
	0.236551	-0.274854	-0.0602163	0.0347455	0.0274239	-0.0107065		0.189167	0.0847311	-0.0963491	-0.184013	0.0321927	-0.0571038
	0.238492	-0.130609	-0.068051	0.011147	0.0696664	-0.15901		0.183868	0.221735	-0.111424	-0.214852	0.0671953	-0.212647
	0.129541	-0.424599	-0.005855	0.112754	-0.048412	0.159329		0.0902024	-0.0569689	-0.0339427	-0.0979594	-0.0355982	0.120977
	0.0297276	-0.363017	-0.0269694	0.10427	0.0827926	0.11922		-0.0130125	0.00121192	-0.0584584	-0.109845	0.0922051	0.0774662
	0.292362	-0.480229	0.0380265	0.215812	-0.196322	-0.0033883		0.258053	-0.107569	0.0149691	0.0101287	-0.178478	-0.0367102
	0.107612	-0.164638	0.0443697	0.0321271	-0.0404146	0.00615848		0.0554791	0.190198	0.0034883	-0.19138	-0.0403945	-0.0449875
	0.130747	-0.0776906	-0.0694341	0.0305861	-0.0027208	-0.0217879		0.0743295	0.27286	-0.114601	-0.197207	-0.006986	-0.0772192
	0.0244778	-0.0367185	-0.124359	0.0695089	0.146245	-0.097637		-0.0341237	0.311649	-0.17171	-0.160468	0.139796	-0.155252
	0.0870016	-0.0111584	-0.0766064	0.25058	-0.128662	-0.163439		0.0323056	0.341114	-0.120051	0.0245087	-0.131205	-0.217149
	0.0866451	-0.409401	0.0395414	0.217325	0.0786714	-0.0911739		0.0480382	-0.0410397	0.0121856	0.00734281	0.0922172	-0.128794
	0.02462	-0.382818	0.0400807	0.0104819	0.114658	0.134443		-0.0193726	-0.0198417	0.00733916	-0.204886	0.122818	0.0914366
	0.178814	-0.304847	-0.0440574	0.164315	0.0865009	-0.142146		0.134862	0.0581694	-0.0767588	-0.0510129	0.0947011	-0.185112
	0.160951	-0.142941	-0.148397	0.208452	-0.0910136	-0.0295265		0.111777	0.214854	-0.18632	-0.0120974	-0.088035	-0.0777141
	0.0192708	-0.335506	0.0548992	0.0973141	0.00239102	0.116127		-0.0243541	0.0278374	0.0225254	-0.117686	0.0109189	0.0734893
	0.0283815	-0.260612	-0.0341593	0.14005	0.0225376	0.0719137		-0.0176137	0.100362	-0.0689034	-0.0773199	0.0286951	0.0269051
	0.061225	-0.128385	-0.0958593	0.0208317	-0.071895	0.18922		0.00750135	0.22486	-0.138332	-0.204267	-0.073466	0.136483
	-0.0647761	-0.301268	-0.0101486	0.0505621	0.270846	-0.0040541		-0.112395	0.0580814	-0.0465169	-0.168432	0.275379	-0.0506869
	0.0702808	-0.36183	0.063375	0.0581495	-0.0100947	0.12808		0.0270583	0.00191587	0.0314036	-0.156448	-0.0011645	0.0858438
	0.0406696	-0.360077	-0.06104	0.144241	-0.0740296	0.237054		-0.0004362	0.0057852	-0.0908947	-0.0682397	-0.0629827	0.196934
	0.0690008	-0.374367	-0.006438	0.119618	0.0449773	0.0920783		0.027238	-0.0091612	-0.0369497	-0.0935195	0.0553673	0.0513022
	0.145315	-0.43816	0.0737541	0.178357	-0.167322	0.112917		0.10839	-0.0681174	0.0480793	-0.0299439	-0.152096	0.0769773
	0.0417534	-0.268509	0.0312156	0.0658313	0.0397213	0.0620982		-0.0055225	0.0911836	-0.0048092	-0.15282	0.0445981	0.0158089
	0.0048798	-0.307612	0.0343769	0.0922102	0.0925707	0.0457909		-0.0405388	0.0539379	0.00020946	-0.124583	0.0993048	0.00135899
	0.0102916	-0.371166	0.038926	0.106163	0.0649394	0.0975195		-0.0320477	-0.0065368	0.00783782	-0.107552	0.0747527	0.0561668
	-0.007418	-0.331852	0.0550102	0.0518084	0.0293201	0.156593		-0.0522302	0.030304	0.0214491	-0.164379	0.0366606	0.112768
	0.117162	-0.440195	0.0516541	0.247841	-0.262602	0.16466		0.0822965	-0.0680915	0.0280399	0.0416004	-0.245315	0.130781
	-0.0329177	-0.321522	0.0159936	0.0874987	0.0811312	0.125403		-0.0777516	0.0406125	-0.0175892	-0.12871	0.0884499	0.0815556
	0.023583	-0.253352	0.129714	0.137261	-0.0965283	0.02205		-0.022306	0.107728	0.0950759	-0.0800025	-0.0902646	-0.0228523
	0.00364451	-0.413946	0.0352515	0.160004	0.00513185	0.139226		-0.0355372	-0.0461591	0.00732092	-0.0505528	0.0181029	0.101031
	0.00448273	-0.365973	0.0542906	0.16953	-0.0759436	0.149494		-0.0359935	0.00051917	0.0250655	-0.042321	-0.0642671	0.110005
	0.023311	-0.289293	-0.0400402	0.176086	-0.0393141	0.124127		-0.0203416	0.0740235	-0.0724416	-0.0389416	-0.030814	0.0814606
	-0.0708621	-0.270948	-0.0290925	0.217517	-0.0394943	0.141947		-0.114465	0.0924174	-0.0614446	0.00253828	-0.0309449	0.0993306
	-0.0462415	0.306283	-0.268287	0.0708986	0.0611281	-0.19914		-0.123674	0.635819	-0.334469	-0.177909	0.0358482	-0.275586
	0.260595	-0.235167	-0.0486206	0.16351	-0.0728233	-0.128478		0.21454	0.125747	-0.0834243	-0.0539194	-0.0667254	-0.173547
	0.0143676	-0.441457	-0.0164062	0.145748	0.226744	-0.016814		-0.0253719	-0.0742281	-0.0448946	-0.0653662	0.239157	-0.0555669
	0.0132091	-0.238529	-0.07315	0.0153588	0.056898	0.191188		-0.036316	0.118914	-0.111424	-0.205541	0.0595256	0.142649
	0.219967	-0.328137	-0.0524947	0.213645	-0.159083	0.0275113		0.179441	0.0383061	-0.0817692	0.0017447	-0.147456	-0.0120277
	0.178905	-0.524237	0.131762	0.216652	-0.361374	0.184675		0.14693	-0.149243	0.111039	0.013303	-0.341195	0.153688
	0.00022054	-0.282144	0.0501515	0.0409685	0.0322108	0.125285		-0.0469156	0.0776885	0.0142665	-0.177543	0.0372274	0.0791357
	-0.0093896	-0.191003	-0.0524969	0.0873335	0.128512	0.0152901		-0.0601749	0.16518	-0.0920312	-0.134827	0.129879	-0.0345087
	-0.0637083	-0.396607	0.114505	0.0516728	-0.0132894	0.231009		-0.105706	-0.0316358	0.083759	-0.161699	-0.0031339	0.189998
	0.17624	-0.298336	-0.023092	0.0252534	0.0673789	0.0104707		0.1294	0.0617926	-0.0586808	-0.192962	0.0726916	-0.0353826
	0.0868004	-0.357568	-0.0139485	0.214161	-0.0975125	0.100921		0.0471191	0.00971919	-0.0423787	0.00310518	-0.0850411	0.0622264
	0.122491	-0.291452	0.0205577	0.0575876	-0.031611	0.0852954		0.0764897	0.0695147	-0.0141929	-0.159789	-0.02546	0.0402802
	0.0741075	-0.827287	0.0380381	0.0806559	0.11363	0.283969		0.0469708	-0.447455	0.0221526	-0.117856	0.138646	0.257819
	0.065317	-0.31351	0.0083907	0.0960952	-0.0025881	0.105794		0.0208341	0.0489761	-0.0248411	-0.119763	0.00508172	0.0622974
	-0.0393523	-0.497308	0.0937321	0.170896	0.0118759	0.160056		-0.0752152	-0.126203	0.0691203	-0.0363417	0.0281657	0.12518
	0.0986537	-0.423079	-0.0008085	0.153106	-0.0527739	0.147846		0.0600791	-0.0546855	-0.0281319	-0.0568438	-0.0391958	0.110258
	0.174703	-0.178726	-0.111484	-0.0216582	0.126284	-0.0209683		0.121432	0.174972	-0.153504	-0.246304	0.125166	-0.0732526
	0.00858433	-0.398264	-0.033473	0.20042	0.147544	0.00213487		-0.0311844	-0.0310643	-0.0619906	-0.010724	0.159928	-0.0366472
	-0.0200858	-0.333236	0.0343674	0.0793719	0.0122098	0.17748		-0.0641904	0.0296282	0.0015139	-0.136108	0.0202579	0.134362
	-0.0215116	-0.101772	0.0253657	0.0738029	0.0534264	-0.0365841		-0.0763951	0.250313	-0.0182666	-0.152456	0.0506957	-0.0904809
	0.0261098	-0.395332	0.0558504	0.0598511	0.0465131	0.14643		-0.0160555	-0.0305285	0.0249363	-0.153689	0.0565005	0.105251
	0.149739	-0.38211	0.0455597	0.114369	-0.208431	0.193146		0.109538	-0.0153425	0.0166099	-0.0972071	-0.196479	0.153931
	0.19342	-0.3851	0.113078	0.0825823	-0.225108	0.130703		0.152725	-0.0188265	0.0836346	-0.129488	-0.21365	0.0909951
	0.0833488	-0.331487	0.0946194	0.0642416	-0.0751038	0.115321		0.0393194	0.0314524	0.0618411	-0.151163	-0.0669805	0.0722779
	0.071012	-0.426421	-0.042996	0.273852	-0.0796509	0.110344		0.0353279	-0.0551364	-0.067429	0.0667928	-0.0631823	0.0756469
	-0.0081456	-0.406202	0.11679	0.266803	-0.124961	0.0656219		-0.0447379	-0.0358261	0.0914488	0.0588352	-0.1094	0.0300162
	0.0918876	-0.289037	0.00674074	0.0699155	0.0436159	0.0437025		0.0455885	0.0716325	-0.0283073	-0.147759	0.0494694	-0.0016101
	0.0892968	-0.304761	0.0789334	0.103749	-0.0921499	0.080861		0.0450171	0.0579283	0.0459048	-0.111905	-0.0842769	0.0375679
	0.0721216	-0.330785	-0.0068379	0.17902	-0.0483285	0.0829645		0.0303097	0.0343716	-0.0373987	-0.0341667	-0.0379877	0.0421392
	0.0037034	-0.40793	-0.0580882	0.236671	0.17094	-0.030432		-0.0350348	-0.0396993	-0.0855753	0.0265573	0.184355	-0.0681836
	-0.0464078	-0.484881	-0.0980305	0.237561	0.178378	0.100551		-0.0821544	-0.113659	-0.122526	0.0304391	0.194784	0.0657913
	-0.0138088	-0.269142	-0.0025055	0.151569	0.251776	-0.184425		-0.0607117	0.0909239	-0.0381573	-0.0667094	0.257026	-0.230342
	-0.0655575	-0.454131	-0.0986018	0.196415	0.149348	0.17072		-0.103164	-0.0847686	-0.124957	-0.0125659	0.163895	0.134101
	-0.0757322	-0.241889	0.165551	0.109858	-0.0947671	0.0954003		-0.122737	0.118075	0.129797	-0.108521	-0.0896192	0.0493821
	0.11478	-0.322272	0.0273014	0.176106	-0.0475233	0.00122623		0.0725111	0.0424281	-0.0037162	-0.0375376	-0.0376393	-0.0400559
	0.100642	-0.237108	-0.0242888	0.132295	-0.0768626	0.0729237		0.0540198	0.123239	-0.05966	-0.0857019	-0.0713323	0.027288
	0.016899	-0.296915	0.00220712	0.0584254	-0.0561829	0.225968		-0.0287048	0.0644498	-0.0321456	-0.158553	-0.049634	0.18135
	0.38771	0.0746285	-0.191711	-0.0871592	-0.133689	-0.135815		0.322186	0.416073	-0.245984	-0.324059	-0.147061	-0.200352
	-0.0060494	-0.365494	0.0230943	0.088717	0.0172752	0.184438		-0.0486568	-0.0011328	-0.0082619	-0.125265	0.0268206	0.142818
	-0.0316903	-0.375327	0.0137021	0.141293	0.0768472	0.115898		-0.0732102	-0.009878	-0.0165667	-0.0716024	0.08748	0.0753647
	-0.0434693	0.041442	-0.42174	0.155194	0.464427	-0.394648		-0.106472	0.385408	-0.473491	-0.0791835	0.453577	-0.456664
	-0.0859005	-0.144799	-0.0997573	0.0174719	0.364607	-0.119677		-0.14173	0.20634	-0.144335	-0.209732	0.36093	-0.174519
	0.0405884	-0.363343	0.113759	0.119511	0.015018	0.0218089		-0.0015946	0.00144227	0.082827	-0.0940475	0.0249877	-0.0193875
	0.0960239	-0.433872	0.0345147	0.127238	0.0228048	0.0821006		0.0568711	-0.066056	0.00661294	-0.0832899	0.0358046	0.0439344
	-0.0490773	-0.232934	0.01096	0.157078	0.100793	-0.0181064		-0.0964896	0.126622	-0.0252012	-0.0617093	0.105534	-0.0645321
	0.0274887	-0.363152	0.0460053	0.0820817	0.0454386	0.111507		-0.0155344	0.00079352	0.0142334	-0.132316	0.0545683	0.0694703
	-0.0290143	-0.332071	0.0509868	-0.0102948	0.119006	0.151424		-0.0755123	0.0283996	0.0157399	-0.228168	0.124661	0.105913
	0.0504295	-0.386599	0.00434296	0.0909623	0.0675612	0.115642		0.00844712	-0.0216126	-0.0263883	-0.122395	0.0777315	0.0746464
	0.290798	-0.446358	-0.0178807	0.238352	-0.568524	0.264425		0.257422	-0.0727654	-0.0400056	0.0336006	-0.549747	0.232035
	0.0970049	-0.557426	0.102812	0.239953	-0.385887	0.299607		0.0668806	-0.180582	0.0839386	0.0384536	-0.363859	0.270469
	-0.248566	-0.418675	0.147317	0.381364	0.0642496	-0.0671318		-0.283186	-0.0463266	0.123947	0.175369	0.0817816	-0.100766
	0.0473799	-0.337138	-0.0313922	0.202055	0.0932158	-0.0299607		0.00549688	0.0279476	-0.0620241	-0.0112034	0.103486	-0.0708571
	0.230706	-0.221703	-0.0269059	-0.0538266	-0.110577	0.134773		0.180123	0.134682	-0.0662382	-0.275785	-0.109007	0.0851761
	0.0614833	-0.197561	-0.0230126	0.128405	0.00826795	0.00206285		0.0125095	0.160434	-0.0607352	-0.0919436	0.0114469	-0.0459243
	-0.0478699	-0.176494	-0.046379	0.124517	0.141752	-0.0202898		-0.0986936	0.179651	-0.0859516	-0.0976813	0.143081	-0.0701269
	-0.0186484	-0.415124	0.0406929	0.356851	-0.19717	0.112891		-0.0523649	-0.0418716	0.0182276	0.151759	-0.178734	0.0801611
	0.0320151	-0.525633	0.145505	0.101078	-0.0909602	0.220722		-0.0036725	-0.154352	0.121069	-0.105985	-0.0744952	0.186021
	0.10604	-0.296786	-0.0014103	0.135859	-0.0641881	0.0778074		0.0619979	0.0661408	-0.034201	-0.0795575	-0.0560772	0.0347522
	0.0781284	-0.635495	0.087682	0.0737281	0.122074	0.133879		0.0446076	-0.262047	0.0654123	-0.131168	0.140706	0.101345
	0.0743554	-0.41308	-0.0062242	0.164583	-0.0293762	0.137123		0.0354903	-0.0449762	-0.0338382	-0.045657	-0.0160887	0.0992445
	0.0884466	-0.446109	0.0938486	0.263767	-0.284759	0.155819		0.054213	-0.0733738	0.070866	0.0581579	-0.26684	0.122572
	0.0854017	-0.332846	-0.008237	0.0230551	0.0554555	0.131517		0.0400214	0.0287428	-0.0423662	-0.1937	0.0622279	0.0871235
	0.173028	-0.877897	0.148286	0.107502	-0.254998	0.383846		0.14987	-0.494086	0.13638	-0.0870313	-0.226003	0.361675
	-0.020635	-0.566081	-0.202779	0.209987	0.0263821	0.372667		-0.0529128	-0.19139	-0.223805	0.00633368	0.046257	0.341376
	0.0662398	-0.391098	-0.0006155	0.249608	-0.185707	0.16709		0.0291361	-0.0212333	-0.0264681	0.0411292	-0.170658	0.130973
	-0.0636277	-0.356251	0.140258	0.175376	-0.0283054	0.070418		-0.104765	0.0095796	0.110371	-0.0371362	-0.0172903	0.030267
	-0.0706026	-0.273386	0.0486461	0.111347	0.0389227	0.109037		-0.116814	0.0873702	0.0136853	-0.10624	0.0448635	0.0638117
	0.106623	-0.306249	-0.0273114	0.141135	0.0849048	-0.0440678		0.0622426	0.0563396	-0.0604403	-0.0746203	0.0926775	-0.0874612
	-0.0251942	-0.329086	0.0328432	0.0295454	0.17346	0.070107		-0.0714168	0.0316597	-0.0021282	-0.188052	0.17939	0.024871
	0.00931094	-0.199077	-0.0069832	0.0904627	0.0756358	0.0125107		-0.0407641	0.157816	-0.0458072	-0.130987	0.0777134	-0.0365778
	0.0669752	-0.248134	-0.0135365	0.0734464	0.0129466	0.0821496		0.0191648	0.111025	-0.0500959	-0.145739	0.0172888	0.0353258
	0.159964	-0.407646	-0.0601087	0.192694	-0.0670246	0.100569		0.12175	-0.038892	-0.0870719	-0.0168955	-0.0530861	0.0633409
	-0.0838301	-0.327857	-0.0077035	0.0637048	0.184459	0.115725		-0.129494	0.033448	-0.0421162	-0.153334	0.190948	0.0710479
	0.0836307	-0.294267	0.0257374	0.0771358	-0.0069687	0.0796054		0.0379697	0.067041	-0.0086724	-0.1399	-0.0004769	0.034931
	0.184562	-0.263733	-0.123536	0.201228	-0.141011	0.0787501		0.140991	0.0996638	-0.155856	-0.0137182	-0.13243	0.0361652
	0.11986	-0.381426	0.0239129	0.140198	-0.158951	0.177914		0.0799139	-0.0144042	-0.0047823	-0.0711233	-0.146745	0.138954
	0.130052	-0.416409	-0.14014	0.147701	0.105892	0.0908345		0.0903147	-0.0491773	-0.168626	-0.0634116	0.118308	0.0520839
	0.528858	-0.0062404	-0.291753	-0.0831005	-0.0635637	-0.245204		0.467438	0.339308	-0.341921	-0.315895	-0.0728306	-0.305637
	0.0967504	-0.251348	0.0173122	0.238181	-0.0044482	-0.148755		0.0524918	0.111362	-0.0156952	0.0225473	0.00344599	-0.192027
	-0.206171	0.117611	-0.193329	-0.0017718	0.274636	-0.0511268		-0.275128	0.455622	-0.251035	-0.242104	0.257831	-0.119097
	0.498025	-0.165674	-0.121865	-0.165926	-0.20316	0.0246151		0.443623	0.186893	-0.165016	-0.391703	-0.205409	-0.0288003
	-0.231379	0.400634	-0.307042	0.0686381	0.294256	-0.425045		-0.316515	0.722466	-0.380927	-0.187873	0.261272	-0.509194
	0.00748654	-0.321501	-0.0033744	0.0478604	0.0605696	0.16387		-0.0379516	0.0400297	-0.0375614	-0.168953	0.0672842	0.119419
	0.0435177	-0.331073	-0.113564	0.282218	0.0273502	0.0213773		0.00360436	0.0359821	-0.142226	0.0709295	0.0395896	-0.0175494
	0.0127836	-0.362461	0.0356308	0.180142	0.0140388	0.0641719		-0.0281101	0.00361382	0.00598817	-0.032127	0.0252978	0.0242649
	0.178906	-0.337887	0.0679753	0.157205	0.0490282	-0.18633		0.136299	0.0264738	0.0366189	-0.0567778	0.0585734	-0.227951
	0.0529638	-0.334991	0.00351683	0.106476	-0.0359336	0.157536		0.00978236	0.0287962	-0.0284135	-0.10808	-0.0269623	0.115341
	0.189909	-0.389483	-0.0038013	0.245942	-0.305203	0.141879		0.153271	-0.0191524	-0.0291881	0.0379291	-0.289689	0.106228
	0.307673	-0.102451	-0.0792437	-0.145944	0.0769072	-0.111313		0.248964	0.245809	-0.126701	-0.376027	0.0703511	-0.169035
	-0.0891917	-0.385943	0.0139811	0.112009	0.116049	0.164064		-0.131117	-0.0208995	-0.0166934	-0.101292	0.126276	0.123125
	0.0701139	-0.374301	-0.0272275	0.0545859	0.0409285	0.176426		0.0271368	-0.0103099	-0.0589535	-0.159766	0.0501041	0.134435
	0.0919343	-0.333312	0.0263222	0.101565	-0.028653	0.0959989		0.0485229	0.030245	-0.005838	-0.113221	-0.0199116	0.0535741
	0.024171	-0.317258	0.0433427	0.0761286	0.0465349	0.0882036		-0.0208764	0.0446629	0.00954639	-0.140294	0.0536402	0.0441428
	0.14672	-0.55017	0.0996527	0.0717429	-0.177619	0.267055		0.111891	-0.17803	0.0760748	-0.134461	-0.160296	0.233213
	-0.010648	-0.336037	-0.0150543	-0.0019905	0.124996	0.184462		-0.0567894	0.0247903	-0.0499446	-0.219507	0.131008	0.139308
	-0.0396985	-0.370269	0.0625939	0.111174	0.0664091	0.113631		-0.0820187	-0.0056206	0.0315249	-0.102521	0.0762417	0.0722972
	0.145138	-0.632797	0.0080039	0.25655	0.00108944	0.068054		0.116144	-0.254823	-0.0097397	0.0561799	0.0242475	0.040046
	0.0456544	-0.195471	0.0829035	0.206684	-0.0364311	-0.141912		-0.0016863	0.164157	0.0468139	-0.0120322	-0.0316192	-0.188266
	0.0170325	-0.30227	-0.006141	0.18809	0.0367554	0.0233793		-0.0262992	0.061367	-0.0382215	-0.0266165	0.0455764	-0.0189658
	-0.0377101	-0.45009	0.0313823	0.242143	0.030409	0.0945907		-0.0738992	-0.0793104	0.00644433	0.0345784	0.0463725	0.0593882
	0.0902515	-0.251015	-0.0154851	0.093686	-0.0590121	0.109429		0.0433756	0.109078	-0.0511099	-0.124565	-0.0537353	0.0635396
	-0.0795318	-0.468166	-0.0218773	0.141605	0.0778332	0.24761		-0.11736	-0.099026	-0.0484547	-0.0675982	0.0921575	0.210768
	-0.0485674	-0.437365	0.0363434	0.416744	-0.0563637	-0.0402087		-0.0807266	-0.0625555	0.0154353	0.21321	-0.0363702	-0.0713812
	-0.0207049	-0.621432	0.151422	0.214804	-0.0081143	0.135696		-0.0511368	-0.244895	0.132241	0.0129973	0.0136066	0.106251
	-0.0032953	-0.380853	0.0619189	0.212	0.0780577	-0.0342247		-0.0431935	-0.0137829	0.0332718	0.00072658	0.0903122	-0.0731363
	0.00180082	-0.452509	-0.1173	0.508745	0.0600158	-0.183146		-0.0279442	-0.0752858	-0.135794	0.307625	0.0824235	-0.211904
	0.0836834	-0.228305	0.0490538	-0.0391789	-0.165442	0.247554		0.0338368	0.128817	0.0104583	-0.2604	-0.163136	0.198694
	0.0937738	-0.234678	-0.0884085	0.111731	0.0874652	-0.0008919		0.0457451	0.124262	-0.125186	-0.107673	0.0915893	-0.0479339
	0.154396	-0.586546	0.104221	0.0594452	0.123672	0.0209479		0.118883	-0.21509	0.0799598	-0.147443	0.140312	-0.0135783
	0.0602211	-0.39289	0.0264251	0.218117	0.0781478	-0.0612843		0.0209871	-0.025155	-0.0015578	0.00750773	0.0910664	-0.0995317
	-0.471968	-0.322457	-0.0103422	0.436721	0.145426	0.0382598		-0.509517	0.0469622	-0.0366402	0.227797	0.16003	0.00169735
	0.0786215	-1.37655	-0.469537	-0.134554	0.915796	0.0553271		0.0549408	-0.993262	-0.481966	-0.329609	0.944268	0.0326331
	0.0796402	-0.491346	0.0261585	0.219271	-0.0279106	0.0957258		0.0448962	-0.119122	0.00266561	0.0131514	-0.0105019	0.0619684
	0.350259	-0.430045	0.043781	0.117247	-0.492717	0.210154		0.313362	-0.0599733	0.0181351	-0.091025	-0.477461	0.174244
	-0.0865328	-0.175312	0.0321697	0.0973317	0.0364615	0.0768374		-0.137386	0.180803	-0.0074328	-0.124897	0.0377606	0.0269705
	0.0444342	-0.304168	0.17335	0.261549	-0.0657541	-0.189472		0.00312588	0.0614925	0.143293	0.048866	-0.0549098	-0.229794
	0.0552224	-0.449819	-0.0302362	0.404533	-0.133101	0.020138		0.0237632	-0.0743101	-0.0504443	0.201699	-0.112408	-0.0103346
	0.0380624	-0.428936	-0.0172795	0.337697	0.0359029	-0.0688068		0.00322169	-0.0568077	-0.0408691	0.131481	0.0532149	-0.102661
	-0.0114303	-0.589661	0.165928	0.163647	0.123619	0.0171037		-0.0448663	-0.216129	0.143743	-0.0411645	0.142335	-0.0153457
	0.0531725	-0.393183	0.0826765	0.240212	-0.0273642	-0.0296625		0.0149849	-0.024402	0.05574	0.0306499	-0.0133991	-0.0668635
	-0.0062902	-0.391025	0.0194903	0.0651379	0.106435	0.144584		-0.0488573	-0.0266233	-0.0118257	-0.148804	0.11602	0.103004
	-0.0315208	-0.290185	0.0476072	0.132245	0.126183	-0.0249349		-0.0771271	0.0711773	0.013252	-0.0847362	0.132729	-0.0695546
	0.0439791	-0.356902	0.0351627	0.222116	0.0345369	-0.0396914		0.00362027	0.00970821	0.00605498	0.0103826	0.0463307	-0.0790636
	-0.0274877	-0.374838	-0.0688803	0.286213	0.0122057	0.0927111		-0.0654707	-0.0058528	-0.0956122	0.0768546	0.0263754	0.0557148
	0.00716709	-0.114826	0.0200312	0.0687006	0.0318406	-0.019671		-0.047043	0.237932	-0.0229278	-0.156885	0.0297832	-0.0728945
	-0.0193228	-0.201855	-0.0942831	0.186727	0.123994	-0.0303129		-0.067555	0.156882	-0.131264	-0.03288	0.127915	-0.0775585
	-0.0831447	-0.381863	0.0548111	0.113831	0.124018	0.108316		-0.125297	-0.0170468	0.0239096	-0.0996968	0.134018	0.0671503
	0.613483	-0.104895	-0.207744	0.0826386	-0.0376741	-0.641352		0.559789	0.248379	-0.250187	-0.14243	-0.0392156	-0.69406
	0.269738	-0.612051	0.196933	0.285516	-0.408065	0.0305575		0.242555	-0.232266	0.181001	0.086958	-0.383096	0.00436124
	-0.015419	-0.334599	0.0437937	0.164841	-0.0573683	0.143717		-0.0573812	0.0304074	0.0130827	-0.0484967	-0.0471778	0.102741
	-0.0224588	-0.406428	0.0483795	0.136523	0.104417	0.0738782		-0.0630368	-0.0400371	0.0190525	-0.0754303	0.115992	0.0342868
	-0.0319934	-0.43783	0.00055217	0.170007	0.0787845	0.140273		-0.0704396	-0.0693075	-0.0266429	-0.0398146	0.092491	0.102813
	0.0389296	-0.323224	0.056596	0.230023	-0.136356	0.0713379		-0.0017223	0.0430925	0.0271952	0.0179957	-0.124856	0.0316726
	0.0789027	-0.390078	0.136887	0.138171	-0.181951	0.136385		0.0392411	-0.0227707	0.108477	-0.0728659	-0.16946	0.0977104
	-0.0473394	-0.428741	0.0706977	0.09591	0.152474	0.0826122		-0.0881781	-0.0626113	0.0411101	-0.116304	0.163788	0.0427601
	-0.236731	-0.400113	0.221069	0.235579	-0.0181398	0.0882149		-0.275003	-0.0314161	0.194049	0.025932	-0.0042587	0.05093
	0.151496	-0.551313	0.0124717	0.42509	-0.347934	0.0973868		0.12539	-0.170451	-0.0023832	0.227609	-0.321888	0.0722674
	0.107154	-0.271096	-0.247731	0.306418	0.0213513	0.00064271		0.0653977	0.0941163	-0.278236	0.0932867	0.0317477	-0.040127
	0.213448	-0.361147	0.00236351	0.308472	-0.311199	0.0228886		0.177068	0.00944155	-0.0227658	0.100716	-0.295426	-0.0125052
	0.163183	0.0170976	-0.0552418	0.204607	-0.374081	-0.026321		0.107219	0.368102	-0.0999549	-0.022732	-0.377892	-0.0812985
	-0.196744	-0.0978417	-0.312595	0.0104355	0.684897	-0.371435		-0.257419	0.248452	-0.362018	-0.221614	0.676376	-0.431123
	0.365865	0.154949	-0.190604	-0.086448	-0.115141	-0.223316		0.295753	0.491805	-0.249465	-0.327935	-0.133101	-0.292442
	-0.0363747	-0.477652	0.0415536	0.409822	0.0315812	-0.10955		-0.0676662	-0.101975	0.0215133	0.207156	0.0524424	-0.139855
	-0.019774	-0.322911	-0.0184332	0.232364	-0.0056772	0.0786404		-0.0610358	0.0427961	-0.048444	0.0197268	0.00521365	0.0383652
	0.0206568	-0.365277	0.0280389	0.279579	-0.298436	0.217429		-0.0163166	0.00471847	0.00231656	0.0712303	-0.283257	0.181442
	0.249836	-0.125043	-0.146743	-0.0506171	0.156319	-0.134951		0.193387	0.225477	-0.19194	-0.278441	0.152024	-0.190413
	0.105174	-0.111711	-0.275282	0.272689	0.205243	-0.301053		0.054203	0.244287	-0.315002	0.0503434	0.206425	-0.351037
	0.215735	-0.311841	-0.109232	0.108926	0.0751323	-0.0378166		0.171116	0.0505088	-0.142599	-0.107068	0.0826666	-0.0814484
	0.141251	-0.624703	-0.316859	0.193923	0.398491	-0.0236043		0.108275	-0.25071	-0.338584	-0.0104286	0.417668	-0.0555939
	0.0497295	-0.293241	-0.168088	0.093975	0.150137	0.113513		0.00359535	0.0675937	-0.202971	-0.123534	0.156155	0.0683658
	0.254852	-0.2686	0.0101174	0.162649	-0.0978027	-0.12685		0.210324	0.0938408	-0.0231593	-0.0532542	-0.0901778	-0.170391
	0.585655	-1.44756	-0.106233	0.383039	-0.646126	0.334052		0.584434	-1.04182	-0.0962037	0.210443	-0.595194	0.333817
	0.0634317	-0.285459	0.0246632	0.184237	-0.043444	0.0154649		0.0197359	0.0778143	-0.0077815	-0.0308341	-0.0349871	-0.0272444
	0.0796443	-0.306338	0.125692	0.258065	-0.253678	0.0127699		0.039403	0.0603889	0.0967016	0.0464491	-0.241766	-0.0264848
	-0.0893715	-0.119789	-0.0878843	0.122839	0.227558	-0.0906223		-0.143428	0.233122	-0.13069	-0.102593	0.225654	-0.143692
	-0.0362881	-0.434721	-0.0158423	0.288726	0.0359882	0.0691579		-0.0720276	-0.0634924	-0.0403307	0.0816111	0.0524014	0.034405
	0.033989	-0.474699	0.182763	0.254109	-0.227863	0.104324		0.00024305	-0.101476	0.160268	0.0489878	-0.209456	0.071565
	0.0334339	-0.39269	0.0271522	0.13058	0.0351753	0.106259		-0.0073551	-0.0265106	-0.0023856	-0.081584	0.046539	0.0664564
	-0.0683471	-0.299967	-0.005617	0.158277	0.085796	0.0849604		-0.112698	0.06265	-0.038717	-0.0574496	0.0935975	0.0415958
	0.0547284	-0.369626	0.0337447	0.1217	0.0587138	0.0484236		0.0126822	-0.0047035	0.00294965	-0.0917209	0.0688204	0.00736407
	0.0226298	-0.241472	-0.0021098	0.13666	-0.218125	0.23968		-0.0230016	0.119865	-0.0364901	-0.080346	-0.211604	0.195035
	0.567184	-0.590682	-0.0685277	0.158315	-0.268507	-0.067077		0.536239	-0.214659	-0.088222	-0.0440055	-0.2473	-0.0970359
	-0.0434269	-0.349803	0.0133958	0.34326	0.0386704	-0.0895035		-0.0813933	0.019199	-0.0133195	0.133919	0.0528567	-0.126483
	-0.0627655	-0.430572	0.137692	0.14911	0.0807598	0.0482392		-0.102104	-0.0629425	0.109604	-0.0616041	0.0935738	0.00988708
	0.166469	-0.299037	-0.105344	0.149869	0.0485407	-0.0121315		0.122274	0.0637363	-0.138289	-0.0657018	0.0564977	-0.0553406
	0.0992073	-0.212399	-0.0460948	0.0730299	0.00675436	0.0573371		0.0498692	0.145232	-0.0841818	-0.147683	0.00956891	0.00898556
	0.0975488	-0.313725	-0.0725518	0.158062	0.0341011	0.0493852		0.0541865	0.0498815	-0.104663	-0.0566752	0.0428915	0.00700962
	-0.0601848	-0.397374	-0.0242376	0.237092	0.0978036	0.0697322		-0.0989097	-0.0291301	-0.0517114	0.0269921	0.111231	0.0319938
	-0.0425759	-0.314168	0.0322958	0.144329	0.0765287	0.0599546		-0.0865901	0.0487863	-0.0004672	-0.07106	0.0846672	0.0169271
	0.0142253	-0.473806	-0.0074616	0.182235	-0.104301	0.275354		-0.0215023	-0.102565	-0.0319381	-0.0248678	-0.0878755	0.240614
	0.31165	-0.333372	-0.0207209	0.180591	-0.295302	0.0443301		0.27131	0.0332567	-0.0498101	-0.0311247	-0.283489	0.0049764
	-0.0068428	-0.373499	0.0113925	0.227261	0.0647103	0.0120835		-0.0465731	-0.006261	-0.0170867	0.0161554	0.0771327	-0.0266602
	0.0405356	-0.320592	0.0128384	0.241882	0.0431293	-0.0756046		-0.0009379	0.0449031	-0.0173841	0.029033	0.0538084	-0.116092
	-0.0138303	-0.377532	-0.0033437	0.178448	0.111696	0.0425592		-0.0546991	-0.0114321	-0.0329613	-0.0337959	0.12298	0.00267708
	0.120628	-0.412721	-0.0488365	0.201764	0.129648	-0.0728767		0.0816089	-0.0447712	-0.0766045	-0.0086297	0.142781	-0.110909
	0.176149	-0.115363	0.112453	0.103211	-0.147239	-0.170096		0.123535	0.238992	0.0710903	-0.120778	-0.1477	-0.221722
	0.034338	-0.226499	0.0981739	0.0170955	-0.027307	0.0808192		-0.015393	0.130739	0.059694	-0.204011	-0.0248854	0.0320748
	-0.0595385	-0.222674	-0.0316668	0.152314	0.0530986	0.0790501		-0.107166	0.136667	-0.0680431	-0.0666883	0.0576238	0.0324094
	-0.0414348	-0.478941	-0.160048	0.318103	0.0935008	0.140342		-0.0750011	-0.105539	-0.182363	0.113161	0.112087	0.107763
	-0.151867	-0.111526	0.0566802	0.171239	9.6582e-06	0.0117889		-0.204092	0.243218	0.0157062	-0.0523608	-6.274e-05	-0.0394496
	0.212217	-0.207859	0.0875268	0.0911854	-0.0088786	-0.2276		0.162971	0.149863	0.0495317	-0.129436	-0.0059721	-0.275859
	-0.0340249	-0.470712	0.0167563	0.187378	0.0317849	0.175108		-0.0705764	-0.100295	-0.0085441	-0.0205483	0.0473861	0.139543
	-0.0637431	-0.180594	0.121148	0.154544	-0.0203573	-0.0376756		-0.112993	0.177125	0.0831498	-0.0660807	-0.0174543	-0.0859387
	0.0602067	-0.508417	0.174815	0.253877	-0.0950054	-0.004485		0.0270401	-0.134615	0.1529	0.0493355	-0.0760192	-0.0366649
	-0.0808349	-0.252506	0.0383761	0.099972	0.161396	-0.0029261		-0.128936	0.106361	0.00152588	-0.119504	0.165448	-0.0500409
	0.0176932	-0.230197	0.0711005	0.0924321	-0.0626282	0.085343		-0.030221	0.128858	0.0344373	-0.126857	-0.0583897	0.0384154
	-0.0582865	-0.29538	0.106879	0.113585	0.0405152	0.0530386		-0.103585	0.06629	0.0728314	-0.103089	0.0473692	0.00872646
	0.147128	-0.301049	0.162046	0.237143	-0.545994	0.135571		0.107468	0.0662598	0.133638	0.026108	-0.533501	0.0968979
	0.109013	-0.313384	0.0265781	0.142957	-0.0208118	0.0119544		0.0655418	0.050113	-0.005642	-0.0718888	-0.0121303	-0.0305302
	0.132334	-0.365829	-0.155309	0.161874	0.0882053	0.0678934		0.0909793	-0.0002153	-0.185413	-0.0508559	0.0990031	0.0275251
	0.0719659	-0.369983	-0.0159853	0.187322	0.119503	-0.0572853		0.0309488	-0.0040316	-0.0457513	-0.0250699	0.130638	-0.0973157
	0.0970091	-0.193432	-0.0458539	0.214059	-0.0235858	-0.0839439		0.049813	0.166341	-0.081799	-0.0045118	-0.0186292	-0.130154
	0.124712	-0.373169	0.106981	0.186166	-0.21967	0.0897085		0.0855825	-0.0053299	0.0791032	-0.0243382	-0.206646	0.0515659
	0.264486	-0.334628	-0.502927	0.0921462	0.0936165	0.22297		0.220758	0.0286123	-0.535404	-0.122957	0.102041	0.180228
	0.10595	-0.323989	-0.0759701	0.125206	0.0877849	0.0325723		0.0620373	0.0390676	-0.108631	-0.0900809	0.0960253	-0.0103535
	0.161728	-0.361957	0.0414919	0.00769981	0.0775025	0.0194126		0.117084	0.00036714	0.00809871	-0.208319	0.0850109	-0.024245
	0.086785	-0.366364	0.00626125	0.255633	-0.121087	0.062896		0.0484617	0.00228174	-0.0208109	0.0459343	-0.107257	0.0255593
	0.648984	0.0226492	-0.272483	-0.168498	-0.300542	-0.173802		0.585856	0.366489	-0.32436	-0.403001	-0.311517	-0.235944
	0.0193985	-0.301687	0.138216	0.10436	-0.0255312	0.0245196		-0.0254554	0.0604279	0.104613	-0.111869	-0.0182323	-0.0193477
	0.819968	0.106766	-0.346101	-0.391231	-0.406175	-0.22767		0.749567	0.443334	-0.405251	-0.633007	-0.424423	-0.297084
	0.150662	-0.399731	0.0690449	0.208009	-0.151709	0.0393111		0.112763	-0.0306614	0.0423968	-0.001265	-0.137456	0.00239848
	0.0569498	-0.402101	0.0264344	0.0552265	0.151997	0.0487387		0.0143447	-0.0377376	-0.0049195	-0.158754	0.161544	0.00712025
	-0.0034409	-0.380028	-0.020297	0.0798608	0.186284	0.074758		-0.0466389	-0.0162576	-0.0522439	-0.134712	0.195239	0.0325466
	0.178011	-0.355847	0.0364415	0.28716	-0.451977	0.151091		0.141523	0.0146326	0.011204	0.0792965	-0.436313	0.115589
	1.05994	0.523445	-1.11475	-0.806902	-0.699621	-0.271156		0.959802	0.830274	-1.20364	-1.07842	-0.747608	-0.37031
	0.0674779	-0.353823	-0.019413	0.0939153	-0.0124047	0.168993		0.0247242	0.0103918	-0.0509155	-0.120213	-0.0030057	0.127226
	-0.0486151	-0.294142	-0.145259	0.223298	0.0926089	0.110585		-0.0917503	0.0696911	-0.177143	0.00878808	0.101626	0.0684361
	0.0998892	-0.391691	0.0763423	0.188974	-0.133834	0.0845712		0.0611579	-0.0234538	0.0488621	-0.021132	-0.120412	0.0468265
	0.0852471	-0.551965	0.184908	0.1458	-0.0782197	0.0931892		0.0512958	-0.178948	0.162208	-0.0595265	-0.0600183	0.0602246
	0.0589227	-0.357813	0.0041851	0.18851	-0.0368045	0.0849662		0.0183492	0.00858183	-0.0251372	-0.0234384	-0.0252252	0.0453794
	-0.0626652	-0.332928	-0.0138643	0.25504	0.16582	-0.0847103		-0.104088	0.0326182	-0.0440358	0.0422426	0.17655	-0.125146
	0.119816	-0.241907	0.012908	0.148586	-0.0478045	-0.0248838		0.0735312	0.118777	-0.0221261	-0.0690747	-0.041937	-0.0701824
	0.119645	-0.336903	-0.119242	0.307734	-0.353268	0.23946		0.0825624	0.0329826	-0.145073	0.099276	-0.338198	0.203364
	-0.0634232	-0.385568	0.157207	0.137523	0.0536026	0.034973		-0.104642	-0.019818	0.127239	-0.0750711	0.0645365	-0.0052591
	0.0561674	-0.441323	0.00377442	0.20617	-0.0595942	0.148044		0.0194347	-0.0710872	-0.0217071	-0.0019377	-0.0441742	0.112298
	0.00427379	-0.420193	0.0580488	0.181624	0.00600349	0.0980448		-0.0342484	-0.0517469	0.0307778	-0.028273	0.019634	0.0605092
	0.0529102	-0.476262	-0.00194	0.143502	0.0398308	0.153902		0.0156521	-0.106551	-0.0279469	-0.0651309	0.0547254	0.11763
	0.0108508	-0.318234	-0.0132386	0.354427	0.0464887	-0.170868		-0.0281877	0.0496963	-0.041026	0.144013	0.0596029	-0.20892
	-0.153275	-0.154804	-0.310012	0.233014	0.390021	-0.13574		-0.204363	0.201076	-0.349849	0.010551	0.391086	-0.185841
	-0.0734191	-0.587405	0.0158194	-0.484548	0.77476	-0.0779145		-0.122676	-0.229693	-0.0221859	-0.70518	0.777656	-0.126184
	0.0865999	-0.500957	0.00531562	0.28739	0.084215	-0.0781599		0.0530588	-0.127529	-0.0169744	0.0824736	0.102827	-0.110714
	0.085297	-0.362843	0.00797589	0.229624	0.104464	-0.138767		0.0449497	0.00377775	-0.0211203	0.0179021	0.116269	-0.178127
	0.0107456	-0.396517	0.0818012	0.149156	0.0723927	0.0202224		-0.0298107	-0.0301044	0.052496	-0.0627756	0.0839891	-0.0193473
	-0.174451	-0.402079	0.118726	0.305163	0.0845752	-0.0359067		-0.211585	-0.0322443	0.0928428	0.0966541	0.0995936	-0.0720543
	-0.232035	0.374513	-0.294693	0.00375345	0.391669	-0.469121		-0.317316	0.6962	-0.368723	-0.252903	0.35854	-0.553415
	0.0239113	-0.183436	0.00670581	0.0937245	0.0503072	-0.0066245		-0.026678	0.172943	-0.0326324	-0.12824	0.0518705	-0.0562273
	0.0385547	-0.318218	0.0159582	0.0807241	0.0452888	0.0980079		-0.0063225	0.0438733	-0.0176679	-0.135528	0.0525643	0.0541173
	-0.227019	-0.424017	0.0693247	0.185152	0.1906	0.101454		-0.266514	-0.0565435	0.0410811	-0.0257175	0.203258	0.0629462
	-0.0812572	-0.347806	0.0897066	0.117014	0.214829	-0.0592248		-0.125377	0.0150423	0.0568376	-0.0984808	0.222862	-0.102358
	0.100165	-0.177089	-0.051732	0.127834	-0.1069	0.0808039		0.0509226	0.180637	-0.0897233	-0.0927833	-0.103989	0.0325481
	0.0206843	-0.315412	0.123683	0.0485278	0.0345455	0.0482112		-0.0249922	0.0458797	0.0892581	-0.168524	0.0410217	0.00352129
	0.191131	-0.365512	0.087149	0.138737	-0.215241	0.0807072		0.15073	0.00105573	0.057999	-0.0730388	-0.20349	0.0412927
	0.126503	-0.371434	-0.0118722	0.163648	-0.0621969	0.0916884		0.0861445	-0.0048241	-0.0409797	-0.0480854	-0.0504029	0.0523163
	0.164105	-0.446844	0.0505524	0.254987	-0.283927	0.131648		0.129765	-0.0742149	0.0274637	0.0492722	-0.266114	0.0982953
	-0.0186305	-0.265252	-0.0019215	0.233588	0.0556847	-0.0484112		-0.0627248	0.0976227	-0.0347646	0.0181184	0.0637432	-0.0915188
	-0.0839569	-0.384524	0.00139965	0.407887	0.0922483	-0.157207		-0.119285	-0.012883	-0.0226772	0.201184	0.109073	-0.191549
	0.0777743	-0.388598	0.0326916	0.156127	0.0361562	0.0259514		0.0373287	-0.0220747	0.00349714	-0.0556935	0.0478634	-0.0135075
	0.0405215	-0.28866	0.0225604	0.390978	0.0251571	-0.30718		0.00117381	0.0789605	-0.0055361	0.180255	0.0379621	-0.345541
	0.0812069	-0.367483	0.0278153	0.23071	0.0228618	-0.0617346		0.0415485	-0.0001724	-0.000592	0.0196762	0.0353561	-0.100406
	-0.0075593	-0.339598	0.107448	0.256718	0.0457257	-0.134977		-0.0480496	0.0268802	0.0782088	0.0448522	0.057388	-0.174481
	-0.0149871	-0.525681	-0.085019	0.343067	0.188159	-0.0511421		-0.0469203	-0.150645	-0.105701	0.139759	0.208379	-0.0820886
	-0.0514171	-0.380424	0.0126719	0.388947	0.0916439	-0.179585		-0.0873748	-0.0094126	-0.0120347	0.181614	0.107839	-0.214556
	0.0486515	-0.461194	0.0580897	0.234855	0.104628	-0.0797443		0.0122539	-0.090623	0.0329432	0.0270821	0.120383	-0.115155
	0.223382	-0.157876	-0.0752525	0.252479	-0.122163	-0.189431		0.17595	0.20166	-0.111434	0.0336719	-0.117443	-0.235876
	-0.193991	-0.530325	0.102278	0.221374	0.152453	0.114566		-0.228472	-0.157838	0.0790476	0.0155175	0.170125	0.081072
	-0.0531426	-0.393635	-0.0624612	0.421687	-0.125035	0.0852235		-0.0864246	-0.0199485	-0.0844921	0.21703	-0.106164	0.0529281
	0.415266	0.199226	-0.296477	-0.119693	-0.203872	-0.127314		0.342581	0.53351	-0.357911	-0.363752	-0.224404	-0.199012
	-0.0042388	-0.236264	-0.052467	0.188595	0.187539	-0.134106		-0.0513386	0.123605	-0.0883157	-0.0298796	0.192592	-0.18022
	0.102404	-0.458831	0.121996	0.122935	-0.023526	0.0536003		0.0642967	-0.0899696	0.0951399	-0.0865467	-0.0094801	0.01648
	0.125842	-0.334272	0.03296	0.190145	-0.05785	-0.0130577		0.0844199	0.0312743	0.00278933	-0.0226521	-0.0471191	-0.0534929
	0.134094	-0.54397	-0.0451875	0.164977	0.0144586	0.158765		0.0999986	-0.171096	-0.0680315	-0.040493	0.0325162	0.125657
	0.309936	-0.637553	0.174848	0.390645	-0.796607	0.140149		0.287642	-0.252878	0.163806	0.196976	-0.766748	0.118842
	0.0634402	-0.298248	-0.0366634	0.157746	0.0189144	0.0540283		0.0194596	0.0647402	-0.0693928	-0.05761	0.0270865	0.0110344
	0.150781	-0.302903	0.004984	0.201452	-0.198469	0.0764496		0.109059	0.0623443	-0.0254862	-0.0116446	-0.188038	0.035715
	-0.0587085	-0.172324	-0.160259	0.239735	0.0706007	0.037974		-0.106786	0.186567	-0.197086	0.0202821	0.0746757	-0.0091171
	0.0756333	-0.274025	0.0148118	0.120324	-0.0919754	0.115875		0.0304321	0.0877428	-0.0191382	-0.0962526	-0.0850238	0.07166
	0.00996339	-0.357374	-0.0306387	0.208893	0.0243227	0.0850115		-0.0305229	0.00910854	-0.0598739	-0.0029687	0.0359891	0.0455118
	0.582787	-0.0082132	-0.56127	0.0160132	-0.0739287	-0.202534		0.523509	0.339477	-0.609297	-0.21464	-0.081054	-0.260825
	0.928198	0.593664	-0.472266	-0.581856	-0.325989	-1.3171		0.823357	0.895792	-0.565856	-0.858072	-0.378678	-1.42095
	0.0814297	-0.407728	0.017031	0.26426	-0.197618	0.141747		0.0453553	-0.0368334	-0.0077923	0.0568106	-0.18154	0.106659
	0.234802	-0.506992	0.0564961	0.31217	-0.378794	0.0962292		0.204477	-0.130349	0.0374224	0.11047	-0.356966	0.066891
	0.0393802	-0.410095	0.00727316	0.0953723	0.0582383	0.144262		-0.0015251	-0.0440319	-0.022381	-0.116908	0.0694857	0.104344
	0.225437	-0.312098	0.0284261	0.107139	-0.165219	0.0518838		0.182003	0.051437	-0.0037568	-0.10767	-0.156501	0.00943646
	0.064603	-0.354317	-0.0506535	0.264772	0.0710423	-0.067119		0.0249396	0.0129883	-0.0790657	0.0537341	0.0835316	-0.105796
	0.0711155	-0.423396	0.0647798	0.0654465	0.0280744	0.126735		0.0302749	-0.0572682	0.0351902	-0.146769	0.0393865	0.0868807
	0.164019	-0.403034	-0.106666	-0.0664641	0.399833	-0.119875		0.117651	-0.0424331	-0.141783	-0.284207	0.405618	-0.165256
	0.122452	-0.307709	0.0487751	0.149752	-0.127751	0.0627727		0.0794459	0.056254	0.0170203	-0.0646294	-0.118605	0.0207533
	0.127374	-0.213734	-0.011649	0.23215	-0.163315	-0.0205151		0.0822166	0.148077	-0.0455555	0.0156178	-0.15632	-0.064686
	0.401436	0.00129735	-0.212	-0.130902	-0.0564208	-0.0892196		0.338692	0.345522	-0.263493	-0.365021	-0.0670121	-0.150977
	-0.0483106	-0.322448	-0.028932	0.0496909	0.184297	0.113392		-0.0944372	0.0383939	-0.0638075	-0.167811	0.190323	0.0682518
	0.0476636	-0.334031	0.00358933	0.263324	0.135956	-0.19836		0.00665412	0.0319276	-0.0261691	0.0509399	0.147099	-0.238383
	0.173587	-0.176132	-0.11697	0.12702	-0.167768	0.114622		0.124686	0.181935	-0.15462	-0.0932562	-0.164516	0.066708
	-0.0403055	-0.386344	0.108729	0.091334	0.154962	0.00785524		-0.0829786	-0.0220487	0.0773075	-0.122714	0.164442	-0.0338313
	0.140269	-0.916121	-0.126192	0.0813439	0.533804	-0.0801394		0.112805	-0.536617	-0.142406	-0.117496	0.558492	-0.106617
	0.0525279	-0.528191	0.170678	0.139422	-0.0771857	0.130324		0.0175914	-0.156159	0.146993	-0.0668893	-0.0599696	0.0963741
	-0.0514117	-0.215867	-0.283049	0.368877	-0.110267	0.181884		-0.0934216	0.149091	-0.313808	0.155492	-0.100124	0.140861
	-0.0782054	-0.324082	0.043713	0.035892	0.132457	0.139922		-0.124272	0.0368201	0.00889745	-0.18155	0.138543	0.0948422
	0.12557	-0.265786	-0.5828	0.128986	0.268398	0.152708		0.0785182	0.0941308	-0.618601	-0.0894407	0.273499	0.106643
	0.0456281	-0.242794	-0.0256241	0.153086	-0.0188781	0.0585509		-0.0006561	0.117891	-0.0606572	-0.0645729	-0.0130095	0.0132534
	0.168141	-0.462882	-0.104423	0.22963	-0.247747	0.27015		0.133871	-0.090183	-0.127442	0.023985	-0.229864	0.236866
	0.0667729	-0.331939	0.0433534	0.184838	0.0032953	-0.0164265		0.024773	0.0330296	0.0126045	-0.0285372	0.0134481	-0.0574398
	0.106033	-0.445335	-0.0278774	0.3497	-0.19887	0.0880471		0.0734397	-0.0709593	-0.0492195	0.145732	-0.179311	0.0564405
	0.300337	-0.455539	0.0564868	0.201045	-0.450659	0.161128		0.265946	-0.0829609	0.0333471	-0.0047208	-0.432897	0.127724
	0.0772792	-0.415473	0.0983969	0.284984	-0.139244	-0.0025621		0.0415679	-0.0442158	0.0739368	0.0778973	-0.122803	-0.0372867
	0.0925092	-0.494001	0.0224014	0.189792	0.00114299	0.093132		0.0570791	-0.122463	-0.0017776	-0.0170129	0.0178656	0.0586886
	0.150497	-0.512445	0.0346765	0.221758	-0.142155	0.12746		0.117227	-0.138746	0.0126575	0.017113	-0.123272	0.0951766
	0.0842736	-0.415663	-0.0055385	0.227271	-0.13268	0.152182		0.0473979	-0.04557	-0.0311631	0.0190203	-0.117403	0.116293
	-0.0042241	-0.353324	0.00014159	0.141169	0.0845839	0.0797941		-0.0466755	0.011193	-0.0310587	-0.0726579	0.0942852	0.0383293
	0.119056	-0.37048	-0.0394644	0.179057	0.0416547	0.00862689		0.0784016	-0.0041657	-0.0688673	-0.0329716	0.0531534	-0.0310405
	0.236739	-0.188934	-0.0505229	0.05119	-0.091126	0.00565126		0.186493	0.167788	-0.0895178	-0.170431	-0.0892193	-0.0436081
	-0.0343816	-0.322593	-0.061893	0.250999	0.0400055	0.0673131		-0.0754778	0.0432788	-0.0917381	0.0385282	0.051062	0.0272035
	-0.0358967	-0.306447	-0.0156105	0.0577664	0.121262	0.135098		-0.0821514	0.0542665	-0.0506142	-0.159863	0.12716	0.0898299
	0.0852175	-0.410126	0.0527187	0.263338	-0.192724	0.103225		0.0491512	-0.039224	0.0279035	0.0558971	-0.176637	0.0681452
	0.0567648	-0.510658	0.276172	0.378387	-0.65445	0.152877		0.0289541	-0.1315	0.259612	0.179201	-0.630108	0.126053
	0.0204119	-0.355109	-0.0256513	0.259566	0.0699715	-0.0368974		-0.0193596	0.0120881	-0.0541716	0.0484196	0.0823527	-0.0756822
	0.108532	-0.33446	-0.0093084	0.223417	0.0491288	-0.0999203		0.0672421	0.0312183	-0.0393473	0.0107517	0.0599914	-0.140224
	-0.0153463	-0.379334	0.0268612	0.247194	0.00860403	0.0428086		-0.0540919	-0.0111115	-0.0006333	0.0370735	0.0220111	0.00504963
	0.180332	-0.394526	-0.03237	0.0966716	0.0854176	-0.0028817		0.138727	-0.0291624	-0.0627241	-0.116309	0.095965	-0.0435004
	-0.17648	-0.239392	0.118106	0.192114	-0.168171	0.202039		-0.221493	0.122564	0.0843437	-0.0242744	-0.161031	0.158012
	0.114008	-0.354782	0.061484	0.153236	0.0198888	-0.0494565		0.0721943	0.0103723	0.0309209	-0.0599533	0.0302274	-0.0902841
	0.107798	-0.235066	0.119996	0.182393	-0.26591	0.0280054		0.0629099	0.127014	0.0863588	-0.0338701	-0.258645	-0.0158961
	0.0445577	-0.470536	0.117351	0.240702	0.00734798	-0.0357545		0.00916442	-0.0989606	0.0932085	0.0339341	0.0241074	-0.0701611
	-0.0151215	-0.259657	-0.072415	0.262407	0.120591	-0.0932067		-0.0591607	0.103272	-0.105203	0.0469933	0.128705	-0.136259
	0.11913	-0.343792	0.0214828	0.21806	-0.0036946	-0.073484		0.0783937	0.022441	-0.0080019	0.00594889	0.0077223	-0.113233
	0.0231802	-0.262545	-0.0141424	0.116513	-0.0081216	0.112959		-0.0230419	0.0982018	-0.0491134	-0.101084	-0.002191	0.0677236
	-0.0261735	-0.0821535	-0.0268673	0.355148	0.0401248	-0.350223		-0.0759579	0.275031	-0.0654006	0.133989	0.0424931	-0.399021
	-0.0970724	-0.24953	-0.0065437	0.267404	0.110487	-0.081317		-0.141467	0.113043	-0.0396875	0.0516337	0.118245	-0.124725
	0.140967	-0.312442	-0.0184925	0.290142	0.0754751	-0.271693		0.100058	0.0536181	-0.0481496	0.0778588	0.0867196	-0.311615
	0.020645	-0.246374	-0.0355425	0.384304	-0.0200787	-0.191818		-0.0203839	0.119565	-0.0653203	0.1719	-0.0089549	-0.231861
	0.105763	-0.332712	-0.0582595	0.278481	0.063791	-0.133929		0.0655624	0.0340559	-0.0872093	0.0669049	0.0757428	-0.173143
	0.0396865	-0.606099	0.0818696	0.270053	0.0365337	0.0359774		0.00975381	-0.229063	0.063188	0.0687455	0.0587537	0.00703128
	-0.038197	-0.211831	0.0180382	0.17145	0.0609276	-0.0279986		-0.0860267	0.147308	-0.0185403	-0.0477544	0.0652506	-0.0748417
	1.1915e-05	-0.41067	0.0425628	0.266761	0.0863075	-0.069417		-0.0375359	-0.0412494	0.016266	0.057838	0.100912	-0.105978
	-0.0832671	-0.363515	0.110955	0.106251	0.336312	-0.217728		-0.127839	-0.0011186	0.0776341	-0.109696	0.343893	-0.261313
	-0.0375829	-0.509256	0.0307519	0.237651	0.0141841	0.153978		-0.0715268	-0.136232	0.00805901	0.0323324	0.0323929	0.121021
	-0.0996421	-0.213405	-0.176426	0.258332	0.142001	0.0283063		-0.145868	0.147337	-0.211401	0.040731	0.147928	-0.0169332
	0.0829574	-0.355787	0.0136274	0.157747	0.0789411	-0.0319562		0.040972	0.00919593	-0.017107	-0.0556136	0.0891083	-0.072955
	0.113401	-0.193818	-0.012067	0.161293	-0.004406	-0.0938391		0.0649834	0.164734	-0.0492332	-0.0584998	-0.0006706	-0.14127
	0.116965	-0.301623	-0.0657495	0.112494	0.0442537	0.0517416		0.0721111	0.0604921	-0.0993524	-0.103735	0.0515524	0.00787414
	0.244783	-0.26757	0.0528815	0.127794	-0.412402	0.141485		0.200999	0.095614	0.0203484	-0.0873653	-0.404033	0.0986874
	0.0571881	-0.498266	0.0960142	0.277657	-0.0938781	0.0476297		0.0242611	-0.124224	0.0743384	0.0733546	-0.0746523	0.0156894
	-0.032443	-0.488312	0.0397339	0.220689	0.0337206	0.127653		-0.0676628	-0.116563	0.0157652	0.0140943	0.0506534	0.0934202
	0.147181	-0.308774	-0.0116088	0.085264	0.101249	-0.0593451		0.101694	0.0527065	-0.0458455	-0.131599	0.107914	-0.103846
	0.0382513	-0.294302	0.0189165	0.128646	-0.0036783	0.0755266		-0.0064175	0.0679975	-0.0145012	-0.0873973	0.00380558	0.0318445
	-0.0008526	-0.477616	0.0449138	0.411847	0.027411	-0.150022		-0.032071	-0.101866	0.0249465	0.209254	0.0483453	-0.180254
	0.310721	-0.237317	-0.0882327	0.113818	-0.176269	0.00518419		0.26437	0.123302	-0.123332	-0.103907	-0.170467	-0.0401795
	0.0599726	-0.266507	0.0146981	0.177856	-0.0493973	0.026365		0.0153671	0.095856	-0.0186562	-0.0381247	-0.0418501	-0.0172538
	0.0964793	-0.28384	-0.0254378	0.194016	0.0340711	-0.0602864		0.0525271	0.0791768	-0.0581389	-0.0213117	0.0422716	-0.103252
	0.147949	-0.336547	0.10244	0.153075	-0.0519809	-0.0740976		0.105746	0.0282186	0.0714882	-0.060503	-0.0420315	-0.115314
	0.189494	-0.395907	-0.0849341	0.154054	0.241244	-0.214083		0.148125	-0.0303081	-0.115053	-0.0586907	0.252027	-0.254466
	-0.0020056	-0.687706	0.0888925	0.512296	-0.0635243	-0.0988863		-0.0227193	-0.301451	0.0794299	0.320207	-0.0320852	-0.118613
	0.018239	-0.31234	0.00292056	0.192481	0.117427	-0.0703747		-0.025081	0.0513089	-0.0291483	-0.0222138	0.12626	-0.112708
	-0.0320595	-0.31321	-0.0806295	0.285907	0.119069	-0.0494974		-0.0732529	0.0525651	-0.110572	0.0733384	0.130028	-0.0897041
	0.0167139	-0.168206	-0.148783	0.324755	0.104617	-0.203024		-0.0298907	0.192158	-0.184137	0.106775	0.110165	-0.248642
	-0.21042	0.317167	-0.253024	0.0968247	0.364408	-0.527146		-0.290095	0.64446	-0.321448	-0.154226	0.336885	-0.605835
	0.371502	-0.386831	-0.0836547	0.168904	-0.464315	0.20014		0.333959	-0.017406	-0.109947	-0.0400148	-0.449705	0.163583
	0.175937	-0.563412	0.178796	0.200368	0.0795356	-0.224328		0.142617	-0.189764	0.156727	-0.0043268	0.0983681	-0.256661
	-0.13412	-0.399276	0.156181	0.265946	0.0144558	0.0053381		-0.171859	-0.0300462	0.129693	0.0568322	0.0288694	-0.0314145
	0.056161	-0.269392	-0.0136501	0.0511149	0.17933	-0.0415224		0.00782105	0.0892367	-0.0507389	-0.1686	0.183143	-0.0888757
	-0.0190678	-0.313432	0.0152646	0.17559	0.132511	-0.0407612		-0.0628058	0.0497988	-0.0172223	-0.0395234	0.140926	-0.0835126
	0.0774914	-0.283761	0.0219369	0.137411	-0.210944	0.194274		0.0336696	0.0793855	-0.0106337	-0.0777855	-0.202613	0.151439
	-0.200599	-0.056408	0.331061	-0.275043	0.0830343	0.0349875		-0.264189	0.286971	0.278722	-0.510007	0.0715969	-0.0276159
	-0.0129406	-0.419984	0.0796568	0.102924	0.0529263	0.128842		-0.0533672	-0.0534425	0.0504813	-0.108878	0.0646524	0.0894019
	0.080329	-0.143353	-0.062732	0.131294	-0.0196857	-0.0026628		0.0290992	0.212386	-0.102711	-0.0913112	-0.0187628	-0.052906
	0.0506255	-0.335369	-0.0438519	0.198453	0.100768	-0.0264525		0.00856044	0.0295344	-0.0746659	-0.0149871	0.110856	-0.067531
	0.0327886	-0.430735	-0.0128146	0.261123	0.068148	-0.0040586		-0.0039103	-0.0604651	-0.0382624	0.0530487	0.0836018	-0.0397709
	0.149465	-0.396834	0.0708847	0.235453	-0.300265	0.126417		0.112778	-0.0265521	0.0454494	0.0273916	-0.284799	0.090717
	0.0503436	-0.369084	0.0170246	0.158197	0.0219889	0.0663917		0.00924928	-0.00321	-0.0128186	-0.0542726	0.0330473	0.0262841
	0.0775247	-0.29554	-0.0834059	0.211814	0.145051	-0.116714		0.0338213	0.0677257	-0.115858	-0.0032639	0.1535	-0.159431
	0.0776508	-0.259859	0.0795241	0.160717	-0.0980021	0.00100186		0.0325977	0.102056	0.0457221	-0.0557116	-0.0909025	-0.0430646
	0.0326668	-0.446727	-0.0456484	0.205331	-0.0741947	0.228623		-0.003738	-0.0761632	-0.0708021	-0.0024491	-0.0584467	0.193205
	0.0317212	-0.460978	0.138467	0.234691	-0.0994608	0.0572816		-0.0035884	-0.0893186	0.114409	0.0280068	-0.0826177	0.0229586
	0.154679	-0.146208	-0.116405	0.0388413	0.0364448	0.011279		0.101546	0.207628	-0.158287	-0.185666	0.035465	-0.040867
	-0.0152074	-0.424903	0.00885937	0.299037	0.149806	-0.120774		-0.0518399	-0.0545674	-0.016522	0.0910292	0.165326	-0.156419
	0.112652	-0.368959	-0.0123313	0.267264	0.0409818	-0.119324		0.0737896	-0.0008523	-0.0399424	0.0570269	0.0542723	-0.157199
	0.42848	-0.48365	0.061941	0.147732	-0.464158	0.0873673		0.394129	-0.111031	0.0388419	-0.0579933	-0.446356	0.0540037
	0.0200509	-0.348938	-0.0456718	0.218405	0.118414	-0.0247117		-0.0211427	0.0168369	-0.0756142	0.00583608	0.129374	-0.0649187
	0.253536	-0.413339	0.0506045	0.164912	-0.426329	0.209194		0.216637	-0.0432689	0.0249572	-0.0433617	-0.411075	0.173282
	0.0428538	-0.403034	0.107919	0.159024	-0.0794651	0.101612		0.00361752	-0.0353018	0.0799338	-0.0515876	-0.0665487	0.0633629
	-0.0508682	-0.381211	0.0748103	0.135487	0.0886403	0.0728574		-0.0924144	-0.0157881	0.0445152	-0.0774339	0.0992468	0.0322978
	-0.0698288	-0.387065	-0.0027465	0.211154	0.181822	-0.0108063		-0.11009	-0.0203576	-0.0317564	-0.0004819	0.193714	-0.0500807
	-0.0951633	-0.340799	0.0358732	0.0881693	0.0848229	0.170534		-0.139232	0.0221008	0.00305598	-0.127274	0.0929072	0.127452
	-0.149244	-0.182793	0.130521	0.157491	-0.0446572	0.0534269		-0.198214	0.175204	0.0928009	-0.062855	-0.0414752	0.00544277
	0.0605766	-0.251609	-0.0365267	0.0552802	0.0026161	0.139186		0.0126601	0.107443	-0.0731921	-0.164011	0.00685229	0.0922556
	0.105077	-0.674885	0.219855	0.311148	-0.156684	-0.0062598		0.0793405	-0.293653	0.205369	0.114037	-0.130267	-0.0310095
	0.119403	-0.334971	-0.0891829	0.0350121	0.0206489	0.191409		0.074636	0.0272311	-0.122699	-0.18113	0.0280349	0.147629
	-0.0378576	-0.429682	0.124789	0.183937	0.0788418	0.00140861		-0.0764856	-0.0613417	0.0974118	-0.0260662	0.0923665	-0.0362328
	0.233272	-0.626755	0.159667	0.314896	-0.603364	0.211263		0.208124	-0.244934	0.14577	0.118374	-0.576359	0.187102
	0.141969	-0.450057	0.0441257	0.140506	-0.0812817	0.119035		0.104303	-0.0807536	0.0177113	-0.0685345	-0.0667946	0.0823564
	0.0384096	-0.401747	0.00151659	0.161847	0.0132481	0.120462		-0.0012237	-0.0344116	-0.0268656	-0.0491618	0.0257675	0.081815
	0.281719	-0.283438	0.0281944	0.146191	-0.338602	0.0642491		0.238695	0.0805059	-0.0035787	-0.0682084	-0.329473	0.0222115
	-0.012831	-0.245127	-0.186932	0.320931	0.120104	-0.0729511		-0.056082	0.118591	-0.218932	0.106305	0.129006	-0.115215
	0.0777496	-0.354073	0.0628282	0.322007	-0.259289	0.0456923		0.0410471	0.016193	0.0373769	0.113929	-0.243839	0.00997652
	0.232558	-0.441632	0.0697749	0.254616	-0.290463	0.040642		0.198024	-0.0691966	0.0464923	0.0487074	-0.272844	0.00709491
	0.220092	-0.542284	0.107868	0.170291	-0.0682171	-0.0119168		0.186351	-0.169056	0.0853781	-0.0348251	-0.0498052	-0.0446709
	0.137719	-0.446668	0.118883	0.151831	-0.0271615	-0.0175953		0.099754	-0.077665	0.0921691	-0.0575093	-0.0129742	-0.0545742
	0.104442	-0.415276	-0.0210191	0.275084	-0.116432	0.0799458		0.0685263	-0.0442234	-0.0456841	0.0677926	-0.100196	0.0450163
	-0.087324	-0.689219	0.237938	0.212379	0.203456	-0.0752356		-0.116982	-0.311908	0.219532	0.0113463	0.225951	-0.103906
	-0.0567112	-0.299229	0.0821943	0.0951648	0.0678427	0.0716219		-0.102341	0.0621101	0.0478158	-0.12184	0.0743658	0.026979
	0.164676	-0.270947	-0.0731866	0.176232	-0.0452399	0.00103434		0.120319	0.0916645	-0.106292	-0.0395	-0.0374439	-0.0423358
	0.0534459	-0.388421	0.0112785	0.144267	-0.0886181	0.195163		0.0134928	-0.0214052	-0.0174235	-0.0670613	-0.0764184	0.156197
	0.0190653	-0.362202	0.0460286	0.131856	-0.0499534	0.156568		-0.0224629	0.00323824	0.0157515	-0.0810472	-0.0393289	0.116026
	0.0744799	-0.317522	0.0603475	0.180327	0.0577359	-0.107986		0.0314362	0.0464029	0.0285549	-0.0340913	0.066845	-0.150043
	-0.0480939	-0.470634	0.119073	0.169745	0.0561176	0.0848519		-0.085287	-0.100859	0.093131	-0.0388232	0.0710772	0.0486454
	0.037761	-0.318832	0.0586593	0.147554	0.0386543	-0.0066234		-0.0057835	0.0445919	0.0263659	-0.0673658	0.0472624	-0.0491814
	-0.0944133	-0.195912	0.173584	0.225955	-0.242436	0.0670892		-0.140365	0.165105	0.138883	0.00862858	-0.236235	0.022124
	-0.0134725	-0.433464	0.0515299	0.107171	0.189252	0.0217125		-0.0541215	-0.0671442	0.022132	-0.104853	0.200756	-0.0179499
	0.255856	-0.486543	0.110388	0.173889	-0.629417	0.30821		0.222733	-0.112697	0.0885167	-0.0306083	-0.610387	0.276074
	0.249273	-0.493805	0.130605	0.0695865	-0.212079	0.129324		0.212478	-0.123632	0.105061	-0.138583	-0.196721	0.0935157
	0.17246	-0.367698	0.0924116	0.0987304	-0.229733	0.148255		0.131419	-0.0017701	0.0626217	-0.113686	-0.218621	0.108201
	0.072644	-0.294347	0.00698743	0.147383	-0.0363312	0.0640152		0.0285585	0.068536	-0.0258469	-0.0680773	-0.028264	0.0209164
	-0.0936732	-0.0536039	0.00321422	0.130754	0.113823	-0.120056		-0.150185	0.296853	-0.0420464	-0.0971326	0.109464	-0.175581
	-0.0149528	-0.336299	0.0932723	0.161822	0.0711391	-0.0258985		-0.0577208	0.0279011	0.0617554	-0.0523212	0.0805238	-0.0676799
	-0.0446355	-0.390082	0.0962542	0.234542	0.041017	-0.0101163		-0.0835005	-0.0219787	0.0686403	0.0243024	0.0543047	-0.0479947
	0.0539573	-0.359609	-0.0638504	0.250865	0.0800441	-0.030859		0.0141659	0.00756859	-0.0923907	0.0396987	0.0924054	-0.0696638
	0.0724605	-0.375899	0.0323772	0.139763	-0.0234904	0.0970678		0.0315209	-0.0098704	0.00268872	-0.0725517	-0.0122773	0.0571149
	0.03061	-0.434948	0.134228	0.142421	0.00459312	0.0487745		-0.0082185	-0.066808	0.106651	-0.067783	0.0179173	0.0109326
	-0.010706	-0.370845	0.0598233	0.177434	0.0450587	0.0414255		-0.0515299	-0.0047007	0.0302506	-0.034765	0.0563875	0.00158824
	-0.0208125	-0.160624	-0.0461447	0.0952165	0.0131836	0.102668		-0.0721568	0.195	-0.0862379	-0.127503	0.013992	0.0523107
	0.143647	-0.473042	0.0436818	0.201773	-0.27678	0.224755		0.109143	-0.100578	0.020429	-0.0041059	-0.259131	0.191238
	-0.0239402	-0.234226	-0.0148949	0.203908	0.0889353	-0.0571089		-0.0702236	0.126459	-0.0499273	-0.0137505	0.0948046	-0.102406
	0.0365807	-0.222789	-0.0418574	0.189164	0.0810326	-0.0768412		-0.0104361	0.137163	-0.0776231	-0.0292278	0.0861685	-0.122871
	0.014472	-0.336285	0.0887572	0.148788	-0.0028677	0.039467		-0.0281095	0.0281021	0.0574268	-0.0651681	0.00670355	-0.0021279
	0.038151	-0.424314	-0.066168	0.0488029	0.161926	0.163051		-0.0036587	-0.0591553	-0.0967266	-0.164382	0.172269	0.122228
	0.270263	-0.461141	0.0838742	0.230625	-0.49185	0.167673		0.236855	-0.08758	0.0617179	0.0258424	-0.473105	0.135252
	0.0109861	-0.355825	-0.0042008	0.270666	0.113962	-0.112038		-0.0288124	0.0113451	-0.0327482	0.0594925	0.126316	-0.15085
	0.489969	0.250345	-0.122644	-0.100407	-0.461021	-0.271689		0.415538	0.582882	-0.185825	-0.346214	-0.4833	-0.345135
	0.0803699	-0.315373	-0.0295215	0.241079	-0.177024	0.128188		0.039943	0.0511692	-0.0586972	0.0292776	-0.165298	0.0887477
	0.0979955	-0.206362	0.0161711	0.200678	0.0191923	-0.169595		0.0507895	0.153401	-0.0197838	-0.0179032	0.024139	-0.215814
	0.120333	-0.323981	0.0710872	0.253171	-0.300484	0.083846		0.081032	0.0436863	0.0430368	0.0424947	-0.287633	0.0455311
	-0.15806	-0.242154	0.0344803	0.0470585	0.224994	0.0456834		-0.208056	0.114819	-0.0042642	-0.174312	0.227151	-0.0033255
	0.234609	-0.440507	0.0650747	0.211181	-0.393718	0.165554		0.199581	-0.0685672	0.0412973	0.00477729	-0.376594	0.131512
	0.229464	-0.341829	0.0348517	0.131036	-0.27353	0.126625		0.188288	0.0239632	0.00492684	-0.0815148	-0.262553	0.0864352
	-0.043204	-0.306991	-0.0046079	0.134001	0.196178	-0.0271264		-0.0884543	0.0547273	-0.0386071	-0.0826239	0.203081	-0.0713902
	0.0727343	-0.100889	-0.0846107	0.0155009	0.190449	-0.118925		0.0159912	0.249336	-0.130103	-0.212617	0.185859	-0.174681
	0.145279	-0.367882	0.014027	0.132525	0.0350638	-0.0166088		0.103554	-0.0026383	-0.0164467	-0.0805747	0.0454917	-0.057347
	0.179621	-0.346456	0.104104	0.167478	-0.335402	0.124879		0.139578	0.0204691	0.0753118	-0.0439397	-0.323292	0.0858227
	-0.0743989	-0.388419	0.230959	0.126046	0.0118194	0.0188565		-0.115581	-0.0226322	0.201028	-0.0865114	0.0227899	-0.021339
	-0.0843576	-0.388305	0.0838606	0.265096	0.236399	-0.229123		-0.123881	-0.0208589	0.0555888	0.0541982	0.249029	-0.267659
	-0.0887996	-0.281279	0.0430881	0.337124	0.029945	-0.11668		-0.1298	0.0846896	0.0133391	0.124749	0.0410976	-0.156693
	-0.0279988	-0.0014816	-0.20137	0.0823005	0.184567	-0.0659115		-0.0883415	0.345144	-0.250462	-0.149417	0.176377	-0.125268
	-0.0066044	-0.237435	-0.0759461	0.163369	0.262164	-0.170686		-0.0546525	0.121485	-0.112743	-0.0560539	0.266269	-0.217748
	-0.117154	-0.073191	-0.120413	0.373693	0.151883	-0.320388		-0.167552	0.283379	-0.159559	0.151919	0.153637	-0.369799
	-0.043149	-0.239478	0.124909	0.0856091	-0.311122	0.292575		-0.0895807	0.121058	0.0897287	-0.132198	-0.305401	0.24713
	0.319408	-0.451867	0.0560128	0.204518	-0.498013	0.164933		0.285152	-0.0791539	0.0330081	-0.0011129	-0.480116	0.131664
	-0.0343895	-0.0693129	-0.0133327	0.0293795	0.0548257	0.0290719		-0.0916649	0.28038	-0.0593569	-0.199271	0.0497031	-0.0272168
	0.0380507	-0.195731	0.0360551	0.0202835	0.0886292	-0.0038725		-0.0136261	0.159561	-0.0043706	-0.202768	0.0891051	-0.0545627
	0.202724	-0.328473	0.0124315	0.228998	-0.207361	0.00856751		0.162712	0.0384841	-0.0163293	0.0176114	-0.19522	-0.0304578
	0.0349166	-0.331057	-0.0392834	0.217615	0.0768957	-0.0147112		-0.0067833	0.0342118	-0.0697322	0.00453967	0.0873485	-0.0554245
	0.080091	-0.320013	0.0546292	0.106753	-0.0766243	0.108604		0.0364588	0.0433231	0.0222481	-0.108254	-0.0681038	0.0659583
	0.0191692	-0.378812	0.0749475	0.050312	0.151732	0.0255108		-0.0245241	-0.0155365	0.0425053	-0.164756	0.160191	-0.0171958
	-0.230475	-0.203737	-0.176906	0.369739	0.0553273	0.0888687		-0.27409	0.159617	-0.209269	0.15475	0.0638657	0.046241
	0.037935	-0.307586	0.103502	0.0628491	-0.0079635	0.0730853		-0.0075244	0.0539228	0.0692942	-0.153985	-0.0012702	0.0286126
	0.157007	-0.268516	-0.0026694	0.12718	-0.203066	0.132043		0.112317	0.093763	-0.0361077	-0.0888842	-0.195602	0.0883398
	0.270793	-0.158814	-0.0389994	0.0198585	-0.199258	0.0560006		0.219128	0.196489	-0.0794135	-0.203182	-0.19877	0.00532209
	-0.236996	-0.2604	-0.381223	0.33489	0.132551	0.25258		-0.27917	0.104394	-0.412146	0.12134	0.142529	0.211392
	-0.0700084	-0.236385	-0.0002602	0.168719	0.0885162	0.016272		-0.116943	0.123649	-0.0359435	-0.0495908	0.0937345	-0.0296757
	0.0288467	-0.414458	0.0145126	0.236202	0.134882	-0.083903		-0.0094876	-0.0458241	-0.0125705	0.026493	0.1487	-0.121251
	-0.0045952	-0.396754	0.0924904	0.147117	0.0859707	0.0124249		-0.045282	-0.0304719	0.0630547	-0.064945	0.0974366	-0.0272753
	-0.0768345	-0.346954	-0.0472468	0.147707	0.148987	0.112691		-0.119779	0.0170695	-0.0789404	-0.0666129	0.158195	0.0707325
	-0.0035408	-0.310616	0.0440779	0.163046	0.122596	-0.0637267		-0.0476241	0.0522696	0.0112458	-0.0524127	0.130665	-0.106823
	-0.0138591	-0.488635	0.0996218	0.471023	-0.0489967	-0.196494		-0.0428021	-0.110609	0.0819299	0.270705	-0.025787	-0.22445
	0.13889	-0.385279	-0.0043457	0.252313	-0.223878	0.122929		0.101818	-0.0153826	-0.0301669	0.0438655	-0.208798	0.0868435
	0.135224	-0.406242	0.00421894	0.298355	-0.260105	0.110299		0.100185	-0.0343128	-0.0195696	0.0919407	-0.242992	0.0762464
	-0.279453	-0.340229	0.138225	0.431091	-0.109525	0.0150473		-0.315042	0.0311515	0.113887	0.224128	-0.0929612	-0.0195545
	0.0930624	-0.244485	0.0162683	0.123349	0.0853537	-0.108265		0.0455937	0.115015	-0.0199493	-0.0954949	0.0900377	-0.154748
	-0.0521991	-0.30427	0.00784621	0.0625911	0.132343	0.110788		-0.0985542	0.0563431	-0.0272577	-0.155139	0.13814	0.0654199
	0.194977	-0.418595	-0.0586912	0.161785	-0.0143405	0.0541213		0.15626	-0.050343	-0.086157	-0.0483068	-0.0009047	0.016391
	0.0504554	-0.423306	0.0911137	0.148488	0.0795992	-0.0168766		0.0108971	-0.0558954	0.0628066	-0.0624448	0.0921937	-0.0554482
	0.163061	-0.372776	0.0221718	0.253496	-0.0904888	-0.057001		0.124777	-0.0040912	-0.0048611	0.0438374	-0.0766202	-0.0942984
	0.00366301	-0.597453	-0.189143	0.435983	0.198192	-0.0599171		-0.0234023	-0.217549	-0.204957	0.237543	0.223279	-0.0859958
	0.0969185	-0.48729	0.11721	0.271212	0.0275398	-0.141749		0.0627154	-0.114524	0.0942584	0.0656341	0.0454894	-0.174965
	0.0453452	-0.410417	-0.02385	0.291423	0.0469334	-0.0363094		0.00865972	-0.0401339	-0.0492844	0.0833625	0.0624006	-0.0720083
	-0.0334355	-0.527232	0.0678197	0.0907597	0.0392405	0.249008		-0.0699279	-0.156756	0.0425785	-0.117108	0.0549009	0.213502
	0.0730426	-0.407823	0.0665795	0.159106	0.0314228	0.0121561		0.033414	-0.040483	0.038202	-0.0518972	0.043947	-0.0264859
	0.12099	-0.319271	0.016646	0.204088	-0.0683226	-0.0090659		0.0793068	0.0460149	-0.0137857	-0.0089698	-0.0578527	-0.049762
	-0.0038619	-0.596669	0.15155	0.195965	0.31399	-0.248108		-0.0376649	-0.223503	0.128998	-0.009213	0.33234	-0.280924
	0.0137074	-0.338252	0.103654	0.185952	-0.0149837	-0.0032821		-0.0279788	0.0270299	0.0732192	-0.0271093	-0.0045173	-0.0439818
	-0.247739	-0.442993	0.0333348	0.45525	0.195643	-0.180253		-0.280298	-0.0685823	0.0120278	0.251317	0.215238	-0.211825
	0.0258294	-0.495968	-0.0225826	0.238487	0.130703	0.0197717		-0.0092441	-0.124073	-0.046405	0.0320382	0.147783	-0.0143152
	-0.0769587	-0.233771	0.0481506	0.142533	0.078148	0.0116314		-0.124533	0.125623	0.0118272	-0.076417	0.0827262	-0.0349565
	-0.0227466	-0.260543	0.058897	0.148556	-0.0405978	0.0820059		-0.0683217	0.100851	0.024573	-0.068394	-0.0340202	0.0374174
	-0.175977	-0.382988	-0.0002298	0.22297	0.204934	0.0403678		-0.216321	-0.0163622	-0.0293218	0.0112523	0.216743	0.00101129
	-0.0428455	-0.340528	-0.057838	0.318007	0.0835342	-0.0400986		-0.081971	0.0273151	-0.0857124	0.107507	0.0965614	-0.0782374
	-0.0181156	-0.318607	0.00942015	0.14585	0.0473355	0.0899677		-0.0617042	0.0447731	-0.0229174	-0.0691133	0.0558996	0.0473657
	0.0151196	-0.31162	-0.0524099	0.261477	0.101038	-0.0768074		-0.0265923	0.0536369	-0.0828707	0.0483904	0.111479	-0.117533
	0.0316996	-0.336767	0.130284	0.0803023	0.0166559	0.0322556		-0.0123777	0.0261242	0.0974582	-0.13515	0.0247313	-0.0108351
	0.118326	-0.480746	0.0665173	0.16526	0.0684931	-0.0280529		0.0814333	-0.11067	0.0408755	-0.0430075	0.0837528	-0.0639592
	0.0705154	-0.436335	0.0601969	0.16596	-0.0730726	0.131941		0.0327613	-0.0671202	0.0336939	-0.0431696	-0.058674	0.0951738
	0.00103578	-0.684327	0.124202	0.140251	0.0931886	0.161254		-0.0294016	-0.307796	0.105016	-0.0615614	0.114904	0.131803
	0.120143	-0.367615	0.0361745	0.207359	-0.145831	0.0762474		0.0809357	0.00014613	0.00821828	-0.0032231	-0.132886	0.0380267
	0.0187911	-0.139043	-0.025147	0.16615	0.0569891	-0.098976		-0.032443	0.216692	-0.06513	-0.0564594	0.0579076	-0.149224
	-0.0233358	-0.156298	-0.0634812	0.148463	0.0923024	-0.0184251		-0.0742906	0.199716	-0.103185	-0.0738667	0.0935003	-0.0683933
	-0.0381075	-0.292372	0.0489206	0.152292	0.218464	-0.151697		-0.0838264	0.0688783	0.0144528	-0.0648015	0.224898	-0.196429
	-0.160404	-0.464135	0.1259	0.144891	0.147149	0.105821		-0.198946	-0.0957084	0.0986093	-0.0650258	0.16076	0.0682656
	0.202299	-0.421059	0.0311481	0.268694	-0.405329	0.16477		0.167841	-0.0485482	0.00794094	0.0628611	-0.387634	0.131298
	0.0209253	-0.493328	-0.0919732	0.228562	0.0190471	0.203902		-0.0136929	-0.120977	-0.11534	0.0225692	0.0365816	0.170271
	0.0124597	-0.363906	0.0119428	0.10052	0.0795757	0.107137		-0.0303443	0.00025873	-0.0196101	-0.113659	0.0889244	0.0653195
	-0.0005074	-0.487893	0.00993119	0.250833	0.0945593	0.0324463		-0.0354274	-0.115845	-0.0137377	0.0445384	0.111792	-0.0014871
	0.03924	-0.17036	-0.0400373	0.127418	0.0592729	-0.0337179		-0.0112943	0.186074	-0.0793205	-0.0944914	0.0608913	-0.0832656
	0.122637	-0.414604	0.0790085	0.258703	-0.324168	0.150038		0.0872646	-0.0430075	0.0548877	0.0519557	-0.307388	0.115653
	0.145305	-0.499084	0.065193	0.346064	-0.226591	0.0207907		0.114717	-0.122703	0.0458563	0.144101	-0.205026	-0.0088104
	0.0578854	-0.342108	-0.02731	0.151286	0.0482372	0.0626259		0.0154352	0.0224109	-0.0585091	-0.0625388	0.0579397	0.0211624
	0.0463311	-0.328563	-0.0028814	0.308173	-0.0193809	-0.0766825		0.00704607	0.0391209	-0.0309153	0.0975128	-0.0065132	-0.114981
	0.00790208	-0.389486	0.0181181	0.408699	-0.0020797	-0.164205		-0.0266429	-0.0170624	-0.0051758	0.202779	0.015528	-0.197763
	-0.0719985	-0.277364	0.0688468	0.176389	0.13964	-0.0846344		-0.11738	0.0842236	0.0347167	-0.0403671	0.146411	-0.129029
	0.0680932	-0.173915	-0.118514	0.0730327	0.15392	-0.0297566		0.0161636	0.181124	-0.159193	-0.150272	0.154143	-0.0806997
	0.180062	-0.308459	0.0631607	0.109797	-0.0925768	-0.0030487		0.13609	0.0545384	0.0304404	-0.105549	-0.0843955	-0.0460334
	0.0452603	-0.402934	-0.016883	0.238648	0.0780061	-0.0174154		0.00691784	-0.0343076	-0.0439743	0.0289309	0.0918164	-0.0547712
	0.12508	-0.380624	0.0736027	0.194814	-0.0004385	-0.0820533		0.0852841	-0.0134513	0.0450578	-0.0163567	0.0119182	-0.120863
	0.0733161	-0.445106	0.0306167	0.267184	0.0155804	-0.0327217		0.0375829	-0.0738702	0.0061347	0.0600755	0.0319999	-0.0674682
	0.325694	-0.621583	-0.112233	0.19228	0.2134	-0.201516		0.293743	-0.246566	-0.132934	-0.0110468	0.233601	-0.232481
	0.020342	-0.320437	0.00530827	0.165197	0.0884489	-0.0047091		-0.0230195	0.0431695	-0.0268021	-0.0495394	0.0972401	-0.047084
	0.0279079	-0.367915	-0.0117063	0.329902	0.0413023	-0.108305		-0.0096003	0.00154557	-0.0379633	0.121018	0.0559468	-0.144827
	0.0169752	-0.383966	0.0565585	0.170971	0.0763982	0.00238721		-0.0236339	-0.0176067	0.0272005	-0.0410133	0.0879418	-0.0372353
	-0.0155365	-0.307358	0.0452728	0.148812	0.11364	-0.0289964		-0.0599928	0.055154	0.0120676	-0.0670195	0.121337	-0.0724661
	0.0628123	-0.348455	0.0867901	0.137592	0.0117215	-0.0002228		0.0204329	0.0161341	0.0556618	-0.0761625	0.0214948	-0.0416156
	-0.0099437	-0.35608	-0.0819331	0.290135	-0.0109792	0.0916934		-0.0484554	0.012377	-0.109194	0.0802479	0.00266183	0.0541684
	-0.0375252	-0.46583	-0.0970829	0.222924	0.277947	-0.0186821		-0.0749952	-0.0963311	-0.123302	0.0140793	0.29263	-0.0551654
	0.165435	-0.38595	0.0218978	0.231638	-0.230844	0.0997972		0.12795	-0.0164662	-0.0043362	0.0227781	-0.216176	0.0632987
	0.0263754	-0.387977	-0.0426726	0.210408	0.190085	-0.0760542		-0.0138636	-0.021248	-0.0716605	-0.001206	0.201999	-0.115307
	0.100594	-0.641612	0.1182	0.13555	0.108338	0.0355001		0.0685538	-0.266683	0.097411	-0.0678653	0.128451	0.00444667
	0.0535719	-0.353018	-0.0377281	0.266503	0.0147961	-0.0118216		0.0142166	0.0145957	-0.0658322	0.0557722	0.0275935	-0.0501903
	0.100985	-0.349831	0.0171925	0.236583	-0.106388	0.0338224		0.0614774	0.0176303	-0.0110639	0.0256999	-0.0937428	-0.0046986
	0.00353879	-0.303576	-0.0016354	0.206451	0.0696603	-0.0216284		-0.0395597	0.0602939	-0.0334828	-0.008023	0.0787145	-0.0637403
	-0.171736	-0.448155	0.454409	0.242554	-0.0443275	-0.223983		-0.208152	-0.0776022	0.429244	0.0347637	-0.0285904	-0.259412
	0.091257	-0.387281	0.176556	0.220223	-0.274255	0.067858		0.0535938	-0.0179751	0.150144	0.0111846	-0.259766	0.0311814
	0.107969	-0.347055	0.0473274	0.24553	-0.276736	0.126668		0.0693791	0.0213245	0.019989	0.0355659	-0.263173	0.0890648
	0.0771589	-0.393879	0.153957	0.218106	-0.106879	-0.0297895		0.0388835	-0.0251855	0.126933	0.00845568	-0.0930014	-0.0670783
	0.350791	-0.764582	0.13516	0.303829	-0.556049	0.167774		0.329791	-0.378613	0.125411	0.111454	-0.524896	0.147761
	0.235973	-0.112675	-0.161702	0.0333223	0.0563869	-0.0889086		0.181075	0.239396	-0.205348	-0.19295	0.0536421	-0.142819
	0.110384	-0.458401	-0.133372	-0.0259947	0.451888	-0.103113		0.0665018	-0.0953152	-0.166003	-0.241252	0.460158	-0.14601
	-0.0514525	-0.368671	0.0970596	0.124666	0.0747027	0.0670184		-0.093665	-0.003915	0.0660982	-0.0889215	0.0846429	0.0257926
	0.639981	-0.0489366	-0.158721	-0.375022	-0.241062	-0.0558799		0.577058	0.295109	-0.210393	-0.609321	-0.251832	-0.117816
	0.0161184	-0.171435	-0.166993	0.0870536	0.144035	0.0606265		-0.0355495	0.183866	-0.20741	-0.135989	0.14452	0.00994518
	0.0414492	-0.424612	0.166735	0.198844	-0.140534	0.0681029		0.00414907	-0.0549434	0.140686	-0.0098315	-0.125682	0.0317893
	-0.0015843	-0.437907	0.0784716	0.0682458	0.158487	0.0599597		-0.0426436	-0.071998	0.0486634	-0.144189	0.169581	0.019887
	0.132728	-0.706163	0.00797178	0.124868	0.217249	0.0457551		0.102039	-0.329883	-0.0114662	-0.0771964	0.238712	0.0160526
	0.140645	-0.423843	0.0725602	0.0536978	0.398684	-0.425931		0.097078	-0.060442	0.0402442	-0.161244	0.407269	-0.468511
	0.071268	-0.418534	0.0199588	0.196652	-0.0124292	0.0700984		0.0331545	-0.0496793	-0.0069035	-0.0128368	0.00161008	0.0329715
	0.242487	-0.551145	0.0536372	0.309754	-0.606063	0.26319		0.214692	-0.171972	0.0370926	0.110584	-0.581706	0.236381
	0.145029	-0.266504	-0.0272372	0.010343	0.092456	0.0118382		0.0963884	0.0918242	-0.0646264	-0.209672	0.0959685	-0.0358155
	0.00584439	-0.377452	0.103319	0.153928	0.0807093	-0.0265423		-0.0354617	-0.0117896	0.0732645	-0.0587535	0.091556	-0.0668618
	-0.0718783	-0.388154	-0.0132294	0.334771	0.0161115	0.0302866		-0.10831	-0.0176166	-0.0384098	0.126965	0.0318327	-0.0051583
	-0.296297	-0.284084	0.0265539	0.405313	0.0654445	-0.0364708		-0.33578	0.0834018	-0.0016779	0.194455	0.0781143	-0.0749671
	-0.191152	-0.439907	-0.24519	0.546249	0.128152	-0.0144557		-0.220711	-0.0624977	-0.263498	0.345315	0.150746	-0.0430281
	0.236952	-0.470519	0.137413	0.251345	-0.500352	0.140928		0.204317	-0.0961846	0.11603	0.0473351	-0.480834	0.10928
	0.108339	-0.347044	-0.0186936	0.230718	-0.157303	0.109127		0.0689048	0.02049	-0.0468768	0.0199089	-0.144585	0.0706795
	0.195981	-0.854604	0.178988	0.388662	-0.125622	-0.083747		0.177622	-0.465995	0.171879	0.198927	-0.0918293	-0.10112
	0.160615	-0.326506	0.0484798	0.206724	-0.176402	0.0166731		0.119841	0.0396888	0.0189566	-0.0054253	-0.165023	-0.0231146
	-0.101303	-0.296627	0.045239	0.272413	-0.0351487	0.0538678		-0.142724	0.0689202	0.0150691	0.0596172	-0.024417	0.0134334
	0.00840544	-0.341562	-0.0484023	0.478311	-0.0805905	-0.153315		-0.0258469	0.0311541	-0.0714036	0.272683	-0.0626902	-0.186581
	-0.0107661	-0.256261	-0.139895	0.155705	0.273375	-0.0892717		-0.0581485	0.103325	-0.176027	-0.0630523	0.278145	-0.135667
	0.162958	-0.328628	0.114627	0.119997	-0.232802	0.089116		0.120706	0.0360881	0.083626	-0.0936305	-0.222902	0.0478504
	-0.138739	-0.308638	0.0496182	0.22684	0.025082	0.0860853		-0.180996	0.0560732	0.0186123	0.0132082	0.0349776	0.0448149
	0.0476239	-0.397649	0.04485	0.15259	-0.0424495	0.128559		0.00791125	-0.0303936	0.0163884	-0.058498	-0.0300095	0.0898326
	0.0640073	-0.59381	0.0139878	0.225731	0.146629	0.00855974		0.03207	-0.218778	-0.0066984	0.0224191	0.166845	-0.0223909
	0.197757	-0.407592	0.0482505	0.238695	-0.352231	0.139991		0.161848	-0.0365325	0.0235923	0.0314108	-0.335987	0.105068
	0.182202	-0.35761	-0.0964226	0.351883	-0.349737	0.12251		0.146963	0.0141199	-0.120411	0.145269	-0.332823	0.0882571
	0.476061	-0.481538	0.0772469	0.143022	-0.462973	0.0116919		0.441519	-0.109111	0.0539558	-0.0628951	-0.445362	-0.0218637
	0.169292	-0.380932	-0.0264968	0.342384	-0.320887	0.0804171		0.134573	-0.008683	-0.049965	0.136289	-0.303454	0.0466844
	0.00054892	-0.301594	0.0473195	0.0959377	0.110947	0.00895255		-0.045184	0.0596411	0.0128377	-0.12117	0.117366	-0.0357938
	0.263805	-0.267213	-0.0687347	0.0716247	-0.212969	0.139211		0.218113	0.0940636	-0.103175	-0.145442	-0.206508	0.0945059
	0.109547	-0.438789	0.0646518	0.233181	-0.235405	0.154006		0.0741584	-0.0672091	0.0405142	0.0264169	-0.218641	0.119603
	-0.0069945	-0.379676	0.0257864	0.286691	-0.0202911	0.0176636		-0.0446861	-0.0103986	-0.000654	0.0776244	-0.00583	-0.0190413
	-0.0149324	-0.413162	0.122745	0.161738	-0.200682	0.240917		-0.0530906	-0.0443514	0.0958385	-0.0477955	-0.186688	0.203746
	0.138724	-0.364407	0.0335781	0.228473	-0.0141949	-0.0939868		0.0991099	0.00294723	0.00521482	0.0174833	-0.0016566	-0.132615
	0.11864	-0.388766	0.0524048	0.276579	-0.476349	0.242939		0.0833376	-0.0170994	0.0283535	0.0699019	-0.459499	0.208623
	0.165097	-0.407478	0.0013346	0.196039	-0.146674	0.104355		0.12731	-0.0382956	-0.0252006	-0.0131223	-0.132308	0.0675552
	0.158994	-0.201873	-0.157794	0.0885069	0.0176865	0.0594548		0.109538	0.15564	-0.195998	-0.132324	0.0203834	0.0109856
	0.0120013	-0.340749	0.0434049	0.10225	0.141302	-0.0070489		-0.0321494	0.0220694	0.0105053	-0.113276	0.149304	-0.0502129
	-0.272133	-0.518196	0.0627303	0.294519	0.278537	-0.0148193		-0.306276	-0.14537	0.0398386	0.0890007	0.296547	-0.0479755
	0.0997496	-0.405185	-0.0009535	0.0484738	0.0177214	0.173005		0.0580096	-0.0399564	-0.0314424	-0.164641	0.0281341	0.132251
	-0.117508	-0.600809	-0.042776	0.285315	0.232148	0.0769602		-0.148421	-0.224754	-0.0624386	0.0830266	0.253387	0.0470331
	-0.0775645	-0.217648	0.00876292	0.255842	-0.0036512	-0.00755		-0.122961	0.143925	-0.0253821	0.0390705	0.00310531	-0.0519596
	0.203526	-0.45779	0.172234	0.111657	-0.196071	0.0568538		0.166042	-0.0883057	0.146001	-0.0972024	-0.181403	0.0203561
	0.149867	-0.503779	0.0134176	0.251496	-0.389938	0.289632		0.118157	-0.12852	-0.0070413	0.0484112	-0.369495	0.258909
	-0.11161	-0.352778	-0.0684496	0.244626	0.219997	-0.017137		-0.15274	0.0130607	-0.0983289	0.0321203	0.231019	-0.0572807
	0.133996	-0.229603	0.0615131	0.0875405	-0.109468	0.0239725		0.0862423	0.129612	0.025011	-0.131588	-0.105068	-0.0227942
	-0.0199217	-0.358517	0.0765533	0.209753	-0.0233885	0.0549775		-0.0601928	0.00818037	0.0475333	-0.001893	-0.0115069	0.015693
	-0.049921	-0.362261	0.131977	0.197413	-0.0039468	0.0234171		-0.0904828	0.00414537	0.102666	-0.0145239	0.00764399	-0.0161582
	0.0124646	-0.322313	-0.0260021	0.0220055	0.179183	0.0864919		-0.0341468	0.0380441	-0.0613624	-0.195981	0.184725	0.0408671
	0.00223957	-0.319284	0.00610063	0.300844	0.0398944	-0.100302		-0.0379668	0.0474785	-0.0228546	0.0892626	0.0518407	-0.139522
	0.10909	0.293719	-0.175995	-0.0160614	-0.10577	-0.164461		0.0317402	0.623338	-0.242094	-0.264786	-0.130967	-0.240824
	0.00278052	-0.378325	0.0320336	0.271418	0.00983719	-0.010929		-0.0354872	-0.0096247	0.00501699	0.0617749	0.0237221	-0.0482101
	-0.0338774	-0.267295	-0.0087989	0.154923	-0.0232513	0.138864		-0.0790491	0.0945019	-0.0427196	-0.0616234	-0.0162703	0.0946789
	0.0164087	-0.534288	-0.0101504	0.332731	0.0282503	0.0368941		-0.0145133	-0.158241	-0.0298213	0.130434	0.049481	0.00695871
	0.142442	-0.300806	-0.0987561	0.0925935	0.136346	-0.0215278		0.0966308	0.0603522	-0.133316	-0.124592	0.142688	-0.066352
	0.122936	-0.353098	0.0739352	0.0955759	0.221413	-0.249479		0.0786109	0.00954603	0.0408615	-0.120124	0.229241	-0.292818
	0.0741677	-0.463219	0.0520789	0.206672	-0.0882943	0.124944		0.0383965	-0.0920213	0.0275589	-0.0004743	-0.0719127	0.0901595
	0.0519065	-0.327507	0.00905029	0.238784	0.0216478	-0.051332		0.0107914	0.0383464	-0.0208137	0.0262939	0.0326854	-0.0914605
	0.139836	-0.423184	0.0288405	0.193395	-0.241026	0.192393		0.103065	-0.0529864	0.00332069	-0.014751	-0.225644	0.156608
	0.0264338	-0.454848	0.0583265	0.245407	0.099012	-0.0676408		-0.0099472	-0.08426	0.0331965	0.0376511	0.114784	-0.103035
	0.0266471	-0.280861	-0.0930638	0.259748	0.0342671	-0.000833		-0.015966	0.0834945	-0.124426	0.0457599	0.0438068	-0.0424595
	-0.0886164	-0.27885	-0.0068082	0.278991	0.105927	-0.0732355		-0.131442	0.085293	-0.0383831	0.06479	0.115254	-0.115075
	-0.0217449	-0.354026	0.0443383	0.130375	0.105739	0.0436633		-0.0645695	0.0101178	0.0127647	-0.0838247	0.115067	0.00182524
	0.0230806	-1.13303	0.148834	0.356202	-0.0289638	0.212965		0.010923	-0.73822	0.147927	0.17267	0.0110312	0.201794
	0.23124	-0.189527	-0.0201594	0.0633083	-0.119626	-0.0030986		0.181369	0.167571	-0.0587791	-0.157937	-0.117344	-0.0519827
	0.200194	-0.180253	-0.182366	-0.173816	0.350384	-0.110998		0.142965	0.169487	-0.228344	-0.40242	0.345308	-0.16724
	0.523067	-0.238338	-0.191384	-0.12405	-0.0872138	-0.0283239		0.472119	0.117683	-0.23108	-0.346373	-0.0860092	-0.0782853
	-0.129182	-0.652537	0.131725	0.279731	0.306491	-0.146847		-0.159182	-0.275569	0.112976	0.078356	0.328644	-0.17586
	0.0627064	-0.267155	-0.0133378	0.107312	-0.0031506	0.0824092		0.0164796	0.0935872	-0.0483136	-0.11029	0.00277523	0.037169
	0.113962	-0.409707	0.0485385	0.223107	-0.154566	0.0910756		0.0768168	-0.0398838	0.0226445	0.0145866	-0.139558	0.0549171
	-0.012833	-0.485608	0.117277	0.0522234	0.101488	0.137809		-0.0520556	-0.117862	0.0893056	-0.158374	0.114418	0.0995733
	-0.0270231	-0.388957	0.0756329	0.120452	0.148222	0.00830599		-0.0689336	-0.023899	0.0449736	-0.092834	0.158465	-0.0326178
	0.292645	-0.483704	0.128858	0.25293	-0.512456	0.102855		0.260616	-0.108765	0.108079	0.0495255	-0.492332	0.0718125
	-0.0911483	-0.405189	0.0140361	0.297288	-0.0660478	0.153451		-0.12731	-0.0343818	-0.0108745	0.0897516	-0.0500568	0.118276
	0.0152524	-0.385433	0.0169932	0.323279	-0.164755	0.0958887		-0.0205697	-0.0142869	-0.0075779	0.116081	-0.148424	0.0610532
	-0.0841936	-0.151865	-0.0338923	0.215054	0.0716099	-0.0466453		-0.133899	0.205398	-0.0723465	-0.0060267	0.0740573	-0.095364
	0.0962339	-0.318008	0.135246	0.0961016	-0.206743	0.131183		0.0529006	0.0456275	0.103163	-0.118607	-0.197924	0.0888365
	-0.0146131	-0.306826	-0.0332284	0.208867	0.074472	0.0224356		-0.0575179	0.057238	-0.064882	-0.0054129	0.0837199	-0.0194825
	0.0970663	-0.44035	0.0417819	0.188553	-0.0102547	0.0447807		0.0596034	-0.0708446	0.0155701	-0.0202851	0.00443509	0.00830436
	-0.323764	0.0528614	0.52429	-0.284187	0.191691	-0.391822		-0.394132	0.389463	0.465173	-0.525929	0.173476	-0.461203
	-0.293385	-0.663388	0.0330279	-0.0658802	0.429817	0.295181		-0.330697	-0.293732	0.00696678	-0.274567	0.444657	0.258855
	-0.343859	-0.581432	0.163994	0.500028	0.0102305	0.00292153		-0.369107	-0.199711	0.149998	0.303405	0.0371356	-0.0213395
	-0.212828	-0.298468	0.0273044	0.241722	0.30252	-0.169365		-0.256999	0.0643293	-0.0056156	0.0261761	0.310502	-0.212549
	-0.10822	-0.25456	-0.156685	0.178691	0.037217	0.237505		-0.153666	0.106963	-0.190879	-0.0381292	0.0439242	0.193046
	0.0965328	-0.290685	-0.0244072	0.301278	-0.275489	0.0998412		0.0568673	0.076618	-0.0528216	0.0902371	-0.263002	0.0611623
	0.128184	-0.388731	0.0319212	0.0966323	-0.175438	0.221737		0.0877458	-0.0222003	0.00273451	-0.115181	-0.163724	0.182285
	0.175142	-0.416475	-0.002181	0.209277	0.0525446	-0.104726		0.136864	-0.0477832	-0.0292069	-0.0003754	0.0664203	-0.142017
	0.170836	-0.0824893	-0.0958191	0.00458149	0.056529	-0.0725123		0.113863	0.267507	-0.141541	-0.223766	0.0517089	-0.128498
	0.0139073	-0.384848	-0.0264637	0.059016	0.114385	0.161387		-0.0290196	-0.0208062	-0.0581395	-0.155286	0.12361	0.119446
	-0.0349657	-0.376575	0.0506957	0.335173	0.148026	-0.237293		-0.0727481	-0.007389	0.0241644	0.126016	0.162396	-0.274089
	-0.05975	-0.36869	0.0693098	0.398131	-0.0110953	-0.141254		-0.0954131	0.0026157	0.0448978	0.191093	0.00539428	-0.17593
	0.0990387	-0.412874	-0.012878	0.171721	0.00449641	0.0802186		0.0601257	-0.0448179	-0.0405398	-0.0385667	0.0177362	0.0422923
	0.0107115	-0.323193	-0.0624655	-0.0095017	0.145421	0.184133		-0.0361775	0.0368862	-0.0981034	-0.227766	0.150685	0.13823
	-0.0438068	-0.362553	0.0723881	0.0240684	0.0612041	0.189674		-0.0880863	0.00013644	0.0393597	-0.191586	0.0690773	0.146381
	0.020738	-0.406326	0.0330524	0.0275928	0.00266446	0.246889		-0.021308	-0.041403	0.00225747	-0.185828	0.0127711	0.20583
	0.0917141	-0.0936168	-0.144358	0.185842	0.00868411	-0.0756807		0.0391164	0.260754	-0.185705	-0.0381309	0.00823906	-0.127292
	0.0203303	-0.37846	0.00272319	0.289204	-0.0421656	0.0306878		-0.0171989	-0.0090205	-0.0235548	0.0802996	-0.027542	-0.0058547
	0.116951	-0.311717	0.0305243	0.158464	-0.0999661	0.0556683		0.074163	0.0524638	-0.0010127	-0.0556992	-0.0906015	0.0138667
	0.0967998	-0.511126	0.212766	0.11502	-0.126329	0.0987819		0.0609637	-0.139994	0.188181	-0.0921907	-0.110013	0.0639324
	0.0211551	-0.404946	-0.0420019	0.228881	-0.105986	0.21109		-0.0162219	-0.0353549	-0.0681279	0.0201289	-0.0912103	0.1747
	0.0469861	-0.416569	0.0537493	0.254226	-0.0065408	-0.0122273		0.00994936	-0.0466376	0.0279637	0.0458142	0.0085752	-0.0482774
	-0.0609521	-0.334451	0.0698276	0.0453559	0.0918531	0.138835		-0.106182	0.027288	0.0358491	-0.171249	0.0987762	0.094592
	-0.012493	-0.371489	0.0226066	0.0300212	0.0387298	0.228491		-0.056099	-0.0081267	-0.0097483	-0.18496	0.0472766	0.185872
	0.18226	-0.353856	-0.0368809	0.157797	-0.201377	0.167085		0.14184	0.0126931	-0.0660491	-0.053997	-0.189644	0.127653
	-0.02221	-0.341731	-0.0018866	0.0508966	0.105403	0.158061		-0.0670285	0.0204193	-0.035454	-0.165297	0.112737	0.114229
	0.279685	-0.138494	-0.402482	-0.142774	0.438439	-0.217367		0.220558	0.209347	-0.450358	-0.373276	0.431465	-0.275507
	0.104748	-0.394682	0.139875	0.205574	-0.375659	0.186917		0.0675966	-0.0248653	0.113974	-0.0029525	-0.360658	0.150752
	0.040614	-0.2511	0.109851	-0.072152	0.0825836	0.0592794		-0.0102794	0.104975	0.0702089	-0.29442	0.083843	0.00937265
	-0.190605	-0.229081	0.0368713	0.230356	-0.0816772	0.171993		-0.235638	0.132855	0.00308942	0.0139484	-0.0745575	0.127947
	0.323767	-0.481971	-0.0263675	0.367578	-0.678705	0.183464		0.295128	-0.103642	-0.0437555	0.167564	-0.655192	0.155811
	-0.448549	-0.197841	0.242765	0.0157599	0.234469	0.035131		-0.501468	0.156208	0.201097	-0.208535	0.233703	-0.0168019
	-0.153599	-0.204018	0.0202276	0.149855	0.0736647	0.0798408		-0.202314	0.154236	-0.0172362	-0.0702348	0.0771026	0.0321125
	0.0221431	-0.362891	0.0301789	0.201349	-0.0540459	0.101361		-0.0178903	0.00404438	0.00139666	-0.0100589	-0.0419266	0.0623142
	0.413036	-0.0052857	-0.318777	0.0189798	-0.0819562	-0.132254		0.353474	0.342121	-0.367088	-0.211957	-0.0893657	-0.19083
	0.0125659	-0.322576	0.0343371	0.0848257	0.103467	0.0463006		-0.0324309	0.0393954	0.00059139	-0.131546	0.110623	0.00229046
	0.164394	-0.430362	-0.0314786	0.182316	-0.155908	0.171901		0.127311	-0.0604761	-0.0573097	-0.0261416	-0.140838	0.135805
	-0.0113115	-0.441938	-0.0820993	0.288313	0.036687	0.111052		-0.0467057	-0.0703635	-0.106242	0.081544	0.0534456	0.0766447
	0.134179	-0.34264	0.0684939	0.0769769	0.0439086	-0.0297275		0.0902074	0.0203571	0.0357737	-0.13837	0.05209	-0.0727123
	0.0444905	-0.421958	0.0217789	0.300271	0.00785696	-0.0436121		0.00864189	-0.0508376	-0.0028185	0.0930475	0.0241611	-0.078474
	-0.0517984	0.052722	0.0298562	0.0697823	-0.0703121	-0.0363093		-0.113964	0.397525	-0.0210586	-0.163759	-0.0803253	-0.0974885
	0.197763	-0.477416	0.138858	0.153754	-0.274041	0.130042		0.162305	-0.105905	0.114651	-0.0530787	-0.257346	0.0955709
	0.533142	-0.167725	-0.44746	0.223712	-0.145793	-0.221409		0.486084	0.192185	-0.483267	0.00527874	-0.140699	-0.267481
	-0.16472	-0.472971	-0.0386053	0.449008	0.115669	-0.0510329		-0.195661	-0.0969437	-0.0582956	0.246691	0.13688	-0.0809877
	-0.0339822	-0.10349	-0.0693764	0.144664	0.138179	-0.0993362		-0.0878191	0.249642	-0.111962	-0.0805476	0.136495	-0.152186
	0.0158729	-0.367618	0.128996	0.263603	-0.0991658	-0.0199051		-0.022501	0.0009766	0.101873	0.0538544	-0.085387	-0.0572924
	0.0299949	-0.245814	-0.0162093	0.186319	0.0165948	-0.0037587		-0.0156945	0.115465	-0.0506477	-0.0307453	0.023058	-0.0484615
	0.189953	-0.0974627	-0.0267109	0.0599825	-0.0158889	-0.133777		0.135089	0.254642	-0.0703234	-0.166256	-0.0185999	-0.187654
	0.310397	-0.446613	-0.0128093	0.262872	-0.452511	0.143252		0.277084	-0.0729573	-0.0348713	0.0581842	-0.433671	0.110925
	0.0501844	-0.325638	0.00827388	0.185135	-0.014389	0.0481053		0.00806889	0.0392153	-0.0225905	-0.0283551	-0.0043517	0.00697648
	0.0546221	-0.38523	0.0309306	0.29636	-0.345703	0.213028		0.0190595	-0.0138238	0.00661906	0.0894227	-0.329113	0.178452
	-0.0956729	-0.449869	0.152902	0.19919	0.0937896	0.00723611		-0.133332	-0.0805592	0.126494	-0.0098437	0.108283	-0.0294362
	0.142239	-0.392712	0.0773794	0.22478	-0.345801	0.168792		0.105363	-0.0226198	0.0517541	0.0165285	-0.330524	0.132902
	0.0504125	-0.364333	0.118665	0.183509	-0.16303	0.101774		0.0105532	0.00277627	0.0900564	-0.0277257	-0.150737	0.0629016
	0.00394602	-0.27958	0.121938	0.180035	-0.0354453	-0.0341714		-0.0402612	0.0831816	0.0889818	-0.0355472	-0.0274998	-0.077392
	0.103696	-0.401098	0.0486615	0.192997	-0.0197978	0.00631022		0.0648259	-0.0329992	0.0210425	-0.0172483	-0.0065152	-0.0315733
	0.573412	0.378158	-0.516023	-0.0942152	-0.469638	-0.227598		0.491327	0.703042	-0.586857	-0.347675	-0.49957	-0.308697
	0.121327	-0.291533	0.0148991	0.0951402	-0.0676135	0.0874176		0.0762584	0.0703673	-0.018918	-0.121303	-0.0605291	0.043336
	0.121308	-0.367615	0.151282	0.19857	-0.358718	0.13651		0.0828223	0.00086761	0.124047	-0.0112908	-0.345052	0.0990109
	0.0855114	-0.460158	0.0993263	0.216134	0.112719	-0.155412		0.0485757	-0.0901247	0.0736417	0.00782331	0.127936	-0.191361
	0.175142	-0.393099	0.0751301	0.158931	-0.214513	0.107929		0.136277	-0.0249947	0.0475167	-0.0513089	-0.201225	0.0700512
	0.0693508	-0.460954	0.0616585	0.15673	-0.193731	0.252762		0.0330046	-0.0903317	0.0365634	-0.0509914	-0.177925	0.217402
	0.0509177	-0.472615	0.145194	0.363339	-0.292043	0.0487884		0.0199439	-0.0966197	0.125471	0.16099	-0.270864	0.0188012
	0.0761881	-0.384742	0.0137505	0.165133	-0.0054955	0.0742465		0.0360395	-0.0179219	-0.015147	-0.0463906	0.00650868	0.0350846
	0.0513791	-0.15355	-0.187343	0.219743	0.117048	-0.0931883		0.00174836	0.203787	-0.225723	-0.001263	0.11957	-0.141833
	-0.0331854	-0.327245	0.0548559	0.136336	0.101636	0.0212346		-0.0769914	0.0359178	0.0223011	-0.0788446	0.109982	-0.0215847
	0.019653	-0.372376	0.0827037	0.0711909	0.0775357	0.0689829		-0.0234443	-0.008505	0.0508575	-0.143281	0.0865911	0.0268722
	0.115619	-0.49553	0.102079	0.307119	-0.210581	0.0461656		0.0838696	-0.12031	0.0815809	0.103994	-0.190178	0.015403
	0.165247	-0.209726	-0.0321092	0.14456	-0.0241129	-0.0783617		0.117359	0.149355	-0.0687455	-0.0747025	-0.0198476	-0.125262
	0.0876448	-0.493986	0.0773027	0.235111	-0.188792	0.160822		0.0541575	-0.120505	0.0550665	0.0302485	-0.170126	0.128322
	0.0552921	-0.415843	0.259657	0.245753	-0.0425413	-0.221792		0.0179843	-0.046182	0.233601	0.0370703	-0.0276964	-0.258113
	0.145628	-0.57528	0.174821	0.105842	-0.0136543	0.0385829		0.111365	-0.202575	0.151809	-0.0997957	0.00423526	0.0053064
	0.00613182	-0.406902	0.170615	0.0750121	0.0359724	0.0528941		-0.0353647	-0.0414297	0.140369	-0.137859	0.0466285	0.0123842
	0.200147	-0.374999	-0.137347	0.206834	-0.064187	0.0844079		0.160989	-0.0071884	-0.165254	-0.0036993	-0.0511923	0.0462365
	-0.0730262	-0.431205	-0.0404406	0.279369	0.0328109	0.135785		-0.109069	-0.0602789	-0.0652322	0.0719515	0.0489209	0.100729
	0.00258468	-0.54016	0.117022	0.300691	-0.112764	0.0968947		-0.0282043	-0.16398	0.0974841	0.0985272	-0.0913999	0.0670923
	-0.258131	-0.392803	-0.0534847	0.198554	0.23241	0.158636		-0.298729	-0.0264324	-0.0828319	-0.0134192	0.243964	0.119025
	0.0701466	-0.420262	-0.0145423	0.268898	-0.0918839	0.0972506		0.0341454	-0.0492946	-0.0392925	0.0615221	-0.0757325	0.062236
	0.101403	-0.304027	-0.0292866	0.0198976	0.137051	0.033861		0.0542684	0.0558067	-0.06517	-0.198612	0.142069	-0.0122869
	0.00102107	-0.304543	-0.0361345	0.0569964	0.0843185	0.155548		-0.0450705	0.056334	-0.070975	-0.16047	0.0903796	0.110443
	0.302653	-0.405175	-0.0270197	0.217806	-0.239603	0.0286501		0.265762	-0.0350974	-0.0526592	0.00954078	-0.224341	-0.0072539
	-0.0775156	-0.542924	0.0403941	0.158497	0.0758579	0.223333		-0.112278	-0.170717	0.0168833	-0.0476404	0.0932487	0.189558
	-0.0106964	-0.161892	-0.0853817	0.360627	-0.202848	0.0259962		-0.0551023	0.20067	-0.118536	0.144846	-0.195101	-0.017423
	0.121376	-0.526182	-0.0299909	0.182655	-0.0586425	0.193171		0.0874015	-0.153188	-0.0527144	-0.0226948	-0.0404643	0.160183
	0.639602	0.142972	-0.568322	-0.186937	-0.143919	-0.184431		0.569063	0.479402	-0.62761	-0.428851	-0.162306	-0.253983
	0.0613984	-0.503693	0.0859877	0.405818	-0.0399632	-0.164415		0.0313701	-0.126752	0.0672105	0.204415	-0.0178388	-0.193457
	0.115388	-0.30186	-0.0244604	0.148936	0.011032	0.00850472		0.0714217	0.0611426	-0.0571753	-0.0664052	0.0192187	-0.0344746
	0.151322	-0.416602	0.0229115	0.194859	-0.0260937	-0.0035683		0.11318	-0.0477756	-0.0039796	-0.014658	-0.0120832	-0.0407238
	0.0965044	-0.322367	-0.083317	0.175543	0.0370332	0.0451457		0.0538587	0.0419564	-0.114711	-0.038478	0.0465402	0.00348664
	-0.0550874	-0.380639	0.0891831	0.145179	0.0509528	0.0892022		-0.0962484	-0.0148313	0.0592732	-0.0673566	0.0619446	0.0490279
	0.217362	-0.382907	-0.169554	0.0954795	0.290763	-0.168644		0.17405	-0.0192498	-0.201615	-0.119207	0.299604	-0.210969
	-9.94e-05	-0.448059	-0.0223885	0.16372	0.216315	0.00072895		-0.039141	-0.080132	-0.050179	-0.0466969	0.229426	-0.037326
	0.228564	-0.352559	0.0894589	0.136495	-0.319989	0.112179		0.188097	0.0139427	0.0602431	-0.0753464	-0.308304	0.0726992
	0.143427	-0.278407	-0.0174767	0.22113	-0.163536	0.0349677		0.100912	0.0860461	-0.0487408	0.00723983	-0.153899	-0.0065609
	0.0818765	-0.463994	0.044804	0.478358	-0.367873	0.0243262		0.0538907	-0.0850107	0.0280693	0.278998	-0.343706	-0.0026729
	0.0380524	-0.354688	-0.106192	0.302937	-0.0327226	0.0717217		-7.184e-05	0.0141565	-0.133065	0.093438	-0.0186941	0.0345841
	-0.0143135	-0.405924	0.0846381	0.236012	-0.0823925	0.100944		-0.051781	-0.0364229	0.0584217	0.0271695	-0.0677073	0.0644634
	-0.138188	-0.354437	-0.0181097	0.266441	0.0331334	0.131683		-0.177638	0.0130811	-0.0463088	0.0556154	0.0458359	0.0932194
	-0.241809	-0.191274	0.0324689	0.0856791	0.152644	0.114941		-0.292889	0.164615	-0.00736	-0.136776	0.153717	0.064848
	0.108537	-0.334839	0.00989262	0.155895	-0.1458	0.142899		0.0669389	0.0305313	-0.0204545	-0.0570782	-0.135245	0.102287
	0.0666682	-0.355664	0.0885547	0.135518	0.0185523	-0.0051158		0.0245024	0.0091393	0.0576401	-0.0780225	0.0285392	-0.046295
	0.192492	-0.354017	0.039743	0.227331	-0.395576	0.158438		0.15437	0.0148295	0.0128723	0.0178338	-0.381545	0.121302
	-0.185308	-0.243635	0.20568	0.164978	-0.141701	0.131056		-0.230944	0.117697	0.171295	-0.0520328	-0.135184	0.0864068
	-0.0042405	-0.413038	0.00773248	0.291024	-0.0758411	0.103294		-0.0401589	-0.0419882	-0.0169348	0.0837306	-0.0596068	0.0683627
	0.179489	-0.325077	0.030666	0.258808	-0.31638	0.0679219		0.140488	0.0428904	0.00291582	0.0484312	-0.303228	0.0299073
	0.352691	-0.212486	-0.110691	0.257792	-0.0231583	-0.40709		0.307402	0.149194	-0.144728	0.0411279	-0.0162945	-0.451393
	-0.0063249	-0.317369	-0.0395156	0.273662	0.0348986	-0.0065015		-0.0471367	0.0487877	-0.0690762	0.0614753	0.0462396	-0.0463267
	0.0128628	-0.115093	-0.0433458	0.190017	-0.0012083	-0.0628363		-0.0386645	0.240348	-0.0836219	-0.0328855	-0.0005828	-0.113377
	0.196605	-0.501044	-0.0735694	0.345469	-0.0583973	-0.049564		0.165346	-0.125334	-0.0935771	0.142835	-0.0375035	-0.0798362
	-0.0881082	-0.139488	-0.0383947	0.164447	0.215128	-0.158233		-0.140362	0.215226	-0.0793977	-0.0591818	0.215027	-0.209501
	0.0776238	-0.359028	0.0178474	0.189024	0.0302916	-0.0124993		0.0367053	0.00702181	-0.0118199	-0.0232696	0.0415258	-0.0524311
	0.145704	-0.232746	-0.0232034	0.0620708	0.109748	-0.0959322		0.0964268	0.124945	-0.0612297	-0.158582	0.112623	-0.144223
	-0.156304	-0.0045307	-0.130026	0.12338	0.343955	-0.262773		-0.216886	0.341856	-0.179356	-0.108576	0.335526	-0.322368
	0.115612	-0.348936	0.0219106	0.220323	-0.217153	0.125444		0.0762959	0.0187162	-0.0061546	0.00963165	-0.204316	0.0871143
	0.0306793	-0.0698977	-0.0033783	0.144667	-0.008755	-0.106692		-0.0239841	0.282408	-0.0467905	-0.0813719	-0.0112656	-0.160368
	0.139592	-0.335324	0.0878101	0.0680951	-0.131444	0.113429		0.0961177	0.02817	0.0555869	-0.146754	-0.122766	0.0709411
	0.0492436	-0.286353	0.10104	0.178547	-0.0317815	-0.0546859		0.00530857	0.0766807	0.0683564	-0.0367633	-0.0235638	-0.0976343
	0.0479171	-0.467747	0.0535126	0.188472	-0.0010172	0.0928785		0.0114353	-0.09726	0.0282818	-0.0193852	0.0146536	0.0573832
	-0.0448241	-0.184046	-0.0288625	0.1978	0.0614402	-0.0295684		-0.0933296	0.174417	-0.0661169	-0.0220809	0.0650873	-0.0770873
	0.0736378	-0.378815	0.0979105	0.303032	-0.237943	0.0379497		0.0373692	-0.008115	0.0728929	0.0953882	-0.222059	0.00266764
	0.180017	-0.2228	-0.0413777	0.171605	-0.159052	0.0236836		0.134019	0.138171	-0.0761243	-0.0457679	-0.152897	-0.0213275
	-0.0519937	-0.530374	0.145428	0.190752	0.00756558	0.124788		-0.0862601	-0.157672	0.122413	-0.0148893	0.0254519	0.091508
	-0.101516	-0.54053	0.0760788	0.00819496	0.295304	0.128874		-0.140793	-0.172838	0.0480531	-0.202457	0.30818	0.090584
	-0.166286	-0.291173	-0.155577	0.334312	0.144659	0.0392925		-0.207423	0.074658	-0.185463	0.1218	0.155674	-0.0008583
	0.242298	-0.42158	-0.123272	0.353834	0.104695	-0.323379		0.207261	-0.0496477	-0.147058	0.147422	0.121811	-0.35743
	0.00677373	0.0753763	-0.238894	0.144864	0.00215716	-0.0186732		-0.0552829	0.420288	-0.289699	-0.0885673	-0.0077468	-0.0797432
	0.067023	-0.304633	-0.0306384	0.198785	0.0490241	-0.0269169		0.0239747	0.0592872	-0.0624356	-0.0156379	0.0581285	-0.0689785
	0.0275606	-0.339556	-0.0109992	0.173529	0.084795	0.0138867		-0.0147876	0.0250647	-0.0420962	-0.0401937	0.0945996	-0.0274748
	-0.0084413	-0.285617	0.0481999	0.192421	0.053665	-0.0426181		-0.0525657	0.0772274	0.0153266	-0.0230787	0.0616933	-0.0857559
	0.124474	-0.535671	0.119814	0.255032	-0.277052	0.15681		0.0933607	-0.159816	0.099951	0.0525434	-0.256012	0.126683
	0.0630428	-0.299246	-0.0854848	0.302267	-0.0943682	0.0432407		0.0228979	0.0675773	-0.114379	0.0907471	-0.0823604	0.00408243
	0.139011	-0.366288	0.0319879	0.170441	-0.127317	0.0836824		0.098889	0.00055855	0.003117	-0.0410561	-0.115287	0.0445471
	-0.0016008	-0.361052	0.0538606	0.239925	-0.147928	0.13881		-0.0404061	0.00711106	0.0263064	0.0297446	-0.134581	0.100991
	0.034471	-0.3351	-0.0329721	0.224501	-0.0433159	0.0934116		-0.0062086	0.0311889	-0.0624006	0.0124461	-0.0318429	0.0537186
	-0.116178	-0.360998	-0.235699	0.471499	0.106259	-0.0196252		-0.150722	0.0114264	-0.258993	0.265579	0.123867	-0.0531832
	0.0986501	-0.385628	0.0545255	0.127343	-0.105052	0.141712		0.0582889	-0.0190201	0.0254153	-0.0843931	-0.0932603	0.102338
	0.211346	-0.360747	-0.059965	0.202223	-0.105377	0.0344297		0.171653	0.00652927	-0.0884062	-0.0088442	-0.0929165	-0.004276
	0.225625	-0.289754	-0.0453123	0.122886	-0.0747473	0.00744803		0.181146	0.0727359	-0.0785397	-0.0929676	-0.067073	-0.0360438
	0.0611295	-0.49833	-0.018799	0.258197	-0.214405	0.26766		0.0285503	-0.123941	-0.0401271	0.0542426	-0.194831	0.236067
	0.0997902	-0.177869	-0.0805353	0.211259	-0.0443576	-0.0420877		0.0519742	0.181283	-0.1171	-0.0079321	-0.0400209	-0.0889171
	0.185091	-0.437228	0.0840675	0.0181213	-0.0160655	0.0881286		0.144152	-0.0711991	0.0543791	-0.194193	-0.0048523	0.0481757
	0.0296544	-0.259578	0.00558189	0.190337	0.0615801	-0.0658457		-0.0156397	0.102096	-0.0284611	-0.0263318	0.0684387	-0.110153
	0.0507807	-0.314982	0.103496	0.161425	-0.145243	0.0885772		0.00833817	0.0495444	0.0723049	-0.0523928	-0.135533	0.0471213
	0.00920234	-0.366288	0.0284212	0.120108	0.0998013	0.0558722		-0.0332643	-0.0017858	-0.0027943	-0.0937333	0.109487	0.0143922
	0.0008475	-0.300816	-0.013852	0.0590159	0.0787636	0.136595		-0.0453555	0.0599491	-0.0488039	-0.158562	0.0847133	0.0913788
	-0.0006906	-0.372969	0.0710801	0.152843	0.0500452	0.043664		-0.0419741	-0.0072835	0.0410477	-0.0598155	0.0609145	0.00336716
	0.0655305	-0.325167	-0.287554	0.0748316	0.287085	0.0876307		0.0195697	0.0358412	-0.322264	-0.142504	0.293277	0.0426566
	-0.024159	-0.340631	-0.0528367	0.277546	0.163371	-0.103395		-0.0647019	0.0257945	-0.0821285	0.065628	0.174981	-0.142951
	0.0694149	-0.406177	0.0119642	0.144716	0.0683849	0.047826		0.0292692	-0.0393539	-0.0169303	-0.0668049	0.080392	0.00866696
	-0.0044224	-0.359589	-0.152493	0.350911	0.163156	-0.106436		-0.0424022	0.00939945	-0.179222	0.141557	0.177329	-0.143429
	0.00176438	-0.430125	0.0202686	0.178547	0.181005	-0.0335496		-0.0374816	-0.062402	-0.0077263	-0.0320736	0.193911	-0.0718089
	-0.0549635	-0.226974	0.0327518	0.110344	0.0308155	0.0825927		-0.103173	0.131785	-0.0042069	-0.109241	0.0347584	0.0353695
	-0.0309844	-0.34172	-0.194697	0.0954197	0.117046	0.269636		-0.0748165	0.0214165	-0.227278	-0.119787	0.125367	0.22679
	0.0632618	-0.329839	0.00647773	0.0614246	0.134393	0.0199479		0.0179635	0.0318314	-0.0275694	-0.155249	0.141247	-0.0243637
	0.0661055	-0.480604	-0.127679	0.190591	0.21007	0.033027		0.0290309	-0.110711	-0.153502	-0.0178582	0.225149	-0.0030609
	0.232216	-0.21932	-0.11508	0.432872	-0.55083	0.0150917		0.193829	0.149262	-0.142215	0.22311	-0.537064	-0.0223081
	0.020806	-0.35951	0.0753256	0.0732614	0.0570995	0.084039		-0.0226425	0.00401005	0.0431282	-0.141562	0.0658037	0.0415771
	-0.108142	-0.0906205	-0.0371315	0.253653	0.0325499	-0.0839544		-0.159734	0.264756	-0.0774726	0.0306856	0.0331104	-0.13456
	-0.060091	-0.469802	0.0650701	0.26446	0.104562	-0.0054303		-0.0955343	-0.0982766	0.0408779	0.0576414	0.121271	-0.039887
	0.131507	-0.250142	0.0120249	0.190779	-0.0519154	-0.0749969		0.0864755	0.111796	-0.0217552	-0.025627	-0.044794	-0.119042
	0.199677	-0.28645	-0.0085049	0.188187	0.05876	-0.223275		0.15556	0.0764024	-0.0413702	-0.0273049	0.0667963	-0.266405
	-0.0030831	-0.119709	-0.0295563	0.21167	0.0433685	-0.130532		-0.0542168	0.236126	-0.0694388	-0.0108382	0.0443876	-0.180679
	-0.0090525	-0.363829	-0.0049867	0.153187	0.0953595	0.0734797		-0.0508916	0.00130025	-0.0355747	-0.060027	0.105673	0.0326273
	0.159054	-0.410728	0.0659523	0.28043	-0.221588	0.0175637		0.123529	-0.0392837	0.0416789	0.0735302	-0.20496	-0.0169742
	-0.162536	-0.604702	0.20668	0.248328	0.0467127	0.103225		-0.19324	-0.228437	0.187227	0.0462494	0.0681614	0.0735074
	0.0758121	-0.354397	-0.0498661	0.211147	-0.151928	0.189247		0.0362681	0.013028	-0.0781589	0.00022818	-0.139319	0.150689
	0.00111486	-0.474776	0.128454	0.132499	0.0418808	0.0852626		-0.0365976	-0.10552	0.101993	-0.0765883	0.0563211	0.0485367
	-0.097696	-0.433897	0.0627558	0.0902217	0.176131	0.119521		-0.138595	-0.0678272	0.0331081	-0.122052	0.187385	0.0796084
	0.033053	-0.291735	0.0653763	0.167241	-0.0920241	0.0737291		-0.0105037	0.071677	0.0330708	-0.0476906	-0.083428	0.0311591
	0.00045225	-0.306852	0.0487408	0.0932383	0.0970978	0.029332		-0.0450244	0.0546398	0.0145153	-0.123613	0.103774	-0.0151581
	-0.457292	-0.430969	-0.857417	0.213192	0.815177	0.0829492		-0.500336	-0.0670445	-0.889209	-0.0012276	0.824285	0.0408917
	0.127827	-0.352884	0.0953191	0.161449	-0.0552505	-0.0362345		0.0864962	0.0127539	0.0652395	-0.0512562	-0.0444284	-0.0765785
	0.0635916	-0.375671	0.106497	0.22055	-0.148816	0.0571522		0.0249159	-0.0073783	0.0790729	0.0104988	-0.135339	0.0194631
	0.0053629	-0.420286	0.0379475	0.169554	-0.028138	0.159566		-0.0331821	-0.051862	0.0106536	-0.0403657	-0.0145303	0.122007
	0.0689465	-0.46938	0.0490338	0.17081	-0.0657698	0.154554		0.03254	-0.0988175	0.0238784	-0.0369717	-0.0500236	0.119134
	-0.0862461	-0.196148	-0.081847	0.10859	0.24588	-0.0345818		-0.137136	0.15993	-0.121486	-0.113675	0.247142	-0.0844856
	0.0104866	-0.470562	-0.0253784	0.232898	0.131495	0.0255062		-0.0256722	-0.0997524	-0.0502861	0.0253645	0.147489	-0.0096659
	-0.0306486	-0.304946	0.0174654	0.14345	0.150919	-0.0224671		-0.0755229	0.0571487	-0.0161578	-0.0727992	0.158198	-0.0663547
	0.0432066	-0.429308	0.0367076	0.168353	0.0599109	0.0496777		0.00447542	-0.0610702	0.00922746	-0.0417528	0.0733324	0.0119331
	0.0496122	-0.249604	-0.0404415	0.130848	0.0568937	0.0234228		0.00275263	0.110505	-0.0760499	-0.087387	0.0621868	-0.0224501
	-0.0911551	-0.173363	0.0783508	0.29348	-0.177785	0.0129169		-0.136883	0.187878	0.0438737	0.0763764	-0.171361	-0.0318248
	-0.0277269	-0.31022	0.0452602	0.127489	0.0200452	0.10335		-0.071918	0.0525571	0.0123203	-0.0880769	0.0280069	0.0601461
	-0.022788	-0.447696	0.0497354	0.166421	0.0683444	0.106482		-0.0609174	-0.0788568	0.0228571	-0.0430834	0.0823677	0.0693392
	-0.0105297	-0.344625	0.0273571	0.230123	0.0398673	-0.0004883		-0.0512537	0.0216194	-0.0021158	0.0180242	0.051296	-0.0402257
	0.113558	-0.163648	-0.0473699	0.150811	-0.339246	0.210383		0.0653059	0.195068	-0.0843708	-0.0688158	-0.335346	0.163118
	-0.416361	-0.530444	0.110487	0.404845	0.13249	0.0821887		-0.44655	-0.153663	0.0915497	0.203282	0.154454	0.052987
	0.0265893	-0.335712	0.0155015	0.137289	0.0874788	0.0226948		-0.0167022	0.0279652	-0.016539	-0.077378	0.0963399	-0.0196101
	0.0349112	-0.0312022	0.00725722	0.195561	-0.155105	-0.0760949		-0.0198763	0.320979	-0.0362792	-0.0306011	-0.15774	-0.129896
	0.0186787	-0.322802	0.0928499	0.173325	-0.0208114	0.0109884		-0.0238676	0.0416198	0.0615547	-0.0405959	-0.011205	-0.0305713
	0.0745448	-0.211913	-0.0641897	0.415831	-0.34437	0.00773961		0.0344412	0.154952	-0.0930422	0.204352	-0.332321	-0.0313774
	-0.0224949	-0.399579	0.0253569	0.261859	-0.0112957	0.0682404		-0.0599871	-0.0301028	-0.0008841	0.0529915	0.00336484	0.0317348
	-0.265606	-0.385031	0.288564	0.243991	0.315278	-0.410335		-0.306567	-0.0190245	0.258854	0.0316538	0.326469	-0.45031
	0.0179404	-0.16043	-0.281349	0.47787	0.167148	-0.406628		-0.0256149	0.202984	-0.313653	0.26294	0.175746	-0.449197
	0.00512815	-0.436604	0.119662	0.157939	0.00729918	0.0708325		-0.0333212	-0.0680849	0.0924638	-0.0518852	0.0210025	0.0333697
	0.0117063	-0.513778	0.0305036	0.0607374	0.0988136	0.2094		-0.0261776	-0.144694	0.00387088	-0.148522	0.113082	0.172503
	0.0301794	-0.269297	0.0384934	0.211977	-0.038507	-0.0142659		-0.0136859	0.0938062	0.00587916	-0.0032637	-0.0302196	-0.0571447
	0.0862111	-0.264887	0.0268139	0.0593181	0.0493703	0.0152281		0.038606	0.0944768	-0.0095401	-0.159662	0.0539179	-0.0313904
	0.095556	-0.371997	-0.0023554	0.143198	0.117143	-0.0417034		0.0537201	-0.0068648	-0.0329402	-0.0700128	0.127459	-0.0825528
	0.0640331	-0.457302	0.0241575	0.151122	0.0854862	0.0536746		0.0258961	-0.0884703	-0.0027285	-0.0583902	0.0995019	0.0165242
	0.0114126	-0.314238	0.0471946	0.127132	0.0956705	-0.0089054		-0.0330732	0.0482449	0.0139599	-0.088729	0.103337	-0.0524045
	0.0981701	-0.312136	-0.0235363	0.221366	-0.0780091	0.0386015		0.0566484	0.0533106	-0.053807	0.00846915	-0.0673781	-0.0019336
	-0.0182304	-0.35368	-0.04112	0.237379	0.0975473	0.0133112		-0.0587001	0.0128191	-0.0703386	0.0255342	0.10923	-0.026172
	-0.0036928	-0.351834	0.0150384	0.140742	0.116403	0.0313815		-0.0464309	0.012396	-0.0164486	-0.0733713	0.125818	-0.0103699
	-0.0479049	-0.27139	-0.101632	0.231203	0.0196172	0.117239		-0.0914579	0.0920252	-0.133934	0.0162752	0.0282169	0.0746726
	0.0486719	-0.458217	-0.278459	0.433513	0.0903021	-0.0025705		0.0172112	-0.0827093	-0.298669	0.230678	0.110994	-0.0330445
	0.113855	-0.251832	-0.137354	0.152342	0.057562	0.0240238		0.0676334	0.108915	-0.172324	-0.0652545	0.0634932	-0.0212112
	0.0607348	-0.362242	0.0709086	0.201936	-0.0710547	0.0377157		0.020738	0.00473029	0.042163	-0.0094353	-0.0588988	-0.0012944
	-0.0381938	-0.298966	0.0639616	0.121846	0.0772305	0.0354019		-0.0833446	0.0628516	0.030062	-0.0946795	0.0842325	-0.0087623
	0.278783	-0.5799	0.126115	0.217097	-0.202068	-0.007562		0.248079	-0.203635	0.106663	0.0150184	-0.180619	-0.0372788
	0.13406	-0.315413	0.0283538	0.202836	-0.224404	0.100637		0.0930008	0.0504965	-0.0014538	-0.0095978	-0.21331	0.0605653
	0.173406	-0.390478	-0.0965925	0.308753	0.105361	-0.217984		0.136048	-0.0208673	-0.122699	0.10002	0.120155	-0.254355
	0.147451	-0.418407	0.0274916	0.330303	-0.349475	0.114705		0.114023	-0.0448659	0.00531512	0.1255	-0.33075	0.0822638
	-0.0129824	-0.37145	0.0737541	0.0544672	0.101246	0.100744		-0.0565758	-0.0080748	0.0414117	-0.160501	0.109805	0.0581376
	-0.0744416	-0.348399	0.0996275	0.150087	0.0622467	0.056045		-0.116906	0.0161053	0.0684146	-0.0637523	0.0719354	0.0145676
	0.0126043	-0.409157	0.047513	0.186363	-0.0014753	0.0946559		-0.0261988	-0.0409916	0.019961	-0.0238153	0.0118743	0.0568393
	-0.0596225	-0.354065	-0.0039529	0.0690738	0.204002	0.0839451		-0.104229	0.00829735	-0.0373086	-0.146908	0.211547	0.040325
	0.0194441	-0.350912	0.0536766	0.155154	0.0796294	-0.0084661		-0.0228539	0.0137588	0.0226297	-0.0585187	0.0894841	-0.0497775
	0.0560898	-0.288585	0.0321558	0.147665	-0.0629114	0.075884		0.0118811	0.0741751	-0.0008018	-0.0679185	-0.0549674	0.0326619
	0.0496791	-0.366311	-0.0336664	0.242582	0.0615412	-0.0209562		0.0100625	0.00104099	-0.0620319	0.0315902	0.0740772	-0.0595862
	0.150889	-0.321383	0.0831657	0.163188	-0.280345	0.120288		0.109471	0.0441681	0.0529996	-0.0496039	-0.26961	0.0798573
	0.117825	-0.329798	0.0535046	0.176465	-0.0850604	0.0123756		0.076059	0.0354042	0.0229893	-0.0366767	-0.0746741	-0.0284042
	0.326632	-0.476984	0.0541846	0.27326	-0.621385	0.17707		0.295327	-0.101321	0.0341299	0.0705788	-0.600538	0.146751
	0.0309236	-0.417493	0.0405668	0.281214	-0.0662452	0.0436995		-0.0051258	-0.0465738	0.0157685	0.0737901	-0.0501419	0.00863667
	-0.027773	-0.290439	-0.078926	0.390966	0.00012375	-0.0842196		-0.0667884	0.0775139	-0.10669	0.180575	0.013261	-0.122248
	0.180094	-0.319836	0.148842	-0.0691557	0.120316	-0.124953		0.131938	0.0389771	0.111937	-0.288686	0.124313	-0.172122
	0.0948886	-0.47228	-0.004205	0.251926	0.0677767	-0.0362199		0.0595942	-0.100606	-0.0282483	0.0452569	0.084635	-0.0705277
	-0.0772653	-0.288325	0.0496973	0.152239	0.0263237	0.0956419		-0.121943	0.0739662	0.016271	-0.0638132	0.0337989	0.0519511
	0.0607517	-0.530587	-0.0884527	0.169767	-0.0047192	0.266127		0.0264196	-0.15795	-0.111534	-0.0359398	0.0131013	0.232782
	0.549277	-0.0243065	-0.333834	0.0470173	-0.191368	-0.232722		0.491823	0.325207	-0.380038	-0.181813	-0.19667	-0.289191
	0.0263989	-0.455519	0.0981272	0.204407	0.0271902	0.015303		-0.010442	-0.0853908	0.0725374	-0.0038085	0.042502	-0.0205512
	0.00189745	-0.349276	0.0793398	0.174438	-0.0330797	0.0721951		-0.0394366	0.0163583	0.0492568	-0.0382709	-0.0222611	0.0318477
	0.215486	-0.206094	0.0391384	0.0508232	-0.0984233	-0.0370961		0.165951	0.151339	0.00085443	-0.170087	-0.0958057	-0.0856446
	0.10896	-0.361448	0.119882	0.255088	-0.097551	-0.107035		0.0701599	0.00672091	0.0923332	0.0449129	-0.084198	-0.144848
	0.359107	-0.512962	-0.15165	0.354551	-0.032357	-0.217665		0.328464	-0.136637	-0.171042	0.152533	-0.0108479	-0.247322
	0.0374058	-0.521878	0.102613	0.203285	-0.0797511	0.145371		0.00365562	-0.148659	0.0801135	-0.0018405	-0.0613486	0.112607
	0.0887524	-0.291476	0.047673	0.269325	-0.104244	-0.0734679		0.0474454	0.0741859	0.017617	0.0566433	-0.0933979	-0.113788
	0.0473155	-0.244446	-0.0223912	0.205431	0.0109009	-0.0331184		0.00200632	0.117213	-0.0564492	-0.0112536	0.0177444	-0.0774409
	0.246185	-0.732813	0.136271	0.257009	-0.311484	0.153588		0.222035	-0.349995	0.123372	0.0614831	-0.283483	0.130423
	0.100637	-0.188226	-0.0768891	0.132347	-0.0692312	0.0741605		0.0518194	0.169925	-0.114455	-0.0878451	-0.0658957	0.02633
	-0.0054724	-0.290787	0.0595376	0.208026	0.0378917	-0.0551727		-0.0489657	0.0726883	0.0272954	-0.0068423	0.0465511	-0.0976793
	-0.135352	-0.23262	0.0875568	0.168737	0.00440452	0.0686898		-0.182059	0.127642	0.0521013	-0.0493443	0.00985063	0.0229698
	0.214275	-0.359961	0.0100017	0.333373	-0.188422	-0.126241		0.1778	0.0105331	-0.015222	0.125523	-0.172744	-0.161729
	0.0217466	-0.288199	-0.076169	0.110237	0.0923606	0.100031		-0.0240205	0.0730028	-0.110685	-0.106905	0.0987462	0.0552506
	0.044188	-0.452174	0.110079	0.233721	-0.106177	0.0755459		0.00859239	-0.0808012	0.0857342	0.0267502	-0.0896205	0.0409368
	0.0702755	-0.510882	0.250271	0.241651	-0.251296	0.0515417		0.0376498	-0.136539	0.228897	0.0376507	-0.231769	0.0199026
	-0.0453314	-0.437325	0.101945	0.167148	0.0840243	0.0515862		-0.0840118	-0.0690371	0.0745152	-0.042907	0.0974966	0.0138924
	0.181023	-0.485013	0.0424745	0.130019	-0.0565546	0.0923127		0.144351	-0.114717	0.0170532	-0.078029	-0.0410744	0.0566269
	0.127652	-0.398614	-0.0661877	0.21348	0.0105618	0.0383123		0.0890711	-0.0302263	-0.0935171	0.00352432	0.024134	0.00071842
	0.0866992	-0.463668	0.062665	0.217262	-0.113401	0.113163		0.0512962	-0.0921026	0.0385131	0.0104844	-0.0966508	0.0787464
	-0.0451538	-0.29397	0.0717239	0.225022	0.0384202	-0.0463201		-0.0881726	0.0699799	0.0399562	0.0106284	0.047554	-0.0883523
	-0.0386015	-0.34468	0.00658418	0.268208	0.0977516	-0.0589993		-0.0788308	0.0220589	-0.022394	0.0566036	0.109675	-0.098242
	0.0305448	-0.32205	0.0689234	0.25063	-0.0907647	0.0014202		-0.0099747	0.0443992	0.039655	0.0387353	-0.0791315	-0.0381127
	0.112914	-0.474454	-0.0014027	0.268863	-0.0839347	0.0724263		0.0789609	-0.101439	-0.024105	0.0635343	-0.0657354	0.0394595
	0.164857	-0.679278	-0.0636163	0.233658	-0.165496	0.298858		0.137945	-0.299221	-0.0792771	0.0353708	-0.140255	0.272933
	0.18921	-0.387412	0.0400976	0.284456	-0.436457	0.150922		0.153881	-0.0157726	0.0160197	0.077752	-0.419633	0.11658
	-0.0369994	-0.433355	0.112581	0.088448	-0.114792	0.283187		-0.0762655	-0.0656529	0.0845665	-0.122193	-0.101906	0.244908
	0.00872031	-0.20993	0.0392997	0.20546	-0.174034	0.0872306		-0.0371925	0.151125	0.00463805	-0.0118279	-0.167794	0.0423044
	-0.036433	-0.313388	0.062406	0.19469	-0.0499881	0.0916112		-0.0787366	0.0512766	0.0313535	-0.0189886	-0.040139	0.0502942
	0.095904	-0.0971135	-0.127371	0.165153	0.0417177	-0.104322		0.0428418	0.256793	-0.169182	-0.0592846	0.0408082	-0.156398
	0.0454806	-0.504592	0.146534	0.257499	0.238855	-0.357074		0.0102178	-0.132887	0.122522	0.0508612	0.255745	-0.39135
	-0.117697	-0.417614	0.0330339	0.0627831	0.263995	0.0857519		-0.160328	-0.0532755	0.00165477	-0.151222	0.273518	0.0441083
	-0.0413376	-0.516641	0.0321666	0.129013	0.0712078	0.217307		-0.0776167	-0.145952	0.00713858	-0.0786409	0.0870813	0.182014
	0.0436408	-0.379669	0.123604	0.243068	-0.29247	0.152133		0.00631081	-0.0100303	0.0975254	0.034363	-0.277648	0.11579
	-0.0679449	-0.349832	-0.050681	0.281308	0.0815086	0.0319996		-0.107508	0.0175734	-0.0789927	0.07037	0.0940985	-0.0065766
	0.0689649	-0.389942	0.0860766	0.147351	-0.126812	0.141446		0.0292553	-0.0226835	0.0576181	-0.0637336	-0.114369	0.102722
	0.133059	-0.399936	0.08035	0.192526	-0.214546	0.115882		0.0951512	-0.0308757	0.0536933	-0.0167565	-0.200301	0.0789606
	0.125242	-0.611787	0.12579	0.333012	-0.344127	0.158845		0.0989184	-0.231143	0.110718	0.135314	-0.318298	0.133508
	0.0530534	0.0420463	-0.115847	0.171686	-0.0161226	-0.160255		-0.0066746	0.389287	-0.164324	-0.0594167	-0.0236979	-0.218996
	-0.200273	-0.261564	0.13217	0.3287	-0.19904	0.100949		-0.241182	0.104494	0.102512	0.116415	-0.187797	0.0610253
	-0.0495489	-0.299465	-0.0457192	0.0943219	0.311724	-0.0836793		-0.0966584	0.0603937	-0.0815777	-0.124163	0.316767	-0.129802
	0.0568989	-0.384032	0.0572367	0.178134	-0.0243672	0.0542753		0.0170447	-0.016918	0.0286336	-0.0330949	-0.0120687	0.0154078
	-0.0771421	-0.102915	0.0810085	0.215679	0.0810051	-0.24442		-0.12937	0.251825	0.0400316	-0.0079242	0.0809298	-0.295662
	0.00288341	-0.379423	-0.0314811	0.25355	-0.101	0.171611		-0.0350282	-0.0103662	-0.0581416	0.0442633	-0.0867587	0.134686
	-0.101796	-0.503672	0.0178517	0.237782	0.095318	0.141286		-0.136432	-0.13134	-0.0055335	0.0317708	0.112834	0.107637
	0.0660865	-0.190856	-0.0510021	0.0493476	0.0548616	0.0541111		0.0150353	0.165061	-0.0908022	-0.173079	0.0559631	0.00404649
	0.0870311	-0.378664	-0.10061	0.136261	0.206381	-0.0244623		0.0448511	-0.0138755	-0.131539	-0.0772944	0.216353	-0.0656558
	-0.0527225	-0.211698	-0.0586913	0.0813841	0.150485	0.0624743		-0.102819	0.145174	-0.0975364	-0.140087	0.152541	0.0133647
	0.171247	-0.440938	0.170249	0.287245	-0.305398	-0.0254208		0.137344	-0.0678711	0.147598	0.0819679	-0.287147	-0.0583363
	0.102526	-0.406981	-0.0495607	0.307681	-0.060382	0.0131996		0.0667332	-0.0358054	-0.0741022	0.100514	-0.0440219	-0.0216064
	-0.0378433	-0.42986	0.0495518	0.269895	-0.0316703	0.0903196		-0.0738709	-0.0589189	0.0247752	0.0624919	-0.0155453	0.0552785
	0.217228	-0.314485	0.0344417	0.175285	-0.398097	0.16499		0.17638	0.0516346	0.00484431	-0.0369387	-0.386792	0.125128
	-0.0495031	-0.713836	0.040588	0.212881	0.329402	-0.0291346		-0.0789821	-0.336346	0.02236	0.012027	0.352076	-0.057627
	0.0254497	-0.469158	0.102948	0.198591	-0.0868297	0.133149		-0.0103405	-0.0979802	0.0784088	-0.008574	-0.0704672	0.0983451
	0.0135028	-0.271347	0.0532545	0.207741	-0.0838413	0.0370701		-0.030128	0.0919906	0.0208747	-0.0072653	-0.0753195	-0.0055742
	0.0134321	-0.432988	0.0777221	0.246249	0.0225634	-0.0105883		-0.0233368	-0.0627888	0.0522044	0.0381055	0.0379472	-0.0463705
	-0.0127296	-0.340363	0.0956493	0.150342	-0.0046078	0.061779		-0.0551113	0.0242245	0.0645187	-0.0634149	0.00516319	0.020384
	0.092132	-0.584511	-0.083644	0.307815	-0.125635	0.22537		0.0634169	-0.206258	-0.101108	0.107725	-0.102197	0.197642
	-0.0231862	-0.273344	0.0694897	0.197183	0.0649513	-0.0790341		-0.0678387	0.0889721	0.0360883	-0.0188449	0.0724515	-0.1227
	0.161864	-0.403834	0.0580577	0.198698	-0.222764	0.11073		0.124313	-0.0344162	0.0317583	-0.0102278	-0.208162	0.074166
	0.0100827	-0.455716	0.15687	0.00107178	0.0659031	0.139456		-0.0310559	-0.0898861	0.126982	-0.211442	0.0769172	0.0993042
	-0.0394886	-0.554244	0.135268	0.159879	-0.133127	0.285276		-0.0727197	-0.180507	0.113288	-0.0447268	-0.114205	0.253031
	0.0637707	-0.238465	-0.0561695	0.172198	0.0231783	0.00342344		0.017474	0.122207	-0.091215	-0.0454741	0.0290343	-0.0418866
	-0.0195694	-0.684259	-0.664053	0.240354	0.486534	0.235958		-0.0499824	-0.307704	-0.683215	0.0385657	0.508273	0.206531
	0.210724	-0.365581	0.0423469	0.23709	-0.0671392	-0.146171		0.171643	0.00230665	0.0145169	0.0266336	-0.0540676	-0.184266
	0.136556	-0.476058	-0.0876404	0.381045	-0.24677	0.131796		0.106201	-0.0994444	-0.106744	0.179315	-0.224972	0.102428
	-0.0529597	-0.433287	-0.0032759	0.255376	0.0437731	0.102034		-0.0895563	-0.0629147	-0.0286213	0.0474044	0.0593293	0.0664243
	0.17632	-0.274491	0.0312516	0.120955	-0.0583203	-0.0387093		0.130958	0.0871155	-0.0028592	-0.0957815	-0.0515295	-0.0830847
	0.0842809	-0.226195	0.0139967	0.0719326	0.0398293	-0.0056531		0.0352768	0.13177	-0.0237563	-0.148447	0.042978	-0.0536706
	-0.0531721	-0.282869	-0.0122469	0.323214	-0.0121443	-0.0292179		-0.0941062	0.0831655	-0.0419299	0.110905	-0.0009257	-0.0691653
	-0.0696561	-0.301772	0.0055039	0.145602	0.121096	0.054229		-0.114421	0.0604319	-0.02801	-0.0705377	0.128483	0.0104506
	-0.132377	0.250757	-0.264103	0.00816429	0.109507	-0.0282771		-0.207801	0.582301	-0.328277	-0.238635	0.0862353	-0.102715
	0.0231954	-0.371861	-0.0516515	0.0940294	0.0157157	0.223887		-0.0189511	-0.007039	-0.0825468	-0.119492	0.025722	0.182727
	0.073873	-0.331701	-0.0297345	0.233644	-0.181336	0.157787		0.0339957	0.0353904	-0.0583607	0.022392	-0.169061	0.118897
	-0.0857767	-0.325892	0.00120424	0.298353	-0.0161706	0.0572626		-0.125433	0.0414196	-0.0272011	0.0873212	-0.0036743	0.0185928
	0.124217	-0.312948	-0.0561853	0.004336	0.144289	0.0497549		0.0771612	0.0469648	-0.0919898	-0.214095	0.149386	0.00368592
	0.104547	-0.307561	0.0418327	0.382383	-0.378581	0.0210939		0.067892	0.0627518	0.0164285	0.174353	-0.363084	-0.0145749
	-0.125474	-0.595365	-0.257254	0.0294504	0.583237	0.0920871		-0.164336	-0.227258	-0.284865	-0.180787	0.596527	0.0542115
	-0.0670375	-0.342012	0.106284	0.0189931	0.148416	0.0818949		-0.112848	0.0191465	0.0717253	-0.198192	0.154759	0.0370714
	-0.163451	-0.377294	0.0329616	0.321656	0.120256	-0.0329333		-0.201328	-0.008203	0.00633565	0.112404	0.134532	-0.0698238
	-0.0579061	-0.368361	7.9922e-05	0.162862	0.123928	0.07782		-0.0995545	-0.0030404	-0.0303174	-0.0501618	0.134432	0.0371582
	-0.01771	-0.331125	-0.0136492	0.199057	-0.0545328	0.158138		-0.0590581	0.0344953	-0.0437463	-0.0136659	-0.0437283	0.117777
	0.601301	0.0289918	-0.12447	-0.202552	-0.132432	-0.388409		0.536311	0.37097	-0.178209	-0.438917	-0.14527	-0.452412
	0.261464	-0.547964	-0.205744	0.349451	-0.272853	0.199716		0.233308	-0.169151	-0.222649	0.14992	-0.248857	0.172547
	-0.0649665	-0.334053	0.137368	0.0956001	0.0885045	0.0272299		-0.109315	0.0285669	0.10427	-0.120124	0.0963082	-0.0161324
	0.0430507	-0.35139	-0.0126207	0.119976	0.0380351	0.112579		0.00040044	0.0129286	-0.0440199	-0.0940488	0.0475376	0.0709155
	0.355519	-0.193446	0.0163193	0.0990667	-0.16892	-0.194169		0.306749	0.164752	-0.0211995	-0.121078	-0.165538	-0.241953
	0.0591208	-0.322447	0.0331948	-0.0321432	0.0420715	0.173286		0.012334	0.0377344	-0.0023409	-0.250305	0.0474374	0.127486
	0.155938	-0.299743	-0.0161849	0.111686	-0.057244	0.0607729		0.111527	0.0628145	-0.0493448	-0.1041	-0.0495024	0.0173485
	0.046553	-0.442884	0.127521	0.148901	-0.124557	0.154607		0.00890161	-0.0735664	0.101121	-0.0601253	-0.110056	0.117942
	0.375729	-0.188337	-0.314167	-0.100037	0.188173	-0.0766706		0.321367	0.16427	-0.357277	-0.325773	0.185965	-0.130046
	0.139412	-0.367959	-0.0275095	0.0872637	0.113786	-0.0026921		0.0963621	-0.0040406	-0.0593084	-0.127161	0.122889	-0.0447555
	0.218823	-0.197519	-0.0949697	0.307165	-0.259962	-0.0656848		0.175165	0.165791	-0.127377	0.0921321	-0.251468	-0.108356
	0.148073	-0.226025	0.00323783	-0.0014088	0.0570236	-0.0067444		0.0976141	0.130485	-0.03597	-0.223243	0.0587174	-0.0562167
	-0.0307663	-0.277393	0.163702	-0.0259616	0.199278	-0.0807401		-0.0805283	0.0798132	0.125191	-0.247098	0.201669	-0.129516
	0.272176	-0.487338	0.131573	0.177272	-0.234407	0.00398591		0.237401	-0.115144	0.108049	-0.0288776	-0.217029	-0.0298021
	-0.0398876	-0.47999	-0.121276	0.190604	0.175872	0.163529		-0.0767745	-0.109908	-0.146912	-0.0176575	0.191138	0.127629
	0.0597411	-0.465127	0.116947	0.00062362	-0.041539	0.234901		0.0196457	-0.0982537	0.0881029	-0.210847	-0.0294817	0.195792
	0.0450041	-0.3332	0.0473611	0.177027	0.0305534	-0.0156495		0.00272685	0.0314911	0.0163349	-0.0366249	0.0404288	-0.0569402
	-0.103027	-0.472207	-0.0106586	0.423933	-0.0008372	0.0206595		-0.133933	-0.0961439	-0.030313	0.221652	0.02041	-0.0092594
	0.0506954	-0.37829	-0.0722406	0.210404	-0.0563777	0.169976		0.0116144	-0.010402	-0.100071	-5.218e-05	-0.043306	0.131881
	-0.0798646	-0.348428	-0.184711	0.335326	0.159518	0.0143731		-0.118618	0.0197873	-0.212213	0.125198	0.172917	-0.0233936
	0.141893	-0.454269	0.0569614	0.187201	-0.187447	0.150279		0.1059	-0.0832929	0.0322197	-0.0201666	-0.171287	0.115273
	0.025168	-0.448053	0.0431034	0.17149	0.0145905	0.114577		-0.0125056	-0.078758	0.0166809	-0.0375591	0.0290696	0.0778897
	-0.00718	-0.36439	0.0131751	0.173104	0.153054	-0.0297497		-0.0489779	0.00078101	-0.0173717	-0.0400689	0.163409	-0.070561
	-0.0217255	-0.391064	0.11529	0.135529	0.0282645	0.0716339		-0.0625527	-0.0249227	0.0857139	-0.0766731	0.0395901	0.0317933
	0.377907	-0.532494	-0.0824622	0.100201	-0.0950659	0.0794149		0.342792	-0.160641	-0.106326	-0.106289	-0.0780285	0.0452862
	0.209853	-0.468232	0.178119	0.187978	-0.315177	0.0652328		0.174899	-0.0962175	0.154416	-0.0183503	-0.297978	0.0312657
	-0.0380235	-0.406187	0.0681107	0.226117	0.117157	-0.0457648		-0.0768607	-0.038056	0.0405247	0.0159049	0.130472	-0.0836153
	-0.0090318	-0.193889	-0.0022257	0.178604	0.0462982	-0.0452284		-0.0574169	0.164694	-0.0393597	-0.0411561	0.0500658	-0.0926269
	0.0383131	-0.799821	0.0688894	0.353758	0.179597	-0.0903331		0.0157396	-0.415426	0.057567	0.15981	0.209176	-0.11192
	-0.0684548	-0.291425	-0.11641	0.220348	0.0918754	0.105675		-0.111797	0.0722007	-0.148502	0.00563036	0.100685	0.0633187
	0.0653201	-0.10669	-0.100901	0.153909	0.0451408	-0.0768094		0.0124447	0.247403	-0.142525	-0.0703414	0.0444181	-0.128698
	-0.0409208	-0.302996	-0.0364983	0.194085	-0.0113621	0.145646		-0.0837848	0.0611085	-0.0681113	-0.020154	-0.0020734	0.103768
	0.0645967	-0.310862	-0.103439	0.0902231	0.082985	0.128945		0.0194989	0.0510092	-0.137285	-0.12625	0.0900399	0.0848334
	0.209328	-0.459075	-0.108554	0.159486	0.109508	-0.0099443		0.171446	-0.0899879	-0.135185	-0.049771	0.123779	-0.0468397
	-0.0088768	-0.272437	0.0364256	0.119676	0.0202217	0.0731876		-0.0548334	0.0885747	0.00172013	-0.0976555	0.0264179	0.0282177
	-0.0626528	-0.549699	0.193236	0.171538	0.164649	-0.0456428		-0.0976597	-0.177738	0.16948	-0.0348436	0.181795	-0.079663
	0.0844537	-0.206292	-0.0398466	0.212108	-0.0508277	-0.0344085		0.0379505	0.154173	-0.0750987	-0.0057706	-0.0451783	-0.0799251
	-0.0888314	-0.202046	-0.119564	0.2534	0.0765366	0.0334216		-0.135327	0.158426	-0.154808	0.0355295	0.0821935	-0.0120875
	-0.0606338	-0.334309	0.0265837	0.25455	-0.032541	0.0823429		-0.100839	0.0324538	-0.0023707	0.0429692	-0.0205938	0.043124
	0.0746866	-0.317391	0.084237	0.188313	-0.296552	0.177081		0.0336861	0.0485776	0.0544876	-0.0240622	-0.2854	0.137067
	-0.0421808	-0.372483	0.0783909	0.108172	0.0980607	0.0735827		-0.0846853	-0.0080187	0.0471375	-0.105707	0.107709	0.0320649
	0.977985	0.764905	-0.813526	-0.899418	-0.618531	-0.79936		0.857509	1.0514	-0.922751	-1.19127	-0.686855	-0.918849
	0.183255	-0.502015	0.0998413	0.262298	-0.42521	0.192401		0.151773	-0.126529	0.0796097	0.0594403	-0.40454	0.161905
	0.161466	-0.330252	0.00135974	0.215021	-0.271565	0.132372		0.121557	0.036808	-0.0272981	0.00373723	-0.259321	0.0934502
	0.0396239	-0.231098	-0.151917	0.146187	0.0730363	0.0861652		-0.0077299	0.128517	-0.18802	-0.0725417	0.0778352	0.0397981
	0.0549773	-0.194917	0.0189409	0.254151	-0.138531	-0.0391304		0.00926173	0.166336	-0.0155236	0.0370605	-0.132094	-0.0838594
	-0.0318943	-0.388606	0.0911683	0.093727	0.109609	0.0658561		-0.0741166	-0.0238598	0.0601972	-0.11987	0.11954	0.0246204
	-0.0299778	-0.325797	0.00886413	0.177886	0.0617603	0.0587735		-0.0726988	0.038451	-0.0226058	-0.0362095	0.071192	0.0170392
	-0.525697	-0.337534	-0.158132	0.462576	0.387253	-0.101757		-0.563517	0.0316143	-0.184701	0.253381	0.401586	-0.13859
	-0.0263316	-0.565043	0.211942	0.236206	0.0152484	-0.006669		-0.0585048	-0.190248	0.19102	0.0326582	0.035228	-0.0378556
	0.065161	-0.352068	0.0541327	0.290401	-0.13081	-0.0060649		0.0270109	0.01675	0.0272337	0.0808758	-0.116807	-0.0432284
	-0.0067173	-0.348774	0.00025555	0.185587	0.0531882	0.0626495		-0.0482569	0.0166554	-0.0300329	-0.0273277	0.0638013	0.0220965
	0.165447	-0.303686	0.0251661	0.199665	-0.229621	0.0695907		0.123857	0.0616927	-0.0051728	-0.0132997	-0.219059	0.0289873
	0.130043	-0.394034	0.0591171	0.203386	-0.0770098	0.00493927		0.0914226	-0.0256861	0.0317479	-0.0066098	-0.0634774	-0.0326944
	0.151009	-0.434133	0.106353	0.186655	-0.210745	0.0986876		0.114283	-0.0638911	0.0808775	-0.0214467	-0.195319	0.0629475
	0.26394	-0.161374	-0.159022	-0.194678	0.258403	-0.0900048		0.206148	0.187803	-0.205563	-0.423845	0.252763	-0.14681
	0.274032	-0.0542018	-0.322423	0.0124379	0.0277192	-0.0001347		0.216206	0.294941	-0.368998	-0.216763	0.0220459	-0.0569741
	-0.0277476	-0.198416	-0.0489009	0.118382	0.186299	-0.0626376		-0.07797	0.15833	-0.0878722	-0.103215	0.188229	-0.111873
	-0.0043815	-0.301053	-0.0470969	0.266025	0.0772054	-0.0498629		-0.0463036	0.063994	-0.0777678	0.0527276	0.0874361	-0.0907984
	-0.0339774	-0.387504	0.0336304	0.175804	0.0702787	0.0782375		-0.0742848	-0.0208431	0.00457411	-0.0358786	0.082124	0.0389167
	0.190776	-0.400409	-0.0648606	0.202568	-0.0558349	0.0456644		0.152426	-0.0317896	-0.0919591	-0.0071562	-0.0420318	0.00830145
	0.163726	-0.21436	0.0267656	0.117187	-0.10206	-0.0249576		0.11587	0.144753	-0.0098387	-0.102044	-0.0977625	-0.0718265
	0.192342	-0.513971	0.0751473	0.197456	-0.2583	0.164625		0.159164	-0.14018	0.0532205	-0.0070969	-0.239325	0.132434
	0.301931	-0.348444	0.108602	0.0927156	-0.178593	-0.0684636		0.259719	0.0163124	0.0776408	-0.120872	-0.168652	-0.109689
	0.273884	-0.603062	0.212908	0.242732	-0.536221	0.138499		0.245966	-0.224012	0.19624	0.0434382	-0.511987	0.111567
	0.319121	-0.830507	0.0801174	0.372831	-0.670068	0.27456		0.302276	-0.440383	0.0745234	0.184611	-0.634761	0.258701
	0.0992034	-0.298708	-0.0517687	0.211485	-0.0722418	0.0594207		0.0569001	0.0659571	-0.0828209	-0.0021937	-0.0623924	0.0181039
	0.125892	-0.443398	0.0415367	0.144262	-0.0881447	0.135286		0.0880837	-0.0742385	0.0149793	-0.0649212	-0.0738006	0.0984642
	0.177612	-0.268639	0.00383892	0.114302	-0.0280184	-0.0394802		0.131725	0.0924423	-0.0307973	-0.102961	-0.0217529	-0.0843809
	0.082155	-0.341966	-0.0062382	0.244879	0.0302505	-0.0731375		0.0417455	0.0245935	-0.0353966	0.033094	0.0419938	-0.11256
	-0.202611	-0.37561	0.077975	0.259162	0.0723593	0.0792796		-0.241712	-0.0077425	0.0501249	0.0486858	0.0854109	0.0411651
	0.141408	-0.733477	0.134206	0.329617	-0.074975	-0.0115306		0.117685	-0.350231	0.121734	0.134519	-0.0465451	-0.0342668
	-0.0598991	-0.279319	-0.0177966	0.0850186	0.111863	0.121181		-0.106736	0.0808132	-0.0533824	-0.133193	0.117179	0.0753303
	0.00996119	-0.192129	-0.0033788	0.367908	-0.140882	-0.11614		-0.0332785	0.1716	-0.0353673	0.153294	-0.131969	-0.158393
	0.196948	-0.335259	0.0561159	0.207625	-0.416001	0.159809		0.157699	0.0324608	0.028118	-0.0029988	-0.403097	0.121547
	0.152873	-0.703742	0.088201	0.160091	0.319616	-0.241542		0.121998	-0.327647	0.0685779	-0.0421577	0.340895	-0.271429
	0.0740493	0.191155	-0.0610066	0.0225016	-0.0428567	-0.216567		0.00317196	0.527246	-0.120633	-0.219751	-0.0615814	-0.286458
	-0.0357132	-0.277805	0.0179167	0.181413	0.0223973	0.0530692		-0.0801833	0.084693	-0.0153023	-0.034432	0.0300799	0.00958568
	0.106922	-0.446149	0.0291729	0.26465	-0.0315069	-0.0160995		0.0714546	-0.0746484	0.00495642	0.0578076	-0.0148218	-0.0505805

## Sheet: Fig. 2g
Label-free data is reported as the peptide AUC intensity for each sample divided by the mean peptide AUC intensity across n=5 samples
TMT-labeled data is reported as the log(2) transformation of the reporter ion intensity for each sample divided by the mean reporter ion intensity of n=6 labeled samples
	Label free								TMT-labeled
				Histogram of log2(x/u) values								Histogram of log2(x/u) values
	Log2(x/u) values				# values				Log2(x/u) values				# values
	Raw	Adjusted		log2(x/u)	Raw	Adjusted			Raw	Adjusted		log2(x/u)	Raw TMT	Adj
	-0.108565	0.184578		-9.2	0	1			0.0104927	-0.0280342		-1.45	1	0
	0.222651	0.443793		-9.1	0	0			0.0473929	-0.0020741		-1.4	1	1
	0.111168	0.399286		-9	0	0			-0.0378635	-0.0774042		-1.35	0	0
	0.310934	0.558474		-8.9	0	0			0.099151	0.0580072		-1.3	2	0
	-0.0383671	0.2888		-8.8	0	0			0.0801698	0.0424396		-1.25	0	1
	-0.587276	-0.160267		-8.7	0	0			0.0752168	0.0462761		-1.2	1	2
	-0.432955	-0.040367		-8.6	0	0			0.0974798	0.0603744		-1.15	1	0
	-0.0105669	0.308195		-8.5	0	0			-0.210035	-0.248195		-1.1	2	1
	-0.298791	0.0683226		-8.4	1	0			-0.0216571	-0.0663426		-1.05	1	2
	-0.576574	-0.169643		-8.3	0	0			0.0331478	-0.0173097		-1	1	2
	-0.247854	0.11289		-8.2	0	0			-0.0091572	-0.0536887		-0.95	1	0
	-1.19838	-0.733447		-8.1	0	0			-0.0307599	-0.054593		-0.9	8	4
	0.129497	0.357268		-8	0	0			-0.033778	-0.0758786		-0.85	6	2
	-0.383633	-0.0514621		-7.9	0	0			0.11384	0.0820416		-0.8	10	4
	-0.268685	0.054837		-7.8	0	0			-0.0562656	-0.0995246		-0.75	6	5
	-0.322528	0.0107277		-7.7	0	0			0.149937	0.114221		-0.7	22	7
	-0.18137	0.170192		-7.6	0	0			-0.0095212	-0.0534885		-0.65	29	13
	-3.85117	-3.55598		-7.5	0	0			-0.117608	-0.159709		-0.6	44	17
	0.0306653	0.363886		-7.4	0	0			-0.105942	-0.144779		-0.55	66	22
	-0.41625	-0.0913795		-7.3	0	0			-0.0103123	-0.0512754		-0.5	127	26
	0.194386	0.491511		-7.2	0	0			-0.0957159	-0.129058		-0.45	236	42
	-0.365121	-0.0391421		-7.1	0	0			-0.0295318	-0.075075		-0.4	323	47
	-1.0252	-0.608071		-7	0	0			0.0618138	0.0314168		-0.35	410	74
	-0.359001	-0.0083895		-6.9	0	0			-0.179745	-0.219232		-0.3	338	119
	-0.523114	-0.107529		-6.8	0	0			-0.0584004	-0.0930589		-0.25	278	189
	-0.256232	0.116406		-6.7	0	0			0.0613063	0.014389		-0.2	277	332
	-0.35344	-0.0099626		-6.6	0	0			-0.170905	-0.207098		-0.15	298	589
	-1.54426	-1.19447		-6.5	0	1			0.184514	0.141452		-0.1	529	1096
	0.0609099	0.362019		-6.4	0	0			-0.028975	-0.0716415		-0.05	888	1744
	-0.480197	-0.147357		-6.3	0	0			-0.0573313	-0.0946039		0	1339	1968
	0.0811084	0.353665		-6.2	0	0			-0.166362	-0.198465		0.05	1477	1812
	0.255952	0.531531		-6.1	0	2			-0.0272851	-0.0565562		0.1	1263	1108
	0.136829	0.441708		-6	1	0			-0.141478	-0.178665		0.15	946	612
	-0.169337	0.201127		-5.9	1	0			0.137379	0.109781		0.2	628	296
	-0.706616	-0.343144		-5.8	0	0			-0.0230723	-0.0625184		0.25	439	148
	-0.0580515	0.256475		-5.7	0	0			-0.11362	-0.150257		0.3	225	73
	-0.946245	-0.501232		-5.6	1	0			-0.0537595	-0.102108		0.35	127	50
	0.528299	0.758796		-5.5	0	2			0.157891	0.124058		0.4	69	24
	0.0933313	0.428945		-5.4	0	1			-0.324547	-0.355985		0.45	29	19
	-0.0672993	0.228353		-5.3	2	0			-0.0025057	-0.0453888		0.5	23	16
	-0.397676	-0.0943958		-5.2	0	0			0.0044347	-0.0378246		0.55	15	11
	-0.103915	0.229085		-5.1	0	1			-0.127091	-0.161573		0.6	9	10
	0.124751	0.471761		-5	2	0			0.0532755	0.0158453		0.65	7	6
	-0.202349	0.104823		-4.9	2	2			-0.0813558	-0.112843		0.7	3	7
	0.0758153	0.361024		-4.8	0	1			-0.0211265	-0.0591535		0.75	2	4
	-0.120057	0.170931		-4.7	1	3			-0.0062077	-0.0514461		0.8	3	5
	-0.145465	0.214904		-4.6	3	1			0.275184	0.244409		0.85	2	2
	0.0414747	0.260499		-4.5	1	1			-0.198126	-0.23391		0.9	1	1
	-0.17883	0.117741		-4.4	1	2			-0.164686	-0.202782		0.95	1	3
	-0.156562	0.146009		-4.3	2	2			-0.0508169	-0.0874924		1	2	0
	-0.292077	0.0317626		-4.2	1	2			-0.0986733	-0.130873		1.05	1	1
	-0.440512	-0.0804525		-4.1	1	3			-0.0342811	-0.0696954		1.1	0	0
	-0.01762	0.288518		-4	1	1			0.078651	0.0421061		1.15	1	1
	-0.505824	-0.14145		-3.9	6	2			0.0862233	0.0430122
	0.0243226	0.342994		-3.8	0	5			0.0528777	0.007872
	-0.09469	0.219384		-3.7	2	4			-0.0385117	-0.084868
	-0.306983	0.0101426		-3.6	1	4			0.112964	0.077072
	0.11465	0.367895		-3.5	4	2			-0.306632	-0.36452
	-0.738948	-0.352536		-3.4	5	2			-0.185741	-0.209874
	-1.19488	-0.83322		-3.3	6	2			-0.18171	-0.22782
	-0.0172508	0.259719		-3.2	3	1			-0.193801	-0.226825
	-0.190785	0.112543		-3.1	5	2			0.0244536	-0.0121378
	0.131189	0.440993		-3	1	2			-0.127847	-0.162365
	0.0673802	0.309078		-2.9	2	1			0.00063337	-0.0302277
	-0.275804	0.0550302		-2.8	0	6			-0.0364496	-0.0739704
	0.0149876	0.287639		-2.7	4	3			0.258935	0.2205
	0.113828	0.495797		-2.6	1	1			0.0975116	0.0572743
	-0.136206	0.203326		-2.5	2	4			0.0284154	-0.0097923
	-0.713301	-0.367792		-2.4	2	8			0.193414	0.154006
	0.0673422	0.367205		-2.3	5	5			0.0348618	-0.0003903
	-0.173148	0.208289		-2.2	6	6			-0.0690931	-0.112027
	0.0843237	0.429779		-2.1	3	2			-0.105272	-0.137223
	-0.0986162	0.179188		-2	4	6			0.116929	0.0782916
	-1.643	-1.15458		-1.9	5	6			0.106044	0.0726232
	-0.015226	0.284672		-1.8	8	8			-0.0636102	-0.0960135
	-0.0085032	0.299557		-1.7	10	8			0.0919722	0.0489718
	-0.0832493	0.236895		-1.6	5	4			0.124149	0.0874544
	-0.198141	0.124542		-1.5	6	5			0.0862549	0.0441543
	0.00958358	0.234063		-1.4	7	8			0.123236	0.0821559
	0.304154	0.445765		-1.3	10	9			0.00544004	-0.0356742
	-0.0205459	0.269273		-1.2	11	15			-0.33567	-0.375205
	-0.257507	0.0684543		-1.1	11	13			0.0991653	0.0578804
	0.0803594	0.388728		-1	16	13			-0.137129	-0.16955
	-0.285523	0.0511238		-0.9	17	17			-0.0340189	-0.0783147
	-0.295776	0.0592474		-0.8	32	47			-0.111928	-0.14033
	-3.26122	-2.7518		-0.7	39	83			-0.0050477	-0.0442217
	-0.587467	-0.215123		-0.6	63	101			-0.0737485	-0.11809
	-0.310404	0.00958679		-0.5	74	138			-0.185652	-0.224223
	0.148791	0.442493		-0.4	132	146			0.00352897	-0.0370857
	0.162756	0.39743		-0.3	197	161			-0.0846735	-0.114454
	-0.800034	-0.448694		-0.2	261	167			-0.202028	-0.233468
	-0.200026	0.0929891		-0.1	317	212			-0.359329	-0.399839
	-0.233314	0.0731769		0	364	250			-0.332922	-0.375712
	-0.289444	0.031788		0.1	379	301			-0.0249961	-0.0661861
	-0.110596	0.213691		0.2	276	389			-0.0442234	-0.097291
	-0.334879	0.0362695		0.3	199	306			0.0140434	-0.0260438
	-0.338951	-0.0492349		0.4	148	192			-0.0344081	-0.075969
	0.125776	0.437771		0.5	101	82			-0.101165	-0.136803
	-0.323295	0.038963		0.6	70	65			0.00385221	-0.0419128
	0.11201	0.392091		0.7	42	29			0.0317409	-0.0099899
	-0.0002104	0.293604		0.8	19	27			-0.158522	-0.198991
	-0.10742	0.207676		0.9	11	13			0.074229	0.036086
	-0.238472	0.0942877		1	8	15			-0.229109	-0.266161
	0.168143	0.435634		1.1	8	7			0.0516547	0.00903095
	-0.522577	-0.106391		1.2	4	2			-0.0332307	-0.0707302
	-0.621269	-0.252126		1.3	3	3			-0.0669679	-0.104859
	-0.425465	-0.0301159		1.4	3	4			-0.132521	-0.174223
	-1.33031	-0.90365		1.5	3	1			-0.0065606	-0.0458227
	-0.141492	0.180853		1.6	1	2			0.124835	0.0971191
	-0.236019	0.141462		1.7	2	1			-0.0895668	-0.124521
	-0.174691	0.164697		1.8	0	1			-0.0187924	-0.0606017
	0.0241654	0.33644		1.9	0	0			0.0922477	0.0584069
	-0.0421234	0.263313							0.0939813	0.0659834
	-1.18732	-0.864813							0.105654	0.0672102
	-0.18942	0.165351							-0.0956948	-0.132637
	-0.138844	0.185203							-0.133515	-0.182649
	-0.109728	0.220739							0.184644	0.145907
	-0.173595	0.153275							0.0749762	0.0297985
	-1.83555	-1.5016							0.160219	0.118657
	-0.0413657	0.243112							0.0228415	-0.0063082
	-0.320649	-0.0194799							0.270138	0.25171
	0.00250916	0.286242							-0.0692232	-0.110782
	0.0321444	0.333571							-0.0196733	-0.0625591
	0.202978	0.479866							0.0221778	-0.0116651
	-0.0988991	0.236365							-0.0365878	-0.0770751
	-0.0081802	0.282113							0.123644	0.0709844
	-0.0618526	0.262174							0.0160275	-0.0299917
	-0.0840562	0.25764							0.177575	0.134803
	-0.128048	0.178307							0.0571981	0.018164
	-0.0105742	0.289283							0.180854	0.144154
	-1.14022	-0.69335							0.149836	0.104522
	-0.126216	0.221831							-0.0385628	-0.0818655
	0.0505311	0.326877							0.110589	0.0786828
	-0.0078391	0.299407							0.0393657	0.00301273
	-0.0921443	0.248772							0.119214	0.071843
	-0.206959	0.161825							0.101669	0.0581195
	0.180163	0.492729							0.0651318	0.0222234
	-0.330463	-0.0264734							0.228978	0.185481
	-0.124241	0.191565							-0.0402174	-0.0700561
	-0.297159	0.0241714							-0.090126	-0.130017
	0.147942	0.498814							0.0946059	0.058717
	-0.26345	0.0732976							0.105753	0.0652622
	-0.666148	-0.256692							-0.260594	-0.315026
	-0.0081651	0.309432							0.200795	0.164467
	-0.0753607	0.228997							-0.0142372	-0.0537467
	-0.0381701	0.25222							0.0780818	0.0369159
	-3.04249	-2.54929							0.021534	-0.0143481
	-0.214875	0.111565							0.0321581	0.00169767
	-2.3135	-1.84535							0.17207	0.143285
	-0.0849771	0.220594							-0.001745	-0.03221
	-0.637404	-0.26393							-0.0351587	-0.0760031
	-0.228602	0.0826848							0.221032	0.188105
	-0.487885	-0.0842242							-0.261321	-0.299173
	-0.0802186	0.219261							0.0415486	0.00218285
	-0.359001	-0.0083895							0.144365	0.104673
	-0.320994	0.0457189							0.135993	0.100839
	-0.0002104	0.293604							0.0657643	0.0326991
	-0.38702	-0.0263475							0.0926258	0.0588595
	0.587652	0.766499							0.0877597	0.0516368
	-0.352008	-0.0099337							-0.0264611	-0.0659021
	-0.0294075	0.307056							0.137648	0.10006
	0.104705	0.395251							0.196227	0.169547
	-0.0922261	0.232155							0.0951512	0.0619663
	0.516028	0.771213							0.0219291	-0.0157769
	-0.374591	-0.0458843							0.0870829	0.0464215
	-0.104799	0.227988							0.0982312	0.0655817
	0.183211	0.54617							0.133655	0.0919909
	-0.0921696	0.255662							0.0627906	0.0222623
	0.0476611	0.352453							0.125639	0.080069
	-0.0694237	0.202659							0.0585717	0.0256932
	0.179208	0.523994							0.246468	0.198343
	-3.86342	-3.59503							0.00175124	-0.0387588
	-1.02808	-0.664792							0.0764361	0.0360287
	0.129161	0.453685							0.162644	0.127788
	-0.0218635	0.257742							0.336352	0.304641
	-0.07797	0.221306							-0.10846	-0.162045
	-0.108206	0.184436							-0.0469667	-0.0949534
	-0.171177	0.184911							-0.0256952	-0.0641506
	-0.0125913	0.279674							0.222839	0.184591
	0.103202	0.392982							0.0707293	0.0380915
	0.0905282	0.392677							-0.0090711	-0.0543286
	-0.0037883	0.315043							-0.0646355	-0.0997455
	-0.0921696	0.255662							0.16969	0.131452
	0.121298	0.384271							-0.169265	-0.23508
	-0.466967	-0.147538							0.0880506	0.0525527
	-0.312302	-0.0107057							0.0751871	0.0316302
	-0.46286	-0.128922							0.269112	0.233429
	0.0991575	0.378194							-0.249838	-0.270064
	-0.581994	-0.251076							0.166078	0.12089
	-0.0448199	0.265057							0.134131	0.0979393
	0.836503	1.0346							-0.0190627	-0.0581397
	-0.15468	0.182457							0.190311	0.143538
	-0.603008	-0.162142							0.0727561	0.0362466
	-0.882692	-0.500035							0.130731	0.0923815
	-0.424473	-0.0668197							0.0477048	0.0126998
	-0.370762	0.0136004							0.0485676	0.0040926
	-0.614518	-0.192995							-0.680628	-0.7342
	-5.03486	-4.67581							0.0969841	0.0618124
	-4.69086	-4.37365							0.019716	-0.0183676
	-0.0233541	0.265011							-0.0142574	-0.0560275
	0.0902753	0.363914							0.091758	0.0484978
	0.189895	0.429621							-0.0045326	-0.0477542
	-0.086313	0.246164							-0.0775476	-0.103098
	-0.140293	0.183616							0.0670882	0.0276117
	-0.121026	0.18166							-0.112211	-0.15243
	-0.542378	-0.176035							0.245449	0.196637
	0.392541	0.502073							0.207486	0.171998
	0.176495	0.443549							0.00239748	-0.0362373
	-0.0779798	0.237169							-0.0617253	-0.104423
	-0.23598	0.0623264							-0.0604084	-0.0966656
	-0.223627	0.0690675							0.0534092	0.0164128
	-4.95602	-4.68764							-0.0717366	-0.106334
	-0.162074	0.137179							0.108402	0.0766528
	0.132206	0.411516							0.024794	-0.009377
	-0.119315	0.219378							-0.245898	-0.314984
	-0.0129064	0.271536							-0.0893921	-0.127494
	-0.287046	0.0913685							0.0757076	0.0359837
	-0.0771119	0.257587							0.0114234	-0.0294248
	0.459408	0.622456							0.190009	0.155274
	0.13145	0.479129							0.0960846	0.0528806
	-0.0637087	0.233422							0.109545	0.0775029
	-3.13261	-2.77703							0.0123803	-0.0319025
	0.0662762	0.34611							0.0297378	-0.009496
	0.0270849	0.295682							0.163999	0.121876
	-0.331313	-0.0023094							0.0824625	0.0414352
	0.0885412	0.382761							0.156484	0.118787
	-0.0088228	0.285003							0.221287	0.187898
	-0.0669447	0.240405							0.0741256	0.0339365
	0.0054086	0.270928							-0.135459	-0.185865
	-1.58229	-1.13374							0.0773274	0.0366206
	0.195811	0.520694							0.0242987	-0.0141959
	-0.0504589	0.175708							0.0470287	0.0106324
	-0.137837	0.188406							0.0787958	0.0374142
	0.146033	0.394143							0.337322	0.309126
	-0.135488	0.204847							0.104829	0.0704306
	0.134301	0.410434							0.100913	0.0479807
	-0.548258	-0.138682							0.0470165	0.00554372
	-0.293163	0.0661834							-0.105173	-0.144173
	-1.24458	-0.823931							-0.0785507	-0.127392
	-2.29451	-1.92174							-0.0075146	-0.0530964
	0.310404	0.593539							0.0862583	0.0460826
	-0.170124	0.14379							0.0616729	0.0218695
	0.836001	1.07365							0.251075	0.208346
	0.330492	0.584044							0.148055	0.114652
	-0.384668	-0.0363571							0.0243441	-0.0164524
	-0.474431	-0.130665							0.164978	0.131131
	-0.391736	-0.0358051							0.0754625	0.0384562
	-0.171473	0.146475							0.126126	0.084875
	-2.01554	-1.51858							0.10029	0.0581148
	-0.398119	-0.0462725							-0.127206	-0.17243
	-0.784805	-0.354672							-0.0683933	-0.120994
	-0.425215	-0.0527173							0.00562047	-0.0276976
	-0.0779854	0.219852							-0.0142112	-0.0516482
	-1.28178	-0.903385							0.0467543	0.00640556
	-0.529703	-0.182705							-0.173492	-0.198297
	-0.16985	0.13885							0.0766854	0.0317932
	-0.231222	0.0836103							-0.0448136	-0.0835515
	-0.0455182	0.253736							0.127364	0.0850237
	0.101772	0.529835							0.0436103	-0.0007375
	-0.182436	0.128341							-0.0440337	-0.0833132
	-0.223939	0.0793041							-0.0171435	-0.0439164
	-0.157764	0.118295							0.156667	0.116918
	-0.44297	-0.112166							0.215943	0.195897
	0.217909	0.468324							-0.0190077	-0.0524811
	-0.159429	0.146513							0.074009	0.0318387
	0.0684727	0.400127							0.0462528	0.00374075
	0.228308	0.535873							0.209297	0.168296
	-0.178367	0.141967							0.124401	0.0914479
	0.303677	0.562602							-0.108525	-0.155642
	-0.237372	0.0953631							0.065739	0.0373407
	1.05742	1.35362							0.116581	0.077002
	-0.531207	-0.126201							0.146111	0.108754
	0.102377	0.393951							0.110374	0.0665754
	-0.0054944	0.27911							-0.0635778	-0.104722
	-0.0504407	0.245773							0.0818767	0.0318153
	-0.132782	0.198034							0.205026	0.171522
	0.372221	0.627634							-0.0312825	-0.0701755
	-0.0747022	0.229751							0.0556786	0.0148045
	0.421724	0.705006							0.00064085	-0.0395851
	-0.403742	-0.10498							-0.0388027	-0.0802137
	-0.191231	0.16457							0.125856	0.0904848
	-0.425257	-0.0263804							-0.141905	-0.206988
	-3.9507	-3.59312							0.0789425	0.0385861
	0.0803842	0.32722							0.0153644	-0.027055
	-0.0271086	0.268439							0.117618	0.085889
	0.771702	1.06863							0.00885549	-0.0343447
	-0.12388	0.182796							-0.150256	-0.192262
	-0.273409	0.0884217							-0.108457	-0.148638
	-0.38056	-0.0558665							0.0563084	0.0087419
	0.235682	0.494896							-0.0231407	-0.0684918
	0.492819	0.720533							-0.0566133	-0.0921785
	-1.48605	-1.07171							0.140555	0.104762
	0.187381	0.429761							0.0901707	0.055629
	0.467864	0.568646							-0.0029427	-0.0413277
	-4.1655	-3.77864							0.0582041	0.0217785
	-0.604589	-0.170445							0.0309697	-0.0029326
	-0.236944	0.0702203							-0.0454341	-0.0855942
	-0.210545	0.089512							-0.0140859	-0.063288
	-0.414852	-0.0583968							-0.0753148	-0.111482
	-0.0990167	0.195563							0.204891	0.160726
	-0.158324	0.151283							0.0122193	-0.0191901
	-4.53668	-4.32482							-0.0574974	-0.0991752
	-0.0880643	0.214148							0.0346673	-0.0005587
	0.0681114	0.382296							0.0555144	0.0135661
	0.167013	0.453618							0.0652869	0.0249073
	0.0136367	0.310029							0.0555807	0.0216158
	0.110116	0.373455							0.14602	0.102161
	-0.571339	-0.156843							-0.0663237	-0.0888029
	-1.41052	-1.02086							-0.062219	-0.0946572
	-0.132565	0.150681							-0.0117541	-0.0473935
	-0.105861	0.232259							0.0793789	0.042678
	-0.414089	-0.0720018							0.172905	0.140678
	-0.0233368	0.28242							-0.146844	-0.184859
	-0.0975737	0.243599							0.0968763	0.0558915
	0.185934	0.492095							-0.0268379	-0.0676976
	0.0115475	0.301709							0.0360501	-0.0017388
	0.138877	0.459395							0.0123873	-0.0358395
	-0.227141	0.0703976							0.0314277	-0.0103584
	-0.917171	-0.606456							0.0909942	0.0472608
	-0.750903	-0.283649							-0.106554	-0.143343
	-0.0734628	0.209082							-0.0474414	-0.0930864
	-0.201424	0.214616							-0.172936	-0.208757
	-0.386579	-0.0089592							-0.0119445	-0.061137
	0.128796	0.440965							-0.0225193	-0.0640678
	0.267985	0.546097							0.0352489	-0.0032481
	-0.107014	0.191586							0.0142953	-0.0262976
	-0.370058	-0.0367556							-0.0253146	-0.0653064
	0.0830744	0.330789							-0.128945	-0.165951
	0.337938	0.605172							0.0699184	0.0339203
	-0.0226593	0.264469							0.0223389	-0.0157283
	-0.359293	-0.0216297							-0.0690868	-0.106513
	0.0245142	0.343304							-0.245835	-0.286727
	-0.57652	-0.214921							-0.0187737	-0.0561916
	-0.334377	-0.0011809							-0.124073	-0.159565
	-1.73622	-1.23604							0.0227805	0.0017591
	0.307172	0.506247							-0.0223256	-0.0623402
	-0.0172402	0.346288							-0.319023	-0.401406
	-0.622439	-0.20764							0.0773001	0.0400356
	-1.34297	-1.06255							0.0650377	0.0201703
	0.0878315	0.361876							0.120557	0.0787124
	-0.0447718	0.310588							0.159497	0.120113
	-0.237506	0.106445							0.00682491	-0.0280525
	-0.0532626	0.242838							0.145637	0.112472
	-0.261706	0.0496158							0.112724	0.0739787
	0.137939	0.505187							0.0819947	0.0465508
	-0.0185429	0.321249							-0.076	-0.115167
	0.0187377	0.330979							0.0707459	0.0304734
	0.0612399	0.332334							0.0560223	0.0170975
	-0.204831	0.129625							-0.719059	-0.80747
	-0.353903	-0.0496077							0.0268632	-0.004483
	-0.399815	-0.0288838							0.0789175	0.041742
	-0.069926	0.226347							0.145947	0.106748
	-0.390997	-0.0599767							0.0718713	0.0444079
	0.0522449	0.326306							0.142099	0.101184
	-2.73347	-2.3736							-0.0927146	-0.128122
	-2.23547	-1.86823							0.13445	0.0973682
	-0.387479	-0.0815724							0.26059	0.230872
	0.05968	0.336104							-0.36692	-0.42617
	-0.182883	0.175258							0.182748	0.147703
	-0.100054	0.21467							0.24535	0.21992
	-0.0264431	0.304729							0.144765	0.109447
	0.197455	0.517537							0.173588	0.13486
	-0.225559	0.135521							0.0147516	-0.0263586
	0.0715795	0.367194							-0.0345596	-0.0686477
	-0.385748	-0.0509714							0.174142	0.13466
	-0.0692944	0.249131							-0.075084	-0.11836
	-0.576212	-0.157888							0.248493	0.21374
	-0.140512	0.190977							-0.0838562	-0.133534
	0.0346038	0.320695							0.125737	0.0679383
	-0.371225	0.00057082							0.182445	0.134496
	-0.69639	-0.3381							-0.14619	-0.192946
	0.156732	0.480877							0.150125	0.114772
	0.20653	0.449735							0.0866079	0.0496786
	-0.537422	-0.232358							-0.198511	-0.250506
	-0.437232	-0.138512							0.358552	0.334694
	-0.188696	0.126509							0.119761	0.0814654
	-2.47889	-2.19394							-0.274624	-0.343067
	0.21443	0.569669							0.126787	0.0855536
	-0.427387	-0.0020923							0.0897916	0.0482194
	0.229264	0.552526							0.033528	-0.0056539
	-0.270822	0.0522906							-0.300722	-0.366398
	-3.14848	-2.79484							0.286287	0.222153
	-0.450782	-0.108591							0.00456753	-0.0371469
	-0.269751	0.0932963							0.109598	0.068988
	-0.380465	-0.0047041							-0.170108	-0.220933
	-0.727125	-0.413988							0.0302029	-0.0109637
	-0.358129	-0.0598847							-0.0640934	-0.104746
	0.563027	0.80545							0.0503638	0.00745498
	0.864942	1.25269							-0.0270181	-0.0778396
	0.0965452	0.445775							0.0866803	0.0418942
	-0.400332	-0.0167573							-0.0170673	-0.0583086
	-0.102432	0.229704							-0.132548	-0.172682
	-0.22807	0.063534							-0.0947274	-0.145128
	0.0930596	0.385222							0.0672095	0.0248959
	-0.215107	0.180042							0.209872	0.17432
	0.088674	0.338776							-0.0468318	-0.0938443
	0.359259	0.75307							0.131979	0.0934159
	0.017462	0.409399							-0.089346	-0.123857
	0.149646	0.421348							-0.98159	-1.05511
	-0.916738	-0.589631							-0.112672	-0.155195
	-0.0955197	0.236595							0.0834773	0.0459759
	-0.127645	0.181755							0.0880187	0.0494571
	-0.474104	-0.086462							0.10264	0.0619483
	-0.0830576	0.238434							-0.182071	-0.20466
	-0.158414	0.177401							0.0556407	0.0144306
	-0.0133466	0.259535							0.162532	0.122177
	0.0275521	0.34755							0.0868023	0.0463662
	-0.179054	0.136168							0.0261082	-0.019977
	-0.299215	0.0210176							-0.0102851	-0.0378545
	-0.046826	0.293336							-0.0794782	-0.118954
	-0.281849	0.0310004							0.128362	0.0937509
	-0.228304	0.10217							0.0137671	-0.0252459
	-0.365673	-0.0431617							0.0649477	0.0213889
	0.287109	0.566363							0.0357407	0.00898921
	-0.675055	-0.368725							0.0352305	-0.0043687
	0.436981	0.681556							0.0894013	0.0566964
	-0.406422	-0.0812886							-0.0334827	-0.0691905
	-0.658272	-0.277759							0.125535	0.0829047
	0.0701021	0.409886							0.197771	0.181566
	0.338594	0.662022							0.127449	0.0919145
	-0.527315	-0.193033							-0.113509	-0.165582
	-0.679099	-0.295319							0.0711739	0.0308191
	-0.0102417	0.303256							0.0644923	0.0260974
	-0.0592124	0.220163							0.0785414	0.0373136
	-0.438931	-0.0412484							0.0123871	-0.034154
	-0.570303	-0.253553							-0.152533	-0.209628
	-0.139255	0.196748							-0.0105286	-0.0457352
	-1.09771	-0.745046							0.11038	0.068589
	-0.378176	0.0206747							0.00585717	-0.0352683
	-0.620104	-0.217974							0.0867417	0.0521938
	-0.0217078	0.301511							-0.409744	-0.47359
	-0.162297	0.144516							0.0788302	0.0412898
	-0.0357024	0.229526							-0.0966	-0.154087
	-0.143111	0.187522							0.0116554	-0.0332348
	0.0450082	0.343329							0.124447	0.10777
	0.0780405	0.423669							0.104889	0.0642777
	0.0321946	0.323685							-0.163207	-0.224127
	-0.280535	0.0967512							0.0164721	-0.0267711
	0.276395	0.556206							-0.0496677	-0.0882919
	-0.0134319	0.335987							0.127163	0.0821628
	0.377596	0.694375							-0.026636	-0.0780933
	-0.0695761	0.215348							0.0829066	0.0382581
	-0.21663	0.126143							0.0631957	0.0359024
	0.19825	0.554389							0.0319315	-0.0046874
	0.0349825	0.316491							-0.0633619	-0.10496
	-0.0229662	0.302541							0.0562716	0.023195
	-0.280013	0.0469019							-0.0178615	-0.0604725
	0.0210573	0.33279							0.0608547	0.0279855
	0.0151709	0.29189							0.0537019	0.0142635
	-0.195535	0.124891							-0.036392	-0.0702017
	-0.0204827	0.258387							0.160414	0.116139
	-0.153125	0.162594							-0.0874511	-0.130978
	-0.308212	-0.0327676							0.0871126	0.0456119
	-3.5298	-3.04975							0.205451	0.163935
	-0.0989283	0.19975							-0.0708804	-0.0981403
	0.288281	0.550315							0.107415	0.0645998
	0.152538	0.477929							-0.0037101	-0.0381658
	0.629783	0.858698							-0.396655	-0.425986
	-0.136412	0.148403							-0.0545172	-0.0888822
	0.0419819	0.346474							0.0197181	-0.029794
	-3.39192	-2.91856							-0.0189481	-0.0628588
	-1.13514	-0.68219							-0.19146	-0.228909
	-0.788689	-0.607925							0.0858858	0.0539334
	-0.163905	0.148473							-0.124109	-0.192426
	-0.375069	0.00550406							0.19997	0.165838
	0.150065	0.411473							-0.0172531	-0.0603141
	-0.726382	-0.286384							0.17882	0.139535
	-0.298787	0.0445033							0.0880027	0.0423257
	0.0683744	0.320495							-0.0154822	-0.0499859
	0.31044	0.58204							-0.0116376	-0.0569719
	0.103145	0.403814							0.0277779	-0.0121566
	-0.403415	-0.0182736							0.0685057	0.0290397
	0.0888806	0.376669							0.0995312	0.0549707
	-0.45206	-0.082902							0.0899938	0.0558824
	-1.27852	-0.67472							-0.107307	-0.148011
	1.47899	1.68241							0.114745	0.0723569
	-0.0056582	0.253745							0.126843	0.0937899
	-0.0428362	0.261165							0.00839898	-0.0329041
	0.397402	0.601629							0.029087	-0.0073206
	-0.0986637	0.189433							-0.0271952	-0.0701375
	-0.247787	0.0819269							0.0577716	0.0310789
	-0.250822	0.109823							0.0923687	0.0530543
	-0.081529	0.24096							-0.0708516	-0.110276
	0.927937	0.988607							-0.166348	-0.203605
	-0.783805	-0.43441							0.00832097	-0.0281968
	-1.84561	-1.49829							-0.0647732	-0.118102
	-0.0515666	0.305918							-0.0785711	-0.118409
	-0.150807	0.169491							-0.0692266	-0.102521
	-0.058606	0.247228							-0.0013596	-0.0364215
	0.11221	0.311438							0.118132	0.0761915
	0.306857	0.478492							-0.200004	-0.233246
	-2.3482	-2.13563							-0.131768	-0.170032
	0.212986	0.467825							0.0230571	-0.0180851
	-0.179569	0.0999238							-0.0929042	-0.132911
	-0.318064	0.0471469							-0.0251843	-0.0655087
	-0.320948	-0.0136636							-0.0087104	-0.0462977
	-0.840261	-0.534953							-0.0712116	-0.110098
	0.318452	0.611895							0.0625749	0.0216466
	1.67934	1.80403							0.0120863	-0.0305301
	-0.235668	0.0266093							-0.0055832	-0.0423486
	-0.510807	-0.130898							-0.0026248	-0.0452468
	-0.518228	-0.102393							0.1232	0.0825829
	-0.112237	0.282879							0.00942187	-0.0301158
	-0.35025	0.0335941							-0.157248	-0.193939
	-0.392417	0.0195771							0.121085	0.0863021
	0.0806541	0.332642							0.161719	0.144387
	0.468817	0.662489							-0.007949	-0.0455098
	0.354911	0.622295							-0.0400224	-0.0829772
	0.314209	0.591156							0.191907	0.146682
	-0.581506	-0.190569							0.0332688	-0.0087812
	-0.129658	0.158592							0.216273	0.185391
	0.121567	0.394277							0.07121	0.0360398
	0.0660201	0.320592							-0.0268835	-0.0636002
	0.0577948	0.338406							-0.0109631	-0.0582209
	-0.165183	0.166731							0.129033	0.0915609
	0.0541894	0.253405							0.22128	0.18765
	0.275513	0.572925							0.0272372	-0.0138014
	0.111733	0.422434							0.122143	0.0861728
	-0.13341	0.197743							0.0975427	0.0571743
	0.0743609	0.291628							0.0586907	0.0264184
	-0.501134	-0.134519							0.159013	0.120166
	0.0740877	0.374051							-0.124828	-0.159901
	-0.599654	-0.248583							0.0922629	0.0576465
	-0.024653	0.288657							0.133082	0.108263
	-0.0974435	0.24959							0.324159	0.296347
	-0.240478	0.0877877							0.195551	0.162613
	-0.374145	-0.0234097							-0.308597	-0.381902
	-0.600499	-0.220298							-0.0611639	-0.101201
	0.2816	0.555356							0.0798356	0.0427807
	-0.206061	0.132133							0.0481126	0.00433936
	-4.63298	-4.1974							0.0662188	0.0249991
	1.40917	1.6102							-0.164129	-0.198072
	0.0568135	0.385442							-0.0211751	-0.0654989
	-0.237162	0.0626283							-0.109637	-0.157951
	-0.248057	0.0534773							-0.179672	-0.212833
	0.020653	0.346933							0.140265	0.103688
	-0.357898	0.0183262							0.0439597	-0.0039236
	-1.04298	-0.723611							0.00682294	-0.0361664
	-0.608552	-0.196082							0.149947	0.113964
	-0.609536	-0.197886							0.177845	0.130898
	-3.91302	-3.74084							0.115894	0.0726711
	0.129766	0.454736							0.018879	-0.0296475
	-0.353478	-0.0302984							0.191238	0.147584
	-0.375598	0.0384855							-0.576318	-0.612485
	-0.443788	-0.126277							-0.177889	-0.233702
	0.0491453	0.335652							0.0665772	0.033828
	-0.267364	0.0613828							0.181443	0.137148
	0.156058	0.376769							0.031777	-0.002677
	0.0330049	0.301418							0.176162	0.145532
	0.0921929	0.369018							0.153685	0.114753
	0.0102298	0.310221							0.150187	0.111609
	0.134311	0.423379							0.0785199	0.0313864
	-0.437113	-0.0744869							0.0326219	-0.0047152
	-4.85273	-4.63367							0.0635905	0.0272079
	0.0321842	0.313026							0.129577	0.0853997
	0.317481	0.579901							0.124841	0.088492
	-0.0630087	0.224259							-0.0019484	-0.0464417
	-0.91384	-0.703636							0.065121	0.0282915
	-0.192278	0.16345							0.133837	0.0928412
	0.6608	0.912062							0.0847828	0.0322031
	0.0668033	0.359624							0.184031	0.145336
	-0.203008	0.0845057							0.155551	0.121732
	-0.285786	0.0359799							0.0615529	0.0271985
	0.0615457	0.332297							-0.248934	-0.312775
	-0.504439	-0.0907595							0.0414642	0.0059796
	-0.304209	-0.0048564							0.178207	0.134364
	0.145724	0.414614							0.0630993	0.025964
	0.0842675	0.370392							-0.0899148	-0.125518
	-0.634819	-0.271461							0.170828	0.130451
	0.186217	0.371022							0.188051	0.146448
	-0.221668	0.117098							0.243057	0.200916
	-0.0138498	0.310394							-0.158031	-0.20247
	-0.910292	-0.543259							0.00830616	-0.0307884
	-0.167486	0.128658							0.0315796	-0.0075798
	-0.0265371	0.278195							0.14918	0.110096
	0.944036	0.989793							0.0691599	0.0278222
	0.515868	0.817692							0.185557	0.141695
	-0.306745	0.0637226							0.182696	0.143092
	-0.405799	0.00501023							0.121193	0.0831007
	-0.141652	0.19034							0.157997	0.118183
	0.600333	0.77168							0.130743	0.0958745
	-0.12087	0.190125							0.332388	0.306539
	0.155499	0.480762							-0.086156	-0.13481
	-0.168106	0.0180268							-0.0027676	-0.0417252
	-0.216692	0.158212							-0.117303	-0.156008
	-0.272996	0.0292775							-0.011523	-0.0560151
	-5.85827	-5.52256							0.147694	0.114598
	0.168006	0.445225							-0.0266652	-0.07532
	-2.12634	-1.71155							0.0486667	0.00664024
	-0.0077225	0.380593							0.0803333	0.0418737
	0.247315	0.563629							0.155239	0.115754
	-0.107597	0.275693							0.0475583	0.0118872
	-0.0039395	0.338772							0.0396722	0.00046386
	-0.167911	0.254428							0.0796339	0.0403653
	-1.02851	-0.506326							0.0948268	0.0546917
	-0.835624	-0.347863							0.0480017	0.0144176
	-0.237381	0.176553							0.0729883	0.0359577
	-0.370067	0.0922195							0.00265319	-0.0320868
	-0.821839	-0.319735							-0.102395	-0.137641
	-0.424611	0.0313055							-0.603422	-0.691999
	-0.937601	-0.377495							-0.132374	-0.181856
	-0.0406788	0.282265							0.15017	0.131123
	-0.136674	0.290669							0.0552969	0.0185915
	-0.198597	0.220098							-0.265934	-0.304963
	-0.179639	0.24879							-0.137897	-0.174173
	-0.453614	-0.0068798							-0.276396	-0.308936
	0.355177	0.745547							0.140959	0.0979774
	-0.438416	-0.010023							0.0239898	-0.0139534
	-0.0820728	0.33797							0.11095	0.0718524
	-0.3647	0.0275969							0.074862	0.0391049
	-0.238026	0.183125							-0.0892171	-0.130553
	-0.516343	-0.0040445							0.0989016	0.0620578
	-0.177605	0.268179							-0.0572359	-0.0988873
	-0.849374	-0.338618							0.0881018	0.0476638
	-0.533633	-0.065823							0.193185	0.150024
	-0.300497	0.138153							0.0369954	-0.0221282
	0.117543	0.562513							-0.0629937	-0.0988354
	-0.21444	0.181841							-0.0670938	-0.1109
	-0.17063	0.257382							-0.0966551	-0.136904
	-0.0435126	0.324216							0.0988302	0.074073
	-0.137084	0.233667							-0.0122099	-0.0511885
	-0.258747	0.141303							0.0166198	-0.0232978
	-0.504776	-0.0391404							-0.273298	-0.309818
	-0.186141	0.272503							0.116558	0.0848159
	-0.148679	0.26102							-0.116689	-0.15188
	-1.3097	-0.769515							-0.1231	-0.153828
	-0.0083272	0.317342							0.0108968	-0.0244363
	-0.374454	0.0563316							-0.412344	-0.44971
	-0.0058936	0.38493							0.167052	0.133604
	-0.131449	0.267004							0.129936	0.0950556
	-0.26249	0.165681							-0.0837687	-0.122226
	-0.54888	-0.106697							0.0819953	0.0443052
	-0.142152	0.260191							-0.402381	-0.435529
	0.00818624	0.388567							0.038476	0.00189499
	-0.0428516	0.343309							0.115052	0.0823282
	-0.870544	-0.415002							0.140168	0.102261
	0.0975309	0.411728							0.241677	0.214406
	-0.115453	0.27629							-0.0365154	-0.0809437
	-0.257199	0.140544							0.0379442	-0.0014771
	-0.128192	0.29082							-0.0003617	-0.0415126
	-0.232701	0.22253							0.0680232	0.0384187
	-0.210782	0.190528							0.220216	0.193699
	-0.44812	0.0114262							0.138712	0.101622
	-0.316555	0.0972892							0.0936034	0.0607573
	-0.236213	0.173033							0.0737214	0.0325507
	-0.0194311	0.392867							0.150683	0.114213
	-0.0224813	0.325936							0.132117	0.0968921
	-0.400255	0.0813292							0.242485	0.19999
	0.322302	0.779132							0.00936173	-0.0204535
	0.0207925	0.392934							-0.0477796	-0.103269
	-0.178672	0.219828							-1.885e-05	-0.0358536
	-0.256896	0.148079							-0.562746	-0.569617
	0.0975624	0.434432							-0.0709497	-0.106925
	-0.348368	0.0776389							-0.103907	-0.143814
	-0.0974864	0.270337							0.0267641	-0.0148755
	-0.960108	-0.482967							0.0759413	0.0324187
	-0.174394	0.26031							-0.0037364	-0.0309943
	-0.151064	0.289617							-0.501588	-0.591563
	-0.117223	0.277811							-0.0744242	-0.118629
	-0.788609	-0.312							0.101543	0.0603097
	-0.525675	-0.0850474							0.0648433	0.0249154
	0.0262328	0.399209							0.134631	0.092511
	-1.56163	-0.978047							0.163023	0.129874
	-0.170287	0.224783							0.0737915	0.0323642
	-0.1588	0.244432							-0.138123	-0.178162
	-0.194839	0.220478							0.104746	0.056881
	-0.152187	0.265669							0.0461217	-0.0009643
	0.0167994	0.336451							0.014577	-0.0187048
	0.56115	0.797933							0.0524482	0.0136287
	-0.107525	0.277466							0.0823571	0.0311499
	-0.273906	0.147227							-0.0372211	-0.0671585
	-0.497872	-0.094331							0.175234	0.141353
	-0.249792	0.182027							0.162814	0.13298
	-0.329906	0.12029							0.0602478	0.0239309
	-0.752689	-0.148098							-0.0680954	-0.111024
	-0.65239	-0.184874							0.0126448	-0.0170839
	-0.358909	0.056254							-0.266738	-0.298523
	-0.40287	-0.0139961							-0.513915	-0.560619
	0.209733	0.53958							0.0518982	0.0066931
	-0.164284	0.282229							-0.002354	-0.0293579
	-0.0977726	0.290415							0.0824473	0.0376786
	-0.0625969	0.339067							-0.394128	-0.432191
	-0.191993	0.224411							-0.101009	-0.147906
	-0.184314	0.235144							0.192224	0.160216
	-0.473788	-0.0074675							-0.862783	-0.908555
	-0.0517303	0.333158							-0.0193875	-0.0507963
	-0.381691	0.0254768							0.0716777	0.0343123
	-0.439484	0.017946							0.0328933	-0.0041627
	-0.172141	0.203111							0.336207	0.311539
	-0.101396	0.287591							0.00463724	-0.0238617
	-0.642056	-0.231788							0.0868441	0.0531076
	-0.166145	0.261787							0.0872763	0.0487512
	-0.0177742	0.344888							0.149028	0.102786
	-0.445695	0.0656634							-0.0214738	-0.0581359
	-0.631135	-0.16682							0.138064	0.0957379
	-0.450931	0.0395897							-0.0480901	-0.0868255
	-0.361655	0.160177							0.0460041	0.0062947
	-0.204244	0.213273							0.0672251	0.0268987
	-0.736535	-0.263882							-0.051065	-0.100507
	-0.304263	0.130298							-0.0383946	-0.0772995
	-0.359801	0.0476457							-0.0666341	-0.112389
	-0.145293	0.255315							0.115875	0.0846683
	0.134127	0.551806							0.142966	0.102754
	-0.365583	0.08436							0.0518046	0.0112371
	-0.22598	0.193239							0.140348	0.100477
	-0.33831	0.0873286							-0.142244	-0.185449
	-0.101683	0.320359							0.0553273	0.0106417
	0.376771	0.805893							-0.229134	-0.255716
	-0.0296218	0.350028							-0.0258362	-0.0717938
	-0.0667883	0.329553							0.143484	0.0972472
	-0.0850081	0.293897							0.0325922	-0.0035486
	-0.21391	0.182689							-0.0463822	-0.091068
	-0.114875	0.257186							0.195083	0.151295
	-0.62693	-0.196494							0.0845166	0.0473076
	-0.0899849	0.295481							0.0327357	-0.0115676
	-0.283128	0.136071							-0.0677216	-0.0996487
	-0.314238	0.122631							0.195897	0.150085
	-0.141884	0.259644							-0.152809	-0.198775
	-0.150066	0.244963							0.211125	0.171705
	-1.18849	-0.646447							0.0208972	-0.0300804
	-0.522367	-0.0791479							-0.0031797	-0.0428679
	0.0385466	0.410065							0.0615348	0.0234663
	-0.199418	0.203							0.173617	0.148116
	-0.479148	-0.0430596							0.114781	0.0797752
	-0.408793	0.055164							-0.164808	-0.205444
	-0.269791	0.137948							-0.0501845	-0.0904703
	0.0147568	0.413919							0.0267066	-0.0126772
	-0.111319	0.29966							0.023666	-0.0247513
	-0.253739	0.162764							0.217462	0.183845
	-0.441699	0.00434524							0.102208	0.0640332
	-0.22018	0.21174							-0.55528	-0.59991
	-0.553614	-0.0489856							0.0160562	-0.0263164
	-0.21539	0.19738							0.215855	0.169951
	-0.0957279	0.303802							0.233518	0.202812
	-0.0296473	0.355915							0.194869	0.156392
	-1.05433	-0.465954							0.068718	0.0220228
	-0.3101	0.111513							0.458099	0.444392
	-1.263	-0.69968							-0.139647	-0.179077
	-0.350738	0.0500046							-0.0428059	-0.0837623
	-0.335982	0.132664							-0.0107065	-0.0571038
	-0.0600317	0.346427							-0.15901	-0.212647
	-0.739604	-0.240771							0.159329	0.120977
	-0.0788039	0.315847							0.11922	0.0774662
	-0.177605	0.268179							-0.0033883	-0.0367102
	-0.443671	0.0182135							0.00615848	-0.0449875
	-0.101396	0.287591							-0.0217879	-0.0772192
	-0.366461	0.089384							-0.097637	-0.155252
	0.0684764	0.342496							-0.163439	-0.217149
	-0.259069	0.178178							-0.0911739	-0.128794
	-0.21703	0.214606							0.134443	0.0914366
	-0.11116	0.274558							-0.142146	-0.185112
	-0.174106	0.245447							-0.0295265	-0.0777141
	-0.223446	0.126911							0.116127	0.0734893
	-0.180374	0.243505							0.0719137	0.0269051
	-0.256079	0.17188							0.18922	0.136483
	-0.519925	-0.0617938							-0.0040541	-0.0506869
	-0.343562	0.0994423							0.12808	0.0858438
	-0.263829	0.136135							0.237054	0.196934
	0.0429484	0.410203							0.0920783	0.0513022
	-0.546069	-0.106111							0.112917	0.0769773
	0.489356	0.85292							0.0620982	0.0158089
	-0.30692	0.151536							0.0457909	0.00135899
	-0.45575	-0.0360536							0.0975195	0.0561668
	-0.0133892	0.361389							0.156593	0.112768
	0.0239073	0.418355							0.16466	0.130781
	0.00635767	0.394172							0.125403	0.0815556
	-0.660569	-0.20931							0.02205	-0.0228523
	-0.036463	0.350975							0.139226	0.101031
	-0.119133	0.265819							0.149494	0.110005
	-0.289237	0.108084							0.124127	0.0814606
	-0.257593	0.156411							0.141947	0.0993306
	-0.343562	0.0994423							-0.19914	-0.275586
	-0.0221482	0.335997							-0.128478	-0.173547
	0.0133181	0.427919							-0.016814	-0.0555669
	0.152789	0.549558							0.191188	0.142649
	-0.265431	0.163679							0.0275113	-0.0120277
	-0.0519121	0.322296							0.184675	0.153688
	-0.423761	0.00232836							0.125285	0.0791357
	-0.301969	0.10308							0.0152901	-0.0345087
	-0.190484	0.10279							0.231009	0.189998
	-0.263005	0.169304							0.0104707	-0.0353826
	-1.03145	-0.495412							0.100921	0.0622264
	-0.376462	0.101368							0.0852954	0.0402802
	-0.489731	-0.0369054							0.283969	0.257819
	-0.648282	-0.168747							0.105794	0.0622974
	-0.780559	-0.263863							0.160056	0.12518
	0.127885	0.582105							0.147846	0.110258
	0.139316	0.551699							-0.0209683	-0.0732526
	-0.0450391	0.338498							0.00213487	-0.0366472
	-0.0790891	0.289722							0.17748	0.134362
	-0.0581975	0.276701							-0.0365841	-0.0904809
	-0.29771	0.129939							0.14643	0.105251
	-0.158021	0.26106							0.193146	0.153931
	-0.0744971	0.323361							0.130703	0.0909951
	-0.294423	0.167093							0.115321	0.0722779
	0.913068	1.11777							0.110344	0.0756469
	0.217449	0.579675							0.0656219	0.0300162
	-0.159035	0.251286							0.0437025	-0.0016101
	0.00955547	0.403034							0.080861	0.0375679
	0.0779911	0.465858							0.0829645	0.0421392
	0.107591	0.471136							-0.030432	-0.0681836
	0.0626063	0.457031							0.100551	0.0657913
	-0.231453	0.14303							-0.184425	-0.230342
	-0.257402	0.176463							0.17072	0.134101
	0.0572455	0.43686							0.0954003	0.0493821
	-0.60237	-0.128783							0.00122623	-0.0400559
	-0.247549	0.182322							0.0729237	0.027288
	0.229322	0.487542							0.225968	0.18135
	-0.64936	-0.206508							-0.135815	-0.200352
	0.0122434	0.404546							0.184438	0.142818
	0.23234	0.683094							0.115898	0.0753647
	-0.0651893	0.309817							-0.394648	-0.456664
	0.178254	0.542024							-0.119677	-0.174519
	-0.15742	0.266756							0.0218089	-0.0193875
	-0.091432	0.29796							0.0821006	0.0439344
	-0.104523	0.284475							-0.0181064	-0.0645321
	-0.266176	0.136346							0.111507	0.0694703
	-0.0398104	0.320881							0.151424	0.105913
	-1.36131	-0.817585							0.115642	0.0746464
	-0.333001	0.0870543							0.264425	0.232035
	-0.120878	0.200461							0.299607	0.270469
	-0.207515	0.2139							-0.0671318	-0.100766
	-0.459365	-0.116082							-0.0299607	-0.0708571
	-0.36196	0.0735469							0.134773	0.0851761
	-0.0610123	0.310293							0.00206285	-0.0459243
	-0.721854	-0.217104							-0.0202898	-0.0701269
	-0.435642	0.0188769							0.112891	0.0801611
	-0.511232	0.00458888							0.220722	0.186021
	0.0749531	0.542891							0.0778074	0.0347522
	-0.180653	0.197654							0.133879	0.101345
	-0.0754446	0.333642							0.137123	0.0992445
	-0.458361	-0.12554							0.155819	0.122572
	0.214383	0.563107							0.131517	0.0871235
	-0.319658	0.123825							0.383846	0.361675
	-0.209329	0.229609							0.372667	0.341376
	-0.351357	0.0997457							0.16709	0.130973
	-0.268067	0.145053							0.070418	0.030267
	-2.45195	-1.85982							0.109037	0.0638117
	-0.221607	0.225412							-0.0440678	-0.0874612
	-0.901044	-0.375739							0.070107	0.024871
	-0.350575	0.117095							0.0125107	-0.0365778
	-0.0223628	0.370647							0.0821496	0.0353258
	-0.175761	0.297811							0.100569	0.0633409
	-0.110859	0.331311							0.115725	0.0710479
	-0.127478	0.276394							0.0796054	0.034931
	-0.15594	0.254065							0.0787501	0.0361652
	-0.118484	0.275942							0.177914	0.138954
	-2.6832	-2.15997							0.0908345	0.0520839
	-0.126232	0.279718							-0.245204	-0.305637
	0.00734178	0.405757							-0.148755	-0.192027
	0.104577	0.475808							-0.0511268	-0.119097
	0.0219852	0.447961							0.0246151	-0.0288003
	0.0459903	0.391577							-0.425045	-0.509194
	-0.123554	0.27756							0.16387	0.119419
	-0.518226	-0.0913999							0.0213773	-0.0175494
	-0.9798	-0.577062							0.0641719	0.0242649
	-0.127153	0.288353							-0.18633	-0.227951
	0.0755411	0.429639							0.157536	0.115341
	-0.217299	0.210609							0.141879	0.106228
	-1.72447	-1.3331							-0.111313	-0.169035
	-0.83443	-0.334252							0.164064	0.123125
	-0.181243	0.205502							0.176426	0.134435
	-0.0137055	0.366071							0.0959989	0.0535741
	-0.113623	0.277762							0.0882036	0.0441428
	-0.231426	0.194562							0.267055	0.233213
	-0.259693	0.0908916							0.184462	0.139308
	-0.06722	0.332406							0.113631	0.0722972
	-0.294959	0.0834945							0.068054	0.040046
	0.103455	0.49739							-0.141912	-0.188266
	-0.531241	-0.0802677							0.0233793	-0.0189658
	-0.77001	-0.275961							0.0945907	0.0593882
	0.32362	0.776375							0.109429	0.0635396
	0.263925	0.605933							0.24761	0.210768
	-0.142137	0.248583							-0.0402087	-0.0713812
	-2.36062	-1.96851							0.135696	0.106251
	-0.120152	0.281696							-0.0342247	-0.0731363
	-0.403199	0.0538041							-0.183146	-0.211904
	-0.101206	0.318659							0.247554	0.198694
	-0.0312795	0.323106							-0.0008919	-0.0479339
	-0.099395	0.223491							0.0209479	-0.0135783
	-0.576029	-0.0665181							-0.0612843	-0.0995317
	-0.0986119	0.23894							0.0382598	0.00169735
	0.602319	0.798274							0.0553271	0.0326331
	0.0864641	0.568494							0.0957258	0.0619684
	-1.14288	-0.613565							0.210154	0.174244
	-0.0350758	0.367261							0.0768374	0.0269705
	-0.0477838	0.347446							-0.189472	-0.229794
	-0.391967	0.0596602							0.020138	-0.0103346
	0.0482347	0.437987							-0.0688068	-0.102661
	-0.554275	-0.149495							0.0171037	-0.0153457
	0.248652	0.555688							-0.0296625	-0.0668635
	-0.184614	0.212771							0.144584	0.103004
	-0.17797	0.231387							-0.0249349	-0.0695546
	-0.248303	0.133475							-0.0396914	-0.0790636
	-0.125493	0.266072							0.0927111	0.0557148
	0.0265288	0.38504							-0.019671	-0.0728945
	-0.7486	-0.238932							-0.0303129	-0.0775585
	-0.403048	0.0817758							0.108316	0.0671503
	0.0320761	0.410494							-0.641352	-0.69406
	-0.240105	0.193188							0.0305575	0.00436124
	-0.315703	0.121556							0.143717	0.102741
	0.381497	0.782426							0.0738782	0.0342868
	-0.327371	0.108974							0.140273	0.102813
	-0.285884	0.11545							0.0713379	0.0316726
	-0.0822331	0.3031							0.136385	0.0977104
	-0.319151	0.0965394							0.0826122	0.0427601
	0.121278	0.513989							0.0882149	0.05093
	0.122588	0.528476							0.0973868	0.0722674
	-1.02137	-0.45894							0.00064271	-0.040127
	0.0653496	0.443066							0.0228886	-0.0125052
	-1.16902	-0.657804							-0.026321	-0.0812985
	-0.567076	-0.0942843							-0.371435	-0.431123
	-0.317099	0.0902423							-0.223316	-0.292442
	-0.195751	0.177533							-0.10955	-0.139855
	0.0255937	0.419366							0.0786404	0.0383652
	-0.0605101	0.367964							0.217429	0.181442
	0.0847099	0.427597							-0.134951	-0.190413
	-0.141583	0.220823							-0.301053	-0.351037
	-0.0265744	0.355726							-0.0378166	-0.0814484
	-0.0778366	0.354999							-0.0236043	-0.0555939
	-0.316081	0.0978808							0.113513	0.0683658
	-0.172411	0.28436							-0.12685	-0.170391
	-0.0890244	0.339344							0.334052	0.333817
	-2.04018	-1.44483							0.0154649	-0.0272444
	0.187288	0.481535							0.0127699	-0.0264848
	-0.365563	0.0931379							-0.0906223	-0.143692
	-0.799548	-0.289577							0.0691579	0.034405
	0.282329	0.657921							0.104324	0.071565
	-0.0322096	0.337007							0.106259	0.0664564
	-0.371913	0.078619							0.0849604	0.0415958
	-0.217073	0.222051							0.0484236	0.00736407
	-0.262453	0.12882							0.23968	0.195035
	0.0505463	0.457041							-0.067077	-0.0970359
	-1.10506	-0.642636							-0.0895035	-0.126483
	-0.265206	0.169758							0.0482392	0.00988708
	-0.245306	0.162107							-0.0121315	-0.0553406
	0.0797569	0.446023							0.0573371	0.00898556
	-0.275475	0.154153							0.0493852	0.00700962
	0.0900768	0.489544							0.0697322	0.0319938
	-0.356666	0.109437							0.0599546	0.0169271
	-0.0298711	0.361574							0.275354	0.240614
	-0.445928	-0.019735							0.0443301	0.0049764
	0.03318	0.402414							0.0120835	-0.0266602
	0.204903	0.659942							-0.0756046	-0.116092
	0.127433	0.589847							0.0425592	0.00267708
	0.0679927	0.469072							-0.0728767	-0.110909
	0.0009241	0.372521							-0.170096	-0.221722
	-0.473079	-0.0197655							0.0808192	0.0320748
	-0.231304	0.178592							0.0790501	0.0324094
	-0.285375	0.140969							0.140342	0.107763
	-0.568789	-0.153535							0.0117889	-0.0394496
	-0.440604	0.0156478							-0.2276	-0.275859
	-0.22346	0.167326							0.175108	0.139543
	-0.139349	0.2906							-0.0376756	-0.0859387
	-0.100212	0.313386							-0.004485	-0.0366649
	-0.809893	-0.296397							-0.0029261	-0.0500409
	-0.39426	0.0324006							0.085343	0.0384154
	-0.113943	0.26732							0.0530386	0.00872646
	-0.721316	-0.254348							0.135571	0.0968979
	-0.626606	-0.173144							0.0119544	-0.0305302
	-0.47914	-0.0598236							0.0678934	0.0275251
	0.393905	0.732282							-0.0572853	-0.0973157
	0.00752774	0.407764							-0.0839439	-0.130154
	0.0872944	0.481187							0.0897085	0.0515659
	-0.117741	0.292636							0.22297	0.180228
	0.186368	0.566482							0.0325723	-0.0103535
	-0.627846	-0.177435							0.0194126	-0.024245
	-0.791704	-0.271237							0.062896	0.0255593
	-0.655104	-0.23667							-0.173802	-0.235944
	-0.195126	0.223159							0.0245196	-0.0193477
	0.257093	0.705914							-0.22767	-0.297084
	-0.168543	0.268821							0.0393111	0.00239848
	-0.600943	-0.142723							0.0487387	0.00712025
	-1.1118	-0.640868							0.074758	0.0325466
	-0.316902	0.0914064							0.151091	0.115589
	0.0665418	0.459959							-0.271156	-0.37031
	-0.128568	0.209027							0.168993	0.127226
	-3.85257	-3.36965							0.110585	0.0684361
	-0.58361	-0.139207							0.0845712	0.0468265
	-0.51797	-0.0392223							0.0931892	0.0602246
	-0.509689	-0.0823799							0.0849662	0.0453794
	-0.0002333	0.386543							-0.0847103	-0.125146
	-0.0537298	0.333605							-0.0248838	-0.0701824
	-0.718852	-0.228531							0.23946	0.203364
	0.0945951	0.439869							0.034973	-0.0052591
	-3.49793	-3.00895							0.148044	0.112298
	-1.69069	-1.20358							0.0980448	0.0605092
	-0.0296093	0.337265							0.153902	0.11763
	0.0674055	0.489685							-0.170868	-0.20892
	-0.193688	0.233599							-0.13574	-0.185841
	-0.199258	0.205315							-0.0779145	-0.126184
	-0.799527	-0.316713							-0.0781599	-0.110714
	-0.21438	0.202284							-0.138767	-0.178127
	-0.208194	0.222793							0.0202224	-0.0193473
	-0.0317931	0.33626							-0.0359067	-0.0720543
	-0.201856	0.213314							-0.469121	-0.553415
	-0.194633	0.215761							-0.0066245	-0.0562273
	-0.0900595	0.325345							0.0980079	0.0541173
	-0.357202	0.078132							0.101454	0.0629462
	-0.0748472	0.333175							-0.0592248	-0.102358
	-0.254628	0.171019							0.0808039	0.0325481
	-0.110289	0.307394							0.0482112	0.00352129
	-0.149795	0.224632							0.0807072	0.0412927
	0.157131	0.558633							0.0916884	0.0523163
	0.0172804	0.357028							0.131648	0.0982953
	-0.072278	0.348028							-0.0484112	-0.0915188
	-0.575469	-0.0997842							-0.157207	-0.191549
	-0.477908	-0.0429517							0.0259514	-0.0135075
	-0.557228	-0.138629							-0.30718	-0.345541
	-0.520999	-0.0915448							-0.0617346	-0.100406
	-0.171188	0.307764							-0.134977	-0.174481
	-0.157793	0.250877							-0.0511421	-0.0820886
	0.117021	0.491569							-0.179585	-0.214556
	-0.64631	-0.153455							-0.0797443	-0.115155
	0.173602	0.585524							-0.189431	-0.235876
	-0.36505	0.0661244							0.114566	0.081072
	0.0375409	0.485375							0.0852235	0.0529281
	-0.701863	-0.20784							-0.127314	-0.199012
	-0.484731	0.0125713							-0.134106	-0.18022
	-0.249688	0.168703							0.0536003	0.01648
	-0.0458543	0.356131							-0.0130577	-0.0534929
	0.355102	0.715503							0.158765	0.125657
	-0.339817	0.085988							0.140149	0.118842
	-0.168557	0.224937							0.0540283	0.0110344
	-0.476533	-0.0357324							0.0764496	0.035715
	0.0001666	0.386829							0.037974	-0.0091171
	-0.633841	-0.161382							0.115875	0.07166
	-0.24166	0.133323							0.0850115	0.0455118
	-0.355354	0.0892364							-0.202534	-0.260825
	-0.551757	-0.139805							-1.3171	-1.42095
	-0.0784515	0.301645							0.141747	0.106659
	-0.195715	0.24223							0.0962292	0.066891
	-1.80482	-1.35351							0.144262	0.104344
	0.0217297	0.398411							0.0518838	0.00943646
	-0.200471	0.220208							-0.067119	-0.105796
	-0.224744	0.197343							0.126735	0.0868807
	-0.260971	0.145933							-0.119875	-0.165256
	0.00277802	0.374669							0.0627727	0.0207533
	-0.181576	0.234023							-0.0205151	-0.064686
	0.0233855	0.397427							-0.0892196	-0.150977
	-0.138734	0.272158							0.113392	0.0682518
	0.247303	0.617919							-0.19836	-0.238383
	-0.565898	0.00931496							0.114622	0.066708
	-0.0749654	0.318885							0.00785524	-0.0338313
	-0.191801	0.165406							-0.0801394	-0.106617
	-0.449451	-0.0288876							0.130324	0.0963741
	-0.339746	-0.0156584							0.181884	0.140861
	0.0283458	0.408333							0.139922	0.0948422
	-0.0747981	0.324866							0.152708	0.106643
	-3.36875	-2.80022							0.0585509	0.0132534
	-0.472307	0.0758134							0.27015	0.236866
	0.71771	0.993646							-0.0164265	-0.0574398
	-0.121593	0.285957							0.0880471	0.0564405
	-0.584254	-0.108509							0.161128	0.127724
	-0.0796651	0.276914							-0.0025621	-0.0372867
	-1.09185	-0.556682							0.093132	0.0586886
	-0.274334	0.164129							0.12746	0.0951766
	0.204361	0.551654							0.152182	0.116293
	-0.0676753	0.299097							0.0797941	0.0383293
	-0.229847	0.165994							0.00862689	-0.0310405
	-0.729418	-0.249105							0.00565126	-0.0436081
	-0.0311583	0.351802							0.0673131	0.0272035
	-0.288305	0.176026							0.135098	0.0898299
	-2.41331	-1.71433							0.103225	0.0681452
	-3.09032	-2.79172							0.152877	0.126053
	-0.0988397	0.255736							-0.0368974	-0.0756822
	-0.0571504	0.342023							-0.0999203	-0.140224
	0.611995	0.911394							0.0428086	0.00504963
	0.00582617	0.389095							-0.0028817	-0.0435004
	-0.340085	0.0848021							0.202039	0.158012
	-0.466673	-0.0108562							-0.0494565	-0.0902841
	-0.148881	0.268781							0.0280054	-0.0158961
	1.11351	1.26935							-0.0357545	-0.0701611
	-0.260725	0.183842							-0.0932067	-0.136259
	-0.0759577	0.36654							-0.073484	-0.113233
	-0.759096	-0.306439							0.112959	0.0677236
	-0.204274	0.211196							-0.350223	-0.399021
	-0.476398	-0.0753919							-0.081317	-0.124725
	0.476567	0.770968							-0.271693	-0.311615
	0.365357	0.632164							-0.191818	-0.231861
	0.585953	0.893698							-0.133929	-0.173143
	0.0951867	0.445198							0.0359774	0.00703128
	0.196232	0.570897							-0.0279986	-0.0748417
	-0.484486	-0.0241021							-0.069417	-0.105978
	-0.0245698	0.377887							-0.217728	-0.261313
	0.191943	0.592424							0.153978	0.121021
	-0.519998	-0.131383							0.0283063	-0.0169332
	-1.27459	-1.05473							-0.0319562	-0.072955
	0.212694	0.570143							-0.0938391	-0.14127
	-0.321678	0.153403							0.0517416	0.00787414
	-0.842764	-0.331756							0.141485	0.0986874
	-1.1545	-0.664216							0.0476297	0.0156894
	-0.617835	-0.138819							0.127653	0.0934202
	-0.95884	-0.451674							-0.0593451	-0.103846
	0.0857516	0.432911							0.0755266	0.0318445
	0.0797938	0.368637							-0.150022	-0.180254
	0.0408546	0.403411							0.00518419	-0.0401795
	-0.411476	-0.039357							0.026365	-0.0172538
	-0.800258	-0.314148							-0.0602864	-0.103252
	0.0673703	0.450792							-0.0740976	-0.115314
	-0.0712622	0.29662							-0.214083	-0.254466
	-0.0051084	0.344636							-0.0988863	-0.118613
	0.0213775	0.397161							-0.0703747	-0.112708
	-0.282475	0.144611							-0.0494974	-0.0897041
	0.367412	0.661799							-0.203024	-0.248642
	-0.417932	-0.0253486							-0.527146	-0.605835
	-0.310409	0.0954648							0.20014	0.163583
	-0.327897	0.0984278							-0.224328	-0.256661
	0.275529	0.587969							0.0053381	-0.0314145
	-0.274664	0.187123							-0.0415224	-0.0888757
	-0.0095054	0.38563							-0.0407612	-0.0835126
	-0.212708	0.233536							0.194274	0.151439
	-0.174454	0.234028							0.0349875	-0.0276159
	-0.408554	0.033652							0.128842	0.0894019
	-0.221764	0.201674							-0.0026628	-0.052906
	-0.241888	0.20402							-0.0264525	-0.067531
	-0.453131	0.0222428							-0.0040586	-0.0397709
	-0.119663	0.249265							0.126417	0.090717
	-0.361321	0.072045							0.0663917	0.0262841
	-0.716448	-0.185689							-0.116714	-0.159431
	-2.13044	-1.83424							0.00100186	-0.0430646
	-0.429375	-0.0055747							0.228623	0.193205
	-0.0213819	0.373581							0.0572816	0.0229586
	0.0170583	0.413765							0.011279	-0.040867
	-0.321579	0.0998739							-0.120774	-0.156419
	-0.53782	-0.0664234							-0.119324	-0.157199
	0.30313	0.717667							0.0873673	0.0540037
	-0.600264	-0.0926221							-0.0247117	-0.0649187
	-0.899741	-0.392919							0.209194	0.173282
	0.961564	1.22892							0.101612	0.0633629
	-0.499696	-0.0795539							0.0728574	0.0322978
	-0.169418	0.248934							-0.0108063	-0.0500807
	-0.930165	-0.420909							0.170534	0.127452
	0.00355057	0.416233							0.0534269	0.00544277
	0.0347279	0.416407							0.139186	0.0922556
	-0.170129	0.25379							-0.0062598	-0.0310095
	0.253502	0.569385							0.191409	0.147629
	0.121517	0.485103							0.00140861	-0.0362328
	-0.0510083	0.320989							0.211263	0.187102
	-0.147318	0.247846							0.119035	0.0823564
	-0.124808	0.259433							0.120462	0.081815
	-0.400609	0.057189							0.0642491	0.0222115
	0.69528	1.0095							-0.0729511	-0.115215
	-0.0172868	0.358727							0.0456923	0.00997652
	-0.113225	0.244367							0.040642	0.00709491
	-0.0386004	0.34384							-0.0119168	-0.0446709
	1.05223	1.35761							-0.0175953	-0.0545742
	-0.328223	0.122677							0.0799458	0.0450163
	-0.287163	0.0592709							-0.0752356	-0.103906
	-0.128013	0.25998							0.0716219	0.026979
	0.0552708	0.437957							0.00103434	-0.0423358
	-0.135181	0.281758							0.195163	0.156197
	0.00299211	0.368915							0.156568	0.116026
	-0.830202	-0.32135							-0.107986	-0.150043
	0.0182335	0.412758							0.0848519	0.0486454
	0.00336952	0.367431							-0.0066234	-0.0491814
	-0.32486	0.0564369							0.0670892	0.022124
	-0.295122	0.163408							0.0217125	-0.0179499
	0.622756	0.902733							0.30821	0.276074
	-0.265525	0.168413							0.129324	0.0935157
	-0.371575	0.0478416							0.148255	0.108201
	-0.0375741	0.424631							0.0640152	0.0209164
	-0.188437	0.202879							-0.120056	-0.175581
	-0.0961409	0.303763							-0.0258985	-0.0676799
	1.16703	1.30796							-0.0101163	-0.0479947
	-0.453977	-0.0569814							-0.030859	-0.0696638
	-0.664817	-0.199177							0.0970678	0.0571149
	-0.706322	-0.20034							0.0487745	0.0109326
	-0.180624	0.24654							0.0414255	0.00158824
	0.4373	0.703819							0.102668	0.0523107
	-0.311656	0.0945109							0.224755	0.191238
	-1.38334	-0.962902							-0.0571089	-0.102406
	0.705589	0.986894							-0.0768412	-0.122871
	-0.256026	0.21405							0.039467	-0.0021279
	-0.127324	0.270122							0.163051	0.122228
	0.357019	0.787898							0.167673	0.135252
	0.0369474	0.409338							-0.112038	-0.15085
	-0.284917	0.225045							-0.271689	-0.345135
	-0.214603	-0.622386							0.128188	0.0887477
	0.574507	0.0947227							-0.169595	-0.215814
	-0.0877148	-0.500523							0.083846	0.0455311
	0.157576	-0.29581							0.0456834	-0.0033255
	0.272012	-0.101747							0.165554	0.131512
	0.365718	0.0918019							0.126625	0.0864352
	0.425275	0.116938							-0.0271264	-0.0713902
	0.0279086	-0.354256							-0.118925	-0.174681
	0.344191	0.0103787							-0.0166088	-0.057347
	0.252684	-0.0413104							0.124879	0.0858227
	0.202458	-0.137724							0.0188565	-0.021339
	0.435106	0.199113							-0.229123	-0.267659
	0.529549	0.056394							-0.11668	-0.156693
	0.0816011	-0.287155							-0.0659115	-0.125268
	0.0250666	-0.352338							-0.170686	-0.217748
	0.00969467	-0.357976							-0.320388	-0.369799
	0.0758613	-0.273503							0.292575	0.24713
	0.681249	0.275522							0.164933	0.131664
	-0.459439	-0.827145							0.0290719	-0.0272168
	0.0744972	-0.301559							-0.0038725	-0.0545627
	-0.0455073	-0.449308							0.00856751	-0.0304578
	-0.0821595	-0.457106							-0.0147112	-0.0554245
	0.331229	0.0474281							0.108604	0.0659583
	0.193038	-0.157277							0.0255108	-0.0171958
	0.300399	0.0150574							0.0888687	0.046241
	0.197892	-0.130397							0.0730853	0.0286126
	0.317103	-0.0403454							0.132043	0.0883398
	0.0366337	-0.314495							0.0560006	0.00532209
	-0.295043	-0.694859							0.25258	0.211392
	-0.156216	-0.524302							0.016272	-0.0296757
	-0.326634	-0.755004							-0.083903	-0.121251
	-1.23253	-1.65788							0.0124249	-0.0272753
	-0.143713	-0.539761							0.112691	0.0707325
	0.234124	-0.0963394							-0.0637267	-0.106823
	0.333798	-0.0036566							-0.196494	-0.22445
	-0.0708247	-0.457224							0.122929	0.0868435
	0.253937	-0.0019762							0.110299	0.0762464
	-4.34894	-4.81937							0.0150473	-0.0195545
	0.0712819	-0.294031							-0.108265	-0.154748
	-0.316029	-0.721303							0.110788	0.0654199
	0.510857	0.113211							0.0541213	0.016391
	-0.0504555	-0.418382							-0.0168766	-0.0554482
	0.201235	-0.15268							-0.057001	-0.0942984
	-0.16997	-0.563725							-0.0599171	-0.0859958
	-0.238901	-0.654619							-0.141749	-0.174965
	-0.0618084	-0.471747							-0.0363094	-0.0720083
	0.118729	-0.221828							0.249008	0.213502
	0.079043	-0.402859							0.0121561	-0.0264859
	-0.247704	-0.65206							-0.0090659	-0.049762
	-0.743108	-1.14146							-0.248108	-0.280924
	-0.12825	-0.505337							-0.0032821	-0.0439818
	0.22802	-0.112848							-0.180253	-0.211825
	0.0439998	-0.350789							0.0197717	-0.0143152
	-0.0357325	-0.372284							0.0116314	-0.0349565
	0.0335908	-0.348664							0.0820059	0.0374174
	-0.269203	-0.656055							0.0403678	0.00101129
	0.00745928	-0.376341							-0.0400986	-0.0782374
	-3.10189	-3.54957							0.0899677	0.0473657
	-0.114973	-0.429487							-0.0768074	-0.117533
	0.160429	-0.17884							0.0322556	-0.0108351
	-0.304454	-0.728411							-0.0280529	-0.0639592
	-0.129444	-0.527043							0.131941	0.0951738
	-0.120404	-0.511527							0.161254	0.131803
	-5.597	-6.05623							0.0762474	0.0380267
	0.0473329	-0.322759							-0.098976	-0.149224
	-0.305969	-0.734244							-0.0184251	-0.0683933
	0.341588	0.0226308							-0.151697	-0.196429
	-0.139558	-0.500952							0.105821	0.0682656
	0.107152	-0.248266							0.16477	0.131298
	-0.0136201	-0.414684							0.203902	0.170271
	0.132147	-0.187342							0.107137	0.0653195
	0.189104	-0.166367							0.0324463	-0.0014871
	-0.0113618	-0.434484							-0.0337179	-0.0832656
	-2.15928	-2.3718							0.150038	0.115653
	-0.182437	-0.583465							0.0207907	-0.0088104
	-0.0304351	-0.423301							0.0626259	0.0211624
	-0.123579	-0.504361							-0.0766825	-0.114981
	-0.025238	-0.403481							-0.164205	-0.197763
	0.114209	-0.362239							-0.0846344	-0.129029
	-1.47671	-2.03603							-0.0297566	-0.0806997
	-0.248995	-0.660102							-0.0030487	-0.0460334
	-0.124854	-0.49982							-0.0174154	-0.0547712
	-0.193037	-0.585595							-0.0820533	-0.120863
	0.00369911	-0.360581							-0.0327217	-0.0674682
	0.438348	0.0924454							-0.201516	-0.232481
	0.270584	0.0790764							-0.0047091	-0.047084
	0.0844801	-0.244102							-0.108305	-0.144827
	-0.163797	-0.544733							0.00238721	-0.0372353
	-0.734622	-1.14185							-0.0289964	-0.0724661
	-3.40387	-3.87012							-0.0002228	-0.0416156
	-2.31274	-2.66233							0.0916934	0.0541684
	-0.189421	-0.597332							-0.0186821	-0.0551654
	0.0165281	-0.377907							0.0997972	0.0632987
	-0.0093966	-0.389091							-0.0760542	-0.115307
	-0.360232	-0.736872							0.0355001	0.00444667
	0.283396	-0.0463824							-0.0118216	-0.0501903
	-0.183647	-0.594858							0.0338224	-0.0046986
	0.333708	-0.0552227							-0.0216284	-0.0637403
	0.739953	0.401285							-0.223983	-0.259412
	-0.253035	-0.67388							0.067858	0.0311814
	-0.228112	-0.635224							0.126668	0.0890648
	-0.188745	-0.574576							-0.0297895	-0.0670783
	-0.266985	-0.635152							0.167774	0.147761
	-0.174879	-0.608315							-0.0889086	-0.142819
	0.398407	0.113667							-0.103113	-0.14601
	0.0888732	-0.24291							0.0670184	0.0257926
	0.473332	0.167754							-0.0558799	-0.117816
	-0.245758	-0.520024							0.0606265	0.00994518
	0.114047	-0.264535							0.0681029	0.0317893
	0.323933	0.0004876							0.0599597	0.019887
	0.110788	-0.25075							0.0457551	0.0160526
	-0.60927	-0.997922							-0.425931	-0.468511
	-0.115101	-0.510591							0.0700984	0.0329715
	-0.262438	-0.640858							0.26319	0.236381
	0.118507	-0.227648							0.0118382	-0.0358155
	-0.0104228	-0.387302							-0.0265423	-0.0668618
	-0.138147	-0.508606							0.0302866	-0.0051583
	-0.0520745	-0.426131							-0.0364708	-0.0749671
	0.0539594	-0.313017							-0.0144557	-0.0430281
	-0.178145	-0.594594							0.140928	0.10928
	-0.0725851	-0.472342							0.109127	0.0706795
	-0.150898	-0.568091							-0.083747	-0.10112
	-0.23319	-0.63269							0.0166731	-0.0231146
	-0.415097	-0.839135							0.0538678	0.0134334
	-0.0170184	-0.38268							-0.153315	-0.186581
	-0.150296	-0.560929							-0.0892717	-0.135667
	-0.523693	-0.900593							0.089116	0.0478504
	-0.162701	-0.521931							0.0860853	0.0448149
	-0.0194528	-0.414023							0.128559	0.0898326
	-0.145563	-0.546632							0.00855974	-0.0223909
	-0.385207	-0.639261							0.139991	0.105068
	0.201007	-0.151872							0.12251	0.0882571
	-0.368725	-0.793306							0.0116919	-0.0218637
	-0.27521	-0.668891							0.0804171	0.0466844
	0.0191334	-0.340877							0.00895255	-0.0357938
	0.329517	-0.0026246							0.139211	0.0945059
	0.459488	0.0711275							0.154006	0.119603
	-0.117384	-0.51432							0.0176636	-0.0190413
	-0.0574185	-0.442538							0.240917	0.203746
	0.6741	0.294505							-0.0939868	-0.132615
	0.37169	0.0216359							0.242939	0.208623
	-0.0373111	-0.40149							0.104355	0.0675552
	0.29869	0.00721937							0.0594548	0.0109856
	-0.276327	-0.659656							-0.0070489	-0.0502129
	0.204499	-0.19207							-0.0148193	-0.0479755
	-0.331572	-0.742108							0.173005	0.132251
	-3.88528	-4.093							0.0769602	0.0470331
	-0.170539	-0.545025							-0.00755	-0.0519596
	-3.08409	-3.31686							0.0568538	0.0203561
	-0.830198	-1.22555							0.289632	0.258909
	0.0503487	-0.277104							-0.017137	-0.0572807
	0.0323302	-0.357309							0.0239725	-0.0227942
	0.170279	-0.126986							0.0549775	0.015693
	-0.118733	-0.52018							0.0234171	-0.0161582
	0.193038	-0.157277							0.0864919	0.0408671
	0.0631719	-0.271042							-0.100302	-0.139522
	-0.228112	-0.635224							-0.164461	-0.240824
	0.190074	-0.15018							-0.010929	-0.0482101
	-0.320623	-0.842702							0.138864	0.0946789
	-0.0132204	-0.372072							0.0368941	0.00695871
	-0.305725	-0.670187							-0.0215278	-0.066352
	-0.21925	-0.629629							-0.249479	-0.292818
	-0.158877	-0.535422							0.124944	0.0901595
	-0.417963	-0.863704							-0.051332	-0.0914605
	-0.409727	-0.781946							0.192393	0.156608
	-0.0343246	-0.402464							-0.0676408	-0.103035
	-0.104592	-0.442559							-0.000833	-0.0424595
	-0.193666	-0.54676							-0.0732355	-0.115075
	-0.173032	-0.569165							0.0436633	0.00182524
	-0.203865	-0.632709							0.212965	0.201794
	0.143309	-0.212831							-0.0030986	-0.0519827
	0.358888	-0.0736468							-0.110998	-0.16724
	0.541128	0.203487							-0.0283239	-0.0782853
	-0.161469	-0.537871							-0.146847	-0.17586
	0.0287399	-0.39258							0.0824092	0.037169
	-0.230866	-0.632516							0.0910756	0.0549171
	-0.329537	-0.73782							0.137809	0.0995733
	0.212024	-0.132814							0.00830599	-0.0326178
	-0.198338	-0.606999							0.102855	0.0718125
	-0.243787	-0.654934							0.153451	0.118276
	-0.259423	-0.6582							0.0958887	0.0610532
	-0.325734	-0.707829							-0.0466453	-0.095364
	-0.193666	-0.54676							0.131183	0.0888365
	-0.345272	-0.783225							0.0224356	-0.0194825
	0.187252	-0.194246							0.0447807	0.00830436
	-0.22462	-0.623949							-0.391822	-0.461203
	-0.133225	-0.500213							0.295181	0.258855
	-0.37536	-0.79725							0.00292153	-0.0213395
	-0.222351	-0.59236							-0.169365	-0.212549
	-0.158042	-0.549092							0.237505	0.193046
	-0.380968	-0.883793							0.0998412	0.0611623
	-0.125085	-0.488874							0.221737	0.182285
	0.347407	0.0873476							-0.104726	-0.142017
	0.287403	-0.0308654							-0.0725123	-0.128498
	-0.0938797	-0.437153							0.161387	0.119446
	0.303265	-0.0132989							-0.237293	-0.274089
	0.420876	0.141473							-0.141254	-0.17593
	0.544799	0.202921							0.0802186	0.0422923
	0.909345	0.525629							0.184133	0.13823
	-0.269406	-0.681967							0.189674	0.146381
	-0.302896	-0.730184							0.246889	0.20583
	-0.559564	-1.02076							-0.0756807	-0.127292
	-0.116055	-0.484504							0.0306878	-0.0058547
	0.0178484	-0.359169							0.0556683	0.0138667
	-0.0589888	-0.457229							0.0987819	0.0639324
	0.197131	-0.137451							0.21109	0.1747
	-0.851419	-1.44281							-0.0122273	-0.0482774
	-0.81003	-1.2439							0.138835	0.094592
	0.0384281	-0.347349							0.228491	0.185872
	-0.0593655	-0.461985							0.167085	0.127653
	-0.152862	-0.561094							0.158061	0.114229
	0.317752	-0.114801							-0.217367	-0.275507
	0.302752	-0.0989217							0.186917	0.150752
	-0.610773	-1.03239							0.0592794	0.00937265
	-0.270378	-0.632611							0.171993	0.127947
	-0.134631	-0.551115							0.183464	0.155811
	0.301047	-0.0214651							0.035131	-0.0168019
	-0.279519	-0.645747							0.0798408	0.0321125
	-0.661531	-1.19941							0.101361	0.0623142
	-0.0248584	-0.378105							-0.132254	-0.19083
	-0.264383	-0.668178							0.0463006	0.00229046
	0.123061	-0.222284							0.171901	0.135805
	-0.250988	-0.672081							0.111052	0.0766447
	-0.0773892	-0.509718							-0.0297275	-0.0727123
	0.216979	-0.154943							-0.0436121	-0.078474
	0.212429	-0.194277							-0.0363093	-0.0974885
	-0.0908357	-0.497936							0.130042	0.0955709
	-0.384003	-0.777579							-0.221409	-0.267481
	0.32226	-0.113146							-0.0510329	-0.0809877
	-1.77886	-2.03124							-0.0993362	-0.152186
	0.0432655	-0.332777							-0.0199051	-0.0572924
	0.2661	-0.20866							-0.0037587	-0.0484615
	0.0577744	-0.316909							-0.133777	-0.187654
	-0.796485	-1.2493							0.143252	0.110925
	-0.096382	-0.456974							0.0481053	0.00697648
	-0.233773	-0.658566							0.213028	0.178452
	0.282369	-0.00898							0.00723611	-0.0294362
	0.16278	-0.1788							0.168792	0.132902
	0.691454	0.411177							0.101774	0.0629016
	0.369719	0.0415586							-0.0341714	-0.077392
	-0.226941	-0.644732							0.00631022	-0.0315733
	-0.0845699	-0.471582							-0.227598	-0.308697
	-0.3795	-0.842777							0.0874176	0.043336
	-0.278314	-0.725688							0.13651	0.0990109
	0.190579	-0.162036							-0.155412	-0.191361
	-0.0142904	-0.371451							0.107929	0.0700512
	-0.292275	-0.63727							0.252762	0.217402
	-0.212808	-0.595785							0.0487884	0.0188012
	-0.600211	-0.804178							0.0742465	0.0350846
	-0.0492245	-0.398304							-0.0931883	-0.141833
	0.375239	0.104446							0.0212346	-0.0215847
	0.147226	-0.181203							0.0689829	0.0268722
	-0.193026	-0.596115							0.0461656	0.015403
	0.189558	-0.132968							-0.0783617	-0.125262
	0.195823	-0.158106							0.160822	0.128322
	0.177661	-0.214566							-0.221792	-0.258113
	-0.0960123	-0.482106							0.0385829	0.0053064
	0.0176012	-0.384071							0.0528941	0.0123842
	0.661692	0.38883							0.0844079	0.0462365
	0.0467011	-0.343448							0.135785	0.100729
	-0.491861	-0.889545							0.0968947	0.0670923
	-1.49285	-1.91772							0.158636	0.119025
	0.267479	-0.102643							0.0972506	0.062236
	-1.10196	-1.55247							0.033861	-0.0122869
	-0.114387	-0.509371							0.155548	0.110443
	-0.268877	-0.638149							0.0286501	-0.0072539
	-1.0437	-1.43706							0.223333	0.189558
	0.0871009	-0.293491							0.0259962	-0.017423
	-0.0053686	-0.447369							0.193171	0.160183
	-0.762134	-1.13033							-0.184431	-0.253983
	1.01711	0.612386							-0.164415	-0.193457
	0.301639	0.00571887							0.00850472	-0.0344746
	-0.234903	-0.644256							-0.0035683	-0.0407238
	-0.17995	-0.596272							0.0451457	0.00348664
	-0.0427189	-0.447432							0.0892022	0.0490279
	0.117662	-0.252449							-0.168644	-0.210969
	-1.74587	-2.19138							0.00072895	-0.037326
	0.132969	-0.263504							0.112179	0.0726992
	0.230942	-0.186702							0.0349677	-0.0065609
	-0.207125	-0.609289							0.0243262	-0.0026729
	0.164784	-0.180341							0.0717217	0.0345841
	0.321843	0.0197932							0.100944	0.0644634
	0.140467	-0.202876							0.131683	0.0932194
	-3.29739	-3.75148							0.114941	0.064848
	-0.227595	-0.632974							0.142899	0.102287
	-3.6632	-4.06719							-0.0051158	-0.046295
	0.0820107	-0.31224							0.158438	0.121302
	0.201044	-0.138051							0.131056	0.0864068
	-0.156306	-0.53254							0.103294	0.0683627
	-0.146353	-0.588066							0.0679219	0.0299073
	-6.01079	-6.484							-0.40709	-0.451393
	-1.53082	-1.81741							-0.0065015	-0.0463267
	0.0689823	-0.389564							-0.0628363	-0.113377
[truncated: 9,047 more rows]

## Sheet: Fig. 2h
Values are the coefficient of variation (%)
[truncated: 1,754 more rows]

[truncated: 22 more sheets: Fig. 3a, Fig. 3c, Fig. 3d, Fig. 4a, Fig. 4d, Fig. 4e, Fig. 4h, Fig. 5a, Fig. 5d, Fig. 5e, Fig. 5f, Fig. 5g, Fig. 6b, Fig. 6c, Fig. 6d, SFig. 1g, SFig. 3b, SFig. 3d, SFig. 3e, SFig. 3j …]
